# Supplementary material for: Analysing fungal microbiome differences between the roots of healthy and diseased Chinese hickory (Carya cathayensis) trees
Source: Sci Rep. 2025 Dec 17;15:44018. doi: 10.1038/s41598-025-27645-y (PMC12712095; doi:10.1038/s41598-025-27645-y)
Supplement: Supplementary file 1 — Supplementary Material 1 [file 41598_2025_27645_MOESM1_ESM.xlsx]

## Sheet: Supplementary Table 1
Differentially changed fungi in the root tissue of DP C. cathayensis trees aganist NP C. cathayensis trees						Differentially changed fungi in the root tissue of SP C. cathayensis trees aganist NP C. cathayensis trees						Differentially changed fungi in the root tissue of DP C. cathayensis trees aganist SP C. cathayensis trees
ASV_ID	log2FC	log2CPM	PValue	level		ASV_ID	log2FC	log2CPM	PValue	level		ASV_ID	log2FC	log2CPM	PValue	level
ASV_2	-16.215	16.579	0.000139183	Depleted		ASV_1	-17.228	17.498	4.01275e-05	Depleted		ASV_33	-12.445	12.993	0.000136861	Depleted
ASV_39	-13.224	13.592	0.000380112	Depleted		ASV_63	-12.756	13.032	0.000218427	Depleted		ASV_104	-9.957	10.544	0.000355834	Depleted
ASV_63	-12.107	12.481	0.000587335	Depleted		ASV_7	-13.887	15.973	0.000293513	Depleted		ASV_101	-10.054	10.639	0.000429895	Depleted
ASV_1	-13.679	16.944	0.000618386	Depleted		ASV_78	-11.517	11.802	0.000303468	Depleted		ASV_53	-7.997	12.727	0.00474899	Depleted
ASV_87	-11.283	11.664	0.000936579	Depleted		ASV_93	-11.24	11.528	0.000322822	Depleted		ASV_72	-7.124	11.601	0.00515932	Depleted
ASV_90	-10.449	10.846	0.00103728	Depleted		ASV_95	-9.766	11.637	0.00126829	Depleted		ASV_29	-6.484	13.252	0.0153712	Depleted
ASV_78	-10.887	11.275	0.00106365	Depleted		ASV_50	-10.269	13.041	0.00153658	Depleted		ASV_42	-5.319	11.49	0.0167486	Depleted
ASV_93	-10.61	11.003	0.00109862	Depleted		ASV_2	-11.059	17.134	0.00185864	Depleted		ASV_52	-5.429	12.236	0.0175576	Depleted
ASV_113	-9.902	10.314	0.00136413	Depleted		ASV_24	-10.258	14.38	0.00205125	Depleted		ASV_65	-4.982	12.068	0.0208944	Depleted
ASV_51	-9.73	12.208	0.00289482	Depleted		ASV_87	-9.084	12.214	0.00258211	Depleted		ASV_28	-5.163	13.913	0.0224768	Depleted
ASV_44	-9.361	12.64	0.00379306	Depleted		ASV_35	-9.383	13.492	0.00306712	Depleted		ASV_97	-4.96	11.625	0.0242761	Depleted
ASV_35	-9.296	12.778	0.0039879	Depleted		ASV_44	-8.776	13.173	0.00424859	Depleted		ASV_22	-4.881	12.943	0.0286906	Depleted
ASV_20	-9.392	13.845	0.00451312	Depleted		ASV_90	-7.95	11.375	0.00429544	Depleted		ASV_113	-6.27	7.32	0.0300052	Depleted
ASV_13	-9.642	14.731	0.00483268	Depleted		ASV_31	-8.543	13.937	0.00568326	Depleted		ASV_39	-6.233	7.295	0.0305319	Depleted
ASV_24	-8.313	13.688	0.00722992	Depleted		ASV_13	-8.78	15.268	0.00584618	Depleted		ASV_46	-4.362	13.107	0.0369098	Depleted
ASV_94	-7.157	10.671	0.00883441	Depleted		ASV_40	-8.365	13.699	0.00609482	Depleted		ASV_17	-4.445	14.621	0.0375364	Depleted
ASV_134	-6.95	10.776	0.0107636	Depleted		ASV_39	-7.51	14.152	0.0113969	Depleted		ASV_51	-4.897	8.024	0.0397399	Depleted
ASV_42	-7.244	12.951	0.0130193	Depleted		ASV_84	-6.658	11.509	0.0119079	Depleted		ASV_2	-5.676	6.926	0.0433838	Depleted
ASV_79	-6.622	11.038	0.0131754	Depleted		ASV_48	-6.621	11.428	0.0119535	Depleted		ASV_68	-4.254	11.634	0.0475372	Depleted
ASV_40	-6.799	13.07	0.0154275	Depleted		ASV_30	-7.489	14.478	0.01209	Depleted		ASV_69	12.942	13.487	6.73146e-05	Enriched
ASV_7	-7.558	15.263	0.0180643	Depleted		ASV_56	-6.535	12.464	0.0165377	Depleted		ASV_121	10.418	10.987	9.93609e-05	Enriched
ASV_86	-6.277	11.566	0.0233449	Depleted		ASV_134	-5.863	11.312	0.020568	Depleted		ASV_3	13.98	17.254	0.00012325	Enriched
ASV_50	-6.358	12.522	0.0251502	Depleted		ASV_86	-6.014	12.116	0.0222092	Depleted		ASV_85	10.21	12.267	0.000178092	Enriched
ASV_30	-6.414	13.934	0.0273814	Depleted		ASV_20	-6.324	14.396	0.025326	Depleted		ASV_49	11.366	13.412	0.000179595	Enriched
ASV_31	-5.784	13.271	0.0300883	Depleted		ASV_21	-6.301	14.516	0.026064	Depleted		ASV_82	9.891	11.99	0.000357688	Enriched
ASV_129	-5.056	10.592	0.0380556	Depleted		ASV_45	-5.913	13.764	0.030967	Depleted		ASV_80	9.365	13.069	0.000780885	Enriched
ASV_117	-4.78	10.593	0.0448961	Depleted		ASV_129	-4.917	11.12	0.0400419	Depleted		ASV_91	8.273	11.988	0.000959499	Enriched
ASV_22	-5.12	12.755	0.0466076	Depleted		ASV_51	-5.175	12.778	0.0451778	Depleted		ASV_48	8.068	12.999	0.00122846	Enriched
ASV_95	-4.913	10.979	0.0494125	Depleted		ASV_94	-4.758	11.408	0.048262	Depleted		ASV_23	8.495	14.793	0.00161992	Enriched
ASV_16	14.385	14.751	0.000150502	Enriched		ASV_10	15.208	15.479	0.000131866	Enriched		ASV_16	8.484	15.188	0.00163198	Enriched
ASV_10	13.391	13.758	0.000214353	Enriched		ASV_33	12.576	12.853	0.000364135	Enriched		ASV_169	7.624	10.421	0.00217638	Enriched
ASV_49	12.716	13.086	0.000243425	Enriched		ASV_53	12.303	12.582	0.000394252	Enriched		ASV_41	7.826	14.15	0.0022511	Enriched
ASV_69	12.683	13.053	0.000263881	Enriched		ASV_81	11.185	11.475	0.000545245	Enriched		ASV_102	6.856	11.851	0.0035786	Enriched
ASV_80	12.261	12.634	0.000348055	Enriched		ASV_101	10.185	10.494	0.000712116	Enriched		ASV_6	8.138	16.838	0.00490264	Enriched
ASV_5	13.612	16.273	0.000462066	Enriched		ASV_132	10.149	10.459	0.00071997	Enriched		ASV_14	6.281	15.609	0.0101503	Enriched
ASV_85	11.462	11.84	0.000476695	Enriched		ASV_104	10.088	10.4	0.00073387	Enriched		ASV_25	6.34	14.807	0.0111271	Enriched
ASV_121	10.26	10.658	0.000512148	Enriched		ASV_115	8.951	9.312	0.00122321	Enriched		ASV_61	5.617	12.902	0.0134133	Enriched
ASV_82	11.281	11.662	0.000534325	Enriched		ASV_29	9.864	13.098	0.00216543	Enriched		ASV_99	5.706	11.874	0.0139016	Enriched
ASV_102	11.024	11.409	0.000541466	Enriched		ASV_43	8.231	11.991	0.00463928	Enriched		ASV_37	5.31	13.75	0.0168041	Enriched
ASV_115	10.158	10.559	0.000544659	Enriched		ASV_5	7.262	10.538	0.00575447	Enriched		ASV_5	6.078	16.73	0.0209319	Enriched
ASV_154	10.318	10.715	0.000549166	Enriched		ASV_98	6.829	7.456	0.00615067	Enriched		ASV_7	5.915	8.381	0.0259315	Enriched
ASV_3	13.642	16.775	0.000577261	Enriched		ASV_16	6.288	7.052	0.0098855	Enriched		ASV_217	4.038	10.764	0.0291223	Enriched
ASV_98	11.062	11.446	0.000681347	Enriched		ASV_154	6.155	6.958	0.0110975	Enriched		ASV_153	3.873	11.457	0.0409165	Enriched
ASV_81	10.07	10.474	0.000744851	Enriched		ASV_11	7.362	14.593	0.0133539	Enriched		ASV_154	4.553	11.202	0.0446709	Enriched
ASV_23	11.806	14.463	0.000944011	Enriched		ASV_28	7.08	13.744	0.0143499	Enriched
ASV_6	10.892	16.354	0.00221075	Enriched		ASV_12	7.111	14.873	0.0160492	Enriched
ASV_43	8.65	11.806	0.00530315	Enriched		ASV_123	5.655	10.595	0.0200395	Enriched
ASV_25	8.403	14.315	0.00699478	Enriched		ASV_97	5.797	11.464	0.0227362	Enriched
ASV_116	6.765	10.585	0.00835658	Enriched		ASV_46	5.878	12.923	0.0286562	Enriched
ASV_41	7.601	13.674	0.0106678	Enriched		ASV_72	5.348	11.483	0.0318498	Enriched
ASV_132	5.551	6.635	0.0156635	Enriched		ASV_9	5.72	14.67	0.0384052	Enriched
ASV_61	6.641	12.56	0.0171768	Enriched		ASV_102	4.553	6.049	0.0458238	Enriched
ASV_14	6.976	15.123	0.0200157	Enriched
ASV_37	6.385	13.402	0.0204561	Enriched
ASV_91	5.841	11.682	0.0317376	Enriched
ASV_99	5.525	11.447	0.0328855	Enriched
ASV_169	5.115	10.132	0.0332435	Enriched

## Sheet: Supplementary Table 2
Differentially changed fungi in the rhizosphere soil of DP C. cathayensis trees aganist NP C. cathayensis trees						Differentially changed fungi in the rhizosphere soil of SP C. cathayensis trees aganist NP C. cathayensis trees						Differentially changed fungi in the rhizosphere soil of DP C. cathayensis trees aganist SP C. cathayensis trees
ASV_ID	log2FC	log2CPM	PValue	level		ASV_ID	log2FC	log2CPM	PValue	level		ASV_ID	log2FC	log2CPM	PValue	level
ASV_8	-13.358	16.069	0.000210982	Depleted		ASV_8	-9.385	16.567	0.000579705	Depleted		ASV_34	-14.206	14.993	0.00050432	Depleted
ASV_4	-9.552	16.666	0.000727255	Depleted		ASV_26	-8.492	14.191	0.000951932	Depleted		ASV_40	-12.359	13.153	0.000671585	Depleted
ASV_47	-9.312	13.817	0.000936778	Depleted		ASV_54	-7.946	12.981	0.00121425	Depleted		ASV_1	-13.283	18.112	0.000743702	Depleted
ASV_34	-6.619	7.747	0.00149847	Depleted		ASV_41	-7.828	13.457	0.0014744	Depleted		ASV_19	-12.449	16.039	0.00103592	Depleted
ASV_96	-8.345	11.1	0.00164801	Depleted		ASV_48	-7.357	12.547	0.00180342	Depleted		ASV_53	-11.58	12.381	0.00164385	Depleted
ASV_46	-9.234	13.47	0.00177151	Depleted		ASV_37	-7.32	13.559	0.00240742	Depleted		ASV_74	-10.086	13.09	0.00448666	Depleted
ASV_14	-9.896	15.216	0.0022553	Depleted		ASV_25	-7.292	13.851	0.00261203	Depleted		ASV_39	-8.746	14.874	0.00515272	Depleted
ASV_55	-7.954	12.551	0.00226782	Depleted		ASV_32	-6.986	13.508	0.00323485	Depleted		ASV_36	-8.507	12.956	0.00581132	Depleted
ASV_40	-6.601	7.731	0.00255926	Depleted		ASV_4	-7.174	16.644	0.00392117	Depleted		ASV_5	-10.028	17.416	0.00587857	Depleted
ASV_37	-9.115	14.105	0.00277254	Depleted		ASV_49	-6.46	12.562	0.00435327	Depleted		ASV_38	-9.292	15.09	0.00643558	Depleted
ASV_33	-8.545	13.959	0.00290596	Depleted		ASV_33	-6.589	13.414	0.00461329	Depleted		ASV_8	-4.546	7.892	0.0158371	Depleted
ASV_26	-9.25	15.387	0.00373102	Depleted		ASV_2	-6.879	17.188	0.00526804	Depleted		ASV_88	-5.16	10.773	0.0312777	Depleted
ASV_48	-8.649	13.732	0.00386522	Depleted		ASV_14	-6.508	14.678	0.00610608	Depleted		ASV_50	13.081	13.871	0.000951212	Enriched
ASV_53	-5.944	7.265	0.00415292	Depleted		ASV_18	-6.479	14.58	0.00623115	Depleted		ASV_83	10.02	10.85	0.00186841	Enriched
ASV_2	-7.882	16.691	0.00432067	Depleted		ASV_72	-5.544	10.439	0.00744997	Depleted		ASV_99	9.741	10.58	0.0019408	Enriched
ASV_41	-9.392	14.651	0.00434622	Depleted		ASV_47	-5.786	12.908	0.00894555	Depleted		ASV_79	9.433	11.968	0.0020465	Enriched
ASV_1	-5.399	9.998	0.00495574	Depleted		ASV_50	-5.859	6.956	0.010495	Depleted		ASV_103	10.888	11.696	0.00419055	Enriched
ASV_25	-7.555	14.402	0.00530852	Depleted		ASV_46	-5.409	12.946	0.0129136	Depleted		ASV_108	10.873	11.68	0.00419442	Enriched
ASV_30	-6.984	13.885	0.0054013	Depleted		ASV_20	-5.515	14.265	0.014192	Depleted		ASV_105	10.653	11.464	0.00425155	Enriched
ASV_32	-7.866	14.638	0.00549611	Depleted		ASV_55	-4.946	12.04	0.0172195	Depleted		ASV_134	9.334	10.191	0.00454883	Enriched
ASV_18	-7.749	15.764	0.00928257	Depleted		ASV_96	-4.491	10.613	0.0227988	Depleted		ASV_152	6.718	10.822	0.00597015	Enriched
ASV_49	-6.725	13.716	0.0106489	Depleted		ASV_59	-4.265	12.52	0.0361248	Depleted		ASV_22	8.103	15.074	0.00602538	Enriched
ASV_78	-4.438	11.458	0.0149276	Depleted		ASV_74	8.704	12.45	0.000520273	Enriched		ASV_3	7.768	16.938	0.00907621	Enriched
ASV_19	-4.308	7.976	0.0167887	Depleted		ASV_107	8.147	10.476	0.000592893	Enriched		ASV_70	7.992	12.358	0.0101068	Enriched
ASV_56	-4.834	12.808	0.0173218	Depleted		ASV_19	8.542	15.398	0.00106885	Enriched		ASV_58	7.943	12.657	0.0115206	Enriched
ASV_51	-4.683	12.925	0.0259114	Depleted		ASV_76	7.332	11.091	0.00141251	Enriched		ASV_106	5.868	10.4	0.0135832	Enriched
ASV_103	10.587	11.353	0.00261397	Enriched		ASV_5	8.33	16.774	0.00145913	Enriched		ASV_72	6.828	11.816	0.0192264	Enriched
ASV_119	7.282	10.05	0.00272849	Enriched		ASV_1	8.114	17.472	0.00186345	Enriched		ASV_54	5.156	10.677	0.0233829	Enriched
ASV_105	10.352	11.123	0.00284008	Enriched		ASV_34	7.545	14.356	0.00229558	Enriched		ASV_24	5.967	15.001	0.0251044	Enriched
ASV_115	7.303	10.068	0.00345325	Enriched		ASV_39	7.37	14.236	0.00264314	Enriched		ASV_115	5.271	10.428	0.0252539	Enriched
ASV_134	9.034	9.86	0.00391756	Enriched		ASV_38	7.37	14.453	0.00274682	Enriched		ASV_62	6.217	11.638	0.0320807	Enriched
ASV_3	7.594	16.591	0.00667425	Enriched		ASV_88	6.421	10.627	0.00309655	Enriched		ASV_131	5.009	10.184	0.0369393	Enriched
ASV_109	7.64	10.381	0.00725961	Enriched		ASV_40	6.607	13.049	0.00417294	Enriched		ASV_119	4.702	10.425	0.0497527	Enriched
ASV_28	6.594	13.232	0.00729589	Enriched		ASV_53	6.336	12.28	0.00457331	Enriched
ASV_85	7.53	10.256	0.00746833	Enriched		ASV_36	6.436	12.917	0.00477801	Enriched
ASV_92	5.657	10.475	0.00853715	Enriched		ASV_42	6.042	12.476	0.00634844	Enriched
ASV_131	6.054	9.829	0.00900108	Enriched		ASV_127	5.219	9.991	0.0109439	Enriched
ASV_94	6.144	10.188	0.0105335	Enriched		ASV_69	5.302	11.514	0.0111219	Enriched
ASV_70	6.011	12.03	0.0109401	Enriched		ASV_15	5.689	14.262	0.0121157	Enriched
ASV_11	6.849	15.541	0.0119576	Enriched		ASV_29	5.075	13	0.0178058	Enriched
ASV_99	6.724	10.256	0.0120231	Enriched		ASV_64	4.574	10.971	0.0216701	Enriched
ASV_24	5.691	14.659	0.016066	Enriched		ASV_45	4.671	12.428	0.0240036	Enriched
ASV_108	7.396	11.346	0.0215816	Enriched		ASV_68	4.422	11.356	0.0267721	Enriched
ASV_42	5.033	12.157	0.0229836	Enriched		ASV_102	4.312	10.06	0.0274792	Enriched
ASV_22	5.687	14.748	0.0284851	Enriched		ASV_85	4.641	7.67	0.0294889	Enriched
ASV_83	5.607	10.539	0.0340556	Enriched		ASV_65	3.881	10.434	0.0416934	Enriched
ASV_79	4.649	11.679	0.0385212	Enriched
ASV_63	4.123	12.044	0.0397863	Enriched
ASV_23	4.471	14.545	0.0417168	Enriched

## Sheet: Supplementary Table 3
Differentially changed fungi in the bulk soil of DP C. cathayensis trees aganist NP C. cathayensis trees						Differentially changed fungi in the bulk soil of SP C. cathayensis trees aganist NP C. cathayensis trees						Differentially changed fungi in the bulk soil of DP C. cathayensis trees aganist SP C. cathayensis trees
ASV_ID	log2FC	log2CPM	PValue	level		ASV_ID	log2FC	log2CPM	PValue	level		ASV_ID	log2FC	log2CPM	PValue	level
ASV_34	-13.123	13.751	2.97211e-05	Depleted		ASV_14	-15.005	15.606	9.66498e-05	Depleted		ASV_143	-10.134	11.333	0.00604374	Depleted
ASV_9	-15.948	16.572	3.27257e-05	Depleted		ASV_20	-14.105	14.707	0.000112892	Depleted		ASV_126	-10.063	11.263	0.00622325	Depleted
ASV_14	-14.92	15.544	4.81427e-05	Depleted		ASV_68	-12.352	12.96	0.000217493	Depleted		ASV_102	-7.226	12.17	0.00718439	Depleted
ASV_55	-12.471	13.101	4.985e-05	Depleted		ASV_37	-12.807	13.413	0.000221637	Depleted		ASV_38	-8.305	13.16	0.00909009	Depleted
ASV_16	-14.235	14.86	5.67654e-05	Depleted		ASV_71	-11.961	12.571	0.000310658	Depleted		ASV_136	-6.274	10.83	0.0110187	Depleted
ASV_21	-14.282	14.907	6.36681e-05	Depleted		ASV_31	-11.371	13.833	0.000717864	Depleted		ASV_51	-8.787	13.15	0.0120842	Depleted
ASV_31	-13.336	13.962	8.70903e-05	Depleted		ASV_21	-11.365	14.969	0.000823346	Depleted		ASV_79	-5.697	11.957	0.0122852	Depleted
ASV_48	-12.536	13.165	0.00017798	Depleted		ASV_16	-9.899	14.9	0.00125594	Depleted		ASV_84	-6.955	12.143	0.0127476	Depleted
ASV_71	-12.069	12.701	0.00018727	Depleted		ASV_48	-10.608	13.206	0.0014237	Depleted		ASV_105	-7.856	11.189	0.0148085	Depleted
ASV_15	-12.871	15.265	0.000256491	Depleted		ASV_34	-7.782	13.754	0.00247425	Depleted		ASV_116	-6.334	11.232	0.0157613	Depleted
ASV_30	-11.258	14.266	0.000345964	Depleted		ASV_70	-7.825	12.41	0.00291412	Depleted		ASV_111	-7.709	11.047	0.0158995	Depleted
ASV_101	-10.053	12.2	0.000471129	Depleted		ASV_30	-9.721	14.139	0.00305712	Depleted		ASV_50	-5.849	12.792	0.0162294	Depleted
ASV_37	-11.438	13.543	0.000504989	Depleted		ASV_64	-7.435	12.633	0.00320575	Depleted		ASV_34	-5.928	7.688	0.0195926	Depleted
ASV_2	-10.403	17.911	0.000874297	Depleted		ASV_7	-7.551	16.493	0.00350053	Depleted		ASV_83	-8.121	12.472	0.0233168	Depleted
ASV_70	-9.16	12.367	0.00104039	Depleted		ASV_55	-7.833	13.002	0.00367997	Depleted		ASV_27	-6.98	14.271	0.0236061	Depleted
ASV_51	-6.664	10.03	0.00120717	Depleted		ASV_101	-7.275	12.251	0.00387323	Depleted		ASV_13	-5.793	15.336	0.0302655	Depleted
ASV_75	-10.042	12.445	0.0014005	Depleted		ASV_53	-8.781	11.826	0.00397105	Depleted		ASV_19	-6.417	14.153	0.032708	Depleted
ASV_8	-9.232	16.224	0.00142447	Depleted		ASV_8	-9.129	16.284	0.00405916	Depleted		ASV_16	-4.891	7.086	0.0378171	Depleted
ASV_20	-10.519	14.647	0.00147737	Depleted		ASV_15	-9.711	15.307	0.00542196	Depleted		ASV_9	-6.087	7.787	0.0388379	Depleted
ASV_64	-7.312	12.59	0.00337763	Depleted		ASV_9	-9.845	16.441	0.00754291	Depleted		ASV_26	-4.957	14.314	0.0472811	Depleted
ASV_7	-7.272	16.448	0.00374182	Depleted		ASV_146	-6.005	11.699	0.0122627	Depleted		ASV_61	6.321	12.669	0.00647663	Enriched
ASV_6	-6.644	16.507	0.00550357	Depleted		ASV_2	-7.113	17.788	0.0200662	Depleted		ASV_33	7.249	13.633	0.00940505	Enriched
ASV_146	-6.585	11.638	0.00680687	Depleted		ASV_75	-6.632	12.327	0.0301164	Depleted		ASV_74	6.408	12.394	0.0103533	Enriched
ASV_68	-6.756	12.912	0.0128299	Depleted		ASV_12	-5.34	15.333	0.0308419	Depleted		ASV_11	7.783	15.784	0.0104042	Enriched
ASV_91	-4.297	11.556	0.034753	Depleted		ASV_108	-4.686	10.335	0.0441028	Depleted		ASV_78	7.715	12.25	0.0109494	Enriched
ASV_113	9.286	9.985	0.00133817	Enriched		ASV_121	-4.788	11.201	0.0493217	Depleted		ASV_53	8.577	12.652	0.0112679	Enriched
ASV_78	10.418	11.076	0.001497	Enriched		ASV_38	11.894	12.507	0.0018891	Enriched		ASV_44	6.958	13.03	0.0124608	Enriched
ASV_61	7.626	11.488	0.00153931	Enriched		ASV_105	9.324	9.999	0.00476976	Enriched		ASV_63	6.478	12.425	0.0140679	Enriched
ASV_22	8.787	13.22	0.00186598	Enriched		ASV_19	9.63	13.488	0.00498243	Enriched		ASV_147	8.311	11.195	0.0161734	Enriched
ASV_87	9.822	10.498	0.00237054	Enriched		ASV_136	7.087	10.175	0.00499629	Enriched		ASV_161	7.417	11.096	0.0204321	Enriched
ASV_119	9.15	9.856	0.00251197	Enriched		ASV_111	9.178	9.86	0.00500849	Enriched		ASV_68	6.132	7.818	0.0210197	Enriched
ASV_147	9.576	10.259	0.00443139	Enriched		ASV_83	11.198	11.818	0.00515834	Enriched		ASV_113	5.729	11.161	0.0246553	Enriched
ASV_161	9.47	10.158	0.00463325	Enriched		ASV_143	10.043	10.686	0.00718822	Enriched		ASV_119	5.747	11.025	0.0342166	Enriched
ASV_33	8.462	12.449	0.00484951	Enriched		ASV_126	9.971	10.616	0.00734641	Enriched		ASV_132	5.231	11.054	0.0379778	Enriched
ASV_63	7.403	11.248	0.00498213	Enriched		ASV_13	8.321	14.663	0.00749406	Enriched		ASV_22	4.842	14.445	0.0383743	Enriched
ASV_44	7.915	11.849	0.0049952	Enriched		ASV_60	8.546	11.558	0.00811547	Enriched
ASV_93	7.906	10.915	0.00593135	Enriched		ASV_84	7.072	11.49	0.0102973	Enriched
ASV_32	7.15	12.653	0.00666491	Enriched		ASV_50	6.364	12.132	0.0128748	Enriched
ASV_132	6.792	9.882	0.00724301	Enriched		ASV_27	7.677	13.615	0.0145621	Enriched
ASV_11	7.862	14.601	0.00935607	Enriched		ASV_145	5.295	8.541	0.0161228	Enriched
ASV_74	6.11	11.227	0.0159286	Enriched		ASV_79	4.945	11.322	0.0187231	Enriched
ASV_82	5.416	10.976	0.0169581	Enriched		ASV_28	5.908	12.669	0.0189315	Enriched
ASV_69	4.651	9.846	0.0190797	Enriched		ASV_87	5.369	6.803	0.0206415	Enriched
ASV_145	6.559	9.659	0.023041	Enriched		ASV_69	5.216	10.396	0.020869	Enriched
ASV_122	4.197	9.782	0.0404166	Enriched		ASV_39	5.16	11.55	0.0257088	Enriched
						ASV_104	4.917	10.357	0.0266017	Enriched
						ASV_22	4.117	8.771	0.0273948	Enriched
						ASV_94	5.716	11.131	0.0338304	Enriched
						ASV_26	4.963	13.662	0.0443145	Enriched
						ASV_102	5.267	11.545	0.0456624	Enriched
