# Supplementary material for: Analysing fungal microbiome differences between the roots of healthy and diseased Chinese hickory (Carya cathayensis) trees
Source: Sci Rep. 2025 Dec 17;15:44018. doi: 10.1038/s41598-025-27645-y (PMC12712095; doi:10.1038/s41598-025-27645-y)
Supplement: Supplementary file 2 — Supplementary Material 2 [file 41598_2025_27645_MOESM2_ESM.xlsx]

## Sheet: Supplementary Table 4
The shared strains from the root tissue of NP, SP, and DP C. cathayensis trees										The shared strains from the root tissue of SP and DP C. cathayensis trees
OTU	Kingdom	Phylum	Class	Order	Family	Genus	Species			OTU	Kingdom	Phylum	Class	Order	Family	Genus	Species
ASV_8	Fungi	Unassigned	Unassigned	Unassigned	Unassigned	Unassigned	Unassigned			ASV_5	Fungi	Ascomycota	Leotiomycetes	Helotiales	Cordieritidaceae	Unassigned	Unassigned
ASV_15	Fungi	Basidiomycota	Agaricomycetes	Russulales	Russulaceae	Russula	Russula_recondita			ASV_9	Fungi	Ascomycota	Saccharomycetes	Saccharomycetales	Saccharomycetales_fam_Incertae_sedis	Nadsonia	Nadsonia_starkeyi-henricii
ASV_17	Fungi	Ascomycota	Sordariomycetes	Sordariales	Chaetomiaceae	Humicola	Humicola_olivacea			ASV_10	Fungi	Ascomycota	Leotiomycetes	Helotiales	Unassigned	Unassigned	Unassigned
ASV_18	Fungi	Ascomycota	Sordariomycetes	Hypocreales	Hypocreaceae	Trichoderma	Trichoderma_yunnanense			ASV_11	Fungi	Ascomycota	Leotiomycetes	Helotiales	Dermateaceae	Pezicula	Pezicula_rhizophila
ASV_19	Fungi	Basidiomycota	Tremellomycetes	Filobasidiales	Piskurozymaceae	Solicoccozyma	Solicoccozyma_terricola			ASV_12	Fungi	Ascomycota	Sordariomycetes	Sordariales	Chaetomiaceae	Chaetomium	Unassigned
ASV_27	Fungi	Ascomycota	Eurotiomycetes	Chaetothyriales	Herpotrichiellaceae	Cladophialophora	Cladophialophora_chaetospira			ASV_14	Fungi	Ascomycota	Sordariomycetes	Hypocreales	Nectriaceae	Paracremonium	Paracremonium_inflatum
ASV_32	Fungi	Unassigned	Unassigned	Unassigned	Unassigned	Unassigned	Unassigned			ASV_43	Fungi	Unassigned	Unassigned	Unassigned	Unassigned	Unassigned	Unassigned
ASV_34	Fungi	Mortierellomycota	Mortierellomycetes	Mortierellales	Mortierellaceae	Mortierella	Unassigned			ASV_54	Fungi	Unassigned	Unassigned	Unassigned	Unassigned	Unassigned	Unassigned
ASV_55	Fungi	Ascomycota	Sordariomycetes	Hypocreales	Nectriaceae	Gliocladiopsis	Gliocladiopsis_elghollii			ASV_81	Fungi	Ascomycota	Dothideomycetes	Unassigned	Unassigned	Unassigned	Unassigned
ASV_59	Fungi	Ascomycota	Sordariomycetes	Diaporthales	Melanconidaceae	Melanconiella	Unassigned			ASV_106	Fungi	Ascomycota	Sordariomycetes	Sordariales	Chaetomiaceae	Unassigned	Unassigned
ASV_64	Fungi	Unassigned	Unassigned	Unassigned	Unassigned	Unassigned	Unassigned			ASV_115	Fungi	Chytridiomycota	Unassigned	Unassigned	Unassigned	Unassigned	Unassigned
ASV_70	Fungi	Ascomycota	Sordariomycetes	Hypocreales	Hypocreaceae	Trichoderma	Trichoderma_spirale			ASV_127	Fungi	Unassigned	Unassigned	Unassigned	Unassigned	Unassigned	Unassigned
ASV_83	Fungi	Ascomycota	Sordariomycetes	Hypocreales	Nectriaceae	Unassigned	Unassigned			ASV_139	Fungi	Unassigned	Unassigned	Unassigned	Unassigned	Unassigned	Unassigned
										ASV_161	Fungi	Ascomycota	Dothideomycetes	Capnodiales	Unassigned	Unassigned	Unassigned

## Sheet: Supplementary Table 5
The shared strains from the rhizosphere soil of NP, SP, and DP C. cathayensis trees										The shared strains from the rhizosphere soil of SP and DP C. cathayensis trees
OTU	Kingdom	Phylum	Class	Order	Family	Genus	Species			OTU	Kingdom	Phylum	Class	Order	Family	Genus	Species
ASV_2	Fungi	Basidiomycota	Agaricomycetes	Thelephorales	Thelephoraceae	Unassigned	Unassigned			ASV_11	Fungi	Ascomycota	Sordariomycetes	Chaetosphaeriales	Chaetosphaeriaceae	Dictyochaeta	Dictyochaeta_lithocarpi
ASV_6	Fungi	Ascomycota	Saccharomycetes	Saccharomycetales	Saccharomycetales_fam_Incertae_sedis	Nadsonia	Nadsonia_starkeyi-henricii			ASV_24	Fungi	Ascomycota	Sordariomycetes	Hypocreales	Hypocreaceae	Trichoderma	Unassigned
ASV_9	Fungi	Basidiomycota	Tremellomycetes	Filobasidiales	Piskurozymaceae	Solicoccozyma	Solicoccozyma_terricola			ASV_29	Fungi	Ascomycota	Leotiomycetes	Helotiales	Leotiaceae	Pezoloma	Pezoloma_ericae
ASV_16	Fungi	Unassigned	Unassigned	Unassigned	Unassigned	Unassigned	Unassigned			ASV_42	Fungi	Unassigned	Unassigned	Unassigned	Unassigned	Unassigned	Unassigned
ASV_17	Fungi	Ascomycota	Sordariomycetes	Hypocreales	Hypocreaceae	Trichoderma	Trichoderma_yunnanense			ASV_45	Fungi	Unassigned	Unassigned	Unassigned	Unassigned	Unassigned	Unassigned
ASV_20	Fungi	Basidiomycota	Agaricomycetes	Boletales	Sclerodermataceae	Scleroderma	Unassigned			ASV_60	Fungi	Ascomycota	Sordariomycetes	Glomerellales	Plectosphaerellaceae	Plectosphaerella	Plectosphaerella_slobbergiarum
ASV_23	Fungi	Ascomycota	Eurotiomycetes	Chaetothyriales	Herpotrichiellaceae	Cladophialophora	Cladophialophora_chaetospira			ASV_64	Fungi	Basidiomycota	Agaricomycetes	Cantharellales	Ceratobasidiaceae	Ceratobasidium	Unassigned
ASV_27	Fungi	Mortierellomycota	Mortierellomycetes	Mortierellales	Mortierellaceae	Mortierella	Unassigned			ASV_65	Fungi	Unassigned	Unassigned	Unassigned	Unassigned	Unassigned	Unassigned
ASV_31	Fungi	Basidiomycota	Agaricomycetes	Russulales	Russulaceae	Russula	Russula_recondita			ASV_67	Fungi	Basidiomycota	Pucciniomycetes	Platygloeales	Unassigned	Unassigned	Unassigned
ASV_44	Fungi	Ascomycota	Sordariomycetes	Hypocreales	Nectriaceae	Fusarium	Fusarium_oxysporum			ASV_68	Fungi	Ascomycota	Dothideomycetes	Dothideomycetes_ord_Incertae_sedis	Dothideomycetes_fam_Incertae_sedis	Pseudoarthrographis	Unassigned
ASV_52	Fungi	Ascomycota	Sordariomycetes	Diaporthales	Melanconidaceae	Melanconiella	Unassigned			ASV_69	Fungi	Ascomycota	Dothideomycetes	Dothideomycetes_ord_Incertae_sedis	Dothideomycetes_fam_Incertae_sedis	Pseudoarthrographis	Unassigned
ASV_57	Fungi	Ascomycota	Sordariomycetes	Hypocreales	Nectriaceae	Thelonectria	Thelonectria_blackeriella			ASV_71	Fungi	Unassigned	Unassigned	Unassigned	Unassigned	Unassigned	Unassigned
ASV_61	Fungi	Unassigned	Unassigned	Unassigned	Unassigned	Unassigned	Unassigned			ASV_89	Fungi	Unassigned	Unassigned	Unassigned	Unassigned	Unassigned	Unassigned
ASV_66	Fungi	Ascomycota	Sordariomycetes	Sordariales	Chaetomiaceae	Trichocladium	Unassigned			ASV_91	Fungi	Ascomycota	Dothideomycetes	Pleosporales	Lophiotremataceae	Atrocalyx	Atrocalyx_nordicus
ASV_75	Fungi	Mortierellomycota	Mortierellomycetes	Mortierellales	Mortierellaceae	Mortierella	Unassigned			ASV_98	Fungi	Ascomycota	Eurotiomycetes	Chaetothyriales	Herpotrichiellaceae	Unassigned	Unassigned
ASV_81	Fungi	Ascomycota	Sordariomycetes	Chaetosphaeriales	Chaetosphaeriaceae	Chloridium	Chloridium_aseptatum			ASV_116	Fungi	Unassigned	Unassigned	Unassigned	Unassigned	Unassigned	Unassigned
ASV_95	Fungi	Ascomycota	Sordariomycetes	Sordariales	Chaetomiaceae	Humicola	Humicola_olivacea			ASV_118	Fungi	Ascomycota	Leotiomycetes	Helotiales	Dermateaceae	Pezicula	Unassigned
										ASV_138	Fungi	Unassigned	Unassigned	Unassigned	Unassigned	Unassigned	Unassigned

## Sheet: Supplementary Table 6
The shared strains from the bulk soil of NP, SP, and DP C. cathayensis trees										The shared strains from the bulk soil of SP and DP C. cathayensis trees
OTU	Kingdom	Phylum	Class	Order	Family	Genus	Species			OTU	Kingdom	Phylum	Class	Order	Family	Genus	Species
ASV_3	Fungi	Mortierellomycota	Mortierellomycetes	Mortierellales	Mortierellaceae	Mortierella	Unassigned			ASV_13	Fungi	Mortierellomycota	Mortierellomycetes	Mortierellales	Mortierellaceae	Mortierella	Mortierella_globalpina
ASV_4	Fungi	Ascomycota	Saccharomycetes	Saccharomycetales	Saccharomycetales_fam_Incertae_sedis	Nadsonia	Nadsonia_starkeyi-henricii			ASV_17	Fungi	Ascomycota	Sordariomycetes	Sordariales	Chaetomiaceae	Chaetomium	Unassigned
ASV_5	Fungi	Basidiomycota	Tremellomycetes	Filobasidiales	Piskurozymaceae	Solicoccozyma	Solicoccozyma_terricola			ASV_22	Fungi	Ascomycota	Sordariomycetes	Hypocreales	Ophiocordycipitaceae	Tolypocladium	Unassigned
ASV_6	Fungi	Basidiomycota	Agaricomycetes	Russulales	Russulaceae	Russula	Russula_recondita			ASV_28	Fungi	Ascomycota	Leotiomycetes	Helotiales	Leotiaceae	Pezoloma	Pezoloma_ericae
ASV_7	Fungi	Basidiomycota	Agaricomycetes	Boletales	Sclerodermataceae	Scleroderma	Unassigned			ASV_29	Fungi	Ascomycota	Eurotiomycetes	Chaetothyriales	Herpotrichiellaceae	Cladophialophora	Cladophialophora_chaetospira
ASV_10	Fungi	Unassigned	Unassigned	Unassigned	Unassigned	Unassigned	Unassigned			ASV_32	Fungi	Mucoromycota	Endogonomycetes	Unassigned	Unassigned	Unassigned	Unassigned
ASV_12	Fungi	Ascomycota	Sordariomycetes	Hypocreales	Nectriaceae	Gliocladiopsis	Gliocladiopsis_peggii			ASV_35	Fungi	Unassigned	Unassigned	Unassigned	Unassigned	Unassigned	Unassigned
ASV_18	Fungi	Ascomycota	Sordariomycetes	Hypocreales	Nectriaceae	Fusarium	Fusarium_oxysporum			ASV_39	Fungi	Unassigned	Unassigned	Unassigned	Unassigned	Unassigned	Unassigned
ASV_23	Fungi	Ascomycota	Sordariomycetes	Hypocreales	Hypocreaceae	Trichoderma	Trichoderma_yunnanense			ASV_43	Fungi	Ascomycota	Sordariomycetes	Hypocreales	Unassigned	Unassigned	Unassigned
ASV_24	Fungi	Ascomycota	Leotiomycetes	Helotiales	Dermateaceae	Pezicula	Pezicula_rhizophila			ASV_45	Fungi	Ascomycota	Sordariomycetes	Myrmecridiales	Myrmecridiales_fam_Incertae_sedis	Atractospora	Unassigned
ASV_41	Fungi	Unassigned	Unassigned	Unassigned	Unassigned	Unassigned	Unassigned			ASV_47	Fungi	Unassigned	Unassigned	Unassigned	Unassigned	Unassigned	Unassigned
ASV_42	Fungi	Unassigned	Unassigned	Unassigned	Unassigned	Unassigned	Unassigned			ASV_56	Fungi	Ascomycota	Eurotiomycetes	Eurotiales	Aspergillaceae	Penicillium	Penicillium_aotearoae
ASV_49	Fungi	Ascomycota	Sordariomycetes	Diaporthales	Melanconidaceae	Melanconiella	Unassigned			ASV_58	Fungi	Ascomycota	Sordariomycetes	Chaetosphaeriales	Chaetosphaeriaceae	Codinaea	Codinaea_acaciae
ASV_115	Fungi	Ascomycota	Sordariomycetes	Hypocreales	Hypocreaceae	Trichoderma	Trichoderma_spirale			ASV_62	Fungi	Ascomycota	Sordariomycetes	Sordariales	Chaetomiaceae	Humicola	Humicola_olivacea
										ASV_66	Fungi	Ascomycota	Sordariomycetes	Hypocreales	Hypocreaceae	Trichoderma	Trichoderma_yunnanense
										ASV_67	Fungi	Ascomycota	Sordariomycetes	Sordariales	Chaetomiaceae	Unassigned	Unassigned
										ASV_69	Fungi	Ascomycota	Pezizomycetes	Pezizales	Ascobolaceae	Ascobolus	Unassigned
										ASV_72	Fungi	Unassigned	Unassigned	Unassigned	Unassigned	Unassigned	Unassigned
										ASV_73	Fungi	Ascomycota	Eurotiomycetes	Chaetothyriales	Herpotrichiellaceae	Unassigned	Unassigned
										ASV_77	Fungi	Ascomycota	Sordariomycetes	Glomerellales	Plectosphaerellaceae	Plectosphaerella	Plectosphaerella_slobbergiarum
										ASV_81	Fungi	Unassigned	Unassigned	Unassigned	Unassigned	Unassigned	Unassigned
										ASV_82	Fungi	Basidiomycota	Pucciniomycetes	Platygloeales	Unassigned	Unassigned	Unassigned
										ASV_86	Fungi	Unassigned	Unassigned	Unassigned	Unassigned	Unassigned	Unassigned
										ASV_90	Fungi	Unassigned	Unassigned	Unassigned	Unassigned	Unassigned	Unassigned
										ASV_95	Fungi	Unassigned	Unassigned	Unassigned	Unassigned	Unassigned	Unassigned
										ASV_96	Fungi	Ascomycota	Sordariomycetes	Chaetosphaeriales	Chaetosphaeriaceae	Chloridium	Chloridium_aseptatum
										ASV_97	Fungi	Ascomycota	Dothideomycetes	Capnodiales	Unassigned	Unassigned	Unassigned
										ASV_99	Fungi	Unassigned	Unassigned	Unassigned	Unassigned	Unassigned	Unassigned
										ASV_100	Fungi	Ascomycota	Dothideomycetes	Pleosporales	Didymellaceae	Xenodidymella	Xenodidymella_camporesii
										ASV_103	Fungi	Ascomycota	Sordariomycetes	Hypocreales	Nectriaceae	Paracremonium	Paracremonium_inflatum
										ASV_109	Fungi	Basidiomycota	Agaricomycetes	Unassigned	Unassigned	Unassigned	Unassigned
										ASV_110	Fungi	Ascomycota	Sordariomycetes	Sordariales	Chaetomiaceae	Humicola	Humicola_mutabilis
										ASV_127	Fungi	Unassigned	Unassigned	Unassigned	Unassigned	Unassigned	Unassigned
										ASV_131	Fungi	Unassigned	Unassigned	Unassigned	Unassigned	Unassigned	Unassigned
										ASV_138	Fungi	Ascomycota	Sordariomycetes	Hypocreales	Nectriaceae	Dactylonectria	Dactylonectria_anthuriicola
										ASV_145	Fungi	Ascomycota	Unassigned	Unassigned	Unassigned	Unassigned	Unassigned
										ASV_159	Fungi	Ascomycota	Unassigned	Unassigned	Unassigned	Unassigned	Unassigned
										ASV_195	Fungi	Ascomycota	Lecanoromycetes	Trapeliales	Phlyctidaceae	Phlyctis	Phlyctis_speirea
										ASV_200	Fungi	Ascomycota	Leotiomycetes	Helotiales	Unassigned	Unassigned	Unassigned
										ASV_796	Fungi	Basidiomycota	Agaricomycetes	Sebacinales	Sebacinaceae	Sebacina	Unassigned
