# Supplementary material for: Analysing fungal microbiome differences between the roots of healthy and diseased Chinese hickory (Carya cathayensis) trees
Source: Sci Rep. 2025 Dec 17;15:44018. doi: 10.1038/s41598-025-27645-y (PMC12712095; doi:10.1038/s41598-025-27645-y)
Supplement: Supplementary file 3 — Supplementary Material 3 [file 41598_2025_27645_MOESM3_ESM.xlsx]

## Sheet: co-occurrence_Grobel_net
	one
num.edges	992
num.pos.edges	0
num.neg.edges	0
num.vertices	1000
connectance	0.00198599
average.degree	1.984
average.path.length	5.79597
diameter	16
edge.connectivity	0
clustering.coefficient	0
no.clusters	331
centralization.degree	0.00702302
centralization.betweenness	0.00377271
centralization.closeness	0.431876

## Sheet: cor_matrix
	bac_ASV_1	bac_ASV_3	bac_ASV_5	bac_ASV_6	bac_ASV_7	bac_ASV_8	bac_ASV_2	bac_ASV_9	bac_ASV_4	bac_ASV_11	bac_ASV_10	bac_ASV_18	bac_ASV_13	bac_ASV_19	bac_ASV_21	bac_ASV_16	bac_ASV_22	bac_ASV_15	bac_ASV_17	bac_ASV_14	bac_ASV_23	bac_ASV_26	bac_ASV_20	bac_ASV_32	bac_ASV_24	bac_ASV_25	bac_ASV_33	bac_ASV_34	bac_ASV_30	bac_ASV_28	bac_ASV_31	bac_ASV_29	bac_ASV_38	bac_ASV_36	bac_ASV_40	bac_ASV_42	bac_ASV_93	bac_ASV_35	bac_ASV_46	bac_ASV_43	bac_ASV_41	bac_ASV_39	bac_ASV_56	bac_ASV_50	bac_ASV_54	bac_ASV_45	bac_ASV_44	bac_ASV_71	bac_ASV_49
bac_ASV_1	0	0	0	0	0	0	0	0	0	0	0	0	0	0	0	0	0	0	0	0	0	0	0	0	0	0	0	0	0	0	0	0	0	0	0	0	0	0	0	0	0	0	0	0	0	0	0	0	0
bac_ASV_3	0	0	0	0	0	0	0	0	0	0	0	0	0	0	0	0	0	0	0	0	0	0	0	0	0	0	0	0	0	0	0	0	0	0	0	0	0	0	0	0	0	0	0	0	0	0	0	0	0
bac_ASV_5	0	0	0	0	0	0	0	0	0	0	0	0	0	0	0	0	0	0	0	0	0	0	0	0	0	0	0	0	0	0	0	0	0	0	0	0	0	0	0	0	0	0	0	0	0	0	0	0	0
bac_ASV_6	0	0	0	0	0	0	0	0	0	0	0	0	0	0	0	0	0	0	0	0	0	0	0	0	0	0	0	0	0	0	0	0	0	0	0	0	0	0	0	0	0	0	0	0	0	0	0	0	0
bac_ASV_7	0	0	0	0	0	0	0	0	0	0	0	0	0	0	0	0	0	0	0	0	0	0	0	0	0	0	0	0	0	0	0	0	0	0	0	0	0	0	0	0	0	0	0	0	0	0	0	0	0
bac_ASV_8	0	0	0	0	0	0	0	0	0	0	0	0	0	0	0	0	0	0	0	0	0	0	0	0	0	0	0	0	0	0	0	0	0	0	0	0	0	0	0	0	0	0	0	0	0	0	0	0	0
bac_ASV_2	0	0	0	0	0	0	0	0	0	0	0	0	0	0	0	0	0	0	0	0	0	0	0	0	0	0	0	0	0	0	0	0	0	0	0	0	0	0	0	0	0	0	0	0	0	0	0	0	0
bac_ASV_9	0	0	0	0	0	0	0	0	0	0	0	0	0	0	0	0	0	0	0	0	0	0	0	0	0	0	0	0	0	0	0	0	0	0	0	0	0	0	0	0	0	0	0	0	0	0	0	0	0
bac_ASV_4	0	0	0	0	0	0	0	0	0	0	0	0	0	0	0	0	0	0	0	0	0	0	0	0	0	0	0	0	0	0	0	0	0	0	0	0	0	0	0	0	0	0	0	0	0	0	0	0	0
bac_ASV_11	0	0	0	0	0	0	0	0	0	0	0	0	0	0	0	0	0	0	0	0	0	0	0	0	0	0	0	0	0	0	0	0	0	0	0	0	0	0	0	0	0	0	0	0	0	0	0	0	0
bac_ASV_10	0	0	0	0	0	0	0	0	0	0	0	0	0	0	0	0	0	0	0	0	0	0	0	0	0	0	0	0	0	0	0	0	0	0	0	0	0	0	0	0	0	0	0	0	0	0	0	0	0
bac_ASV_18	0	0	0	0	0	0	0	0	0	0	0	0	0	0	0	0	0	0	0	0	0	0	0	0	0	0	0	0	0	0	0	0	0	0	0	0	0	0	0	0	0	0	0	0	0	0	0	0	0
bac_ASV_13	0	0	0	0	0	0	0	0	0	0	0	0	0	0	0	0	0	0	0	0	0	0	0	0	0	0	0	0	0	0	0	0	0	0	0	0	0	0	0	0	0	0	0	0	0	0	0	0	0
bac_ASV_19	0	0	0	0	0	0	0	0	0	0	0	0	0	0	0	0	0	0	0	0	0	0	0	0	0	0	0	0	0	0	0	0	0	0	0	0	0	0	0	0	0	0	0	0	0	0	0	0	0
bac_ASV_21	0	0	0	0	0	0	0	0	0	0	0	0	0	0	0	0	0	0	0	0	0	0	0	0	0	0	0	0	0	0	0	0	0	0	0	0	0	0	0	0	0	0	0	0	0	0	0	0	0
bac_ASV_16	0	0	0	0	0	0	0	0	0	0	0	0	0	0	0	0	0	0	0	0	0	0	0	0	0	0	0	0	0	0	0	0	0	0	0	0	0	0	0	0	0	0	0	0	0	0	0	0	0
bac_ASV_22	0	0	0	0	0	0	0	0	0	0	0	0	0	0	0	0	0	0	0	0	0	0	0	0	0	0	0	0	0	0	0	0	0	0	0	0	0	0	0	0	0	0	0	0	0	0	0	0	0
bac_ASV_15	0	0	0	0	0	0	0	0	0	0	0	0	0	0	0	0	0	0	0	0	0	0	0	0	0	0	0	0	0	0	0	0	0	0	0	0	0	0	0	0	0	0	0	0	0	0	0	0	0
bac_ASV_17	0	0	0	0	0	0	0	0	0	0	0	0	0	0	0	0	0	0	0	0	0	0	0	0	0	0	0	0	0	0	0	0	0	0	0	0	0	0	0	0	0	0	0	0	0	0	0	0	0
bac_ASV_14	0	0	0	0	0	0	0	0	0	0	0	0	0	0	0	0	0	0	0	0	0	0	0	0	0	0	0	0	0	0	0	0	0	0	0	0	0	0	0	0	0	0	0	0	0	0	0	0	0
bac_ASV_23	0	0	0	0	0	0	0	0	0	0	0	0	0	0	0	0	0	0	0	0	0	0	0	0	0	0	0	0	0	0	0	0	0	0	0	0	0	0	0	0	0	0	0	0	0	0	0	0	0
bac_ASV_26	0	0	0	0	0	0	0	0	0	0	0	0	0	0	0	0	0	0	0	0	0	0	0	0	0	0	0	0	0	0	0	0	0	0	0	0	0	0	0	0	0	0	0	0	0	0	0	0	0
bac_ASV_20	0	0	0	0	0	0	0	0	0	0	0	0	0	0	0	0	0	0	0	0	0	0	0	0	0	0	0	0	0	0	0	0	0	0	0	0	0	0	0	0	0	0	0	0	0	0	0	0	0
bac_ASV_32	0	0	0	0	0	0	0	0	0	0	0	0	0	0	0	0	0	0	0	0	0	0	0	0	0	0	0	0	0	0	0	0	0	0	0	0	0	0	0	0	0	0	0	0	0	0	0	0	0
bac_ASV_24	0	0	0	0	0	0	0	0	0	0	0	0	0	0	0	0	0	0	0	0	0	0	0	0	0	0	0	0	0	0	0	0	0	0	0	0	0	0	0	0	0	0	0	0	0	0	0	0	0
bac_ASV_25	0	0	0	0	0	0	0	0	0	0	0	0	0	0	0	0	0	0	0	0	0	0	0	0	0	0	0	0	0	0	0	0	0	0	0	0	0	0	0	0	0	0	0	0	0	0	0	0	0
bac_ASV_33	0	0	0	0	0	0	0	0	0	0	0	0	0	0	0	0	0	0	0	0	0	0	0	0	0	0	0	0	0	0	0	0	0	0	0	0	0	0	0	0	0	0	0	0	0	0	0	0	0
bac_ASV_34	0	0	0	0	0	0	0	0	0	0	0	0	0	0	0	0	0	0	0	0	0	0	0	0	0	0	0	0	0	0	0	0	0	0	0	0	0	0	0	0	0	0	0	0	0	0	0	0	0
bac_ASV_30	0	0	0	0	0	0	0	0	0	0	0	0	0	0	0	0	0	0	0	0	0	0	0	0	0	0	0	0	0	0	0	0	0	0	0	0	0	0	0	0	0	0	0	0	0	0	0	0	0
bac_ASV_28	0	0	0	0	0	0	0	0	0	0	0	0	0	0	0	0	0	0	0	0	0	0	0	0	0	0	0	0	0	0	0	0	0	0	0	0	0	0	0	0	0	0	0	0	0	0	0	0	0
bac_ASV_31	0	0	0	0	0	0	0	0	0	0	0	0	0	0	0	0	0	0	0	0	0	0	0	0	0	0	0	0	0	0	0	0	0	0	0	0	0	0	0	0	0	0	0	0	0	0	0	0	0
bac_ASV_29	0	0	0	0	0	0	0	0	0	0	0	0	0	0	0	0	0	0	0	0	0	0	0	0	0	0	0	0	0	0	0	0	0	0	0	0	0	0	0	0	0	0	0	0	0	0	0	0	0
bac_ASV_38	0	0	0	0	0	0	0	0	0	0	0	0	0	0	0	0	0	0	0	0	0	0	0	0	0	0	0	0	0	0	0	0	0	0	0	0	0	0	0	0	0	0	0	0	0	0	0	0	0
bac_ASV_36	0	0	0	0	0	0	0	0	0	0	0	0	0	0	0	0	0	0	0	0	0	0	0	0	0	0	0	0	0	0	0	0	0	0	0	0	0	0	0	0	0	0	0	0	0	0	0	0	0
bac_ASV_40	0	0	0	0	0	0	0	0	0	0	0	0	0	0	0	0	0	0	0	0	0	0	0	0	0	0	0	0	0	0	0	0	0	0	0	0	0	0	0	0	0	0	0	0	0	0	0	0	0
bac_ASV_42	0	0	0	0	0	0	0	0	0	0	0	0	0	0	0	0	0	0	0	0	0	0	0	0	0	0	0	0	0	0	0	0	0	0	0	0	0	0	0	0	0	0	0	0	0	0	0	0	0
bac_ASV_93	0	0	0	0	0	0	0	0	0	0	0	0	0	0	0	0	0	0	0	0	0	0	0	0	0	0	0	0	0	0	0	0	0	0	0	0	0	0	0	0	0	0	0	0	0	0	0	0	0
bac_ASV_35	0	0	0	0	0	0	0	0	0	0	0	0	0	0	0	0	0	0	0	0	0	0	0	0	0	0	0	0	0	0	0	0	0	0	0	0	0	0	0	0	0	0	0	0	0	0	0	0	0
bac_ASV_46	0	0	0	0	0	0	0	0	0	0	0	0	0	0	0	0	0	0	0	0	0	0	0	0	0	0	0	0	0	0	0	0	0	0	0	0	0	0	0	0	0	0	0	0	0	0	0	0	0
bac_ASV_43	0	0	0	0	0	0	0	0	0	0	0	0	0	0	0	0	0	0	0	0	0	0	0	0	0	0	0	0	0	0	0	0	0	0	0	0	0	0	0	0	0	0	0	0	0	0	0	0	0
bac_ASV_41	0	0	0	0	0	0	0	0	0	0	0	0	0	0	0	0	0	0	0	0	0	0	0	0	0	0	0	0	0	0	0	0	0	0	0	0	0	0	0	0	0	0	0	0	0	0	0	0	0
bac_ASV_39	0	0	0	0	0	0	0	0	0	0	0	0	0	0	0	0	0	0	0	0	0	0	0	0	0	0	0	0	0	0	0	0	0	0	0	0	0	0	0	0	0	0	0	0	0	0	0	0	0
bac_ASV_56	0	0	0	0	0	0	0	0	0	0	0	0	0	0	0	0	0	0	0	0	0	0	0	0	0	0	0	0	0	0	0	0	0	0	0	0	0	0	0	0	0	0	0	0	0	0	0	0	0
bac_ASV_50	0	0	0	0	0	0	0	0	0	0	0	0	0	0	0	0	0	0	0	0	0	0	0	0	0	0	0	0	0	0	0	0	0	0	0	0	0	0	0	0	0	0	0	0	0	0	0	0	0
bac_ASV_54	0	0	0	0	0	0	0	0	0	0	0	0	0	0	0	0	0	0	0	0	0	0	0	0	0	0	0	0	0	0	0	0	0	0	0	0	0	0	0	0	0	0	0	0	0	0	0	0	0
bac_ASV_45	0	0	0	0	0	0	0	0	0	0	0	0	0	0	0	0	0	0	0	0	0	0	0	0	0	0	0	0	0	0	0	0	0	0	0	0	0	0	0	0	0	0	0	0	0	0	0	0	0
bac_ASV_44	0	0	0	0	0	0	0	0	0	0	0	0	0	0	0	0	0	0	0	0	0	0	0	0	0	0	0	0	0	0	0	0	0	0	0	0	0	0	0	0	0	0	0	0	0	0	0	0	0
bac_ASV_71	0	0	0	0	0	0	0	0	0	0	0	0	0	0	0	0	0	0	0	0	0	0	0	0	0	0	0	0	0	0	0	0	0	0	0	0	0	0	0	0	0	0	0	0	0	0	0	0	0
bac_ASV_49	0	0	0	0	0	0	0	0	0	0	0	0	0	0	0	0	0	0	0	0	0	0	0	0	0	0	0	0	0	0	0	0	0	0	0	0	0	0	0	0	0	0	0	0	0	0	0	0	0
bac_ASV_55	0	0	0	0	0	0	0	0	0	0	0	0	0	0	0	0	0	0	0	0	0	0	0	0	0	0	0	0	0	0	0	0	0	0	0	0	0	0	0	0	0	0	0	0	0	0	0	0	0
bac_ASV_48	0	0	0	0	0	0	0	0	0	0	0	0	0	0	0	0	0	0	0	0	0	0	0	0	0	0	0	0	0	0	0	0	0	0	0	0	0	0	0	0	0	0	0	0	0	0	0	0	0
bac_ASV_51	0	0	0	0	0	0	0	0	0	0	0	0	0	0	0	0	0	0	0	0	0	0	0	0	0	0	0	0	0	0	0	0	0	0	0	0	0	0	0	0	0	0	0	0	0	0	0	0	0
bac_ASV_62	0	0	0	0	0	0	0	0	0	0	0	0	0	0	0	0	0	0	0	0	0	0	0	0	0	0	0	0	0	0	0	0	0	0	0	0	0	0	0	0	0	0	0	0	0	0	0	0	0
bac_ASV_52	0	0	0	0	0	0	0	0	0	0	0	0	0	0	0	0	0	0	0	0	0	0	0	0	0	0	0	0	0	0	0	0	0	0	0	0	0	0	0	0	0	0	0	0	0	0	0	0	0
bac_ASV_58	0	0	0	0	0	0	0	0	0	0	0	0	0	0	0	0	0	0	0	0	0	0	0	0	0	0	0	0	0	0	0	0	0	0	0	0	0	0	0	0	0	0	0	0	0	0	0	0	0
bac_ASV_61	0	0	0	0	0	0	0	0	0	0	0	0	0	0	0	0	0	0	0	0	0	0	0	0	0	0	0	0	0	0	0	0	0	0	0	0	0	0	0	0	0	0	0	0	0	0	0	0	0
bac_ASV_47	0	0	0	0	0	0	0	0	0	0	0	0	0	0	0	0	0	0	0	0	0	0	0	0	0	0	0	0	0	0	0	0	0	0	0	0	0	0	0	0	0	0	0	0	0	0	0	0	0
bac_ASV_57	0	0	0	0	0	0	0	0	0	0	0	0	0	0	0	0	0	0	0	0	0	0	0	0	0	0	0	0	0	0	0	0	0	0	0	0	0	0	0	0	0	0	0	0	0	0	0	0	0
bac_ASV_59	0	0	0	0	0	0	0	0	0	0	0	0	0	0	0	0	0	0	0	0	0	0	0	0	0	0	0	0	0	0	0	0	0	0	0	0	0	0	0	0	0	0	0	0	0	0	0	0	0
bac_ASV_63	0	0	0	0	0	0	0	0	0	0	0	0	0	0	0	0	0	0	0	0	0	0	0	0	0	0	0	0	0	0	0	0	0	0	0	0	0	0	0	0	0	0	0	0	0	0	0	0	0
bac_ASV_60	0	0	0	0	0	0	0	0	0	0	0	0	0	0	0	0	0	0	0	0	0	0	0	0	0	0	0	0	0	0	0	0	0	0	0	0	0	0	0	0	0	0	0	0	0	0	0	0	0
bac_ASV_70	0	0	0	0	0	0	0	0	0	0	0	0	0	0	0	0	0	0	0	0	0	0	0	0	0	0	0	0	0	0	0	0	0	0	0	0	0	0	0	0	0	0	0	0	0	0	0	0	0
bac_ASV_73	0	0	0	0	0	0	0	0	0	0	0	0	0	0	0	0	0	0	0	0	0	0	0	0	0	0	0	0	0	0	0	0	0	0	0	0	0	0	0	0	0	0	0	0	0	0	0	0	0
bac_ASV_67	0	0	0	0	0	0	0	0	0	0	0	0	0	0	0	0	0	0	0	0	0	0	0	0	0	0	0	0	0	0	0	0	0	0	0	0	0	0	0	0	0	0	0	0	0	0	0	0	0
bac_ASV_66	0	0	0	0	0	0	0	0	0	0	0	0	0	0	0	0	0	0	0	0	0	0	0	0	0	0	0	0	0	0	0	0	0	0	0	0	0	0	0	0	0	0	0	0	0	0	0	0	0
bac_ASV_76	0	0	0	0	0	0	0	0	0	0	0	0	0	0	0	0	0	0	0	0	0	0	0	0	0	0	0	0	0	0	0	0	0	0	0	0	0	0	0	0	0	0	0	0	0	0	0	0	0
bac_ASV_68	0	0	0	0	0	0	0	0	0	0	0	0	0	0	0	0	0	0	0	0	0	0	0	0	0	0	0	0	0	0	0	0	0	0	0	0	0	0	0	0	0	0	0	0	0	0	0	0	0
bac_ASV_91	0	0	0	0	0	0	0	0	0	0	0	0	0	0	0	0	0	0	0	0	0	0	0	0	0	0	0	0	0	0	0	0	0	0	0	0	0	0	0	0	0	0	0	0	0	0	0	0	0
bac_ASV_85	0	0	0	0	0	0	0	0	0	0	0	0	0	0	0	0	0	0	0	0	0	0	0	0	0	0	0	0	0	0	0	0	0	0	0	0	0	0	0	0	0	0	0	0	0	0	0	0	0
bac_ASV_69	0	0	0	0	0	0	0	0	0	0	0	0	0	0	0	0	0	0	0	0	0	0	0	0	0	0	0	0	0	0	0	0	0	0	0	0	0	0	0	0	0	0	0	0	0	0	0	0	0
bac_ASV_77	0	0	0	0	0	0	0	0	0	0	0	0	0	0	0	0	0	0	0	0	0	0	0	0	0	0	0	0	0	0	0	0	0	0	0	0	0	0	0	0	0	0	0	0	0	0	0	0	0
bac_ASV_75	0	0	0	0	0	0	0	0	0	0	0	0	0	0	0	0	0	0	0	0	0	0	0	0	0	0	0	0	0	0	0	0	0	0	0	0	0	0	0	0	0	0	0	0	0	0	0	0	0
bac_ASV_78	0	0	0	0	0	0	0	0	0	0	0	0	0	0	0	0	0	0	0	0	0	0	0	0	0	0	0	0	0	0	0	0	0	0	0	0	0	0	0	0	0	0	0	0	0	0	0	0	0
bac_ASV_104	0	0	0	0	0	0	0	0	0	0	0	0	0	0	0	0	0	0	0	0	0	0	0	0	0	0	0	0	0	0	0	0	0	0	0	0	0	0	0	0	0	0	0	0	0	0	0	0	0
bac_ASV_79	0	0	0	0	0	0	0	0	0	0	0	0	0	0	0	0	0	0	0	0	0	0	0	0	0	0	0	0	0	0	0	0	0	0	0	0	0	0	0	0	0	0	0	0	0	0	0	0	0
bac_ASV_81	0	0	0	0	0	0	0	0	0	0	0	0	0	0	0	0	0	0	0	0	0	0	0	0	0	0	0	0	0	0	0	0	0	0	0	0	0	0	0	0	0	0	0	0	0	0	0	0	0
bac_ASV_65	0	0	0	0	0	0	0	0	0	0	0	0	0	0	0	0	0	0	0	0	0	0	0	0	0	0	0	0	0	0	0	0	0	0	0	0	0	0	0	0	0	0	0	0	0	0	0	0	0
bac_ASV_64	0	0	0	0	0	0	0	0	0	0	0	0	0	0	0	0	0	0	0	0	0	0	0	0	0	0	0	0	0	0	0	0	0	0	0	0	0	0	0	0	0	0	0	0	0	0	0	0	0
bac_ASV_84	0	0	0	0	0	0	0	0	0	0	0	0	0	0	0	0	0	0	0	0	0	0	0	0	0	0	0	0	0	0	0	0	0	0	0	0	0	0	0	0	0	0	0	0	0	0	0	0	0
bac_ASV_80	0	0	0	0	0	0	0	0	0	0	0	0	0	0	0	0	0	0	0	0	0	0	0	0	0	0	0	0	0	0	0	0	0	0	0	0	0	0	0	0	0	0	0	0	0	0	0	0	0
bac_ASV_92	0	0	0	0	0	0	0	0	0	0	0	0	0	0	0	0	0	0	0	0	0	0	0	0	0	0	0	0	0	0	0	0	0	0	0	0	0	0	0	0	0	0	0	0	0	0	0	0	0
bac_ASV_97	0	0	0	0	0	0	0	0	0	0	0	0	0	0	0	0	0	0	0	0	0	0	0	0	0	0	0	0	0	0	0	0	0	0	0	0	0	0	0	0	0	0	0	0	0	0	0	0	0
bac_ASV_94	0	0	0	0	0	0	0	0	0	0	0	0	0	0	0	0	0	0	0	0	0	0	0	0	0	0	0	0	0	0	0	0	0	0	0	0	0	0	0	0	0	0	0	0	0	0	0	0	0
bac_ASV_96	0	0	0	0	0	0	0	0	0	0	0	0	0	0	0	0	0	0	0	0	0	0	0	0	0	0	0	0	0	0	0	0	0	0	0	0	0	0	0	0	0	0	0	0	0	0	0	0	0
bac_ASV_98	0	0	0	0	0	0	0	0	0	0	0	0	0	0	0	0	0	0	0	0	0	0	0	0	0	0	0	0	0	0	0	0	0	0	0	0	0	0	0	0	0	0	0	0	0	0	0	0	0
bac_ASV_129	0	0	0	0	0	0	0	0	0	0	0	0	0	0	0	0	0	0	0	0	0	0	0	0	0	0	0	0	0	0	0	0	0	0	0	0	0	0	0	0	0	0	0	0	0	0	0	0	0
bac_ASV_106	0	0	0	0	0	0	0	0	0	0	0	0	0	0	0	0	0	0	0	0	0	0	0	0	0	0	0	0	0	0	0	0	0	0	0	0	0	0	0	0	0	0	0	0	0	0	0	0	0
bac_ASV_126	0	0	0	0	0	0	0	0	0	0	0	0	0	0	0	0	0	0	0	0	0	0	0	0	0	0	0	0	0	0	0	0	0	0	0	0	0	0	0	0	0	0	0	0	0	0	0	0	0
bac_ASV_86	0	0	0	0	0	0	0	0	0	0	0	0	0	0	0	0	0	0	0	0	0	0	0	0	0	0	0	0	0	0	0	0	0	0	0	0	0	0	0	0	0	0	0	0	0	0	0	0	0
bac_ASV_72	0	0	0	0	0	0	0	0	0	0	0	0	0	0	0	0	0	0	0	0	0	0	0	0	0	0	0	0	0	0	0	0	0	0	0	0	0	0	0	0	0	0	0	0	0	0	0	0	0
bac_ASV_100	0	0	0	0	0	0	0	0	0	0	0	0	0	0	0	0	0	0	0	0	0	0	0	0	0	0	0	0	0	0	0	0	0	0	0	0	0	0	0	0	0	0	0	0	0	0	0	0	0
bac_ASV_82	0	0	0	0	0	0	0	0	0	0	0	0	0	0	0	0	0	0	0	0	0	0	0	0	0	0	0	0	0	0	0	0	0	0	0	0	0	0	0	0	0	0	0	0	0	0	0	0	0
bac_ASV_89	0	0	0	0	0	0	0	0	0	0	0	0	0	0	0	0	0	0	0	0	0	0	0	0	0	0	0	0	0	0	0	0	0	0	0	0	0	0	0	0	0	0	0	0	0	0	0	0	0
bac_ASV_74	0	0	0	0	0	0	0	0	0	0	0	0	0	0	0	0	0	0	0	0	0	0	0	0	0	0	0	0	0	0	0	0	0	0	0	0	0	0	0	0	0	0	0	0	0	0	0	0	0
bac_ASV_87	0	0	0	0	0	0	0	0	0	0	0	0	0	0	0	0	0	0	0	0	0	0	0	0	0	0	0	0	0	0	0	0	0	0	0	0	0	0	0	0	0	0	0	0	0	0	0	0	0
bac_ASV_88	0	0	0	0	0	0	0	0	0	0	0	0	0	0	0	0	0	0	0	0	0	0	0	0	0	0	0	0	0	0	0	0	0	0	0	0	0	0	0	0	0	0	0	0	0	0	0	0	0
bac_ASV_115	0	0	0	0	0	0	0	0	0	0	0	0	0	0	0	0	0	0	0	0	0	0	0	0	0	0	0	0	0	0	0	0	0	0	0	0	0	0	0	0	0	0	0	0	0	0	0	0	0
bac_ASV_99	0	0	0	0	0	0	0	0	0	0	0	0	0	0	0	0	0	0	0	0	0	0	0	0	0	0	0	0	0	0	0	0	0	0	0	0	0	0	0	0	0	0	0	0	0	0	0	0	0
bac_ASV_83	0	0	0	0	0	0	0	0	0	0	0	0	0	0	0	0	0	0	0	0	0	0	0	0	0	0	0	0	0	0	0	0	0	0	0	0	0	0	0	0	0	0	0	0	0	0	0	0	0
bac_ASV_121	0	0	0	0	0	0	0	0	0	0	0	0	0	0	0	0	0	0	0	0	0	0	0	0	0	0	0	0	0	0	0	0	0	0	0	0	0	0	0	0	0	0	0	0	0	0	0	0	0
bac_ASV_182	0	0	0	0	0	0	0	0	0	0	0	0	0	0	0	0	0	0	0	0	0	0	0	0	0	0	0	0	0	0	0	0	0	0	0	0	0	0	0	0	0	0	0	0	0	0	0	0	0
bac_ASV_102	0	0	0	0	0	0	0	0	0	0	0	0	0	0	0	0	0	0	0	0	0	0	0	0	0	0	0	0	0	0	0	0	0	0	0	0	0	0	0	0	0	0	0	0	0	0	0	0	0
bac_ASV_111	0	0	0	0	0	0	0	0	0	0	0	0	0	0	0	0	0	0	0	0	0	0	0	0	0	0	0	0	0	0	0	0	0	0	0	0	0	0	0	0	0	0	0	0	0	0	0	0	0
bac_ASV_122	0	0	0	0	0	0	0	0	0	0	0	0	0	0	0	0	0	0	0	0	0	0	0	0	0	0	0	0	0	0	0	0	0	0	0	0	0	0	0	0	0	0	0	0	0	0	0	0	0
bac_ASV_95	0	0	0	0	0	0	0	0	0	0	0	0	0	0	0	0	0	0	0	0	0	0	0	0	0	0	0	0	0	0	0	0	0	0	0	0	0	0	0	0	0	0	0	0	0	0	0	0	0
bac_ASV_124	0	0	0	0	0	0	0	0	0	0	0	0	0	0	0	0	0	0	0	0	0	0	0	0	0	0	0	0	0	0	0	0	0	0	0	0	0	0	0	0	0	0	0	0	0	0	0	0	0
bac_ASV_123	0	0	0	0	0	0	0	0	0	0	0	0	0	0	0	0	0	0	0	0	0	0	0	0	0	0	0	0	0	0	0	0	0	0	0	0	0	0	0	0	0	0	0	0	0	0	0	0	0
bac_ASV_140	0	0	0	0	0	0	0	0	0	0	0	0	0	0	0	0	0	0	0	0	0	0	0	0	0	0	0	0	0	0	0	0	0	0	0	0	0	0	0	0	0	0	0	0	0	0	0	0	0
bac_ASV_105	0	0	0	0	0	0	0	0	0	0	0	0	0	0	0	0	0	0	0	0	0	0	0	0	0	0	0	0	0	0	0	0	0	0	0	0	0	0	0	0	0	0	0	0	0	0	0	0	0
bac_ASV_116	0	0	0	0	0	0	0	0	0	0	0	0	0	0	0	0	0	0	0	0	0	0	0	0	0	0	0	0	0	0	0	0	0	0	0	0	0	0	0	0	0	0	0	0	0	0	0	0	0
bac_ASV_90	0	0	0	0	0	0	0	0	0	0	0	0	0	0	0	0	0	0	0	0	0	0	0	0	0	0	0	0	0	0	0	0	0	0	0	0	0	0	0	0	0	0	0	0	0	0	0	0	0
bac_ASV_118	0	0	0	0	0	0	0	0	0	0	0	0	0	0	0	0	0	0	0	0	0	0	0	0	0	0	0	0	0	0	0	0	0	0	0	0	0	0	0	0	0	0	0	0	0	0	0	0	0
bac_ASV_117	0	0	0	0	0	0	0	0	0	0	0	0	0	0	0	0	0	0	0	0	0	0	0	0	0	0	0	0	0	0	0	0	0	0	0	0	0	0	0	0	0	0	0	0	0	0	0	0	0
bac_ASV_130	0	0	0	0	0	0	0	0	0	0	0	0	0	0	0	0	0	0	0	0	0	0	0	0	0	0	0	0	0	0	0	0	0	0	0	0	0	0	0	0	0	0	0	0	0	0	0	0	0
bac_ASV_127	0	0	0	0	0	0	0	0	0	0	0	0	0	0	0	0	0	0	0	0	0	0	0	0	0	0	0	0	0	0	0	0	0	0	0	0	0	0	0	0	0	0	0	0	0	0	0	0	0
bac_ASV_101	0	0	0	0	0	0	0	0	0	0	0	0	0	0	0	0	0	0	0	0	0	0	0	0	0	0	0	0	0	0	0	0	0	0	0	0	0	0	0	0	0	0	0	0	0	0	0	0	0
bac_ASV_103	0	0	0	0	0	0	0	0	0	0	0	0	0	0	0	0	0	0	0	0	0	0	0	0	0	0	0	0	0	0	0	0	0	0	0	0	0	0	0	0	0	0	0	0	0	0	0	0	0
bac_ASV_120	0	0	0	0	0	0	0	0	0	0	0	0	0	0	0	0	0	0	0	0	0	0	0	0	0	0	0	0	0	0	0	0	0	0	0	0	0	0	0	0	0	0	0	0	0	0	0	0	0
bac_ASV_109	0	0	0	0	0	0	0	0	0	0	0	0	0	0	0	0	0	0	0	0	0	0	0	0	0	0	0	0	0	0	0	0	0	0	0	0	0	0	0	0	0	0	0	0	0	0	0	0	0
bac_ASV_110	0	0	0	0	0	0	0	0	0	0	0	0	0	0	0	0	0	0	0	0	0	0	0	0	0	0	0	0	0	0	0	0	0	0	0	0	0	0	0	0	0	0	0	0	0	0	0	0	0
bac_ASV_113	0	0	0	0	0	0	0	0	0	0	0	0	0	0	0	0	0	0	0	0	0	0	0	0	0	0	0	0	0	0	0	0	0	0	0	0	0	0	0	0	0	0	0	0	0	0	0	0	0
bac_ASV_166	0	0	0	0	0	0	0	0	0	0	0	0	0	0	0	0	0	0	0	0	0	0	0	0	0	0	0	0	0	0	0	0	0	0	0	0	0	0	0	0	0	0	0	0	0	0	0	0	0
bac_ASV_112	0	0	0	0	0	0	0	0	0	0	0	0	0	0	0	0	0	0	0	0	0	0	0	0	0	0	0	0	0	0	0	0	0	0	0	0	0	0	0	0	0	0	0	0	0	0	0	0	0
bac_ASV_141	0	0	0	0	0	0	0	0	0	0	0	0	0	0	0	0	0	0	0	0	0	0	0	0	0	0	0	0	0	0	0	0	0	0	0	0	0	0	0	0	0	0	0	0	0	0	0	0	0
bac_ASV_134	0	0	0	0	0	0	0	0	0	0	0	0	0	0	0	0	0	0	0	0	0	0	0	0	0	0	0	0	0	0	0	0	0	0	0	0	0	0	0	0	0	0	0	0	0	0	0	0	0
bac_ASV_132	0	0	0	0	0	0	0	0	0	0	0	0	0	0	0	0	0	0	0	0	0	0	0	0	0	0	0	0	0	0	0	0	0	0	0	0	0	0	0	0	0	0	0	0	0	0	0	0	0
bac_ASV_139	0	0	0	0	0	0	0	0	0	0	0	0	0	0	0	0	0	0	0	0	0	0	0	0	0	0	0	0	0	0	0	0	0	0	0	0	0	0	0	0	0	0	0	0	0	0	0	0	0
bac_ASV_162	0	0	0	0	0	0	0	0	0	0	0	0	0	0	0	0	0	0	0	0	0	0	0	0	0	0	0	0	0	0	0	0	0	0	0	0	0	0	0	0	0	0	0	0	0	0	0	0	0
bac_ASV_149	0	0	0	0	0	0	0	0	0	0	0	0	0	0	0	0	0	0	0	0	0	0	0	0	0	0	0	0	0	0	0	0	0	0	0	0	0	0	0	0	0	0	0	0	0	0	0	0	0
bac_ASV_128	0	0	0	0	0	0	0	0	0	0	0	0	0	0	0	0	0	0	0	0	0	0	0	0	0	0	0	0	0	0	0	0	0	0	0	0	0	0	0	0	0	0	0	0	0	0	0	0	0
bac_ASV_186	0	0	0	0	0	0	0	0	0	0	0	0	0	0	0	0	0	0	0	0	0	0	0	0	0	0	0	0	0	0	0	0	0	0	0	0	0	0	0	0	0	0	0	0	0	0	0	0	0
bac_ASV_108	0	0	0	0	0	0	0	0	0	0	0	0	0	0	0	0	0	0	0	0	0	0	0	0	0	0	0	0	0	0	0	0	0	0	0	0	0	0	0	0	0	0	0	0	0	0	0	0	0
bac_ASV_156	0	0	0	0	0	0	0	0	0	0	0	0	0	0	0	0	0	0	0	0	0	0	0	0	0	0	0	0	0	0	0	0	0	0	0	0	0	0	0	0	0	0	0	0	0	0	0	0	0
bac_ASV_138	0	0	0	0	0	0	0	0	0	0	0	0	0	0	0	0	0	0	0	0	0	0	0	0	0	0	0	0	0	0	0	0	0	0	0	0	0	0	0	0	0	0	0	0	0	0	0	0	0
bac_ASV_171	0	0	0	0	0	0	0	0	0	0	0	0	0	0	0	0	0	0	0	0	0	0	0	0	0	0	0	0	0	0	0	0	0	0	0	0	0	0	0	0	0	0	0	0	0	0	0	0	0
bac_ASV_133	0	0	0	0	0	0	0	0	0	0	0	0	0	0	0	0	0	0	0	0	0	0	0	0	0	0	0	0	0	0	0	0	0	0	0	0	0	0	0	0	0	0	0	0	0	0	0	0	0
bac_ASV_114	0	0	0	0	0	0	0	0	0	0	0	0	0	0	0	0	0	0	0	0	0	0	0	0	0	0	0	0	0	0	0	0	0	0	0	0	0	0	0	0	0	0	0	0	0	0	0	0	0
bac_ASV_142	0	0	0	0	0	0	0	0	0	0	0	0	0	0	0	0	0	0	0	0	0	0	0	0	0	0	0	0	0	0	0	0	0	0	0	0	0	0	0	0	0	0	0	0	0	0	0	0	0
bac_ASV_173	0	0	0	0	0	0	0	0	0	0	0	0	0	0	0	0	0	0	0	0	0	0	0	0	0	0	0	0	0	0	0	0	0	0	0	0	0	0	0	0	0	0	0	0	0	0	0	0	0
bac_ASV_155	0	0	0	0	0	0	0	0	0	0	0	0	0	0	0	0	0	0	0	0	0	0	0	0	0	0	0	0	0	0	0	0	0	0	0	0	0	0	0	0	0	0	0	0	0	0	0	0	0
bac_ASV_163	0	0	0	0	0	0	0	0	0	0	0	0	0	0	0	0	0	0	0	0	0	0	0	0	0	0	0	0	0	0	0	0	0	0	0	0	0	0	0	0	0	0	0	0	0	0	0	0	0
bac_ASV_147	0	0	0	0	0	0	0	0	0	0	0	0	0	0	0	0	0	0	0	0	0	0	0	0	0	0	0	0	0	0	0	0	0	0	0	0	0	0	0	0	0	0	0	0	0	0	0	0	0
bac_ASV_151	0	0	0	0	0	0	0	0	0	0	0	0	0	0	0	0	0	0	0	0	0	0	0	0	0	0	0	0	0	0	0	0	0	0	0	0	0	0	0	0	0	0	0	0	0	0	0	0	0
bac_ASV_145	0	0	0	0	0	0	0	0	0	0	0	0	0	0	0	0	0	0	0	0	0	0	0	0	0	0	0	0	0	0	0	0	0	0	0	0	0	0	0	0	0	0	0	0	0	0	0	0	0
bac_ASV_157	0	0	0	0	0	0	0	0	0	0	0	0	0	0	0	0	0	0	0	0	0	0	0	0	0	0	0	0	0	0	0	0	0	0	0	0	0	0	0	0	0	0	0	0	0	0	0	0	0
bac_ASV_135	0	0	0	0	0	0	0	0	0	0	0	0	0	0	0	0	0	0	0	0	0	0	0	0	0	0	0	0	0	0	0	0	0	0	0	0	0	0	0	0	0	0	0	0	0	0	0	0	0
bac_ASV_152	0	0	0	0	0	0	0	0	0	0	0	0	0	0	0	0	0	0	0	0	0	0	0	0	0	0	0	0	0	0	0	0	0	0	0	0	0	0	0	0	0	0	0	0	0	0	0	0	0
bac_ASV_169	0	0	0	0	0	0	0	0	0	0	0	0	0	0	0	0	0	0	0	0	0	0	0	0	0	0	0	0	0	0	0	0	0	0	0	0	0	0	0	0	0	0	0	0	0	0	0	0	0
bac_ASV_179	0	0	0	0	0	0	0	0	0	0	0	0	0	0	0	0	0	0	0	0	0	0	0	0	0	0	0	0	0	0	0	0	0	0	0	0	0	0	0	0	0	0	0	0	0	0	0	0	0
bac_ASV_119	0	0	0	0	0	0	0	0	0	0	0	0	0	0	0	0	0	0	0	0	0	0	0	0	0	0	0	0	0	0	0	0	0	0	0	0	0	0	0	0	0	0	0	0	0	0	0	0	0
bac_ASV_158	0	0	0	0	0	0	0	0	0	0	0	0	0	0	0	0	0	0	0	0	0	0	0	0	0	0	0	0	0	0	0	0	0	0	0	0	0	0	0	0	0	0	0	0	0	0	0	0	0
bac_ASV_221	0	0	0	0	0	0	0	0	0	0	0	0	0	0	0	0	0	0	0	0	0	0	0	0	0	0	0	0	0	0	0	0	0	0	0	0	0	0	0	0	0	0	0	0	0	0	0	0	0
bac_ASV_154	0	0	0	0	0	0	0	0	0	0	0	0	0	0	0	0	0	0	0	0	0	0	0	0	0	0	0	0	0	0	0	0	0	0	0	0	0	0	0	0	0	0	0	0	0	0	0	0	0
bac_ASV_164	0	0	0	0	0	0	0	0	0	0	0	0	0	0	0	0	0	0	0	0	0	0	0	0	0	0	0	0	0	0	0	0	0	0	0	0	0	0	0	0	0	0	0	0	0	0	0	0	0
bac_ASV_143	0	0	0	0	0	0	0	0	0	0	0	0	0	0	0	0	0	0	0	0	0	0	0	0	0	0	0	0	0	0	0	0	0	0	0	0	0	0	0	0	0	0	0	0	0	0	0	0	0
bac_ASV_174	0	0	0	0	0	0	0	0	0	0	0	0	0	0	0	0	0	0	0	0	0	0	0	0	0	0	0	0	0	0	0	0	0	0	0	0	0	0	0	0	0	0	0	0	0	0	0	0	0
bac_ASV_200	0	0	0	0	0	0	0	0	0	0	0	0	0	0	0	0	0	0	0	0	0	0	0	0	0	0	0	0	0	0	0	0	0	0	0	0	0	0	0	0	0	0	0	0	0	0	0	0	0
bac_ASV_204	0	0	0	0	0	0	0	0	0	0	0	0	0	0	0	0	0	0	0	0	0	0	0	0	0	0	0	0	0	0	0	0	0	0	0	0	0	0	0	0	0	0	0	0	0	0	0	0	0
bac_ASV_159	0	0	0	0	0	0	0	0	0	0	0	0	0	0	0	0	0	0	0	0	0	0	0	0	0	0	0	0	0	0	0	0	0	0	0	0	0	0	0	0	0	0	0	0	0	0	0	0	0
bac_ASV_188	0	0	0	0	0	0	0	0	0	0	0	0	0	0	0	0	0	0	0	0	0	0	0	0	0	0	0	0	0	0	0	0	0	0	0	0	0	0	0	0	0	0	0	0	0	0	0	0	0
bac_ASV_161	0	0	0	0	0	0	0	0	0	0	0	0	0	0	0	0	0	0	0	0	0	0	0	0	0	0	0	0	0	0	0	0	0	0	0	0	0	0	0	0	0	0	0	0	0	0	0	0	0
bac_ASV_209	0	0	0	0	0	0	0	0	0	0	0	0	0	0	0	0	0	0	0	0	0	0	0	0	0	0	0	0	0	0	0	0	0	0	0	0	0	0	0	0	0	0	0	0	0	0	0	0	0
bac_ASV_175	0	0	0	0	0	0	0	0	0	0	0	0	0	0	0	0	0	0	0	0	0	0	0	0	0	0	0	0	0	0	0	0	0	0	0	0	0	0	0	0	0	0	0	0	0	0	0	0	0
bac_ASV_172	0	0	0	0	0	0	0	0	0	0	0	0	0	0	0	0	0	0	0	0	0	0	0	0	0	0	0	0	0	0	0	0	0	0	0	0	0	0	0	0	0	0	0	0	0	0	0	0	0
bac_ASV_148	0	0	0	0	0	0	0	0	0	0	0	0	0	0	0	0	0	0	0	0	0	0	0	0	0	0	0	0	0	0	0	0	0	0	0	0	0	0	0	0	0	0	0	0	0	0	0	0	0
bac_ASV_199	0	0	0	0	0	0	0	0	0	0	0	0	0	0	0	0	0	0	0	0	0	0	0	0	0	0	0	0	0	0	0	0	0	0	0	0	0	0	0	0	0	0	0	0	0	0	0	0	0
bac_ASV_165	0	0	0	0	0	0	0	0	0	0	0	0	0	0	0	0	0	0	0	0	0	0	0	0	0	0	0	0	0	0	0	0	0	0	0	0	0	0	0	0	0	0	0	0	0	0	0	0	0
bac_ASV_153	0	0	0	0	0	0	0	0	0	0	0	0	0	0	0	0	0	0	0	0	0	0	0	0	0	0	0	0	0	0	0	0	0	0	0	0	0	0	0	0	0	0	0	0	0	0	0	0	0
bac_ASV_211	0	0	0	0	0	0	0	0	0	0	0	0	0	0	0	0	0	0	0	0	0	0	0	0	0	0	0	0	0	0	0	0	0	0	0	0	0	0	0	0	0	0	0	0	0	0	0	0	0
bac_ASV_177	0	0	0	0	0	0	0	0	0	0	0	0	0	0	0	0	0	0	0	0	0	0	0	0	0	0	0	0	0	0	0	0	0	0	0	0	0	0	0	0	0	0	0	0	0	0	0	0	0
bac_ASV_198	0	0	0	0	0	0	0	0	0	0	0	0	0	0	0	0	0	0	0	0	0	0	0	0	0	0	0	0	0	0	0	0	0	0	0	0	0	0	0	0	0	0	0	0	0	0	0	0	0
bac_ASV_181	0	0	0	0	0	0	0	0	0	0	0	0	0	0	0	0	0	0	0	0	0	0	0	0	0	0	0	0	0	0	0	0	0	0	0	0	0	0	0	0	0	0	0	0	0	0	0	0	0
bac_ASV_203	0	0	0	0	0	0	0	0	0	0	0	0	0	0	0	0	0	0	0	0	0	0	0	0	0	0	0	0	0	0	0	0	0	0	0	0	0	0	0	0	0	0	0	0	0	0	0	0	0
bac_ASV_178	0	0	0	0	0	0	0	0	0	0	0	0	0	0	0	0	0	0	0	0	0	0	0	0	0	0	0	0	0	0	0	0	0	0	0	0	0	0	0	0	0	0	0	0	0	0	0	0	0
bac_ASV_194	0	0	0	0	0	0	0	0	0	0	0	0	0	0	0	0	0	0	0	0	0	0	0	0	0	0	0	0	0	0	0	0	0	0	0	0	0	0	0	0	0	0	0	0	0	0	0	0	0
bac_ASV_195	0	0	0	0	0	0	0	0	0	0	0	0	0	0	0	0	0	0	0	0	0	0	0	0	0	0	0	0	0	0	0	0	0	0	0	0	0	0	0	0	0	0	0	0	0	0	0	0	0
bac_ASV_224	0	0	0	0	0	0	0	0	0	0	0	0	0	0	0	0	0	0	0	0	0	0	0	0	0	0	0	0	0	0	0	0	0	0	0	0	0	0	0	0	0	0	0	0	0	0	0	0	0
bac_ASV_213	0	0	0	0	0	0	0	0	0	0	0	0	0	0	0	0	0	0	0	0	0	0	0	0	0	0	0	0	0	0	0	0	0	0	0	0	0	0	0	0	0	0	0	0	0	0	0	0	0
bac_ASV_235	0	0	0	0	0	0	0	0	0	0	0	0	0	0	0	0	0	0	0	0	0	0	0	0	0	0	0	0	0	0	0	0	0	0	0	0	0	0	0	0	0	0	0	0	0	0	0	0	0
bac_ASV_187	0	0	0	0	0	0	0	0	0	0	0	0	0	0	0	0	0	0	0	0	0	0	0	0	0	0	0	0	0	0	0	0	0	0	0	0	0	0	0	0	0	0	0	0	0	0	0	0	0
bac_ASV_193	0	0	0	0	0	0	0	0	0	0	0	0	0	0	0	0	0	0	0	0	0	0	0	0	0	0	0	0	0	0	0	0	0	0	0	0	0	0	0	0	0	0	0	0	0	0	0	0	0
bac_ASV_279	0	0	0	0	0	0	0	0	0	0	0	0	0	0	0	0	0	0	0	0	0	0	0	0	0	0	0	0	0	0	0	0	0	0	0	0	0	0	0	0	0	0	0	0	0	0	0	0	0
bac_ASV_185	0	0	0	0	0	0	0	0	0	0	0	0	0	0	0	0	0	0	0	0	0	0	0	0	0	0	0	0	0	0	0	0	0	0	0	0	0	0	0	0	0	0	0	0	0	0	0	0	0
bac_ASV_230	0	0	0	0	0	0	0	0	0	0	0	0	0	0	0	0	0	0	0	0	0	0	0	0	0	0	0	0	0	0	0	0	0	0	0	0	0	0	0	0	0	0	0	0	0	0	0	0	0
bac_ASV_170	0	0	0	0	0	0	0	0	0	0	0	0	0	0	0	0	0	0	0	0	0	0	0	0	0	0	0	0	0	0	0	0	0	0	0	0	0	0	0	0	0	0	0	0	0	0	0	0	0
bac_ASV_288	0	0	0	0	0	0	0	0	0	0	0	0	0	0	0	0	0	0	0	0	0	0	0	0	0	0	0	0	0	0	0	0	0	0	0	0	0	0	0	0	0	0	0	0	0	0	0	0	0
bac_ASV_239	0	0	0	0	0	0	0	0	0	0	0	0	0	0	0	0	0	0	0	0	0	0	0	0	0	0	0	0	0	0	0	0	0	0	0	0	0	0	0	0	0	0	0	0	0	0	0	0	0
bac_ASV_268	0	0	0	0	0	0	0	0	0	0	0	0	0	0	0	0	0	0	0	0	0	0	0	0	0	0	0	0	0	0	0	0	0	0	0	0	0	0	0	0	0	0	0	0	0	0	0	0	0
bac_ASV_168	0	0	0	0	0	0	0	0	0	0	0	0	0	0	0	0	0	0	0	0	0	0	0	0	0	0	0	0	0	0	0	0	0	0	0	0	0	0	0	0	0	0	0	0	0	0	0	0	0
bac_ASV_197	0	0	0	0	0	0	0	0	0	0	0	0	0	0	0	0	0	0	0	0	0	0	0	0	0	0	0	0	0	0	0	0	0	0	0	0	0	0	0	0	0	0	0	0	0	0	0	0	0
bac_ASV_189	0	0	0	0	0	0	0	0	0	0	0	0	0	0	0	0	0	0	0	0	0	0	0	0	0	0	0	0	0	0	0	0	0	0	0	0	0	0	0	0	0	0	0	0	0	0	0	0	0
bac_ASV_210	0	0	0	0	0	0	0	0	0	0	0	0	0	0	0	0	0	0	0	0	0	0	0	0	0	0	0	0	0	0	0	0	0	0	0	0	0	0	0	0	0	0	0	0	0	0	0	0	0
bac_ASV_233	0	0	0	0	0	0	0	0	0	0	0	0	0	0	0	0	0	0	0	0	0	0	0	0	0	0	0	0	0	0	0	0	0	0	0	0	0	0	0	0	0	0	0	0	0	0	0	0	0
bac_ASV_242	0	0	0	0	0	0	0	0	0	0	0	0	0	0	0	0	0	0	0	0	0	0	0	0	0	0	0	0	0	0	0	0	0	0	0	0	0	0	0	0	0	0	0	0	0	0	0	0	0
bac_ASV_196	0	0	0	0	0	0	0	0	0	0	0	0	0	0	0	0	0	0	0	0	0	0	0	0	0	0	0	0	0	0	0	0	0	0	0	0	0	0	0	0	0	0	0	0	0	0	0	0	0
bac_ASV_298	0	0	0	0	0	0	0	0	0	0	0	0	0	0	0	0	0	0	0	0	0	0	0	0	0	0	0	0	0	0	0	0	0	0	0	0	0	0	0	0	0	0	0	0	0	0	0	0	0
bac_ASV_457	0	0	0	0	0	0	0	0	0	0	0	0	0	0	0	0	0	0	0	0	0	0	0	0	0	0	0	0	0	0	0	0	0	0	0	0	0	0	0	0	0	0	0	0	0	0	0	0	0
bac_ASV_208	0	0	0	0	0	0	0	0	0	0	0	0	0	0	0	0	0	0	0	0	0	0	0	0	0	0	0	0	0	0	0	0	0	0	0	0	0	0	0	0	0	0	0	0	0	0	0	0	0
bac_ASV_309	0	0	0	0	0	0	0	0	0	0	0	0	0	0	0	0	0	0	0	0	0	0	0	0	0	0	0	0	0	0	0	0	0	0	0	0	0	0	0	0	0	0	0	0	0	0	0	0	0
bac_ASV_223	0	0	0	0	0	0	0	0	0	0	0	0	0	0	0	0	0	0	0	0	0	0	0	0	0	0	0	0	0	0	0	0	0	0	0	0	0	0	0	0	0	0	0	0	0	0	0	0	0
bac_ASV_180	0	0	0	0	0	0	0	0	0	0	0	0	0	0	0	0	0	0	0	0	0	0	0	0	0	0	0	0	0	0	0	0	0	0	0	0	0	0	0	0	0	0	0	0	0	0	0	0	0
bac_ASV_236	0	0	0	0	0	0	0	0	0	0	0	0	0	0	0	0	0	0	0	0	0	0	0	0	0	0	0	0	0	0	0	0	0	0	0	0	0	0	0	0	0	0	0	0	0	0	0	0	0
bac_ASV_201	0	0	0	0	0	0	0	0	0	0	0	0	0	0	0	0	0	0	0	0	0	0	0	0	0	0	0	0	0	0	0	0	0	0	0	0	0	0	0	0	0	0	0	0	0	0	0	0	0
bac_ASV_220	0	0	0	0	0	0	0	0	0	0	0	0	0	0	0	0	0	0	0	0	0	0	0	0	0	0	0	0	0	0	0	0	0	0	0	0	0	0	0	0	0	0	0	0	0	0	0	0	0
bac_ASV_216	0	0	0	0	0	0	0	0	0	0	0	0	0	0	0	0	0	0	0	0	0	0	0	0	0	0	0	0	0	0	0	0	0	0	0	0	0	0	0	0	0	0	0	0	0	0	0	0	0
bac_ASV_222	0	0	0	0	0	0	0	0	0	0	0	0	0	0	0	0	0	0	0	0	0	0	0	0	0	0	0	0	0	0	0	0	0	0	0	0	0	0	0	0	0	0	0	0	0	0	0	0	0
bac_ASV_190	0	0	0	0	0	0	0	0	0	0	0	0	0	0	0	0	0	0	0	0	0	0	0	0	0	0	0	0	0	0	0	0	0	0	0	0	0	0	0	0	0	0	0	0	0	0	0	0	0
bac_ASV_228	0	0	0	0	0	0	0	0	0	0	0	0	0	0	0	0	0	0	0	0	0	0	0	0	0	0	0	0	0	0	0	0	0	0	0	0	0	0	0	0	0	0	0	0	0	0	0	0	0
bac_ASV_247	0	0	0	0	0	0	0	0	0	0	0	0	0	0	0	0	0	0	0	0	0	0	0	0	0	0	0	0	0	0	0	0	0	0	0	0	0	0	0	0	0	0	0	0	0	0	0	0	0
bac_ASV_252	0	0	0	0	0	0	0	0	0	0	0	0	0	0	0	0	0	0	0	0	0	0	0	0	0	0	0	0	0	0	0	0	0	0	0	0	0	0	0	0	0	0	0	0	0	0	0	0	0
bac_ASV_231	0	0	0	0	0	0	0	0	0	0	0	0	0	0	0	0	0	0	0	0	0	0	0	0	0	0	0	0	0	0	0	0	0	0	0	0	0	0	0	0	0	0	0	0	0	0	0	0	0
bac_ASV_237	0	0	0	0	0	0	0	0	0	0	0	0	0	0	0	0	0	0	0	0	0	0	0	0	0	0	0	0	0	0	0	0	0	0	0	0	0	0	0	0	0	0	0	0	0	0	0	0	0
bac_ASV_218	0	0	0	0	0	0	0	0	0	0	0	0	0	0	0	0	0	0	0	0	0	0	0	0	0	0	0	0	0	0	0	0	0	0	0	0	0	0	0	0	0	0	0	0	0	0	0	0	0
bac_ASV_317	0	0	0	0	0	0	0	0	0	0	0	0	0	0	0	0	0	0	0	0	0	0	0	0	0	0	0	0	0	0	0	0	0	0	0	0	0	0	0	0	0	0	0	0	0	0	0	0	0
bac_ASV_205	0	0	0	0	0	0	0	0	0	0	0	0	0	0	0	0	0	0	0	0	0	0	0	0	0	0	0	0	0	0	0	0	0	0	0	0	0	0	0	0	0	0	0	0	0	0	0	0	0
bac_ASV_259	0	0	0	0	0	0	0	0	0	0	0	0	0	0	0	0	0	0	0	0	0	0	0	0	0	0	0	0	0	0	0	0	0	0	0	0	0	0	0	0	0	0	0	0	0	0	0	0	0
bac_ASV_234	0	0	0	0	0	0	0	0	0	0	0	0	0	0	0	0	0	0	0	0	0	0	0	0	0	0	0	0	0	0	0	0	0	0	0	0	0	0	0	0	0	0	0	0	0	0	0	0	0
bac_ASV_167	0	0	0	0	0	0	0	0	0	0	0	0	0	0	0	0	0	0	0	0	0	0	0	0	0	0	0	0	0	0	0	0	0	0	0	0	0	0	0	0	0	0	0	0	0	0	0	0	0
bac_ASV_192	0	0	0	0	0	0	0	0	0	0	0	0	0	0	0	0	0	0	0	0	0	0	0	0	0	0	0	0	0	0	0	0	0	0	0	0	0	0	0	0	0	0	0	0	0	0	0	0	0
bac_ASV_266	0	0	0	0	0	0	0	0	0	0	0	0	0	0	0	0	0	0	0	0	0	0	0	0	0	0	0	0	0	0	0	0	0	0	0	0	0	0	0	0	0	0	0	0	0	0	0	0	0
bac_ASV_212	0	0	0	0	0	0	0	0	0	0	0	0	0	0	0	0	0	0	0	0	0	0	0	0	0	0	0	0	0	0	0	0	0	0	0	0	0	0	0	0	0	0	0	0	0	0	0	0	0
bac_ASV_272	0	0	0	0	0	0	0	0	0	0	0	0	0	0	0	0	0	0	0	0	0	0	0	0	0	0	0	0	0	0	0	0	0	0	0	0	0	0	0	0	0	0	0	0	0	0	0	0	0
bac_ASV_191	0	0	0	0	0	0	0	0	0	0	0	0	0	0	0	0	0	0	0	0	0	0	0	0	0	0	0	0	0	0	0	0	0	0	0	0	0	0	0	0	0	0	0	0	0	0	0	0	0
bac_ASV_215	0	0	0	0	0	0	0	0	0	0	0	0	0	0	0	0	0	0	0	0	0	0	0	0	0	0	0	0	0	0	0	0	0	0	0	0	0	0	0	0	0	0	0	0	0	0	0	0	0
bac_ASV_238	0	0	0	0	0	0	0	0	0	0	0	0	0	0	0	0	0	0	0	0	0	0	0	0	0	0	0	0	0	0	0	0	0	0	0	0	0	0	0	0	0	0	0	0	0	0	0	0	0
bac_ASV_324	0	0	0	0	0	0	0	0	0	0	0	0	0	0	0	0	0	0	0	0	0	0	0	0	0	0	0	0	0	0	0	0	0	0	0	0	0	0	0	0	0	0	0	0	0	0	0	0	0
bac_ASV_246	0	0	0	0	0	0	0	0	0	0	0	0	0	0	0	0	0	0	0	0	0	0	0	0	0	0	0	0	0	0	0	0	0	0	0	0	0	0	0	0	0	0	0	0	0	0	0	0	0
bac_ASV_311	0	0	0	0	0	0	0	0	0	0	0	0	0	0	0	0	0	0	0	0	0	0	0	0	0	0	0	0	0	0	0	0	0	0	0	0	0	0	0	0	0	0	0	0	0	0	0	0	0
bac_ASV_245	0	0	0	0	0	0	0	0	0	0	0	0	0	0	0	0	0	0	0	0	0	0	0	0	0	0	0	0	0	0	0	0	0	0	0	0	0	0	0	0	0	0	0	0	0	0	0	0	0
bac_ASV_206	0	0	0	0	0	0	0	0	0	0	0	0	0	0	0	0	0	0	0	0	0	0	0	0	0	0	0	0	0	0	0	0	0	0	0	0	0	0	0	0	0	0	0	0	0	0	0	0	0
bac_ASV_241	0	0	0	0	0	0	0	0	0	0	0	0	0	0	0	0	0	0	0	0	0	0	0	0	0	0	0	0	0	0	0	0	0	0	0	0	0	0	0	0	0	0	0	0	0	0	0	0	0
bac_ASV_207	0	0	0	0	0	0	0	0	0	0	0	0	0	0	0	0	0	0	0	0	0	0	0	0	0	0	0	0	0	0	0	0	0	0	0	0	0	0	0	0	0	0	0	0	0	0	0	0	0
bac_ASV_320	0	0	0	0	0	0	0	0	0	0	0	0	0	0	0	0	0	0	0	0	0	0	0	0	0	0	0	0	0	0	0	0	0	0	0	0	0	0	0	0	0	0	0	0	0	0	0	0	0
bac_ASV_267	0	0	0	0	0	0	0	0	0	0	0	0	0	0	0	0	0	0	0	0	0	0	0	0	0	0	0	0	0	0	0	0	0	0	0	0	0	0	0	0	0	0	0	0	0	0	0	0	0
bac_ASV_356	0	0	0	0	0	0	0	0	0	0	0	0	0	0	0	0	0	0	0	0	0	0	0	0	0	0	0	0	0	0	0	0	0	0	0	0	0	0	0	0	0	0	0	0	0	0	0	0	0
bac_ASV_283	0	0	0	0	0	0	0	0	0	0	0	0	0	0	0	0	0	0	0	0	0	0	0	0	0	0	0	0	0	0	0	0	0	0	0	0	0	0	0	0	0	0	0	0	0	0	0	0	0
bac_ASV_249	0	0	0	0	0	0	0	0	0	0	0	0	0	0	0	0	0	0	0	0	0	0	0	0	0	0	0	0	0	0	0	0	0	0	0	0	0	0	0	0	0	0	0	0	0	0	0	0	0
bac_ASV_250	0	0	0	0	0	0	0	0	0	0	0	0	0	0	0	0	0	0	0	0	0	0	0	0	0	0	0	0	0	0	0	0	0	0	0	0	0	0	0	0	0	0	0	0	0	0	0	0	0
bac_ASV_285	0	0	0	0	0	0	0	0	0	0	0	0	0	0	0	0	0	0	0	0	0	0	0	0	0	0	0	0	0	0	0	0	0	0	0	0	0	0	0	0	0	0	0	0	0	0	0	0	0
bac_ASV_332	0	0	0	0	0	0	0	0	0	0	0	0	0	0	0	0	0	0	0	0	0	0	0	0	0	0	0	0	0	0	0	0	0	0	0	0	0	0	0	0	0	0	0	0	0	0	0	0	0
bac_ASV_229	0	0	0	0	0	0	0	0	0	0	0	0	0	0	0	0	0	0	0	0	0	0	0	0	0	0	0	0	0	0	0	0	0	0	0	0	0	0	0	0	0	0	0	0	0	0	0	0	0
bac_ASV_240	0	0	0	0	0	0	0	0	0	0	0	0	0	0	0	0	0	0	0	0	0	0	0	0	0	0	0	0	0	0	0	0	0	0	0	0	0	0	0	0	0	0	0	0	0	0	0	0	0
bac_ASV_257	0	0	0	0	0	0	0	0	0	0	0	0	0	0	0	0	0	0	0	0	0	0	0	0	0	0	0	0	0	0	0	0	0	0	0	0	0	0	0	0	0	0	0	0	0	0	0	0	0
bac_ASV_306	0	0	0	0	0	0	0	0	0	0	0	0	0	0	0	0	0	0	0	0	0	0	0	0	0	0	0	0	0	0	0	0	0	0	0	0	0	0	0	0	0	0	0	0	0	0	0	0	0
bac_ASV_253	0	0	0	0	0	0	0	0	0	0	0	0	0	0	0	0	0	0	0	0	0	0	0	0	0	0	0	0	0	0	0	0	0	0	0	0	0	0	0	0	0	0	0	0	0	0	0	0	0
bac_ASV_277	0	0	0	0	0	0	0	0	0	0	0	0	0	0	0	0	0	0	0	0	0	0	0	0	0	0	0	0	0	0	0	0	0	0	0	0	0	0	0	0	0	0	0	0	0	0	0	0	0
bac_ASV_299	0	0	0	0	0	0	0	0	0	0	0	0	0	0	0	0	0	0	0	0	0	0	0	0	0	0	0	0	0	0	0	0	0	0	0	0	0	0	0	0	0	0	0	0	0	0	0	0	0
bac_ASV_281	0	0	0	0	0	0	0	0	0	0	0	0	0	0	0	0	0	0	0	0	0	0	0	0	0	0	0	0	0	0	0	0	0	0	0	0	0	0	0	0	0	0	0	0	0	0	0	0	0
bac_ASV_280	0	0	0	0	0	0	0	0	0	0	0	0	0	0	0	0	0	0	0	0	0	0	0	0	0	0	0	0	0	0	0	0	0	0	0	0	0	0	0	0	0	0	0	0	0	0	0	0	0
bac_ASV_219	0	0	0	0	0	0	0	0	0	0	0	0	0	0	0	0	0	0	0	0	0	0	0	0	0	0	0	0	0	0	0	0	0	0	0	0	0	0	0	0	0	0	0	0	0	0	0	0	0
bac_ASV_269	0	0	0	0	0	0	0	0	0	0	0	0	0	0	0	0	0	0	0	0	0	0	0	0	0	0	0	0	0	0	0	0	0	0	0	0	0	0	0	0	0	0	0	0	0	0	0	0	0
bac_ASV_376	0	0	0	0	0	0	0	0	0	0	0	0	0	0	0	0	0	0	0	0	0	0	0	0	0	0	0	0	0	0	0	0	0	0	0	0	0	0	0	0	0	0	0	0	0	0	0	0	0
bac_ASV_340	0	0	0	0	0	0	0	0	0	0	0	0	0	0	0	0	0	0	0	0	0	0	0	0	0	0	0	0	0	0	0	0	0	0	0	0	0	0	0	0	0	0	0	0	0	0	0	0	0
bac_ASV_348	0	0	0	0	0	0	0	0	0	0	0	0	0	0	0	0	0	0	0	0	0	0	0	0	0	0	0	0	0	0	0	0	0	0	0	0	0	0	0	0	0	0	0	0	0	0	0	0	0
bac_ASV_354	0	0	0	0	0	0	0	0	0	0	0	0	0	0	0	0	0	0	0	0	0	0	0	0	0	0	0	0	0	0	0	0	0	0	0	0	0	0	0	0	0	0	0	0	0	0	0	0	0
bac_ASV_260	0	0	0	0	0	0	0	0	0	0	0	0	0	0	0	0	0	0	0	0	0	0	0	0	0	0	0	0	0	0	0	0	0	0	0	0	0	0	0	0	0	0	0	0	0	0	0	0	0
bac_ASV_282	0	0	0	0	0	0	0	0	0	0	0	0	0	0	0	0	0	0	0	0	0	0	0	0	0	0	0	0	0	0	0	0	0	0	0	0	0	0	0	0	0	0	0	0	0	0	0	0	0
bac_ASV_227	0	0	0	0	0	0	0	0	0	0	0	0	0	0	0	0	0	0	0	0	0	0	0	0	0	0	0	0	0	0	0	0	0	0	0	0	0	0	0	0	0	0	0	0	0	0	0	0	0
bac_ASV_243	0	0	0	0	0	0	0	0	0	0	0	0	0	0	0	0	0	0	0	0	0	0	0	0	0	0	0	0	0	0	0	0	0	0	0	0	0	0	0	0	0	0	0	0	0	0	0	0	0
bac_ASV_407	0	0	0	0	0	0	0	0	0	0	0	0	0	0	0	0	0	0	0	0	0	0	0	0	0	0	0	0	0	0	0	0	0	0	0	0	0	0	0	0	0	0	0	0	0	0	0	0	0
bac_ASV_297	0	0	0	0	0	0	0	0	0	0	0	0	0	0	0	0	0	0	0	0	0	0	0	0	0	0	0	0	0	0	0	0	0	0	0	0	0	0	0	0	0	0	0	0	0	0	0	0	0
bac_ASV_255	0	0	0	0	0	0	0	0	0	0	0	0	0	0	0	0	0	0	0	0	0	0	0	0	0	0	0	0	0	0	0	0	0	0	0	0	0	0	0	0	0	0	0	0	0	0	0	0	0
bac_ASV_273	0	0	0	0	0	0	0	0	0	0	0	0	0	0	0	0	0	0	0	0	0	0	0	0	0	0	0	0	0	0	0	0	0	0	0	0	0	0	0	0	0	0	0	0	0	0	0	0	0
bac_ASV_226	0	0	0	0	0	0	0	0	0	0	0	0	0	0	0	0	0	0	0	0	0	0	0	0	0	0	0	0	0	0	0	0	0	0	0	0	0	0	0	0	0	0	0	0	0	0	0	0	0
bac_ASV_290	0	0	0	0	0	0	0	0	0	0	0	0	0	0	0	0	0	0	0	0	0	0	0	0	0	0	0	0	0	0	0	0	0	0	0	0	0	0	0	0	0	0	0	0	0	0	0	0	0
bac_ASV_355	0	0	0	0	0	0	0	0	0	0	0	0	0	0	0	0	0	0	0	0	0	0	0	0	0	0	0	0	0	0	0	0	0	0	0	0	0	0	0	0	0	0	0	0	0	0	0	0	0
bac_ASV_217	0	0	0	0	0	0	0	0	0	0	0	0	0	0	0	0	0	0	0	0	0	0	0	0	0	0	0	0	0	0	0	0	0	0	0	0	0	0	0	0	0	0	0	0	0	0	0	0	0
bac_ASV_293	0	0	0	0	0	0	0	0	0	0	0	0	0	0	0	0	0	0	0	0	0	0	0	0	0	0	0	0	0	0	0	0	0	0	0	0	0	0	0	0	0	0	0	0	0	0	0	0	0
bac_ASV_296	0	0	0	0	0	0	0	0	0	0	0	0	0	0	0	0	0	0	0	0	0	0	0	0	0	0	0	0	0	0	0	0	0	0	0	0	0	0	0	0	0	0	0	0	0	0	0	0	0
bac_ASV_384	0	0	0	0	0	0	0	0	0	0	0	0	0	0	0	0	0	0	0	0	0	0	0	0	0	0	0	0	0	0	0	0	0	0	0	0	0	0	0	0	0	0	0	0	0	0	0	0	0
bac_ASV_276	0	0	0	0	0	0	0	0	0	0	0	0	0	0	0	0	0	0	0	0	0	0	0	0	0	0	0	0	0	0	0	0	0	0	0	0	0	0	0	0	0	0	0	0	0	0	0	0	0
bac_ASV_304	0	0	0	0	0	0	0	0	0	0	0	0	0	0	0	0	0	0	0	0	0	0	0	0	0	0	0	0	0	0	0	0	0	0	0	0	0	0	0	0	0	0	0	0	0	0	0	0	0
bac_ASV_287	0	0	0	0	0	0	0	0	0	0	0	0	0	0	0	0	0	0	0	0	0	0	0	0	0	0	0	0	0	0	0	0	0	0	0	0	0	0	0	0	0	0	0	0	0	0	0	0	0
bac_ASV_271	0	0	0	0	0	0	0	0	0	0	0	0	0	0	0	0	0	0	0	0	0	0	0	0	0	0	0	0	0	0	0	0	0	0	0	0	0	0	0	0	0	0	0	0	0	0	0	0	0
bac_ASV_265	0	0	0	0	0	0	0	0	0	0	0	0	0	0	0	0	0	0	0	0	0	0	0	0	0	0	0	0	0	0	0	0	0	0	0	0	0	0	0	0	0	0	0	0	0	0	0	0	0
bac_ASV_254	0	0	0	0	0	0	0	0	0	0	0	0	0	0	0	0	0	0	0	0	0	0	0	0	0	0	0	0	0	0	0	0	0	0	0	0	0	0	0	0	0	0	0	0	0	0	0	0	0
bac_ASV_308	0	0	0	0	0	0	0	0	0	0	0	0	0	0	0	0	0	0	0	0	0	0	0	0	0	0	0	0	0	0	0	0	0	0	0	0	0	0	0	0	0	0	0	0	0	0	0	0	0
bac_ASV_342	0	0	0	0	0	0	0	0	0	0	0	0	0	0	0	0	0	0	0	0	0	0	0	0	0	0	0	0	0	0	0	0	0	0	0	0	0	0	0	0	0	0	0	0	0	0	0	0	0
bac_ASV_336	0	0	0	0	0	0	0	0	0	0	0	0	0	0	0	0	0	0	0	0	0	0	0	0	0	0	0	0	0	0	0	0	0	0	0	0	0	0	0	0	0	0	0	0	0	0	0	0	0
bac_ASV_312	0	0	0	0	0	0	0	0	0	0	0	0	0	0	0	0	0	0	0	0	0	0	0	0	0	0	0	0	0	0	0	0	0	0	0	0	0	0	0	0	0	0	0	0	0	0	0	0	0
bac_ASV_322	0	0	0	0	0	0	0	0	0	0	0	0	0	0	0	0	0	0	0	0	0	0	0	0	0	0	0	0	0	0	0	0	0	0	0	0	0	0	0	0	0	0	0	0	0	0	0	0	0
bac_ASV_441	0	0	0	0	0	0	0	0	0	0	0	0	0	0	0	0	0	0	0	0	0	0	0	0	0	0	0	0	0	0	0	0	0	0	0	0	0	0	0	0	0	0	0	0	0	0	0	0	0
bac_ASV_369	0	0	0	0	0	0	0	0	0	0	0	0	0	0	0	0	0	0	0	0	0	0	0	0	0	0	0	0	0	0	0	0	0	0	0	0	0	0	0	0	0	0	0	0	0	0	0	0	0
bac_ASV_345	0	0	0	0	0	0	0	0	0	0	0	0	0	0	0	0	0	0	0	0	0	0	0	0	0	0	0	0	0	0	0	0	0	0	0	0	0	0	0	0	0	0	0	0	0	0	0	0	0
bac_ASV_319	0	0	0	0	0	0	0	0	0	0	0	0	0	0	0	0	0	0	0	0	0	0	0	0	0	0	0	0	0	0	0	0	0	0	0	0	0	0	0	0	0	0	0	0	0	0	0	0	0
bac_ASV_321	0	0	0	0	0	0	0	0	0	0	0	0	0	0	0	0	0	0	0	0	0	0	0	0	0	0	0	0	0	0	0	0	0	0	0	0	0	0	0	0	0	0	0	0	0	0	0	0	0
bac_ASV_447	0	0	0	0	0	0	0	0	0	0	0	0	0	0	0	0	0	0	0	0	0	0	0	0	0	0	0	0	0	0	0	0	0	0	0	0	0	0	0	0	0	0	0	0	0	0	0	0	0
bac_ASV_385	0	0	0	0	0	0	0	0	0	0	0	0	0	0	0	0	0	0	0	0	0	0	0	0	0	0	0	0	0	0	0	0	0	0	0	0	0	0	0	0	0	0	0	0	0	0	0	0	0
bac_ASV_323	0	0	0	0	0	0	0	0	0	0	0	0	0	0	0	0	0	0	0	0	0	0	0	0	0	0	0	0	0	0	0	0	0	0	0	0	0	0	0	0	0	0	0	0	0	0	0	0	0
bac_ASV_261	0	0	0	0	0	0	0	0	0	0	0	0	0	0	0	0	0	0	0	0	0	0	0	0	0	0	0	0	0	0	0	0	0	0	0	0	0	0	0	0	0	0	0	0	0	0	0	0	0
bac_ASV_360	0	0	0	0	0	0	0	0	0	0	0	0	0	0	0	0	0	0	0	0	0	0	0	0	0	0	0	0	0	0	0	0	0	0	0	0	0	0	0	0	0	0	0	0	0	0	0	0	0
bac_ASV_341	0	0	0	0	0	0	0	0	0	0	0	0	0	0	0	0	0	0	0	0	0	0	0	0	0	0	0	0	0	0	0	0	0	0	0	0	0	0	0	0	0	0	0	0	0	0	0	0	0
bac_ASV_316	0	0	0	0	0	0	0	0	0	0	0	0	0	0	0	0	0	0	0	0	0	0	0	0	0	0	0	0	0	0	0	0	0	0	0	0	0	0	0	0	0	0	0	0	0	0	0	0	0
bac_ASV_274	0	0	0	0	0	0	0	0	0	0	0	0	0	0	0	0	0	0	0	0	0	0	0	0	0	0	0	0	0	0	0	0	0	0	0	0	0	0	0	0	0	0	0	0	0	0	0	0	0
bac_ASV_339	0	0	0	0	0	0	0	0	0	0	0	0	0	0	0	0	0	0	0	0	0	0	0	0	0	0	0	0	0	0	0	0	0	0	0	0	0	0	0	0	0	0	0	0	0	0	0	0	0
bac_ASV_305	0	0	0	0	0	0	0	0	0	0	0	0	0	0	0	0	0	0	0	0	0	0	0	0	0	0	0	0	0	0	0	0	0	0	0	0	0	0	0	0	0	0	0	0	0	0	0	0	0
bac_ASV_377	0	0	0	0	0	0	0	0	0	0	0	0	0	0	0	0	0	0	0	0	0	0	0	0	0	0	0	0	0	0	0	0	0	0	0	0	0	0	0	0	0	0	0	0	0	0	0	0	0
bac_ASV_300	0	0	0	0	0	0	0	0	0	0	0	0	0	0	0	0	0	0	0	0	0	0	0	0	0	0	0	0	0	0	0	0	0	0	0	0	0	0	0	0	0	0	0	0	0	0	0	0	0
bac_ASV_380	0	0	0	0	0	0	0	0	0	0	0	0	0	0	0	0	0	0	0	0	0	0	0	0	0	0	0	0	0	0	0	0	0	0	0	0	0	0	0	0	0	0	0	0	0	0	0	0	0
bac_ASV_391	0	0	0	0	0	0	0	0	0	0	0	0	0	0	0	0	0	0	0	0	0	0	0	0	0	0	0	0	0	0	0	0	0	0	0	0	0	0	0	0	0	0	0	0	0	0	0	0	0
bac_ASV_310	0	0	0	0	0	0	0	0	0	0	0	0	0	0	0	0	0	0	0	0	0	0	0	0	0	0	0	0	0	0	0	0	0	0	0	0	0	0	0	0	0	0	0	0	0	0	0	0	0
bac_ASV_329	0	0	0	0	0	0	0	0	0	0	0	0	0	0	0	0	0	0	0	0	0	0	0	0	0	0	0	0	0	0	0	0	0	0	0	0	0	0	0	0	0	0	0	0	0	0	0	0	0
bac_ASV_307	0	0	0	0	0	0	0	0	0	0	0	0	0	0	0	0	0	0	0	0	0	0	0	0	0	0	0	0	0	0	0	0	0	0	0	0	0	0	0	0	0	0	0	0	0	0	0	0	0
bac_ASV_494	0	0	0	0	0	0	0	0	0	0	0	0	0	0	0	0	0	0	0	0	0	0	0	0	0	0	0	0	0	0	0	0	0	0	0	0	0	0	0	0	0	0	0	0	0	0	0	0	0
bac_ASV_318	0	0	0	0	0	0	0	0	0	0	0	0	0	0	0	0	0	0	0	0	0	0	0	0	0	0	0	0	0	0	0	0	0	0	0	0	0	0	0	0	0	0	0	0	0	0	0	0	0
bac_ASV_519	0	0	0	0	0	0	0	0	0	0	0	0	0	0	0	0	0	0	0	0	0	0	0	0	0	0	0	0	0	0	0	0	0	0	0	0	0	0	0	0	0	0	0	0	0	0	0	0	0
bac_ASV_362	0	0	0	0	0	0	0	0	0	0	0	0	0	0	0	0	0	0	0	0	0	0	0	0	0	0	0	0	0	0	0	0	0	0	0	0	0	0	0	0	0	0	0	0	0	0	0	0	0
bac_ASV_357	0	0	0	0	0	0	0	0	0	0	0	0	0	0	0	0	0	0	0	0	0	0	0	0	0	0	0	0	0	0	0	0	0	0	0	0	0	0	0	0	0	0	0	0	0	0	0	0	0
bac_ASV_464	0	0	0	0	0	0	0	0	0	0	0	0	0	0	0	0	0	0	0	0	0	0	0	0	0	0	0	0	0	0	0	0	0	0	0	0	0	0	0	0	0	0	0	0	0	0	0	0	0
bac_ASV_523	0	0	0	0	0	0	0	0	0	0	0	0	0	0	0	0	0	0	0	0	0	0	0	0	0	0	0	0	0	0	0	0	0	0	0	0	0	0	0	0	0	0	0	0	0	0	0	0	0
bac_ASV_383	0	0	0	0	0	0	0	0	0	0	0	0	0	0	0	0	0	0	0	0	0	0	0	0	0	0	0	0	0	0	0	0	0	0	0	0	0	0	0	0	0	0	0	0	0	0	0	0	0
bac_ASV_406	0	0	0	0	0	0	0	0	0	0	0	0	0	0	0	0	0	0	0	0	0	0	0	0	0	0	0	0	0	0	0	0	0	0	0	0	0	0	0	0	0	0	0	0	0	0	0	0	0
bac_ASV_351	0	0	0	0	0	0	0	0	0	0	0	0	0	0	0	0	0	0	0	0	0	0	0	0	0	0	0	0	0	0	0	0	0	0	0	0	0	0	0	0	0	0	0	0	0	0	0	0	0
bac_ASV_286	0	0	0	0	0	0	0	0	0	0	0	0	0	0	0	0	0	0	0	0	0	0	0	0	0	0	0	0	0	0	0	0	0	0	0	0	0	0	0	0	0	0	0	0	0	0	0	0	0
bac_ASV_454	0	0	0	0	0	0	0	0	0	0	0	0	0	0	0	0	0	0	0	0	0	0	0	0	0	0	0	0	0	0	0	0	0	0	0	0	0	0	0	0	0	0	0	0	0	0	0	0	0
bac_ASV_331	0	0	0	0	0	0	0	0	0	0	0	0	0	0	0	0	0	0	0	0	0	0	0	0	0	0	0	0	0	0	0	0	0	0	0	0	0	0	0	0	0	0	0	0	0	0	0	0	0
bac_ASV_378	0	0	0	0	0	0	0	0	0	0	0	0	0	0	0	0	0	0	0	0	0	0	0	0	0	0	0	0	0	0	0	0	0	0	0	0	0	0	0	0	0	0	0	0	0	0	0	0	0
bac_ASV_344	0	0	0	0	0	0	0	0	0	0	0	0	0	0	0	0	0	0	0	0	0	0	0	0	0	0	0	0	0	0	0	0	0	0	0	0	0	0	0	0	0	0	0	0	0	0	0	0	0
bac_ASV_325	0	0	0	0	0	0	0	0	0	0	0	0	0	0	0	0	0	0	0	0	0	0	0	0	0	0	0	0	0	0	0	0	0	0	0	0	0	0	0	0	0	0	0	0	0	0	0	0	0
bac_ASV_343	0	0	0	0	0	0	0	0	0	0	0	0	0	0	0	0	0	0	0	0	0	0	0	0	0	0	0	0	0	0	0	0	0	0	0	0	0	0	0	0	0	0	0	0	0	0	0	0	0
bac_ASV_396	0	0	0	0	0	0	0	0	0	0	0	0	0	0	0	0	0	0	0	0	0	0	0	0	0	0	0	0	0	0	0	0	0	0	0	0	0	0	0	0	0	0	0	0	0	0	0	0	0
bac_ASV_292	0	0	0	0	0	0	0	0	0	0	0	0	0	0	0	0	0	0	0	0	0	0	0	0	0	0	0	0	0	0	0	0	0	0	0	0	0	0	0	0	0	0	0	0	0	0	0	0	0
bac_ASV_520	0	0	0	0	0	0	0	0	0	0	0	0	0	0	0	0	0	0	0	0	0	0	0	0	0	0	0	0	0	0	0	0	0	0	0	0	0	0	0	0	0	0	0	0	0	0	0	0	0
bac_ASV_379	0	0	0	0	0	0	0	0	0	0	0	0	0	0	0	0	0	0	0	0	0	0	0	0	0	0	0	0	0	0	0	0	0	0	0	0	0	0	0	0	0	0	0	0	0	0	0	0	0
bac_ASV_334	0	0	0	0	0	0	0	0	0	0	0	0	0	0	0	0	0	0	0	0	0	0	0	0	0	0	0	0	0	0	0	0	0	0	0	0	0	0	0	0	0	0	0	0	0	0	0	0	0
bac_ASV_390	0	0	0	0	0	0	0	0	0	0	0	0	0	0	0	0	0	0	0	0	0	0	0	0	0	0	0	0	0	0	0	0	0	0	0	0	0	0	0	0	0	0	0	0	0	0	0	0	0
bac_ASV_353	0	0	0	0	0	0	0	0	0	0	0	0	0	0	0	0	0	0	0	0	0	0	0	0	0	0	0	0	0	0	0	0	0	0	0	0	0	0	0	0	0	0	0	0	0	0	0	0	0
bac_ASV_430	0	0	0	0	0	0	0	0	0	0	0	0	0	0	0	0	0	0	0	0	0	0	0	0	0	0	0	0	0	0	0	0	0	0	0	0	0	0	0	0	0	0	0	0	0	0	0	0	0
bac_ASV_346	0	0	0	0	0	0	0	0	0	0	0	0	0	0	0	0	0	0	0	0	0	0	0	0	0	0	0	0	0	0	0	0	0	0	0	0	0	0	0	0	0	0	0	0	0	0	0	0	0
bac_ASV_413	0	0	0	0	0	0	0	0	0	0	0	0	0	0	0	0	0	0	0	0	0	0	0	0	0	0	0	0	0	0	0	0	0	0	0	0	0	0	0	0	0	0	0	0	0	0	0	0	0
bac_ASV_393	0	0	0	0	0	0	0	0	0	0	0	0	0	0	0	0	0	0	0	0	0	0	0	0	0	0	0	0	0	0	0	0	0	0	0	0	0	0	0	0	0	0	0	0	0	0	0	0	0
bac_ASV_547	0	0	0	0	0	0	0	0	0	0	0	0	0	0	0	0	0	0	0	0	0	0	0	0	0	0	0	0	0	0	0	0	0	0	0	0	0	0	0	0	0	0	0	0	0	0	0	0	0
bac_ASV_414	0	0	0	0	0	0	0	0	0	0	0	0	0	0	0	0	0	0	0	0	0	0	0	0	0	0	0	0	0	0	0	0	0	0	0	0	0	0	0	0	0	0	0	0	0	0	0	0	0
bac_ASV_338	0	0	0	0	0	0	0	0	0	0	0	0	0	0	0	0	0	0	0	0	0	0	0	0	0	0	0	0	0	0	0	0	0	0	0	0	0	0	0	0	0	0	0	0	0	0	0	0	0
bac_ASV_428	0	0	0	0	0	0	0	0	0	0	0	0	0	0	0	0	0	0	0	0	0	0	0	0	0	0	0	0	0	0	0	0	0	0	0	0	0	0	0	0	0	0	0	0	0	0	0	0	0
bac_ASV_533	0	0	0	0	0	0	0	0	0	0	0	0	0	0	0	0	0	0	0	0	0	0	0	0	0	0	0	0	0	0	0	0	0	0	0	0	0	0	0	0	0	0	0	0	0	0	0	0	0
bac_ASV_352	0	0	0	0	0	0	0	0	0	0	0	0	0	0	0	0	0	0	0	0	0	0	0	0	0	0	0	0	0	0	0	0	0	0	0	0	0	0	0	0	0	0	0	0	0	0	0	0	0
bac_ASV_416	0	0	0	0	0	0	0	0	0	0	0	0	0	0	0	0	0	0	0	0	0	0	0	0	0	0	0	0	0	0	0	0	0	0	0	0	0	0	0	0	0	0	0	0	0	0	0	0	0
bac_ASV_371	0	0	0	0	0	0	0	0	0	0	0	0	0	0	0	0	0	0	0	0	0	0	0	0	0	0	0	0	0	0	0	0	0	0	0	0	0	0	0	0	0	0	0	0	0	0	0	0	0
bac_ASV_578	0	0	0	0	0	0	0	0	0	0	0	0	0	0	0	0	0	0	0	0	0	0	0	0	0	0	0	0	0	0	0	0	0	0	0	0	0	0	0	0	0	0	0	0	0	0	0	0	0
bac_ASV_349	0	0	0	0	0	0	0	0	0	0	0	0	0	0	0	0	0	0	0	0	0	0	0	0	0	0	0	0	0	0	0	0	0	0	0	0	0	0	0	0	0	0	0	0	0	0	0	0	0
bac_ASV_381	0	0	0	0	0	0	0	0	0	0	0	0	0	0	0	0	0	0	0	0	0	0	0	0	0	0	0	0	0	0	0	0	0	0	0	0	0	0	0	0	0	0	0	0	0	0	0	0	0
bac_ASV_476	0	0	0	0	0	0	0	0	0	0	0	0	0	0	0	0	0	0	0	0	0	0	0	0	0	0	0	0	0	0	0	0	0	0	0	0	0	0	0	0	0	0	0	0	0	0	0	0	0
bac_ASV_432	0	0	0	0	0	0	0	0	0	0	0	0	0	0	0	0	0	0	0	0	0	0	0	0	0	0	0	0	0	0	0	0	0	0	0	0	0	0	0	0	0	0	0	0	0	0	0	0	0
bac_ASV_389	0	0	0	0	0	0	0	0	0	0	0	0	0	0	0	0	0	0	0	0	0	0	0	0	0	0	0	0	0	0	0	0	0	0	0	0	0	0	0	0	0	0	0	0	0	0	0	0	0
bac_ASV_507	0	0	0	0	0	0	0	0	0	0	0	0	0	0	0	0	0	0	0	0	0	0	0	0	0	0	0	0	0	0	0	0	0	0	0	0	0	0	0	0	0	0	0	0	0	0	0	0	0
bac_ASV_422	0	0	0	0	0	0	0	0	0	0	0	0	0	0	0	0	0	0	0	0	0	0	0	0	0	0	0	0	0	0	0	0	0	0	0	0	0	0	0	0	0	0	0	0	0	0	0	0	0
bac_ASV_435	0	0	0	0	0	0	0	0	0	0	0	0	0	0	0	0	0	0	0	0	0	0	0	0	0	0	0	0	0	0	0	0	0	0	0	0	0	0	0	0	0	0	0	0	0	0	0	0	0
bac_ASV_375	0	0	0	0	0	0	0	0	0	0	0	0	0	0	0	0	0	0	0	0	0	0	0	0	0	0	0	0	0	0	0	0	0	0	0	0	0	0	0	0	0	0	0	0	0	0	0	0	0
bac_ASV_289	0	0	0	0	0	0	0	0	0	0	0	0	0	0	0	0	0	0	0	0	0	0	0	0	0	0	0	0	0	0	0	0	0	0	0	0	0	0	0	0	0	0	0	0	0	0	0	0	0
bac_ASV_365	0	0	0	0	0	0	0	0	0	0	0	0	0	0	0	0	0	0	0	0	0	0	0	0	0	0	0	0	0	0	0	0	0	0	0	0	0	0	0	0	0	0	0	0	0	0	0	0	0
bac_ASV_433	0	0	0	0	0	0	0	0	0	0	0	0	0	0	0	0	0	0	0	0	0	0	0	0	0	0	0	0	0	0	0	0	0	0	0	0	0	0	0	0	0	0	0	0	0	0	0	0	0
bac_ASV_330	0	0	0	0	0	0	0	0	0	0	0	0	0	0	0	0	0	0	0	0	0	0	0	0	0	0	0	0	0	0	0	0	0	0	0	0	0	0	0	0	0	0	0	0	0	0	0	0	0
bac_ASV_471	0	0	0	0	0	0	0	0	0	0	0	0	0	0	0	0	0	0	0	0	0	0	0	0	0	0	0	0	0	0	0	0	0	0	0	0	0	0	0	0	0	0	0	0	0	0	0	0	0
bac_ASV_294	0	0	0	0	0	0	0	0	0	0	0	0	0	0	0	0	0	0	0	0	0	0	0	0	0	0	0	0	0	0	0	0	0	0	0	0	0	0	0	0	0	0	0	0	0	0	0	0	0
bac_ASV_635	0	0	0	0	0	0	0	0	0	0	0	0	0	0	0	0	0	0	0	0	0	0	0	0	0	0	0	0	0	0	0	0	0	0	0	0	0	0	0	0	0	0	0	0	0	0	0	0	0
bac_ASV_395	0	0	0	0	0	0	0	0	0	0	0	0	0	0	0	0	0	0	0	0	0	0	0	0	0	0	0	0	0	0	0	0	0	0	0	0	0	0	0	0	0	0	0	0	0	0	0	0	0
bac_ASV_364	0	0	0	0	0	0	0	0	0	0	0	0	0	0	0	0	0	0	0	0	0	0	0	0	0	0	0	0	0	0	0	0	0	0	0	0	0	0	0	0	0	0	0	0	0	0	0	0	0
bac_ASV_436	0	0	0	0	0	0	0	0	0	0	0	0	0	0	0	0	0	0	0	0	0	0	0	0	0	0	0	0	0	0	0	0	0	0	0	0	0	0	0	0	0	0	0	0	0	0	0	0	0
bac_ASV_399	0	0	0	0	0	0	0	0	0	0	0	0	0	0	0	0	0	0	0	0	0	0	0	0	0	0	0	0	0	0	0	0	0	0	0	0	0	0	0	0	0	0	0	0	0	0	0	0	0
bac_ASV_397	0	0	0	0	0	0	0	0	0	0	0	0	0	0	0	0	0	0	0	0	0	0	0	0	0	0	0	0	0	0	0	0	0	0	0	0	0	0	0	0	0	0	0	0	0	0	0	0	0
bac_ASV_443	0	0	0	0	0	0	0	0	0	0	0	0	0	0	0	0	0	0	0	0	0	0	0	0	0	0	0	0	0	0	0	0	0	0	0	0	0	0	0	0	0	0	0	0	0	0	0	0	0
bac_ASV_403	0	0	0	0	0	0	0	0	0	0	0	0	0	0	0	0	0	0	0	0	0	0	0	0	0	0	0	0	0	0	0	0	0	0	0	0	0	0	0	0	0	0	0	0	0	0	0	0	0
bac_ASV_392	0	0	0	0	0	0	0	0	0	0	0	0	0	0	0	0	0	0	0	0	0	0	0	0	0	0	0	0	0	0	0	0	0	0	0	0	0	0	0	0	0	0	0	0	0	0	0	0	0
bac_ASV_388	0	0	0	0	0	0	0	0	0	0	0	0	0	0	0	0	0	0	0	0	0	0	0	0	0	0	0	0	0	0	0	0	0	0	0	0	0	0	0	0	0	0	0	0	0	0	0	0	0
bac_ASV_522	0	0	0	0	0	0	0	0	0	0	0	0	0	0	0	0	0	0	0	0	0	0	0	0	0	0	0	0	0	0	0	0	0	0	0	0	0	0	0	0	0	0	0	0	0	0	0	0	0
bac_ASV_555	0	0	0	0	0	0	0	0	0	0	0	0	0	0	0	0	0	0	0	0	0	0	0	0	0	0	0	0	0	0	0	0	0	0	0	0	0	0	0	0	0	0	0	0	0	0	0	0	0
bac_ASV_302	0	0	0	0	0	0	0	0	0	0	0	0	0	0	0	0	0	0	0	0	0	0	0	0	0	0	0	0	0	0	0	0	0	0	0	0	0	0	0	0	0	0	0	0	0	0	0	0	0
bac_ASV_412	0	0	0	0	0	0	0	0	0	0	0	0	0	0	0	0	0	0	0	0	0	0	0	0	0	0	0	0	0	0	0	0	0	0	0	0	0	0	0	0	0	0	0	0	0	0	0	0	0
bac_ASV_405	0	0	0	0	0	0	0	0	0	0	0	0	0	0	0	0	0	0	0	0	0	0	0	0	0	0	0	0	0	0	0	0	0	0	0	0	0	0	0	0	0	0	0	0	0	0	0	0	0
bac_ASV_398	0	0	0	0	0	0	0	0	0	0	0	0	0	0	0	0	0	0	0	0	0	0	0	0	0	0	0	0	0	0	0	0	0	0	0	0	0	0	0	0	0	0	0	0	0	0	0	0	0
bac_ASV_327	0	0	0	0	0	0	0	0	0	0	0	0	0	0	0	0	0	0	0	0	0	0	0	0	0	0	0	0	0	0	0	0	0	0	0	0	0	0	0	0	0	0	0	0	0	0	0	0	0
bac_ASV_427	0	0	0	0	0	0	0	0	0	0	0	0	0	0	0	0	0	0	0	0	0	0	0	0	0	0	0	0	0	0	0	0	0	0	0	0	0	0	0	0	0	0	0	0	0	0	0	0	0
bac_ASV_534	0	0	0	0	0	0	0	0	0	0	0	0	0	0	0	0	0	0	0	0	0	0	0	0	0	0	0	0	0	0	0	0	0	0	0	0	0	0	0	0	0	0	0	0	0	0	0	0	0
bac_ASV_328	0	0	0	0	0	0	0	0	0	0	0	0	0	0	0	0	0	0	0	0	0	0	0	0	0	0	0	0	0	0	0	0	0	0	0	0	0	0	0	0	0	0	0	0	0	0	0	0	0
bac_ASV_425	0	0	0	0	0	0	0	0	0	0	0	0	0	0	0	0	0	0	0	0	0	0	0	0	0	0	0	0	0	0	0	0	0	0	0	0	0	0	0	0	0	0	0	0	0	0	0	0	0
bac_ASV_611	0	0	0	0	0	0	0	0	0	0	0	0	0	0	0	0	0	0	0	0	0	0	0	0	0	0	0	0	0	0	0	0	0	0	0	0	0	0	0	0	0	0	0	0	0	0	0	0	0
bac_ASV_374	0	0	0	0	0	0	0	0	0	0	0	0	0	0	0	0	0	0	0	0	0	0	0	0	0	0	0	0	0	0	0	0	0	0	0	0	0	0	0	0	0	0	0	0	0	0	0	0	0
bac_ASV_477	0	0	0	0	0	0	0	0	0	0	0	0	0	0	0	0	0	0	0	0	0	0	0	0	0	0	0	0	0	0	0	0	0	0	0	0	0	0	0	0	0	0	0	0	0	0	0	0	0
bac_ASV_497	0	0	0	0	0	0	0	0	0	0	0	0	0	0	0	0	0	0	0	0	0	0	0	0	0	0	0	0	0	0	0	0	0	0	0	0	0	0	0	0	0	0	0	0	0	0	0	0	0
bac_ASV_461	0	0	0	0	0	0	0	0	0	0	0	0	0	0	0	0	0	0	0	0	0	0	0	0	0	0	0	0	0	0	0	0	0	0	0	0	0	0	0	0	0	0	0	0	0	0	0	0	0
bac_ASV_401	0	0	0	0	0	0	0	0	0	0	0	0	0	0	0	0	0	0	0	0	0	0	0	0	0	0	0	0	0	0	0	0	0	0	0	0	0	0	0	0	0	0	0	0	0	0	0	0	0
bac_ASV_434	0	0	0	0	0	0	0	0	0	0	0	0	0	0	0	0	0	0	0	0	0	0	0	0	0	0	0	0	0	0	0	0	0	0	0	0	0	0	0	0	0	0	0	0	0	0	0	0	0
bac_ASV_411	0	0	0	0	0	0	0	0	0	0	0	0	0	0	0	0	0	0	0	0	0	0	0	0	0	0	0	0	0	0	0	0	0	0	0	0	0	0	0	0	0	0	0	0	0	0	0	0	0
bac_ASV_437	0	0	0	0	0	0	0	0	0	0	0	0	0	0	0	0	0	0	0	0	0	0	0	0	0	0	0	0	0	0	0	0	0	0	0	0	0	0	0	0	0	0	0	0	0	0	0	0	0
bac_ASV_387	0	0	0	0	0	0	0	0	0	0	0	0	0	0	0	0	0	0	0	0	0	0	0	0	0	0	0	0	0	0	0	0	0	0	0	0	0	0	0	0	0	0	0	0	0	0	0	0	0
bac_ASV_449	0	0	0	0	0	0	0	0	0	0	0	0	0	0	0	0	0	0	0	0	0	0	0	0	0	0	0	0	0	0	0	0	0	0	0	0	0	0	0	0	0	0	0	0	0	0	0	0	0
bac_ASV_408	0	0	0	0	0	0	0	0	0	0	0	0	0	0	0	0	0	0	0	0	0	0	0	0	0	0	0	0	0	0	0	0	0	0	0	0	0	0	0	0	0	0	0	0	0	0	0	0	0
bac_ASV_542	0	0	0	0	0	0	0	0	0	0	0	0	0	0	0	0	0	0	0	0	0	0	0	0	0	0	0	0	0	0	0	0	0	0	0	0	0	0	0	0	0	0	0	0	0	0	0	0	0
bac_ASV_404	0	0	0	0	0	0	0	0	0	0	0	0	0	0	0	0	0	0	0	0	0	0	0	0	0	0	0	0	0	0	0	0	0	0	0	0	0	0	0	0	0	0	0	0	0	0	0	0	0
bac_ASV_459	0	0	0	0	0	0	0	0	0	0	0	0	0	0	0	0	0	0	0	0	0	0	0	0	0	0	0	0	0	0	0	0	0	0	0	0	0	0	0	0	0	0	0	0	0	0	0	0	0
bac_ASV_652	0	0	0	0	0	0	0	0	0	0	0	0	0	0	0	0	0	0	0	0	0	0	0	0	0	0	0	0	0	0	0	0	0	0	0	0	0	0	0	0	0	0	0	0	0	0	0	0	0
bac_ASV_517	0	0	0	0	0	0	0	0	0	0	0	0	0	0	0	0	0	0	0	0	0	0	0	0	0	0	0	0	0	0	0	0	0	0	0	0	0	0	0	0	0	0	0	0	0	0	0	0	0
bac_ASV_606	0	0	0	0	0	0	0	0	0	0	0	0	0	0	0	0	0	0	0	0	0	0	0	0	0	0	0	0	0	0	0	0	0	0	0	0	0	0	0	0	0	0	0	0	0	0	0	0	0
bac_ASV_417	0	0	0	0	0	0	0	0	0	0	0	0	0	0	0	0	0	0	0	0	0	0	0	0	0	0	0	0	0	0	0	0	0	0	0	0	0	0	0	0	0	0	0	0	0	0	0	0	0
bac_ASV_617	0	0	0	0	0	0	0	0	0	0	0	0	0	0	0	0	0	0	0	0	0	0	0	0	0	0	0	0	0	0	0	0	0	0	0	0	0	0	0	0	0	0	0	0	0	0	0	0	0
bac_ASV_506	0	0	0	0	0	0	0	0	0	0	0	0	0	0	0	0	0	0	0	0	0	0	0	0	0	0	0	0	0	0	0	0	0	0	0	0	0	0	0	0	0	0	0	0	0	0	0	0	0
bac_ASV_512	0	0	0	0	0	0	0	0	0	0	0	0	0	0	0	0	0	0	0	0	0	0	0	0	0	0	0	0	0	0	0	0	0	0	0	0	0	0	0	0	0	0	0	0	0	0	0	0	0
bac_ASV_524	0	0	0	0	0	0	0	0	0	0	0	0	0	0	0	0	0	0	0	0	0	0	0	0	0	0	0	0	0	0	0	0	0	0	0	0	0	0	0	0	0	0	0	0	0	0	0	0	0
bac_ASV_481	0	0	0	0	0	0	0	0	0	0	0	0	0	0	0	0	0	0	0	0	0	0	0	0	0	0	0	0	0	0	0	0	0	0	0	0	0	0	0	0	0	0	0	0	0	0	0	0	0
bac_ASV_424	0	0	0	0	0	0	0	0	0	0	0	0	0	0	0	0	0	0	0	0	0	0	0	0	0	0	0	0	0	0	0	0	0	0	0	0	0	0	0	0	0	0	0	0	0	0	0	0	0
bac_ASV_415	0	0	0	0	0	0	0	0	0	0	0	0	0	0	0	0	0	0	0	0	0	0	0	0	0	0	0	0	0	0	0	0	0	0	0	0	0	0	0	0	0	0	0	0	0	0	0	0	0
bac_ASV_394	0	0	0	0	0	0	0	0	0	0	0	0	0	0	0	0	0	0	0	0	0	0	0	0	0	0	0	0	0	0	0	0	0	0	0	0	0	0	0	0	0	0	0	0	0	0	0	0	0
bac_ASV_442	0	0	0	0	0	0	0	0	0	0	0	0	0	0	0	0	0	0	0	0	0	0	0	0	0	0	0	0	0	0	0	0	0	0	0	0	0	0	0	0	0	0	0	0	0	0	0	0	0
bac_ASV_487	0	0	0	0	0	0	0	0	0	0	0	0	0	0	0	0	0	0	0	0	0	0	0	0	0	0	0	0	0	0	0	0	0	0	0	0	0	0	0	0	0	0	0	0	0	0	0	0	0
bac_ASV_574	0	0	0	0	0	0	0	0	0	0	0	0	0	0	0	0	0	0	0	0	0	0	0	0	0	0	0	0	0	0	0	0	0	0	0	0	0	0	0	0	0	0	0	0	0	0	0	0	0
bac_ASV_505	0	0	0	0	0	0	0	0	0	0	0	0	0	0	0	0	0	0	0	0	0	0	0	0	0	0	0	0	0	0	0	0	0	0	0	0	0	0	0	0	0	0	0	0	0	0	0	0	0
bac_ASV_482	0	0	0	0	0	0	0	0	0	0	0	0	0	0	0	0	0	0	0	0	0	0	0	0	0	0	0	0	0	0	0	0	0	0	0	0	0	0	0	0	0	0	0	0	0	0	0	0	0
bac_ASV_455	0	0	0	0	0	0	0	0	0	0	0	0	0	0	0	0	0	0	0	0	0	0	0	0	0	0	0	0	0	0	0	0	0	0	0	0	0	0	0	0	0	0	0	0	0	0	0	0	0
bac_ASV_367	0	0	0	0	0	0	0	0	0	0	0	0	0	0	0	0	0	0	0	0	0	0	0	0	0	0	0	0	0	0	0	0	0	0	0	0	0	0	0	0	0	0	0	0	0	0	0	0	0
bac_ASV_446	0	0	0	0	0	0	0	0	0	0	0	0	0	0	0	0	0	0	0	0	0	0	0	0	0	0	0	0	0	0	0	0	0	0	0	0	0	0	0	0	0	0	0	0	0	0	0	0	0
bac_ASV_495	0	0	0	0	0	0	0	0	0	0	0	0	0	0	0	0	0	0	0	0	0	0	0	0	0	0	0	0	0	0	0	0	0	0	0	0	0	0	0	0	0	0	0	0	0	0	0	0	0
bac_ASV_359	0	0	0	0	0	0	0	0	0	0	0	0	0	0	0	0	0	0	0	0	0	0	0	0	0	0	0	0	0	0	0	0	0	0	0	0	0	0	0	0	0	0	0	0	0	0	0	0	0
bac_ASV_536	0	0	0	0	0	0	0	0	0	0	0	0	0	0	0	0	0	0	0	0	0	0	0	0	0	0	0	0	0	0	0	0	0	0	0	0	0	0	0	0	0	0	0	0	0	0	0	0	0
bac_ASV_469	0	0	0	0	0	0	0	0	0	0	0	0	0	0	0	0	0	0	0	0	0	0	0	0	0	0	0	0	0	0	0	0	0	0	0	0	0	0	0	0	0	0	0	0	0	0	0	0	0
bac_ASV_518	0	0	0	0	0	0	0	0	0	0	0	0	0	0	0	0	0	0	0	0	0	0	0	0	0	0	0	0	0	0	0	0	0	0	0	0	0	0	0	0	0	0	0	0	0	0	0	0	0
bac_ASV_502	0	0	0	0	0	0	0	0	0	0	0	0	0	0	0	0	0	0	0	0	0	0	0	0	0	0	0	0	0	0	0	0	0	0	0	0	0	0	0	0	0	0	0	0	0	0	0	0	0
bac_ASV_647	0	0	0	0	0	0	0	0	0	0	0	0	0	0	0	0	0	0	0	0	0	0	0	0	0	0	0	0	0	0	0	0	0	0	0	0	0	0	0	0	0	0	0	0	0	0	0	0	0
bac_ASV_421	0	0	0	0	0	0	0	0	0	0	0	0	0	0	0	0	0	0	0	0	0	0	0	0	0	0	0	0	0	0	0	0	0	0	0	0	0	0	0	0	0	0	0	0	0	0	0	0	0
bac_ASV_641	0	0	0	0	0	0	0	0	0	0	0	0	0	0	0	0	0	0	0	0	0	0	0	0	0	0	0	0	0	0	0	0	0	0	0	0	0	0	0	0	0	0	0	0	0	0	0	0	0
bac_ASV_637	0	0	0	0	0	0	0	0	0	0	0	0	0	0	0	0	0	0	0	0	0	0	0	0	0	0	0	0	0	0	0	0	0	0	0	0	0	0	0	0	0	0	0	0	0	0	0	0	0
bac_ASV_527	0	0	0	0	0	0	0	0	0	0	0	0	0	0	0	0	0	0	0	0	0	0	0	0	0	0	0	0	0	0	0	0	0	0	0	0	0	0	0	0	0	0	0	0	0	0	0	0	0
bac_ASV_608	0	0	0	0	0	0	0	0	0	0	0	0	0	0	0	0	0	0	0	0	0	0	0	0	0	0	0	0	0	0	0	0	0	0	0	0	0	0	0	0	0	0	0	0	0	0	0	0	0
bac_ASV_548	0	0	0	0	0	0	0	0	0	0	0	0	0	0	0	0	0	0	0	0	0	0	0	0	0	0	0	0	0	0	0	0	0	0	0	0	0	0	0	0	0	0	0	0	0	0	0	0	0
bac_ASV_582	0	0	0	0	0	0	0	0	0	0	0	0	0	0	0	0	0	0	0	0	0	0	0	0	0	0	0	0	0	0	0	0	0	0	0	0	0	0	0	0	0	0	0	0	0	0	0	0	0
bac_ASV_596	0	0	0	0	0	0	0	0	0	0	0	0	0	0	0	0	0	0	0	0	0	0	0	0	0	0	0	0	0	0	0	0	0	0	0	0	0	0	0	0	0	0	0	0	0	0	0	0	0
bac_ASV_639	0	0	0	0	0	0	0	0	0	0	0	0	0	0	0	0	0	0	0	0	0	0	0	0	0	0	0	0	0	0	0	0	0	0	0	0	0	0	0	0	0	0	0	0	0	0	0	0	0
bac_ASV_525	0	0	0	0	0	0	0	0	0	0	0	0	0	0	0	0	0	0	0	0	0	0	0	0	0	0	0	0	0	0	0	0	0	0	0	0	0	0	0	0	0	0	0	0	0	0	0	0	0
bac_ASV_452	0	0	0	0	0	0	0	0	0	0	0	0	0	0	0	0	0	0	0	0	0	0	0	0	0	0	0	0	0	0	0	0	0	0	0	0	0	0	0	0	0	0	0	0	0	0	0	0	0
bac_ASV_456	0	0	0	0	0	0	0	0	0	0	0	0	0	0	0	0	0	0	0	0	0	0	0	0	0	0	0	0	0	0	0	0	0	0	0	0	0	0	0	0	0	0	0	0	0	0	0	0	0
bac_ASV_658	0	0	0	0	0	0	0	0	0	0	0	0	0	0	0	0	0	0	0	0	0	0	0	0	0	0	0	0	0	0	0	0	0	0	0	0	0	0	0	0	0	0	0	0	0	0	0	0	0
bac_ASV_559	0	0	0	0	0	0	0	0	0	0	0	0	0	0	0	0	0	0	0	0	0	0	0	0	0	0	0	0	0	0	0	0	0	0	0	0	0	0	0	0	0	0	0	0	0	0	0	0	0
bac_ASV_429	0	0	0	0	0	0	0	0	0	0	0	0	0	0	0	0	0	0	0	0	0	0	0	0	0	0	0	0	0	0	0	0	0	0	0	0	0	0	0	0	0	0	0	0	0	0	0	0	0
bac_ASV_361	0	0	0	0	0	0	0	0	0	0	0	0	0	0	0	0	0	0	0	0	0	0	0	0	0	0	0	0	0	0	0	0	0	0	0	0	0	0	0	0	0	0	0	0	0	0	0	0	0
bac_ASV_337	0	0	0	0	0	0	0	0	0	0	0	0	0	0	0	0	0	0	0	0	0	0	0	0	0	0	0	0	0	0	0	0	0	0	0	0	0	0	0	0	0	0	0	0	0	0	0	0	0
bac_ASV_486	0	0	0	0	0	0	0	0	0	0	0	0	0	0	0	0	0	0	0	0	0	0	0	0	0	0	0	0	0	0	0	0	0	0	0	0	0	0	0	0	0	0	0	0	0	0	0	0	0
bac_ASV_590	0	0	0	0	0	0	0	0	0	0	0	0	0	0	0	0	0	0	0	0	0	0	0	0	0	0	0	0	0	0	0	0	0	0	0	0	0	0	0	0	0	0	0	0	0	0	0	0	0
bac_ASV_551	0	0	0	0	0	0	0	0	0	0	0	0	0	0	0	0	0	0	0	0	0	0	0	0	0	0	0	0	0	0	0	0	0	0	0	0	0	0	0	0	0	0	0	0	0	0	0	0	0
bac_ASV_491	0	0	0	0	0	0	0	0	0	0	0	0	0	0	0	0	0	0	0	0	0	0	0	0	0	0	0	0	0	0	0	0	0	0	0	0	0	0	0	0	0	0	0	0	0	0	0	0	0
bac_ASV_466	0	0	0	0	0	0	0	0	0	0	0	0	0	0	0	0	0	0	0	0	0	0	0	0	0	0	0	0	0	0	0	0	0	0	0	0	0	0	0	0	0	0	0	0	0	0	0	0	0
bac_ASV_499	0	0	0	0	0	0	0	0	0	0	0	0	0	0	0	0	0	0	0	0	0	0	0	0	0	0	0	0	0	0	0	0	0	0	0	0	0	0	0	0	0	0	0	0	0	0	0	0	0
bac_ASV_370	0	0	0	0	0	0	0	0	0	0	0	0	0	0	0	0	0	0	0	0	0	0	0	0	0	0	0	0	0	0	0	0	0	0	0	0	0	0	0	0	0	0	0	0	0	0	0	0	0
bac_ASV_598	0	0	0	0	0	0	0	0	0	0	0	0	0	0	0	0	0	0	0	0	0	0	0	0	0	0	0	0	0	0	0	0	0	0	0	0	0	0	0	0	0	0	0	0	0	0	0	0	0
bac_ASV_474	0	0	0	0	0	0	0	0	0	0	0	0	0	0	0	0	0	0	0	0	0	0	0	0	0	0	0	0	0	0	0	0	0	0	0	0	0	0	0	0	0	0	0	0	0	0	0	0	0
bac_ASV_488	0	0	0	0	0	0	0	0	0	0	0	0	0	0	0	0	0	0	0	0	0	0	0	0	0	0	0	0	0	0	0	0	0	0	0	0	0	0	0	0	0	0	0	0	0	0	0	0	0
bac_ASV_479	0	0	0	0	0	0	0	0	0	0	0	0	0	0	0	0	0	0	0	0	0	0	0	0	0	0	0	0	0	0	0	0	0	0	0	0	0	0	0	0	0	0	0	0	0	0	0	0	0
bac_ASV_410	0	0	0	0	0	0	0	0	0	0	0	0	0	0	0	0	0	0	0	0	0	0	0	0	0	0	0	0	0	0	0	0	0	0	0	0	0	0	0	0	0	0	0	0	0	0	0	0	0
bac_ASV_418	0	0	0	0	0	0	0	0	0	0	0	0	0	0	0	0	0	0	0	0	0	0	0	0	0	0	0	0	0	0	0	0	0	0	0	0	0	0	0	0	0	0	0	0	0	0	0	0	0
bac_ASV_531	0	0	0	0	0	0	0	0	0	0	0	0	0	0	0	0	0	0	0	0	0	0	0	0	0	0	0	0	0	0	0	0	0	0	0	0	0	0	0	0	0	0	0	0	0	0	0	0	0
bac_ASV_409	0	0	0	0	0	0	0	0	0	0	0	0	0	0	0	0	0	0	0	0	0	0	0	0	0	0	0	0	0	0	0	0	0	0	0	0	0	0	0	0	0	0	0	0	0	0	0	0	0
bac_ASV_440	0	0	0	0	0	0	0	0	0	0	0	0	0	0	0	0	0	0	0	0	0	0	0	0	0	0	0	0	0	0	0	0	0	0	0	0	0	0	0	0	0	0	0	0	0	0	0	0	0
bac_ASV_656	0	0	0	0	0	0	0	0	0	0	0	0	0	0	0	0	0	0	0	0	0	0	0	0	0	0	0	0	0	0	0	0	0	0	0	0	0	0	0	0	0	0	0	0	0	0	0	0	0
bac_ASV_651	0	0	0	0	0	0	0	0	0	0	0	0	0	0	0	0	0	0	0	0	0	0	0	0	0	0	0	0	0	0	0	0	0	0	0	0	0	0	0	0	0	0	0	0	0	0	0	0	0
bac_ASV_478	0	0	0	0	0	0	0	0	0	0	0	0	0	0	0	0	0	0	0	0	0	0	0	0	0	0	0	0	0	0	0	0	0	0	0	0	0	0	0	0	0	0	0	0	0	0	0	0	0
bac_ASV_448	0	0	0	0	0	0	0	0	0	0	0	0	0	0	0	0	0	0	0	0	0	0	0	0	0	0	0	0	0	0	0	0	0	0	0	0	0	0	0	0	0	0	0	0	0	0	0	0	0
bac_ASV_463	0	0	0	0	0	0	0	0	0	0	0	0	0	0	0	0	0	0	0	0	0	0	0	0	0	0	0	0	0	0	0	0	0	0	0	0	0	0	0	0	0	0	0	0	0	0	0	0	0
bac_ASV_465	0	0	0	0	0	0	0	0	0	0	0	0	0	0	0	0	0	0	0	0	0	0	0	0	0	0	0	0	0	0	0	0	0	0	0	0	0	0	0	0	0	0	0	0	0	0	0	0	0
bac_ASV_514	0	0	0	0	0	0	0	0	0	0	0	0	0	0	0	0	0	0	0	0	0	0	0	0	0	0	0	0	0	0	0	0	0	0	0	0	0	0	0	0	0	0	0	0	0	0	0	0	0
bac_ASV_515	0	0	0	0	0	0	0	0	0	0	0	0	0	0	0	0	0	0	0	0	0	0	0	0	0	0	0	0	0	0	0	0	0	0	0	0	0	0	0	0	0	0	0	0	0	0	0	0	0
bac_ASV_483	0	0	0	0	0	0	0	0	0	0	0	0	0	0	0	0	0	0	0	0	0	0	0	0	0	0	0	0	0	0	0	0	0	0	0	0	0	0	0	0	0	0	0	0	0	0	0	0	0
bac_ASV_496	0	0	0	0	0	0	0	0	0	0	0	0	0	0	0	0	0	0	0	0	0	0	0	0	0	0	0	0	0	0	0	0	0	0	0	0	0	0	0	0	0	0	0	0	0	0	0	0	0
bac_ASV_665	0	0	0	0	0	0	0	0	0	0	0	0	0	0	0	0	0	0	0	0	0	0	0	0	0	0	0	0	0	0	0	0	0	0	0	0	0	0	0	0	0	0	0	0	0	0	0	0	0
bac_ASV_473	0	0	0	0	0	0	0	0	0	0	0	0	0	0	0	0	0	0	0	0	0	0	0	0	0	0	0	0	0	0	0	0	0	0	0	0	0	0	0	0	0	0	0	0	0	0	0	0	0
bac_ASV_663	0	0	0	0	0	0	0	0	0	0	0	0	0	0	0	0	0	0	0	0	0	0	0	0	0	0	0	0	0	0	0	0	0	0	0	0	0	0	0	0	0	0	0	0	0	0	0	0	0
bac_ASV_660	0	0	0	0	0	0	0	0	0	0	0	0	0	0	0	0	0	0	0	0	0	0	0	0	0	0	0	0	0	0	0	0	0	0	0	0	0	0	0	0	0	0	0	0	0	0	0	0	0
bac_ASV_453	0	0	0	0	0	0	0	0	0	0	0	0	0	0	0	0	0	0	0	0	0	0	0	0	0	0	0	0	0	0	0	0	0	0	0	0	0	0	0	0	0	0	0	0	0	0	0	0	0
bac_ASV_450	0	0	0	0	0	0	0	0	0	0	0	0	0	0	0	0	0	0	0	0	0	0	0	0	0	0	0	0	0	0	0	0	0	0	0	0	0	0	0	0	0	0	0	0	0	0	0	0	0
bac_ASV_593	0	0	0	0	0	0	0	0	0	0	0	0	0	0	0	0	0	0	0	0	0	0	0	0	0	0	0	0	0	0	0	0	0	0	0	0	0	0	0	0	0	0	0	0	0	0	0	0	0
bac_ASV_573	0	0	0	0	0	0	0	0	0	0	0	0	0	0	0	0	0	0	0	0	0	0	0	0	0	0	0	0	0	0	0	0	0	0	0	0	0	0	0	0	0	0	0	0	0	0	0	0	0
bac_ASV_544	0	0	0	0	0	0	0	0	0	0	0	0	0	0	0	0	0	0	0	0	0	0	0	0	0	0	0	0	0	0	0	0	0	0	0	0	0	0	0	0	0	0	0	0	0	0	0	0	0
bac_ASV_532	0	0	0	0	0	0	0	0	0	0	0	0	0	0	0	0	0	0	0	0	0	0	0	0	0	0	0	0	0	0	0	0	0	0	0	0	0	0	0	0	0	0	0	0	0	0	0	0	0
bac_ASV_508	0	0	0	0	0	0	0	0	0	0	0	0	0	0	0	0	0	0	0	0	0	0	0	0	0	0	0	0	0	0	0	0	0	0	0	0	0	0	0	0	0	0	0	0	0	0	0	0	0
bac_ASV_568	0	0	0	0	0	0	0	0	0	0	0	0	0	0	0	0	0	0	0	0	0	0	0	0	0	0	0	0	0	0	0	0	0	0	0	0	0	0	0	0	0	0	0	0	0	0	0	0	0
bac_ASV_599	0	0	0	0	0	0	0	0	0	0	0	0	0	0	0	0	0	0	0	0	0	0	0	0	0	0	0	0	0	0	0	0	0	0	0	0	0	0	0	0	0	0	0	0	0	0	0	0	0
bac_ASV_462	0	0	0	0	0	0	0	0	0	0	0	0	0	0	0	0	0	0	0	0	0	0	0	0	0	0	0	0	0	0	0	0	0	0	0	0	0	0	0	0	0	0	0	0	0	0	0	0	0
bac_ASV_503	0	0	0	0	0	0	0	0	0	0	0	0	0	0	0	0	0	0	0	0	0	0	0	0	0	0	0	0	0	0	0	0	0	0	0	0	0	0	0	0	0	0	0	0	0	0	0	0	0
bac_ASV_566	0	0	0	0	0	0	0	0	0	0	0	0	0	0	0	0	0	0	0	0	0	0	0	0	0	0	0	0	0	0	0	0	0	0	0	0	0	0	0	0	0	0	0	0	0	0	0	0	0
bac_ASV_556	0	0	0	0	0	0	0	0	0	0	0	0	0	0	0	0	0	0	0	0	0	0	0	0	0	0	0	0	0	0	0	0	0	0	0	0	0	0	0	0	0	0	0	0	0	0	0	0	0
bac_ASV_521	0	0	0	0	0	0	0	0	0	0	0	0	0	0	0	0	0	0	0	0	0	0	0	0	0	0	0	0	0	0	0	0	0	0	0	0	0	0	0	0	0	0	0	0	0	0	0	0	0
bac_ASV_585	0	0	0	0	0	0	0	0	0	0	0	0	0	0	0	0	0	0	0	0	0	0	0	0	0	0	0	0	0	0	0	0	0	0	0	0	0	0	0	0	0	0	0	0	0	0	0	0	0
bac_ASV_420	0	0	0	0	0	0	0	0	0	0	0	0	0	0	0	0	0	0	0	0	0	0	0	0	0	0	0	0	0	0	0	0	0	0	0	0	0	0	0	0	0	0	0	0	0	0	0	0	0
bac_ASV_601	0	0	0	0	0	0	0	0	0	0	0	0	0	0	0	0	0	0	0	0	0	0	0	0	0	0	0	0	0	0	0	0	0	0	0	0	0	0	0	0	0	0	0	0	0	0	0	0	0
bac_ASV_640	0	0	0	0	0	0	0	0	0	0	0	0	0	0	0	0	0	0	0	0	0	0	0	0	0	0	0	0	0	0	0	0	0	0	0	0	0	0	0	0	0	0	0	0	0	0	0	0	0
bac_ASV_571	0	0	0	0	0	0	0	0	0	0	0	0	0	0	0	0	0	0	0	0	0	0	0	0	0	0	0	0	0	0	0	0	0	0	0	0	0	0	0	0	0	0	0	0	0	0	0	0	0
bac_ASV_563	0	0	0	0	0	0	0	0	0	0	0	0	0	0	0	0	0	0	0	0	0	0	0	0	0	0	0	0	0	0	0	0	0	0	0	0	0	0	0	0	0	0	0	0	0	0	0	0	0
bac_ASV_549	0	0	0	0	0	0	0	0	0	0	0	0	0	0	0	0	0	0	0	0	0	0	0	0	0	0	0	0	0	0	0	0	0	0	0	0	0	0	0	0	0	0	0	0	0	0	0	0	0
bac_ASV_554	0	0	0	0	0	0	0	0	0	0	0	0	0	0	0	0	0	0	0	0	0	0	0	0	0	0	0	0	0	0	0	0	0	0	0	0	0	0	0	0	0	0	0	0	0	0	0	0	0
bac_ASV_472	0	0	0	0	0	0	0	0	0	0	0	0	0	0	0	0	0	0	0	0	0	0	0	0	0	0	0	0	0	0	0	0	0	0	0	0	0	0	0	0	0	0	0	0	0	0	0	0	0
bac_ASV_644	0	0	0	0	0	0	0	0	0	0	0	0	0	0	0	0	0	0	0	0	0	0	0	0	0	0	0	0	0	0	0	0	0	0	0	0	0	0	0	0	0	0	0	0	0	0	0	0	0
bac_ASV_624	0	0	0	0	0	0	0	0	0	0	0	0	0	0	0	0	0	0	0	0	0	0	0	0	0	0	0	0	0	0	0	0	0	0	0	0	0	0	0	0	0	0	0	0	0	0	0	0	0
bac_ASV_490	0	0	0	0	0	0	0	0	0	0	0	0	0	0	0	0	0	0	0	0	0	0	0	0	0	0	0	0	0	0	0	0	0	0	0	0	0	0	0	0	0	0	0	0	0	0	0	0	0
bac_ASV_666	0	0	0	0	0	0	0	0	0	0	0	0	0	0	0	0	0	0	0	0	0	0	0	0	0	0	0	0	0	0	0	0	0	0	0	0	0	0	0	0	0	0	0	0	0	0	0	0	0
bac_ASV_655	0	0	0	0	0	0	0	0	0	0	0	0	0	0	0	0	0	0	0	0	0	0	0	0	0	0	0	0	0	0	0	0	0	0	0	0	0	0	0	0	0	0	0	0	0	0	0	0	0
bac_ASV_605	0	0	0	0	0	0	0	0	0	0	0	0	0	0	0	0	0	0	0	0	0	0	0	0	0	0	0	0	0	0	0	0	0	0	0	0	0	0	0	0	0	0	0	0	0	0	0	0	0
bac_ASV_562	0	0	0	0	0	0	0	0	0	0	0	0	0	0	0	0	0	0	0	0	0	0	0	0	0	0	0	0	0	0	0	0	0	0	0	0	0	0	0	0	0	0	0	0	0	0	0	0	0
bac_ASV_509	0	0	0	0	0	0	0	0	0	0	0	0	0	0	0	0	0	0	0	0	0	0	0	0	0	0	0	0	0	0	0	0	0	0	0	0	0	0	0	0	0	0	0	0	0	0	0	0	0
bac_ASV_597	0	0	0	0	0	0	0	0	0	0	0	0	0	0	0	0	0	0	0	0	0	0	0	0	0	0	0	0	0	0	0	0	0	0	0	0	0	0	0	0	0	0	0	0	0	0	0	0	0
bac_ASV_484	0	0	0	0	0	0	0	0	0	0	0	0	0	0	0	0	0	0	0	0	0	0	0	0	0	0	0	0	0	0	0	0	0	0	0	0	0	0	0	0	0	0	0	0	0	0	0	0	0
bac_ASV_510	0	0	0	0	0	0	0	0	0	0	0	0	0	0	0	0	0	0	0	0	0	0	0	0	0	0	0	0	0	0	0	0	0	0	0	0	0	0	0	0	0	0	0	0	0	0	0	0	0
bac_ASV_664	0	0	0	0	0	0	0	0	0	0	0	0	0	0	0	0	0	0	0	0	0	0	0	0	0	0	0	0	0	0	0	0	0	0	0	0	0	0	0	0	0	0	0	0	0	0	0	0	0
fun_ASV_1	1	0	0.983333	0	0	0	0	0	0	0	0	0	0	0	0	0	0	0	0	0	0	0	0	0	0	0	0	0	0	0	0	0	0	0	0	0	0	0	0	0	0	0	0	0	0	0	0	0	0
fun_ASV_3	0	1	0	0	0	0	0	0	0	0	0	0	0	0	0	0	0	0	0	0	0	0	0	0	0	0	0	0	0	0	0	0	0	0	0	0	0	0	0	0	0	0	0	0	0	0	0	0	0
fun_ASV_5	0.983333	0	1	0	0	0	0	0	0	0	0	0	0	0	0	0	0	0	0	0	0	0	0	0	0	0	0	0	0	0	0	0	0	0	0	0	0	0	0	0	0	0	0	0	0	0	0	0	0
fun_ASV_6	0	0	0	1	0	0	0	0	0	0	0	0	0	0	0	0	0	0	0	0	0	0	0	0	0	0	0	0	0	0	0	0	0	0	0	0	0	0	0	0	0	0	0	0	0	0	0	0.95	0
fun_ASV_7	0	0	0	0	1	0	0	0	0	0	0	0	0	0	0.966667	0	0	0	0	0	0	0	1	0	0	0	0	0	0	0	0	0	0	0	0	0	0	0	0	0	0	0	0	0	0	0	0	0	0
fun_ASV_8	0	0	0	0	0	1	0	0.95	0	0	0	0	0	0	0	0	0	0	0	0	0	0	0	0	0	0	0	0	0	0	0	0	0	0	0	0	0	0	0	0	0	0	0	0	0	0	0	0	0
fun_ASV_2	0	0	0	0	0	0	1	0	0	0	0	0	0	0	0	0	0	0	0	0	0	0	0	0	0	0	0	0	0	0	0	0	0	0	0	0	0	0	0	0	0	0	0	0	0	0	0	0	0
fun_ASV_9	0	0	0	0	0	0.95	0	1	0	0	0	0	0	0	0	0	0	0	0	0	0	0	0	0	0	0	0	0	0	0	0	0	0	0	0	0	0	0	0	0	0	0	0	0	0	0	0	0	0
fun_ASV_4	0	0	0	0	0	0	0	0	1	0	0	0	0	0	0	0	0	0	0	0	0	0	0	0	0	0	0	0	0	0	0	0	0	0	0	0	0	0	0	0	0	0	0	0	0	0	0	0	0
fun_ASV_11	0	0	0	0	0	0	0	0	0	1	0	0	0	0	0	0	0	0	0	0	0	0	0	0	0	0	0	0	0	0	0	0	0	0	0	0	0	0	0	0	0	0	0	0	0	0	0	0	0
fun_ASV_10	0	0	0	0	0	0	0	0	0	0	1	0	0	0	0	0	0	0	0	0	0	0	0	0	0	0	0	0	0	0	0	0	0	0	0	0	0	0	0	0	0	0	0	0	0	0	0	0	0
fun_ASV_18	0	0	0	0	0	0	0	0	0	0	0	1	0	0	0	0	0	0	0	0	0	0	0	0	0	0	0	0	0	0	0	0	0	0	0	0	0	0	0	0	0	0	0	0	0	0	0	0	0
fun_ASV_13	0	0	0	0	0	0	0	0	0	0	0	0	1	0	0	0	0	0	0	0	0	0.983333	0	0	0	0	0	0	0	0	0	0	0	0	0	0	0	0	0	0	0	0	0	0	0	0	0	0	0
fun_ASV_19	0	0	0	0	0	0	0	0	0	0	0	0	0	1	0	0	0	0	0.95	0	0	0	0	0	0	0	0	0	0	0	0	0	0	0	0	0	0	0	0	0	0	0	0	0	0	0	0	0	0
fun_ASV_21	0	0	0	0	0.966667	0	0	0	0	0	0	0	0	0	1	0	0	0	0	0	0	0	0.966667	0	0	0	0	0	0	0	0	0	0	0	0	0	0	0	0	0	0	0	0	0	0	0	0	0	0
fun_ASV_16	0	0	0	0	0	0	0	0	0	0	0	0	0	0	0	1	0	0	0	0	0	0	0	0	0	0	0	0	0	0	0	0	0	0	0	0	0	0	0	0	0	0	0	0	0	0	0	0	0
fun_ASV_22	0	0	0	0	0	0	0	0	0	0	0	0	0	0	0	0	1	0	0	0	0	0	0	0	0	0	0	0	0	0	0	0	0	0	0	0	0	0	0	0	0	0	0	0	0	0	0	0	0
fun_ASV_15	0	0	0	0	0	0	0	0	0	0	0	0	0	0	0	0	0	1	0	0	0	0	0	0	0	0	0	0	0	0	0	0	0	0	0	0	0	0	0	0	0	0	0	0	0	0	0	0	0
fun_ASV_17	0	0	0	0	0	0	0	0	0	0	0	0	0	0.95	0	0	0	0	1	0	0	0	0	0	0	0	0	0	0	0	0	0	0	0	0	0	0	0	0	0	0	0	0	0	0	0	0	0	0
fun_ASV_14	0	0	0	0	0	0	0	0	0	0	0	0	0	0	0	0	0	0	0	1	0	0	0	0	0	0	0	0	0	0	0	0	0	0	0	0	0	0	0	0.966667	0	0	0	0	0	0	0	0	0
fun_ASV_23	0	0	0	0	0	0	0	0	0	0	0	0	0	0	0	0	0	0	0	0	1	0	0	0	0	0	0	0	0	0	0	0	0	0	0	0	0	0	0	0	0	0	0	0	0	0	0	0	0
fun_ASV_26	0	0	0	0	0	0	0	0	0	0	0	0	0.983333	0	0	0	0	0	0	0	0	1	0	0	0	0	0	0	0	0	0	0	0	0	0	0	0	0	0	0	0	0	0	0	0	0	0	0	0
fun_ASV_20	0	0	0	0	1	0	0	0	0	0	0	0	0	0	0.966667	0	0	0	0	0	0	0	1	0	0	0	0	0	0	0	0	0	0	0	0	0	0	0	0	0	0	0	0	0	0	0	0	0	0
fun_ASV_32	0	0	0	0	0	0	0	0	0	0	0	0	0	0	0	0	0	0	0	0	0	0	0	1	0	0	0	0	0	0	0	0	0	0	0	0	0	0	0	0	0	0	0	0	0	0	0	0	0
fun_ASV_24	0	0	0	0	0	0	0	0	0	0	0	0	0	0	0	0	0	0	0	0	0	0	0	0	1	0	0	0	0	0	0	0	0	0	0	0	0	0	0	0	0	0	0	0	0	0	0	0	0
fun_ASV_25	0	0	0	0	0	0	0	0	0	0	0	0	0	0	0	0	0	0	0	0	0	0	0	0	0	1	0	0	0	0	0	0	0	0	0	0	0.95	0	0	0	0	0	0	0	0	0	0	0	0
fun_ASV_33	0	0	0	0	0	0	0	0	0	0	0	0	0	0	0	0	0	0	0	0	0	0	0	0	0	0	1	0	0	0	0	0	0	0	0	0	0	0	0	0	0	0	0	0	0	0	0	0	0
fun_ASV_34	0	0	0	0	0	0	0	0	0	0	0	0	0	0	0	0	0	0	0	0	0	0	0	0	0	0	0	1	0	0	0	0	0	0	0	0	0	0	0	0	0	0	0	0	0	0	0	0	0
fun_ASV_30	0	0	0	0	0	0	0	0	0	0	0	0	0	0	0	0	0	0	0	0	0	0	0	0	0	0	0	0	1	0	0	0	0	0	0	0	0	0	0	0	0	0	0	0	0	0	0	0	0
fun_ASV_28	0	0	0	0	0	0	0	0	0	0	0	0	0	0	0	0	0	0	0	0	0	0	0	0	0	0	0	0	0	1	0	0	0	0	0	0	0	0	0	0	0	0	0	0	0	0	0	0	0
fun_ASV_31	0	0	0	0	0	0	0	0	0	0	0	0	0	0	0	0	0	0	0	0	0	0	0	0	0	0	0	0	0	0	1	0	0	0	0	0	0	0	0	0	0	0	0	0	0	0	0	0	0
fun_ASV_29	0	0	0	0	0	0	0	0	0	0	0	0	0	0	0	0	0	0	0	0	0	0	0	0	0	0	0	0	0	0	0	1	0	0	0	0	0	0	0	0	0	0	0	0	0	0	0	0	0
fun_ASV_38	0	0	0	0	0	0	0	0	0	0	0	0	0	0	0	0	0	0	0	0	0	0	0	0	0	0	0	0	0	0	0	0	1	0	0	0	0	0	0	0	0	0	0	0	0	0	0	0	0
fun_ASV_36	0	0	0	0	0	0	0	0	0	0	0	0	0	0	0	0	0	0	0	0	0	0	0	0	0	0	0	0	0	0	0	0	0	1	0	0	0	0	0	0	0	0	0	0	0	0	0	0	0
fun_ASV_40	0	0	0	0	0	0	0	0	0	0	0	0	0	0	0	0	0	0	0	0	0	0	0	0	0	0	0	0	0	0	0	0	0	0	1	0	0	0	0	0	0	0	0	0	0	0	0	0	0
fun_ASV_42	0	0	0	0	0	0	0	0	0	0	0	0	0	0	0	0	0	0	0	0	0	0	0	0	0	0	0	0	0	0	0	0	0	0	0	1	0	0	0	0	0	0	0	0	0	0	0	0	0
fun_ASV_93	0	0	0	0	0	0	0	0	0	0	0	0	0	0	0	0	0	0	0	0	0	0	0	0	0	0.95	0	0	0	0	0	0	0	0	0	0	1	0	0	0	0	0	0	0	0	0	0	0	0
fun_ASV_35	0	0	0	0	0	0	0	0	0	0	0	0	0	0	0	0	0	0	0	0	0	0	0	0	0	0	0	0	0	0	0	0	0	0	0	0	0	1	0	0	0	0	0	0	0	0	0	0	0
fun_ASV_46	0	0	0	0	0	0	0	0	0	0	0	0	0	0	0	0	0	0	0	0	0	0	0	0	0	0	0	0	0	0	0	0	0	0	0	0	0	0	1	0	0	0	0	0	0	0	0	0	0
fun_ASV_43	0	0	0	0	0	0	0	0	0	0	0	0	0	0	0	0	0	0	0	0.966667	0	0	0	0	0	0	0	0	0	0	0	0	0	0	0	0	0	0	0	1	0	0	0	0	0	0	0	0	0
fun_ASV_41	0	0	0	0	0	0	0	0	0	0	0	0	0	0	0	0	0	0	0	0	0	0	0	0	0	0	0	0	0	0	0	0	0	0	0	0	0	0	0	0	1	0	0	0	0	0	0	0	0
fun_ASV_39	0	0	0	0	0	0	0	0	0	0	0	0	0	0	0	0	0	0	0	0	0	0	0	0	0	0	0	0	0	0	0	0	0	0	0	0	0	0	0	0	0	1	0	0	0	0	0	0	0
fun_ASV_56	0	0	0	0	0	0	0	0	0	0	0	0	0	0	0	0	0	0	0	0	0	0	0	0	0	0	0	0	0	0	0	0	0	0	0	0	0	0	0	0	0	0	1	0	0	0	0	0	0
fun_ASV_50	0	0	0	0	0	0	0	0	0	0	0	0	0	0	0	0	0	0	0	0	0	0	0	0	0	0	0	0	0	0	0	0	0	0	0	0	0	0	0	0	0	0	0	1	0	0	0	0	0
fun_ASV_54	0	0	0	0	0	0	0	0	0	0	0	0	0	0	0	0	0	0	0	0	0	0	0	0	0	0	0	0	0	0	0	0	0	0	0	0	0	0	0	0	0	0	0	0	1	0	0	0	0
fun_ASV_45	0	0	0	0	0	0	0	0	0	0	0	0	0	0	0	0	0	0	0	0	0	0	0	0	0	0	0	0	0	0	0	0	0	0	0	0	0	0	0	0	0	0	0	0	0	1	0	0	0
fun_ASV_44	0	0	0	0	0	0	0	0	0	0	0	0	0	0	0	0	0	0	0	0	0	0	0	0	0	0	0	0	0	0	0	0	0	0	0	0	0	0	0	0	0	0	0	0	0	0	1	0	0
fun_ASV_71	0	0	0	0.95	0	0	0	0	0	0	0	0	0	0	0	0	0	0	0	0	0	0	0	0	0	0	0	0	0	0	0	0	0	0	0	0	0	0	0	0	0	0	0	0	0	0	0	1	0
fun_ASV_49	0	0	0	0	0	0	0	0	0	0	0	0	0	0	0	0	0	0	0	0	0	0	0	0	0	0	0	0	0	0	0	0	0	0	0	0	0	0	0	0	0	0	0	0	0	0	0	0	1
fun_ASV_55	0	0	0	0	0	0	0	0	0	0	0	0	0	0	0	0	0	0	0	0	0	0	0	0	0	0	0	0	0	0	0	0	0	0	0	0	0	0	0	0	0	0	0	0.983333	0	0	0	0	0
fun_ASV_48	0	0	0	0	0	0	0	0	0	0	0	0	0	-0.966667	0	0	0	0	0	0	0	0	0	0	0	0	0	0	0	0	0	0	0	0	0	0	0	0	0	0	0	0	0	0	0	0	0	0	0
fun_ASV_51	0	0	0	0	0	0	0	0	0	0	0	0	0	0	0	0	0	0	0	0	0	0	0	0	0	0	0	0	0	0	0	0	0	0	0	0	0	0	0	0	0	0	0	0	0	0	0	0	0
fun_ASV_62	0	0	0	0	0	0	0	0	0	0	0	0	0	0	0	0	0	0	0	0	0	0	0	0	0	0	0	0	0	0	0	0	0	0	0	0	0	0	0	0	0	0	0	0	0	0	0	0	0
fun_ASV_52	0	0	0	0	0	0	0	0	0	0	0	0	0	0	0	0	0	0	0	0	0	0	0	0	0	0	0	0	0	0	0	0	0	0	0	0	0	0	0	0	0	0	0	0	0	0	0	0	0
fun_ASV_58	0	0	0	0	0	0	0	0	0	0	0	0	0	0	0	0	0	0	0	0	0	0	0	0	0	0.95	0	0	0	0	0	0	0	0	0	0	1	0	0	0	0	0	0	0	0	0	0	0	0
fun_ASV_61	0	0	0	0	0	0	0	0	0	0	0	0	0	0	0	0	0	0	0	0	0	0	0	0	0	0	0	0	0	0	0	0	0	0	0	0	0	0	0	0	0	0	0	0	0	0	0	0	0
fun_ASV_47	0	0	0	0	0	0	0	0	0	0	0	0	0	0	0	0	0	0	0	0	0	0	0	0	0	0	0	0	0	0	0	0	0	0	0	0	0	0	0	0	0	0	0	0	0	0	0	0	0
fun_ASV_57	0	0	0	0	0	0	0	0	0	0	0	0	0	0	0	0	0	0	0	0	0	0	0	0	0	0	0	0	0	0	0	0	0	0	0	0	0	0	0	0	0	0	0	0	0	0	0	0	0
fun_ASV_59	0	0	0	0	0	0	0	0	0	0	0	0	0	0	0	0	0	0	0	0	0	0	0	0	0	0	0	0	0	0	0	0	0	0	0	0	0	0	0	0	0	0	0	0	0	0	0	0	0
fun_ASV_63	0	0	0	0	0	0	0	0	0	0	0	0	0	0	0	0	0	0	0	0	0	0	0	0	0	0	0	0	0	0	0	0	0	0	0	0	0	0	0	0	0	0	0	0	0	0	0	0	0
fun_ASV_60	0	0	0	0	0	0	0	0	0	0	0	0	0	0	0	0	0	0	0	0	0	0	0	0	0	0	0	0	0	0	0	0	0	0	0	0	0	0	0	0	0	0	0	0	0	0	0	0	0
fun_ASV_70	0	0	0	0	0	0	0	0	0	0	0	0	0	0	0	0	0	0	0	0	0	0	0	0	0	0	0	0	0	0	0	0	0	0	0	0	0	0	0	0	0	0	0	0	0	0	0	0	0
fun_ASV_73	0	0	0	0	0	0	0	0	0	0	0	0	0	0	0	0	0	0	0	0	0	0	0	0	0	0	0	0	0	0	0	0	0	0	0	0	0	0	0	0	0	0	0	0	0	0	0	0	0
fun_ASV_67	0	0	0	0	0	0	0	0	0	0	0	0	0	0	0	0	0	0	0	0	0	0	0	0	0	0	0	0	0	0	0	0	0	0	0	0	0	0	0	0	0	0	0	0	0	0	0	0	0
fun_ASV_66	0	0	0	0	0	0	0	0	0	0	0	0	0	0	0	0	0	0	0	0	0	0	0	0	0	0	0	0	0	0	0	0	0	0	0	0	0	0	0	0	0	0	0	0	0	0	0	0	0
fun_ASV_76	0	0	0	0	0	0	0	0	0	0	0	0	0	0	0	0	0	0	0	0	0	0	0	0	0	0	0	0	0	0	0	0	0	0	0	0	0	0	0	0	0	0	0	0	0	0	0	0	0
fun_ASV_68	0	0	0	0	0	0	0	0	0	0	0	0	0	0	0	0	0	0	0	0	0	0	0	0	0	0	0	0	0	0	0	0	0	0	0	0	0	0	0	0	0	0	0	0	0	0	0	0	0
fun_ASV_91	0	0	0	0	0	0	0	0	0	0	0	0	0	0	0	0	0	0	0	0	0	0	0	0	0	0	0	0	0	0	0	0	0	0	0	0	0	0	0	0	0	0	0	0	0	0	0	0	0
fun_ASV_85	0	0	0	0	0	0	0	0	0	0	0	0	0	0	0	0	0	0	0	0	0	0	0	0	0	0	0	0	0	0	0	0	0	0	0	0	0	0	0	0	0	0	0	0	0	0	0	0	0
fun_ASV_69	0	0	0	0	0	0	0	0	0	0	0	0	0	0	0	0	0	0	0	0	0	0	0	0	0	0	0	0	0	0	0	0	0	0	0	0	0	0	0	0	0	0	0	0	0	0	0	0	0
fun_ASV_77	0	0	0	0	0	0.937247	0	0	0	0	0	0	0	0	0	0	0	0	0	0	0	0	0	0	0	0	0	0	0	0	0	0	0	0	0	0	0	0	0	0	0	0	0	0	0	0	0	0	0
fun_ASV_75	0	0	0	0	0	0	0	0	0	0	0	0	0	0	0	0	0	0	0	0	0	0	0	0	0	0	0	0	0	0	0	0	0	0	0	0	0	0	0	0	0	0	0	0	0	0	0	0	0
fun_ASV_78	0	0	0	0	0	0	0	0	0	0	0	0	0	0	0	0	0	0	0	0	0	0	0	0	0	0	0	0	0	0	0	0	0	0	0	0	0	0	0	0	0	0	0	0	0	0	0	0	0
fun_ASV_104	0	0	0	0	0	0	0	0	0	0	0	0	0	0	0	0	0	0	0	0	0	0	0	0	0.945615	0	0	0	0	0	0	0	0	0	0	0	0	0	0	0	0	0	0	0	0	0	0	0	0
fun_ASV_79	0	0	0	0	0	0	0	0	0	0	0	0	0	0	0	0	0	0	0	0	0	0	0	0	0	0	0	0	0	0	0	0	0	0	0	0	0	0	0	0	0	0	0	0	0	0	0	0	0
fun_ASV_81	0	0	0	0	0	0	0	0	0	0	0	0	0	0	0	0	0	0	0	0	0	0	0	0	0	0	0	0	0	0	0	0	0	0	0	0	0	0	0	0	0	0	0	0	0	0	0	0	0
fun_ASV_65	0	0	0	0	0	0	0	0	0	0	0	0	0	0	0	0	0	0	0	0	0	0	0	0	0	0	0	0	0	0	0	0	0	0	0	0	0	0	0	0	0	0	0	0	0	0	0	0	0
fun_ASV_64	0	0	0	0	0	0	0	0	0	0	0	0	0	0	0	0	0	0	0	0	0	0	0	0	0	0	0	0	0	0	0	0	0	0	0	0	0	0	0	0	0	0	0	0	0	0	0	0	0
fun_ASV_84	0	0	0	0	0	0.957427	0	0	0	0	0	0	0	0	0	0	0	0	0	0	0	0	0	0	0	0	0	0	0	0	0	0	0	0	0	0	0	0	0	0	0	0	0	0	0	0	0	0	0
fun_ASV_80	0	0	0	0	0	0	0	0	0	0	0	0	0	0	0	0	0	0	0	0	0	0	0	0	0	0	0	0	0	0	0	0	0	0	0	0	0	0	0	0	0	0	0	0	0	0	0	0	0
fun_ASV_92	0	0	0	0	0	0	0	0	0	0	0	0	0	0	0	0	0	0	0	0	0	0	0	0	0	0	0	0	0	0	0	0	0	0	0	0	0	0	0	0	0	0	0	0	0	0	0	0	0
fun_ASV_97	0	0	0	0	0	0	0	0	0	0	0	0	0	0	0	0	0	0	0	0	0	0	0	0	0	0	0	0	0	0	0	0	0	0	0	0	0	0	0	0	0	0	0	0	0	0	0	0	0
fun_ASV_94	0	0	0	0	0	0	0	0	0	0	0	0	0	0	0	0	0	0	0	0	0	0	0	0	0	0	0	0	0	0	0	0	0	0	0	0	0	0	0	0	0	0	0	0	0	0	0	0	0
fun_ASV_96	0	0	0	0	0	0	0	0	0	0	0	0	0	0	0	0	0	0	0	0	0	0	0	0	0	0	0	0	0	0	0	0	0	0	0	0	0	0	0	0	0	0	0	0	0	0	0	0	0
fun_ASV_98	0	0	0	0	0	0	0	0	0	0	0	0	0	0	0	0	0	0	0	0	0	0	0	0	0	0	0	0	0	0	0	0	0	0	0	0	0	0	0	0	0	0	0	0	0	0	0	0	0
fun_ASV_129	0	0	0	0	0	0	0	0	0	0	0	0	0	0	0	0	0	0	0	0	0	0	0	0	0	0	0	0	0	0	0	0	0	0	0	0	0	0	0	0	0	0	0	0	0	0	0	0	0
fun_ASV_106	0	0	0	0	0	0	0	0	0	0	0	0	0	0	0	0	0	0	0	0	0	0	0	0	0	0	0	0	0	0	0	0	0	0	0	0	0	0	0	0	0	0	0	0	0	0	0	0	0
fun_ASV_126	0	0	0	0	0	0	0	0	0	0	0	0	0	0	0	0	0	0	0	0	0	0	0	0	0	0	0	0	0	0	0	0	0	0	0	0	0.957427	0	0	0	0	0	0	0	0	0	0	0	0
fun_ASV_86	0	0	0	0	0	0	0	0	0	0	0	0	0	0	0	0	0	0	0	0	0	0	0	0	0	0	0	0	0	0	0	0	0	0	0	0	0	0	0	0	0	0	0	0	0	0	0	0	0
fun_ASV_72	0	0	0	0	0	0	0	0	0	0	0	0	0	0	0	0	0	0	0	0	0	0	0	0	0	0	0	0	0	0	0	0	0	0	0	0	0	0	0	0	0	0	0	0	0	0	0	0	0
fun_ASV_100	0	0	0	0	0	0	0	0	0	0	0	0	0	0	0	0	0	0	0	0	0	0	0	0	0	0	0	0	0	0	0	0	0	0	0	0	0	0	0	0	0	0	0	0	0	0	0	0	0
fun_ASV_82	0	0	0	0	0	0	0	0	0	0	0	0	0	0	0	0	0	0	0	0	0	0	0	0	0	0	0	0	0	0	0	0	0	0	0	0	0	0	0	0	0	0	0	0	0	0	0	0	0
fun_ASV_89	0	0	0	0	0	0	0	0	0	0	0	0	0	0	0	0	0	0	0	0	0	0	0	0	0	0	0	0	0	0	0	0	0	0	0	0	0	0	0	0	0	0	0	0	0	0	0	0	0
fun_ASV_74	0	0	0	0	0	0	0	0	0	0	0	0	0	0	0	0	0	0	0	0	0	0	0	0	0	0	0	0	0	0	0	0	0	0	0	0	0	0	0	0	0	0	0	0	0	0	0	0	0
fun_ASV_87	0	0	0	0	0	0	0	0	0	0	0	0	0	0	0	0	0	0	0	0	0	0	0	0	0	0	0	0	0	0	0	0	0	0	0	0	0	0	0	0	0	0.95	0	0	0	0	0	0	0
fun_ASV_88	0	0	0	0	0	0	0	0	0	0	0	0	0	0	0	0	0	0	0	0	0	0	0	0	0	0	0	0	0	0	0	0	0	0	0	0	0	0	0	0	0	0	0	0	0	0	0	0	0
fun_ASV_115	0	0	0	0	0	0	0	0	0	0	0	0	0	0	0	0	0	0	0	0	0	0	0	0	0	0	0	0	0	0	0	0	0	0	0	0	0	0	0	0	0	0	0	0	0	0	0	0	0
fun_ASV_99	0	0	0.945615	0	0	0	0	0	0	0	0	0	0	0	0	0	0	0	0	0	0	0	0	0	0	0	0	0	0	0	0	0	0	0	0	0	0	0	0	0	0	0	0	0	0	0	0	0	0
fun_ASV_83	0	0	0	0	0	0	0	0	0	0	0	0	0	0	0	0	0	0	0	0	0	0	0	0	0	0	0	0	0	0	0	0	0	0	0	0	0	0	0	0	0	0	0	0	0	0	0	0	0
fun_ASV_121	0	0	0	0	0	0.962352	0	0	0	0	0	0	0	0.937247	0	0	0	0	0	0	0	0	0	0	0	0	0	0	0	0	0	0	0	0	0	0	0	0	0	0	0	0	0	0	0	0	0	0	0
fun_ASV_182	0	0	0	0	0	0	0	0	0	0	0	0	0	0	0	0	0	0	0	0	0	0	0	0	0	0	0	0	0	0	0	0	0	0	0	0	0	0	0	0	0	0	0	0	0	0	0	0	0
fun_ASV_102	0	0	0	0	0	0	0	0	0	0	0	0	0	0	0	0	0	0	0	0	0	0	0	0	0	0	0	0	0	0	0	0	0	0	0	0	0	0	0	0	0	0	0	0	0	0	0	0	0
fun_ASV_111	0	0	0	0	0	0	0	0	0	0	0	0	0	0	0	0	0	0	0	0	0	0	0	0	0	0	0	0	0	0	0	0	0	0	0	0	0	0	0	0	0	0	0	0	0	0	0	0	0
fun_ASV_122	0	0	0	0	0	0	0	0	0	0	0	0	0	0	0	0	0	0	0	0.949289	0	0	0	0	0	0	0	0	0	0	0	0	0	0	0	0	0	0	0	0.96624	0	0	0	0	0	0	0	0	0
fun_ASV_95	0	0	0	0	0	0	0	0	0	0	0	0	0	0	0	0	0	0	0	0	0	0	0	0	0	0	0	0	0	0	0	0	0	0	0	0	0	0	0	0	0	0	0	0	0	0	0	0	0
fun_ASV_124	0	0	0	0	0	0	0	0	0	0	0	0	0	0	0	0	0	0	0	0	0	0	0	0	0	0	0	0	0	0	0	0	0	0	0	0	0	0	0	0	0	0	0	0	0	0	0	0	0
fun_ASV_123	0	0	0	0	0	0	0	0	0	0	0	0	0	0	0	0	0	0	0	0	0	0	0	0	0	0	0	0	0	0	0	0	0	0	0	0	0	0	0	0	0	0	0	0	0	0	0	0	0
fun_ASV_140	0	0	0	0	0	0	0	0	0	0	0	0	0	0	0	0	0	0	0	0	0	0	0	0	0	0	0	0	0	0	0	0	0	0	0	0	0	0	0	0	0	0	0	0	0	0	0	0	0
fun_ASV_105	0	0	0	0	0	0	0	0	0	0	0	0	0	0	0	0	0	0	0	0	0	0	0	0	0	0	0	0	0	0	0	0	0	0	0	0	0	0	0	0	0	0	0	0	0	0	0	0	0
fun_ASV_116	0	0	0	0	0	0	0	0	0	0	0	0	0	0	0	0	0	0	0	0	0	0	0	0	0	0	0	0	0	0	0	0	0	0	0	0	0	0	0	0	0	0	0	0	0	0	0	0	0
fun_ASV_90	0	0	0	0	0	0	0	0	0	0	0	0	0	0	0	0	0	0	0	0	0	0	0	0	0	0	0	0	0	0	0	0	0	0	0	0	0	0	0	0	0	0	0	0	0	0	0	0	0
fun_ASV_118	0	0	0	0	0	0	0	0	0	0	0	0	0	0	0	0	0	0	0	0.95	0	0	0	0	0	0	0	0	0	0	0	0	0	0	0	0	0	0	0	0.983333	0	0	0	0	0	0	0	0	0
fun_ASV_117	0	0	0	0	0	0	0	0	0	0	0	0	0	0	0	0	0	0	0	0	0	0	0	0	0	0	0	0	0	0	0	0	0	0	0	0	0	0	0	0	0	0	0	0	0	0	0	0	0
fun_ASV_130	0	0	0	0	0	0	0	0	0	0	0	0	0	0	0	0	0	0	0	0	0	0	0	0	0	0	0	0	0	0	0	0	0	0	0	0	0	0	0	0	0	0	0	0	0	0	0	0	0
fun_ASV_127	0	0	0	0	0	0	0	0	0	0	0	0	0	0	0	0	0	0	0	0	0	0	0	0	0	0	0	0	0	0	0	0	0	0	0	0	0	0	0	0	0	0	0	0	0	0	0	0	0
fun_ASV_101	0	0	0	0	0	0	0	0	0	0	0	0	0	0	0	0	0	0	0	0	0	0	0	0	0	0	0	0	0	0	0	0	0	0	0	0	0	0	0	0	0	0	0	0	0	0	0	0	0
fun_ASV_103	0	0	0	0	0	0	0	0	0	0	0	0	0	0	0	0	0	0	0	0	0	0	0	0	0	0	0	0	0	0	0	0	0	0	0	0	0	0	0	0	0	0	0	0	0	0	0	0	0
fun_ASV_120	0	0	0	0	0	0	0	0	0	0	0	0	0	0	0	0	0	0	0	0	0	0	0	0	0	0	0	0	0	0	0	0	0	0	0	0	0	0	0	0	0	0	0	0	0	0	0	0	0
fun_ASV_109	0	0	0	0	0	0	0	0	0	0	0	0	0	0	0	0	0	0	0	0	0	0	0	0	0	0	0	0	0	0	0	0	0	0	0	0	0	0	0	0	0	0	0	0	0	0	0	0	0
fun_ASV_110	0	0	0	0	0	0	0	0	0	0	0	0	0	0	0	0	0	0	0	0	0	0	0	0	0	0	0	0	0	0	0	0	0	0	0	0	0	0	0	0	0	0	0	0	0	0	0	0	0
fun_ASV_113	0	0	0	0	0	0	0	0	0	0	0	0	0	0	0	0	0	0	0	0	0	0	0	0	0	0	0	0	0	0	0	0	0	0	0	0	0	0	0	0	0	0	0	0	0	0	0	0	0
fun_ASV_166	0	0	0	0	0	0	0	0	0	0	0	0	0	0	0	0	0	0	0	0	0	0	0	0	0	0	0	0	0	0	0	0	0	0	0	0	0	0	0	0	0	0	0	0	0	0	0	0	0
fun_ASV_112	0	0	0	0	0	0	0	0	0	0	0	0	0	0	0	0	0	0	0	0	0	0	0	0	0	0	0	0	0	0	0	0	0	0	0	0	0	0	0	0	0	0	0	0	0	0	0	0	0
fun_ASV_141	0	0	0	0	0	0	0	0	0	0	0	0	0	0	0	0	0	0	0	0	0	0	0	0	0	0	0	0	0	0	0	0	0	0	0	0	0	0	0	0	0	0	0	0	0	0	0	0	0
fun_ASV_134	0	0	0	0	0	0	0	0	0	0	0	0	0	0	0	0	0	0	0	0	0	0	0	0	0	0	0	0	0	0	0	0	0	0	0	0	0	0	0	0	0	0	0	0	0	0	0	0	0
fun_ASV_132	0	0	0	0	0	0	0	0	0	0	0	0	0	0	0	0	0	0	0	0	0	0	0	0	0	0	0	0	0	0	0	0	0	0	0	0	0	0	0	0	0	0	0	0	0	0	0	0	0
fun_ASV_139	0	0	0	0	0	0	0	0	0	0	0	0	0	0	0	0	0	0	0	0	0	0	0	0	0	0	0	0	0	0	0	0	0	0	0	0	0	0	0	0	0	0	0	0	0	0	0	0	0
fun_ASV_162	0	0	0	0	0	0	0	0	0	0	0	0	0	0	0	0	0	0	0	0	0	0	0	0	0	0	0	0	0	0	0	0	0	0	0	0	0	0	0	0	0	0	0	0	0	0	0	0	0
fun_ASV_149	0	0	0	0	0	0	0	0	0	0	0	0	0	0	0	0	0	0	0	0	0	0	0	0	0	0	0	0	0	0	0	0	0	0	0	0	0	0	0	0	0	0	0	0	0	0	0	0	0
fun_ASV_128	0	0	0	0	0	0	0	0	0	0	0	0	0	0	0	0	0	0	0	0	0	0	0	0	0	0	0	0	0	0	0	0	0	0	0	0	0	0	0	0	0	0	0	0	0	0	0	0	0
fun_ASV_186	0	0	0	0	0	0	0	0	0	0	0	0	0	0	0	0	0	0	0	0	0	0	0	0	0	0	0	0	0	0	0	0	0	0	0	0	0	0	0	0	0	0	0	0	0	0	0	0	0
fun_ASV_108	0	0	0	0	0	0	0	0	0	0	0	0	0	0	0	0	0	0	0	0	0	0	0	0	0	0	0	0	0	0	0	0	0	0	0	0	0	0	0	0	0	0	0	0	0	0	0	0	0
fun_ASV_156	0	0	0	0	0	0	0	0	0	0	0	0	0	0	0	0	0	0	0	0	0	0	0	0	0	0	0	0	0	0	0	0	0	0	0	0	0	0	0	0	0	0	0	0	0	0	0	0	0
fun_ASV_138	0	0	0	0	0	0	0	0	0	0	0	0	0	0	0	0	0	0	0	0	0	0	0	0	0	0	0	0	0	0	0	0	0	0	0	0	0	0	0	0	0	0	0	0	0	0	0	0	0
fun_ASV_171	0	0	0	0	0	0	0	0	0	0	0	0	0	0	0	0	0	0	0	0	0	0	0	0	0	0	0	0	0	0	0	0	0	0	0	0	0	0	0	0	0	0	0	0	0	0	0	0	0
fun_ASV_133	0	0	0	0	0	0	0	0	0	0	0	0	0	0	0	0	0	0	0	0	0	0	0	0	0	0	0	0	0	0	0	0	0	0	0	0	0	0	0	0	0	0	0	0	0	0	0	0	0
fun_ASV_114	0	0	0	0	0	0	0	0	0	0	0	0	0	0	0	0	0	0	0	0	0	0	0	0	0	0	0	0	0	0	0	0	0	0	0	0	0	0	0	0	0	0	0	0	0	0	0	0	0
fun_ASV_142	0	0	0	0	0	0	0	0	0	0	0	0	0	0	0	0	0	0	0	0	0	0	0	0	0	0	0	0	0	0	0	0	0	0	0	0	0	0	0	0	0	0	0	0	0	0	0	0	0
fun_ASV_173	0	0	0	0	0	0	0	0	0	0	0	0	0	0	0	0	0	0	0.983333	0	0	0	0	0	0	0	0	0	0	0	0	0	0	0	0	0	0	0	0	0	0	0	0	0	0	0	0	0	0
fun_ASV_155	0	0	0	0	0	0	0	0	0	0	0	0	0	0	0	0	0	0	0	0	0	0	0	0	0	0	0	0	0	0	0	0	0	0	0	0	0	0	0	0	0	0	0	0	0	0	0	0	0
fun_ASV_163	0	0	0	0	0	0	0	0	0	0	0	0	0	0	0	0	0	0	0	0	0	0	0	0	0	0	0	0	0	0	0	0	0	0	0	0	0	0	0	0	0	0	0	0	0	0	0	0	0
fun_ASV_147	0	0	0	0	0	0	0	0	0	0	0	0	0	0	0	0	0	0	0	0	0	0	0	0	0	0	0	0	0	0	0	0	0	0	0	0	0	0	0	0	0	0	0	0	0	0	0	0	0
fun_ASV_151	0	0	0	0	0	0	0	0	0	0	0	0	0	0	0	0	0	0	0	0	0	0	0	0	0	0	0	0	0	0	0	0	0	0	0	0	0	0	0	0	0	0	0	0	0	0	0	0	0
fun_ASV_145	0	0	0	0	0	0	0	0	0	0	0	0	0	0	0	0	0	0	0	0	0	0	0	0	0	0	0	0	0	0	0	0	0	0	0	0	0	0	0	0	0	0	0	0	0	0	0	0	0
fun_ASV_157	0	0	0	0	0	0	0	0	0	0	0	0	0	0	0	0	0	0	0	0	0	0	0	0	0	0	0	0	0	0	0	0	0	0	0	0	0	0	0	0	0	0	0	0	0	0	0	0	0
fun_ASV_135	0	0	0	0	0	0	0	0	0	0	0	0	0	0	0	0	0	0	0	0	0	0	0	0	0	0	0	0	0	0	0	0	0	0	0	0	0	0	0	0	0	0	0	0	0	0	0	0	0
fun_ASV_152	0	0	0	0	0	0	0	0	0	0	0	0	0	0	0	0	0	0	0	0	0	0	0	0	0	0	0	0	0	0	0	0	0	0	0	0	0	0	0	0	0	0	0	0	0	0	0	0	0
fun_ASV_169	0	0	0	0	0	0	0	0	0	0	0	0	0	0	0	0	0	0	0	0	0	0	0	0	0	0	0	0	0	0	0	0	0	0	0	0	0	0	0	0	0	0	0	0	0	0	0	0	0
fun_ASV_179	0	0	0	0	0	0	0	0	0	0	0	0	0	0	0	0	0	0	0	0	0	0	0	0	0.949289	0	0	0	0	0	0	0	0	0	0	0	0	0	0	0	0	0	0	0	0	0	0	0	0
fun_ASV_119	0	0	0	0	0	0	0	0	0	0	0	0	0	0	0	0	0	0	0	0	0	0	0	0	0	0	0	0	0	0	0	0	0	0	0	0	0	0	0	0	0	0	0	0	0	0	0	0	0
fun_ASV_158	0	0	0	0	0	0	0	0	0	0	0	0	0	0	0	0	0	0	0	0	0	0	0	0	0	0	0	0	0	0	0	0	0	0	0	0	0	0	0	0	0	0	0	0	0	0	0	0	0
fun_ASV_221	0	0	0	0	0	0	0	0	0	0	0	0	0	0	0	0	0	0	0	0	0	0	0	0	0	0	0	0	0	0	0	0	0	0	0	0	0	0	0	0	0	0	0.940019	0	0	0	0	0	0
fun_ASV_154	0	0	0	0	0	0	0	0	0	0	0	0	0	0	0	0	0	0	0	0	0	0	0	0	0	0	0	0	0	0	0	0	0	0	0	0	0	0	0	0	0	0	0	0	0	0	0	0	0
fun_ASV_164	0	0	0	0	0	0	0	0	0	0	0	0	0	0	0	0	0	0	0	0	0	0	0	0	0	0	0	0	0	0	0	0	0	0	0	0	0	0	0	0	0	0	0	0	0	0	0	0	0
fun_ASV_143	0	0	0	0	0	0	0	0	0	0	0	0	0	0	0	0	0	0	0	0	0	0	0	0	0	0	0	0	0	0	0	0	0	0	0	0	0	0	0	0	0	0	0	0	0	0	0	0	0
fun_ASV_174	0	0	0	0	0	0	0	0	0	0	0	0	0	0	0	0	0	0	0	0	0	0	0	0	0	0	0	0	0	0	0	0	0.940019	0	0	0	0	0	0	0	0	0	0	0	0	0	0	0	0
fun_ASV_200	0	0	0	0	0	0	0	0	0	0	0	0	0	0	0	0	0.966667	0	0	0	0	0	0	0	0	0	0	0	0	0	0	0	0	0	0	0	0	0	0	0	0	0	0	0	0	0	0	0	0
fun_ASV_204	0	0	0	0	0	0	0	0	0	0	0	0	0	0	0	0	0	0	0	0	0	0	0	0	0	0	0	0	0	0	0	0	0	0	0	0	0	0	0	0	0	0	0	0	0	0	0	0	0
fun_ASV_159	0	0	0	0	0	0	0	0	0	0	0	0	0	0	0	0	0	0	0	0	0	0	0	0	0	0	0	0	0	0	0	0	0	0	0	0	0	0	0	0	0	0	0	0	0	0	0	0	0
fun_ASV_188	0	0	0	0	0	0	0	0	0	0	0	0	0	0	0	0	0	0	0	0	0	0	0	0	0	0	0	0	0	0	0	0	0	0	0	0	0	0	0	0	0	0	0	0	0	0	0	0	0
fun_ASV_161	0	0	0	0	0	0	0	0	0	0	0	0	0	0	0	0	0	0	0	0	0	0	0	0	0	0	0	0	0	0	0	0	0	0	0	0	0	0	0	0	0	0	0	0	0	0	0	0	0
fun_ASV_209	0	0	0	0	0	0	0	0	0	0	0	0	0	0	0	0	0	0	0	0	0	0	0	0	0	0	0	0	0	0	0	0	0	0	0	0	0	0	0	0	0	0	0	0	0	0	0	0	0
fun_ASV_175	0	0	0	0	0	0	0	0	0	0	0	0	0	0	0	0	0	0	0	0	0	0	0	0	0	0	0	0	0	0	0	0	0	0	0	0	0	0	0	0	0	0	0	0	0	0	0	0	0
fun_ASV_172	0	0	0	0	0	0	0	0	0	0	0	0	0	0	0	0	0	0	0	0	0	0	0	0	0	0	0	0	0	0	0	0	0	0	0	0	0	0	0	0	0	0	0	0	0	0	0	0	0
fun_ASV_148	0	0	0	0	0	0	0	0	0	0	0	0	0	0	0	0	0	0	0	0	0	0	0	0	0	0	0	0	0	0	0	0	0	0	0	0	0	0	0	0	0	0	0	0	0	0	0	0	0
fun_ASV_199	0	0	0	0	0	0	0	0	0	0	0	0	0	0	0	0	0	0	0	0	0	0	0	0	0	0	0	0	0	0	0	0	0	0	0	0	0	0	0	0	0	0	0	0	0	0	0	0	0
fun_ASV_165	0	0	0	0	0	0	0	0	0	0	0	0	0	0	0	0	0	0	0	0	0	0	0	0	0	0	0	0	0	0	0	0	0	0	0	0	0	0	0	0	0	0	0	0	0	0	0	0	0
fun_ASV_153	0	0	0	0	0	0	0	0	0	0	0	0	0	0	0	0	0	0	0	0	0	0	0	0	0	0	0	0	0	0	0	0	0	0	0	0	0	0	0	0	0	0	0	0	0	0	0	0	0
fun_ASV_211	0	0	0	0	0	0	0	0	0	0	0	0	0	0	0	0	0	0	0	0	0	0	0	0	0	0	0	0	0	0	0	0	0	0	0	0	0	0	0	0	0	0	0	0	0	0	0	0	0
fun_ASV_177	0	0	0	0	0	0	0	0	0	0	0	0	0	0	0	0	0	0	0	0	0	0	0	0	0	0	0	0	0	0	0	0	0	0	0	0	0	0	0	0	0	0	0	0	0	0	0	0	0
fun_ASV_198	0	0	0	0	0	0	0	0	0	0	0	0	0	0	0	0	0	0	0	0	0	0	0	0	0	0	0	0	0	0	0	0	0	0	0	0	0	0	0	0	0	0	0	0	0	0	0	0	0
fun_ASV_181	0	0	0	0	0	0.979088	0	0	0	0	0	0	0	0	0	0	0	0	0.945615	0	0	0	0	0	0	0	0	0	0	0	0	0	0	0	0	0	0	0	0	0	0	0	0	0	0	0	0	0	0
fun_ASV_203	0	0	0	0	0	0	0	0	0	0	0	0	0	0	0	0	0	0	0	0	0	0	0	0	0	0	0	0	0	0	0	0	0	0	0	0	0	0	0	0	0	0	0	0	0	0	0	0	0
fun_ASV_178	0	0	0	0	0	0	0	0	0	0	0	0	0	0	0	0	0	0	0	0	0	0	0	0	0	0	0	0	0	0	0	0	0	0	0	0	0	0	0	0	0	0	0	0	0	0	0	0	0
fun_ASV_194	0	0	0	0	0	0	0	0	0	0	0	0	0	0	0	0	0	0	0	0	0	0	0	0	0	0	0	0	0	0	0	0	0	0	0	0	0	0	0	0	0	0	0	0	0	0	0	0	0
fun_ASV_195	0	0	0	0	0	0	0	0	0	0	0	0	0	0	0	0	0	0	0	0	0	0	0	0	0	0	0	0	0	0	0	0	0	0	0	0	0	0	0	0	0	0	0	0	0	0	0	0	0
fun_ASV_224	0	0	0	0	0	0	0	0	0	0	0	0	0	0	0	0	0	0	0	0	0	0	0	0	0	0	0	0	0	0	0	0	0	0	0	0	0	0	0	0	0	0	0	0	0	0	0	0	0
fun_ASV_213	0	0	0	0	0	0	0	0	0	0	0	0	0	0	0	0	0	0	0	0	0	0	0	0	0	0	0	0	0	0	0	0	0	0	0	0	0	0	0	0	0	0	0	0	0	0	0	0	0
fun_ASV_235	0	0	0	0	0	0	0	0	0	0	0	0	0	0	0	0	0	0	0	0	0	0	0	0	0	0	0	0	0	0	0	0	0	0	0	0	0	0	0	0	0	0	0	0	0	0	0	0	0
fun_ASV_187	0	0	0	0	0	0	0	0	0	0	0	0	0	0	0	0	0	0	0	0	0	0	0	0	0	0	0	0	0	0	0	0	0	0	0	0	0	0	0	0	0	0	0	0	0	0	0	0	0
fun_ASV_193	0	0	0	0	0	0.95	0	0	0	0	0	0	0	0.966667	0	0	0	0	0	0	0	0	0	0	0	0	0	0	0	0	0	0	0	0	0	0	0	0	0	0	0	0	0	0	0	0	0	0	0
fun_ASV_279	0	0	0	0	0	0	0	0	0	0	0	0	0	0	0	0	0	0	0	0	0	0	0	0	0	0	0	0	0	0	0	0	0	0	0	0	0	0	0	0	0	0	0	0	0	0	0	0	0
fun_ASV_185	0	0	0	0	0	0	0	0	0	0	0	0	0	0	0	0	0	0	0	0	0	0	0	0	0	0	0	0	0	0	0	0	0	0	0	0	0	0	0	0	0	0	0	0	0	0	0	0	0
fun_ASV_230	0	0	0	0	0	0	0	0	0	0	0	0	0	0	0	0	0	0	0	0	0	0	0	0	0	0	0	0	0	0	0	0	0	0	0	0	0	0	0	0	0	0	0	0	0	0	0	0	0
fun_ASV_170	0	0	0	0	0	0	0	0	0	0	0	0	0	0	0	0	0	0	0	0	0	0	0	0	0	0	0	0	0	0	0	0	0	0	0	0	0	0	0	0	0	0	0	0	0	0	0	0	0
fun_ASV_288	0	0	0	0	0	0	0	0	0	0	0	0	0	0	0	0	0	0	0	0.949289	0	0	0	0	0	0	0	0	0	0	0	0	0	0	0	0	0	0	0	0	0	0	0	0	0	0	0	0	0
fun_ASV_239	0	0	0	0	0	0	0	0	0	0	0	0	0	0	0	0	0	0	0	0	0	0	0	0	0	0	0	0	0	0	0	0	0	0	0	0	0	0	0	0	0	0	0	0	0	0	0	0	0
fun_ASV_268	0	0	0	0	0	0	0	0	0	0	0	0	0	0	0	0	0	0	0	0	0	0	0	0	0	0	0	0	0	0	0	0	0	0	0	0	0	0	0	0	0	0	0	0	0	0	0	0	0
fun_ASV_168	0	0	0	0	0	0	0	0	0	0	0	0	0	0	0	0	0	0	0	0	0	0	0	0	0	0	0	0	0	0	0	0	0	0	0	0	0	0	0	0	0	0	0	0	0	0	0	0	0
fun_ASV_197	0	0	0	0	0	0	0	0	0	0	0	0	0	0	0	0	0	0	0	0	0	0	0	0	0	0	0	0	0	0	0	0	0	0	0	0	0	0	0	0	0	0	0	0	0	0	0	0	0
fun_ASV_189	0	0	0	0	0	0	0	0	0	0	0	0	0	0	0	0	0	0	0	0	0	0	0	0	0	0	0	0	0	0	0	0	0	0	0	0	0	0	0	0	0	0	0	0	0	0	0	0	0
fun_ASV_210	0	0	0	0	0	0	0	0	0	0	0	0	0	0	0	0	0	0	0	0	0	0	0	0	0	0	0	0	0	0	0	0	0	0	0	0	0	0	0	0	0	0	0	0	0	0	0	0	0
fun_ASV_233	0	0	0	0	0	0	0	0	0	0	0	0	0	0	0	0	0	0	0	0	0	0	0	0	0	0	0	0	0	0	0	0	0	0	0	0	0	0	0	0	0	0	0	0	0	0	0	0	0
fun_ASV_242	0	0	0	0	0	0	0	0	0	0	0	0	0	0	0	0	0	0	0	0	0	0	0	0	0	0	0	0	0	0	0	0	0	0	0	0	0	0	0	0	0	0	0	0	0	0	0	0	0
fun_ASV_196	0	0	0	0	0	0	0	0	0	0	0	0	0	0	0	0	0	0	0	0	0	0	0	0	0	0	0	0	0	0	0	0	0	0	0	0	0	0	0	0	0	0	0	0	0	0	0	0	0
fun_ASV_298	0	0	0	0	0	0	0	0	0	0	0	0	0	0	0	0	0	0	0	0	0	0	0	0	0	0	0	0	0	0	0	0	0	0	0	0	0	0	0	0	0	0	0	0	0	0	0	0	0
fun_ASV_457	0	0	0	0	0	0	0	0	0	0	0	0	0	0	0	0	0	0	0	0	0	0	0	0	0	0	0	0	0	0	0	0	0	0	0	0	0	0	0	0	0	0	0	0	0	0	0	0	0
fun_ASV_208	0	0	0	0	0	0	0	0	0	0	0	0	0	0	0	0	0	0	0	0	0	0	0	0	0	0	0	0	0	0	0	0	0	0	0	0	0	0	0	0	0	0	0	0	0	0	0	0	0
fun_ASV_309	0	0	0	0	0	0	0	0	0	0	0	0	0	0	0	0	0	0	0	0	0	0	0	0	0	0	0	0	0	0	0	0	0	0	0	0	0	0	0	0	0	0	0	0	0	0	0	0	0
fun_ASV_223	0	0	0	0	0	0	0	0	0	0	0	0	0	0	0	0	0	0	0	0	0	0	0	0	0	0	0	0	0	0	0	0	0	0	0	0	0	0	0	0	0	0	0	0	0	0	0	0	0
fun_ASV_180	0	0	0	0	0	0	0	0	0	0	0	0	0	0	0	0	0	0	0	0	0	0	0	0	0	0	0	0	0	0	-0.945615	0	0	0	0	0	0	0	0	0	0	0	0	0	0	0	0	0	0
fun_ASV_236	0	0	0	0	0	0	0	0	0	0	0	0	0	0	0	0	0	0	0	0	0	0	0	0	0	0	0	0	0	0	0	0	0	0	0	0	0	0	0	0	0	0	0	0	0	0	0	0	0
fun_ASV_201	0	0	0	0	0	0	0	0	0	0	0	0	0	0	0	0	0	0	0	0	0	0	0	0	0	0	0	0	0	0	0	0	0	0	0	0	0	0	0	0	0	0	0	0	0	0	0	0	0
fun_ASV_220	0	0	0	0	0	0	0	0	0	0	0	0	0	0	0	0	0	0	0	0	0	0	0	0	0	0	0	0	0	0	0	0	0	0	0	0	0	0	0	0	0	0	0	0	0	0	0	0	0
fun_ASV_216	0	0	0	0	0	0	0	0	0	0	0	0	0	0	0	0	0	0	0	0	0	0	0	0	0	0	0	0	0	0	0	0	0	0	0	0	0	0	0	0	0	0	0	0	0	0	0	0	0
fun_ASV_222	0	0	0	0	0	0	0	0	0	0	0	0	0	0	0	0	0	0	0	0	0	0	0	0	0	0	0	0	0	0	0	0	0	0	0	0	0	0	0	0	0	0	0	0	0	0	0	0	0
fun_ASV_190	0	0	0	0	0	0	0	0	0	0	0	0	0	0	0	0	0	0	0	0	0	0	0	0	0	0	0	0	0	0	0	0	0	0	0	0	0	0	0	0	0	0	0	0	0	0	0	0	0
fun_ASV_228	0	0	0	0	0	0	0	0	0	0	0	0	0	0	0	0	0	0	0	0	0	0	0	0	0	0	0	0	0	0	0	0	0	0	0	0	0	0	0	0	0	0	0	0	0	0	0	0	0
fun_ASV_247	0	0	0	0	0	0	0	0	0	0	0	0	0	0	0	0	0	0	0	0	0	0	0	0	0	0	0	0	0	0	0	0	0	0	0	0	0	0	0	0	0	0	0	0	0	0	0	0	0
fun_ASV_252	0	0	0	0	0	0	0	0	0	0	0	0	0	0	0	0	0	0	0	0	0	0	0	0	0	0	0	0	0	0	0	0	0	0	0	0	0	0	0	0	0	0	0	0	0	0	0	0	0
fun_ASV_231	0	0	0	0	0	0	0	0	0	0	0	0	0	0	0	0	0	0	0	0	0	0	0	0	0	0	0	0	0	0	0	0	0	0	0	0	0	0	0	0	0	0	0	0	0	0	0	0	0
fun_ASV_237	0	0	0	0	0	0	0	0	0	0	0	0	0	0	0	0	0	0	0	0	0	0	0	0	0	0	0	0	0	0	0	0	0	0	0	0	0	0	0	0	0	0	0	0	0	0	0	0	0
fun_ASV_218	0	0	0	0	0	0	0	0	0	0	0	0	0	0	0	0	0	0	0	0	0	0	0	0	0	0	0	0	0	0	0	0	0	0	0	0	0	0	0	0	0	0	0	0	0	0	0	0	0
fun_ASV_317	0	0	0	0	0	0	0	0	0	0	0	0	0	0	0	0	0	0	0	0	0	0	0	0	0	0	0	0	0	0	0	0	0	0	0	0	0	0	0	0	0	0	0	0	0	0	0	0.966667	0
fun_ASV_205	0	0	0	0	0	0	0	0	0	0	0	0	0	0	0	0	0	0	0	0	0	0	0	0	0	0	0	0	0	0	0	0	0	0	0	0	0	0	0	0	0	0	0	0	0	0	0	0	0
fun_ASV_259	0	0	0	0	0	0	0	0	0	0	0	0	0	0	0	0	0	0	0	0	0	0	0	0	0	0	0	0	0	0	0	0	0	0	0	0	0	0	0	0	0	0	0	0	0	0	0	0	0
fun_ASV_234	0	0	0	0	0	0	0	0	0	0	0	0	0	0	0	0	0	0	0	0	0	0	0	0	0	0	0	0	0	0	0	0	0	0	0	0	0	0	0	0	0	0	0	0	0	0	0	0	0
fun_ASV_167	0	0	0	0	0	0	0	0	0	0	0	0	0	0	0	0	0	0	0	0	0	0	0	0	0	0	0	-0.940019	0	0	0	0	0	0	0	0	0	0	0	0	0	0	0	0	0	0	0	0	0
fun_ASV_192	0	0	0	0	0	0	0	0	0	0	0	0	0	0	0	0	0	0	0	0	0	0	0	0	0	0	0	0	0	0	0	0	0	0	0	0	0	0	0	0	0	0	0	0	0	0	0	0	0
fun_ASV_266	0	0	0	0	0	0	0	0	0	0	0	0	0	0	0	0	0	0	0	0	0	0	0	0	0	0	0	0	0	0	0	0	0	0	0	0	0	0	0	0	0	0	0	0	0	0	0	0	0
fun_ASV_212	0	0	0	0	0	0	0	0	0	0	0	0	0	0	0	0	0	0	0	0	0	0	0	0	0	0	0	0	0	0	0	0	0	0	0	0	0	0	0	0	0	0	0	0	0	0	0	0	0
fun_ASV_272	0	0	0	0	0	0	0	0	0	0	0	0	0	0	0	0	0	0	0	0	0	0	0	0	0	0	0	0	0	0	0	0	0	0	0	0	0	0	0	0	0	0	0	0	0	0	0	0	0
fun_ASV_191	0	0	0	0	0	0	0	0	0	0	0	0	0	0	0	0	0	0	0	0	0	0	0	0	0	0	0	0	0	0	0	0	0	0	0	0	0	0	0	0	0	0.940019	0	0	0	0	0	0	0
fun_ASV_215	0	0	0	0	0	0	0	0	0	0	0	0	0	0	0	0	0	0	0	0	0	0	0	0	0	0	0	0	0	0	0	0	0	0	0	0	0	0	0	0	0	0	0	0	0	0	0	0	0
fun_ASV_238	0	0	0	0	0	0	0	0	0	0	0	0	0	0	0	0	0	0	0	0	0	0	0	0	0	0	0	0	0	0	0	0	0	0	0	0	0	0	0	0	0	0	0	0	0	0	0	0	0
fun_ASV_324	0	0	0	0	0	0	0	0	0	0	0	0	0	0	0	0	0	0	0	0	0	0	0	0	0	0	0	0	0	0	0	0	0	0	0	0	0	0	0	0	0	0	0	0	0	0	0	0	0
fun_ASV_246	0	0	0	0	0	0	0	0	0	0	0	0	0	0	0	0	0	0	0	0	0	0	0	0	0	0	0	0	0	0	0	0	0	0	0	0	0	0	0	0	0	0	0	0	0	0	0	0	0
fun_ASV_311	0	0	0	0	0	0	0	0	0	0	0	0	0	0	0	0	0	0	0	0	0	0	0	0	0	0	0	0	0	0	0	0	0	0	0	0	0	0	0	0	0	0	0	0	0	0	0	0	0
fun_ASV_245	0	0	0	0	0	0	0	0	0	0	0	0.966667	0	0	0	0	0	0	0	0	0	0	0	0	0	0	0	0	0	0	0	0	0	0	0	0	0	0	0	0	0	0	0	0	0	0	0	0	0
fun_ASV_206	0	0	0	0	0	0	0	0	0	0	0	0	0	0	0	0	0	0	0	0	0	0	0	0	0	0	0	0	0	0	0	0	0	0	0	0	0	0	0	0	0	0	0	0	0	0	0	0	0
fun_ASV_241	0	0	0	0	0	0	0	0	0	0	0	0	0	0	0	0	0	0	0	0	0	0	0	0	0	0	0	0	0	0	0	0	0	0	0	0	0	0	0	0	0	0	0	0	0	0	0	0	0
fun_ASV_207	0	0	0	0	0	0	0	0	0	0	0	0	0	0	0	0	0	0	0	0	0	0	0	0	0	0	0	0	0	0	0	0	0	0	0	0	0	0	0	0	0	0	0	0	0	0	0	0	0
fun_ASV_320	0	0	0	0	0	0	0	0	0	0	0	0	0	0	0	0	0	0	0	0	0	0	0	0	0	0	0	0	0	0	0	0	0	0	0	0	0	0	0	0	0	0	0	0	0	0	0	0	0
fun_ASV_267	0	0	0	0	0	0	0	0	0	0	0	0	0	0	0	0	0	0	0	0	0	0	0	0	0	0	0	0	0	0	0	0	0	0	0	0	0	0	0	0	0	0	0	0	0	0	0	0	0
fun_ASV_356	0	0	0	0	0	0	0	0	0	0	0	0	0	0	0	0	0	0	0	0	0	0	0	0	0	0	0	0	0	0	0	0	0	0	0	0	0	0	0	0	0	0	0	0	0	0	0	0	0
fun_ASV_283	0	0	0	0	0	0	0	0	0	0	0	0	0	0	0	0	0	0	0	0	0	0	0	0	0	0	0	0	0	0	0	0	0	0	0	0	0	0	0	0	0	0	0	0	0	0	0	0	0
fun_ASV_249	0	0	0	0	0	0	0	0	0	0	0	-0.966667	0	0	0	0	0	0	0	0	0	0	0	0	0	0	0	0	0	0	0	0	0	0	0	0	0	0	0	0	0	0	0	0	0	0	0	0	0
fun_ASV_250	0	0	0	0	0	0	0	0	0	0	0	0	0	0	0	0	0	0	0	0	0	0	0	0	0	0	0	0	0	0	0	0	0	0	0	0	0	0	0	0	0	0	0	0	0	0	0	0	0
fun_ASV_285	0	0	0	0	0	0	0	0	0	0	0	0	0	0	0	0	0	0	0	0	0	0	0	0	0	0	0	0	0	0	0	0	0	0	0	0	0	0	0	0	0	0	0	0	0	0	0	0	0
fun_ASV_332	0	0	0	0	0	0	0	0	0	0	0	0	0	0	0	0	0	0	0	0	0	0	0	0	0	0	0	0	0	0	0	0	0	0	0	0	0	0	0	0	0	0	0	0	0	0	0	0	0
fun_ASV_229	0	0	0	0	0	0	0	0	0	0	0	0	0	0	0	0	0	0	0	0	0	0	0	0	0	0	0	0	0	0	0	0	0	0	0	0	0	0	0	0	0	0	0	0	0	0	0	0	0
fun_ASV_240	0	0	0	0	0	0	0	0	0	0	0	0	0	0	0	0	0	0	0	0	0	0	0	0	0	0	0	0	0	0	0	0	0	0	0	0	0	0	0	0	0	0	0	0	0	0	0	0	0
fun_ASV_257	0	0	0	0	0	0	0	0	0	0	0	0	0	0	0	0	0	0	0	0	0	0	0	0	0	0	0	0	0	0	0	0	0	0	0	0	0	0	0	0	0	0	0	0	0	0	0	0	0
fun_ASV_306	0	0	0	0	0	0	0	0	0	0	0	0	0	0	0	0	0	0	0	0	0	0	0	0	0	0	0	0	0	0	0	0	0	0	0	0	0	0	0	0	0	0	0	0	0	0	0	0	0
fun_ASV_253	0	0	0	0	0	0	0	0	0	0	0	0	0	0	0	0	0	0	0	0	0	0	0	0	0	0	0	0	0	0	0	0	0	0	0	0	0	0	0	0	0	0	0	0	0	0	0	0	0
fun_ASV_277	0	0	0	0	0	0	0	0	0	0	0	0	0	0	0	0	0	0	0	0	0	0	0	0	0	0	0	0	0	0	0	0	0	0	0	0	0	0	0	0	0	0	0	0	0	0	0	0	0
fun_ASV_299	0	0	0	0	0	0	0	0	0	0	0	0	0	0	0	0	0	0	0	0	0	0	0	0	0	0	0	0	0	0	0	0	0	0	0	0	0	0	0	0	0	0	0	0	0	0	0	0	0
fun_ASV_281	0	0	0	0	0	0	0	0	0	0	0	0	0	0	0	0	0	0	0	0	0	0	0	0	0	0	0	0	0	0	0	0	0	0	0	0	0	0	0	0	0	0	0	0	0	0	0	0	0
fun_ASV_280	0	0	0	0	0	0	0	0	0	0	0	0	0	0	0	0	0	0	0	0	0	0	0	0	0	0	0	0	0	0	0	0	0	0	0	0	0	0	0	0	0	0	0	0	0	0	0	0	0
fun_ASV_219	0	0	0	0	0	0	0	0	0	0	0	0	0	0	0	0	0	0	0	0	0	0	0	0	0	0	0	0	0	0	0	0	0	0	0	0	0	0	0	0	0	0	0	0	0	0	0	0	0
fun_ASV_269	0	0	0	0	0	0	0	0	0	0	0	0	0	0	0	0	0	0	0	0	0	0	0	0	0	0	0	0	0	0	0	0	0	0	0	0	0	0	0	0	0	0	0	0	0	0	0	0	0
fun_ASV_376	0	0	0	0	0	0	0	0	0	0	0	0	0	0	0	0	0	0	0	0	0	0	0	0	0	0	0	0	0	0	0	0	0	0	0	0	0	0	0	0	0	0	0	0	0	0	0	0	0
fun_ASV_340	0	0	0	0	0	0	0	0	0	0	0	0	0	0	0	0	0	0	0	0	0	0	0	0	0	0	0	0	0	0	0	0	0	0	0	0	0	0	0	0	0	0	0	0	0	0	0	0	0
fun_ASV_348	0	0	0	0	0	0	0	0	0	0	0	0	0	0	0	0	0	0	0	0	0	0	0	0	0	0	0	0	0	0	0	0	0	0	0	0	0	0	0	0	0	0	0	0	0	0	0	0	0
fun_ASV_354	0	0	0	0	0	0	0	0	0	0	0	0	0	0	0	0	0	0	0	0	0	0	0	0	0	0	0	0	0	0	0	0	0	0	0	0	0	0	0	0	0	0	0	0	0	0	0	0	0
fun_ASV_260	0	0	0	0	0	0	0	0	0	0	0	0	0	0	0	0	0	0	0	0	0	0	0	0	0	0	0	0	0	0	0	0	0	0	0	0	0	0	0	0	0	0	0	0	0	0	0	0	0
fun_ASV_282	0	0	0	0	0	0	0	0	0	0	0	0	0	0	0	0	0	0	0	0	0	0	0	0	0	0	0	0	0	0	0	0	0	0	0	0	0	0	0	0	0	0	0	0	0	0	0	0	0
fun_ASV_227	0.979088	0	0.962352	0	0	0	0	0	0	0	0	0	0	0	0	0	0	0	0	0	0	0	0	0	0	0	0	0	0	0	0	0	0	0	0	0	0	0	0	0	0	0	0	0	0	0	0	0	0
fun_ASV_243	0.979088	0	0.995825	0	0	0	0	0	0	0	0	0	0	0	0	0	0	0	0	0	0	0	0	0	0	0	0	0	0	0	0	0	0	0	0	0	0	0	0	0	0	0	0	0	0	0	0	0	0
fun_ASV_407	0	0	0	0	0	0	0	0	0	0	0	0	0	0	0	0	0	0	0	0	0	0	0	0	0	0	0	0	0	0	0	0	0	0	0	0	0	0	0	0	0	0	0	0	0	0	0	0	0
fun_ASV_297	0	0	0	0	0	0	0	0	0	0	0	0	0	0	0	0	0	0	0	0	0	0	0	0	0	0	0	0	0	0	0	0	0	0	0	0	0	0	0	0	0	0	0	0	0	0	0	0	0
fun_ASV_255	0	0	0	0	0	0	0	0	0	0	0	0	0	0	0	0	0	0	0	0	0	0	0	0	0	0	0	0	0	0	0	0	0	0	0	0	0	0	0	0	0	0	0	0	0	0	0	0	0
fun_ASV_273	0	0	0	0	0	0	0	0	0	0	0	0	0	0	0	0	0	0	0	0	0	0	0	0	0	0	0	0	0	0	0	0	0	0	0	0.949289	0	0	0	0	0	0	0	0	0	0	0	0	0
fun_ASV_226	0	0	0	0	0	0	0	0	0	0	0	0	0	0	0	0	0	0	0	0	0	0	0	0	0	0	0	0	0	0	0	0	0	0	0	0	0	0	0	0	0	0	0	0	0	0	0	0	0
fun_ASV_290	0	0	0	0	0	0	0	0	0	0	0	0	0	0	0	0	0	0	0	0	0	0	0	0	0	0	0	0	0	0	0	0	0	0	0	0	0	0	0	0	0	0	0	0	0	0	0	0	0
fun_ASV_355	0	0	0	0	0	0	0	0	0	0	0	0	0	0	0	0	0	0	0	0	0	0	0	0	0	0	0	0	0	0	0	0	0	0	0	0	0	0	0	0	0	0	0	0	0	0	0	0	0
fun_ASV_217	0	0	0	0	0	0	0	0	0	0	0	0	0	0	0	0	0	0	0	0	0	0	0	0	0	0	0	0	0	0	0	0	0	0	0	0	0	0	0	0	0	0	0	0	0	0	0	0	0
fun_ASV_293	0	0	0	0	0	0	0	0	0	0	0	0	0	0	0	0	0	0	0	0	0	0	0	0	0	0	0	0	0	0	0	0	0	0	0	0	0	0	0.983333	0	0	0	0	0	0	0	0	0	0
fun_ASV_296	0	0	0	0	0	0	0	0	0	0	0	0	0	0	0	0	0	0	0	0	0	0	0	0	0	0	0	0	0	0	0	0	0	0	0	0	0	0	0	0	0	0	0	0	0	0	0	0	0
fun_ASV_384	0	0	0	0	0	0	0	0	0	0	0	0	0	0	0	0	0	0	0	0	0	0	0	0	0	0	0	0	0	0	0	0	0	0	0	0	0	0	0	0	0	0	0	0	0	0	0	0	0
fun_ASV_276	0	0	0	0	0	0	0	0	0	0	0	0	0	0	0	0	0	0	0	0	0	0	0	0	0	0	0	0	0	0	0	0	0	0	0	0	0	0	0	0	0	0	0	0	0	0	0	0	0
fun_ASV_304	0	0	0	0	0	0	0	0	0	0	0	0	0	0	0	0	0	0	0	0	0	0	0	0	0	0	0	0	0	0	0	0	0	0	0	0	0	0	0	0	0	0	0	0	0	0	0	0	0
fun_ASV_287	0	0	0	0	0	0	0	0	0	0	0	0	0	0	0	0	0	0	0	0	0	0	0	0	0	0	0	0	0	0	0	0	0	0	0	0	0	0	0	0	0	0	0	0	0	0	0	0	0
fun_ASV_271	0	0	0	0	0	0	0	0	0	0	0	0	0	0	0	0	0	0	0	0	0	0	0	0	0	0	0	0	0	0	0	0	0	0	0	0	0	0	0	0	0	0	0	0	0	0	0	0	0
fun_ASV_265	0	0	0	0	0	0	0	0	0	0	0	0	0	0	0	0	0	0	0	0	0	0	0	0	0	0	0	0	0	0	0	0	0	0	0	0	0	0	0	0	0	0	0	0	0	0	0	0	0
fun_ASV_254	0	0	0	0	0	0	0	0	0	0	0	0	0	0	0	0	0	0	0	0	0	0	0	0	0	0	0	0	0	0	0	0	0	0	0	0	0	0	0	0	0	0	0	0	0	0	0	0	0
fun_ASV_308	0	0	0	0	0	0	0	0	0	0	0	0	0	0	0	0	0	0	0	0	0	0	0	0	0	0	0	0	0	0	0	0	0	0	0	0	0	0	0	0	0	0	0	0	0	0	0	0	0
fun_ASV_342	0	0	0	0	0	0	0	0	0	0	0	0	0	0.983333	0	0	0	0	0	0	0	0	0	0	0	0	0	0	0	0	0	0	0	0	0	0	0	0	0	0	0	0	0	0	0	0	0	0	0
fun_ASV_336	0	0	0	0	0	0	0	0	0	0	0	0	0	0	0	0	0	0	0	0	0	0	0	0	0	0	0	0	0	0	0	0	0	0	0	0	0	0	0	0	0	0	0	0	0	0	0	0	0
fun_ASV_312	0	0	0	0	0.949289	0	0	0	0	0	0	0	0	0	0	0	0	0	0	0	0	0	0.949289	0	0	0	0	0	0	0	0	0	0	0	0	0	0	0	0	0	0	0	0	0	0	0	0	0	0
fun_ASV_322	0	0	0	0	0	0	0	0	0	0	0	0	0	0	0	0	0	0	0	0	0	0	0	0	0	0	0	0	0	0	0	0	0	0	0	0	0	0	0	0	0	0	0	0	0	0	0	0	0
fun_ASV_441	0	0	0	0	0	0	0	0	0	0	0	0	0	0	0	0	0	0	0	0	0	0	0	0	0	0	0	0	0	0	0	0	0	0	0	0	0	0	0	0	0	0	0	0	0	0	0	0	0
fun_ASV_369	0	0	0	0	0	0	0	0	0	0	0	0	0	0	0	0	0	0	0	0	0	0	0	0	0	0	0	0	0	0	0	0	0	0	0	0	0	0	0	0	0	0	0	0	0	0	0	0	0
fun_ASV_345	0	0	0	0	0	0	0	0	0	0	0	0	0	0	0	0	0	0	0	0	0	0	0	0	0	0	0	0	0	0	0	0	0	0	0	0	0	0	0	0	0	0	0	0	0	0	0	0	0
fun_ASV_319	0	0	0	0	0	0	0	0	0	0	0	0	0	0	0	0	0	0	0	0	0	0	0	0	0	0	0	0	0	0	0	0	0	0	0	0	0	0	0	0	0	0	0	0	0	0	0	0	0
fun_ASV_321	0	0	0	0	0	0	0	0	0	0	0	0	0	0	0	0	0	0	0	0	0	0	0	0	0	0	0	0	0	0	0	0	0	0	0	0	0	0	0	0	0	0	0	0	0	0	0	0	0
fun_ASV_447	0	0	0	0	0	0	0	0	0	0	0	0	0	0	0	0	0	0	0	0	0	0	0	0	0	0	0	0	0	0	0	0	0	0	0	0	0	0	0	0	0	0	0	0	0	0	0	0	0
fun_ASV_385	0	0	0	0	0	0	0	0	0	0	0	0	0	0	0	0	0	0	0	0	0	0	0	0	0	0	0	0	0	0	0	0	0	0	0	0	0	0	0	0	0	0	0	0	0	0	0	0	0
fun_ASV_323	0	0	0	0	0	0	0	0	0	0	0	0	0	0	0	0	0	0	0	0	0	0	0	0	0	0	0	0	0	0	0	0	0	0	0	0	0	0	0	0	0	0	0	0	0	0	0	0	0
fun_ASV_261	0	0	0	0	0	0	0	0	0	0	0	0	0	0	0	0	0	0	0	0	0	0	0	0	0	0	0	0	0	0	0	0	0	0	0	0	0	0	0	0	0	0	0	0	0	0	0	0	0
fun_ASV_360	0	0	0	0	0	0	0	0	0	0	0	0	0	0	0	0	0	0	0	0	0	0	0	0	0	0	0	0	0	0	0	0	0	0	0	0	0	0	0	0	0	0	0	0	0	0	0	0	0
fun_ASV_341	0	0	0	0	0	0	0	0	0	0	0	0	0	0	0	0	0	0	0	0	0	0	0	0	0	0	0	0	0	0	0	0	0	0	0	0	0	0	0	0	0	0	0	0	0	0	0	0	0
fun_ASV_316	0	0	0	0	0	0	0	0	0	0	0	0	0	0	0	0	0	0	0	0	0	0	0	0	0	0	0	0	0	0	0	0	0	0	0	0	0	0	0	0	0	0	0	0	0	0	0	0	0
fun_ASV_274	0	0	0	0	0	0	0	0	0	0	0	0	0	0	0	0	0	0	0	0	0	0	0	0	0	0	0	0	0	0	0	0	0	0	0	0	0	0	0	0	0	0	0	0	0	0	0	0	0
fun_ASV_339	0	0	0	0	0	0	0	0	0	0	0	0	0	0	0	0	0	0	0	0	0	0	0	0	0	0	0	0	0	0	0	0	0	0	0	0	0	0	0	0	0	0	0	0	0	0	0	0	0
fun_ASV_305	0	0	0	0	0	0	0	0	0	0	0	0	0	0	0	0	0	0	0	0	0	0	0	0	0	0	0	0	0	0	0	0	0	0	0	0	0	0	0	0	0	0	0	0	0	0	0	0	0
fun_ASV_377	0	0	0	0	0	0	0	0	0	0	0	0	0	0	0	0	0	0	0	0	0	0	0	0	0	0	0	0	0	0	0	0	0	0	0	0	0	0	0	0	0	0	0	0	0	0	0	0	0
fun_ASV_300	0	0	0	0	0	0	0	0	0	0	0	0	0	0	0	0	0	0	0	0	0	0	0	0	0	0	0	0	0	0	0	0	0	0	0	0	0	0	0	0	0	0	0	0	0	0	0	0	0
fun_ASV_380	0	0	0	0	0	0	0	0	0	0	0	0	0	0	0	0	0	0	0	0	0	0	0	0	0	0	0	0	0	0	0	0	0	0	0	0	0	0	0	0	0	0	0	0	0	0	0	0	0
fun_ASV_391	0	0	0	0	0	0	0	0	0	0	0	0	0	0	0	0	0	0	0	0	0	0	0	0	0	0	0	0	0	0	0	0	0	0	0	0	0	0	0	0	0	0	0	0	0	0	0	0	0
fun_ASV_310	0	0	0	0	0	0	0	0	0	0	0	0	0	0	0	0	0	0	0	0	0	0	0	0	0	0	0	0	0	0	0	0	0	0	0	0	0	0	0	0	0	0	0	0	0	0	0	0	0
fun_ASV_329	0	0	0	0	0	0	0	0	0	0	0	0	0	0	0	0	0	0	0	0	0	0	0	0	0	0	0	0	0	0	0	0	0	0	0	0	0	0	0	0	0	0	0	0	0	0	0	0	0
fun_ASV_307	0	0	0	0	0	0	0	0	0	0	0	0	0	0	0	0	0	0	0	0	0	0	0	0	0	0	0	0	0	0	0	0	0	0	0	0	0	0	0	0	0	0	0	0	0	0	0	0.96624	0
fun_ASV_494	0	0	0	0	0	0	0	0	0	0	0	0	0	0	0	0	0	0	0	0	0	0	0	0	0	0	0	0	0	0	0	0	0	0	0	0	0	0	0	0	0	0	0	0	0	0	0	0	0
fun_ASV_318	0	0	0	0	0	0	0	0	0	0	0	0	0	0	0	0	0	0	0	0	0	0	0	0	0	0	0	0	0	0	0.96624	0	0	0	0	0	0	0	0	0	0	0	0	0	0	0	0	0	0
fun_ASV_519	0	0	0	0	0	0	0	0.949289	0	0	0	0	0	0	0	0	0	0	0	0	0	0	0	0	0	0	0	0	0	0	0	0	0	0	0	0	0	0	0	0	0	0	0	0	0	0	0	0	0
fun_ASV_362	0	0	0	0	0	0	0	0	0	0	0	0	0	0	0	0	0	0	0	0	0	0	0	0	0	0	0	0	0	0	0	0	0	0	0	0	0	0	0	0	0	0	0	0	0	0	0	0	0
fun_ASV_357	0	0	0	0	0	0	0	0.940019	0	0	0	0	0	0	0	0	0	0	0	0	0	0	0	0	0	0	0	0	0	0	0	0	0	0	0	0	0	0	0	0	0	0	0	0	0	0	0	0	0
fun_ASV_464	0	0	0	0	0	0	0	0	0	0	0	0	0	0	0	0	0	0	0	0	0	0	0	0	0	0	0	0	0	0	0	0	0	0	0	0	0	0	0	0	0	0	0	0	0	0	0	0	0
fun_ASV_523	0	0	0	0	0	0	0	0	0	0	0	0	0	0	0	0	0	0	0	0	0	0	0	0	0	0	0	0	0	0	0	0	0	0	0	0	0	0	0	0	0	0	0	0	0	0	0	0	0
fun_ASV_383	0	0	0	0	0	0	0	0	0	0	0	0	0	0	0	0	0	0	0	0	0	0	0	0	0	0	0	0	0	0	0	0	0	0	0	0	0	0	0	0	0	0	0	0	0	0	0	0	0
fun_ASV_406	0	0	0	0	0	0	0	0	0	0	0	0	0	0	0	0	0	0	0	0	0	0	0	0	0	0	0	0	0	0	0	0	0	0	0	0	0	0	0	0	0	0	0	0	0	0	0	0	0
fun_ASV_351	0	0	0	0	0	0	0	0	0	0	0	0	0	0	0	0	0	0	0	0	0	0	0	0	0	0	0	0	0	0	0	0	0	0	0	0	0	0	0	0	0	0	0	0	0	0	0	0	0
fun_ASV_286	0	0	0	0	0	0	0	0	0	0	0	0	0	0	0	0	0	0	0	0	0	0	0	0	0	0	0	0	0	0	0	0	0	0	0	0	0	0	0	0	0	0	0	0	0	0	0	0	0
fun_ASV_454	0	0	0	0	0	0	0	0	0	0	0	0	0	0	0	0	0	0	0	0	0	0	0	0	0	0	0	0	0	0	0	0	0	0	0	0	0	0	0	0	0	0	0	0	0	0	0	0	0
fun_ASV_331	0	0	0	0	0	0	0	0	0	0	0	0	0	0	0	0	0	0	0	0	0	0	0	0	0	0	0	0	0	0	0	0	0	0	0	0	0	0	0	0	0	0	0	0	0	0	0	0	0
fun_ASV_378	0	0	0	0	0	0	0	0	0	0	0	0	0	0	0	0	0	0	0	0	0	0	0	0	0	0	0	0	0	0	0	0	0	0	0	0	0	0	0	0	0	0	0	0	0	0	0	0	0
fun_ASV_344	0	0	0	0	0	0	0	0	0	0	0	0	0	0	0	0	0	0	0	0	0	0	0	0	0	0	0	0	0	0	0	0	0	0	0	0	0	0	0	0	0	0	0	0	0	0	0	0	0
fun_ASV_325	0	0	0	0	0	0	0	0.949289	0	0	0	0	0	0	0	0	0	0	0	0	0	0	0	0	0	0	0	0	0	0	0	0	0	0	0	0	0	0	0	0	0	0	0	0	0	0	0	0	0
fun_ASV_343	0	0	0	0	0	0	0	0	0	0	0	0	0	0	0	0	0	0	0	0	0	0	0	0	0	0	0	0	0	0	0	0	0	0	0	0	0	0	0	0	0	0	0	0	0	0	0	0	0
fun_ASV_396	0	0	0	0	0	0	0	0	0	0	0	0	0	0	0	0	0	0	0	0	0	0	0	0	0	0	0	0	0	0	0	0	0	0	0	0	0	0	0	0	0	0	0	0	0	0	0	0	0
fun_ASV_292	0.983333	0	1	0	0	0	0	0	0	0	0	0	0	0	0	0	0	0	0	0	0	0	0	0	0	0	0	0	0	0	0	0	0	0	0	0	0	0	0	0	0	0	0	0	0	0	0	0	0
fun_ASV_520	0	0	0	0	0	0	0	0	0	0	0	0	0	0	0	0	0	0	0	0	0	0	0	0	0	0	0	0	0	0	0	0	0	0	0	0	0	0	0	0	0	0	0	0	0	0	0	0	0
fun_ASV_379	0	0	0	0	0	0	0	0.940019	0	0	0	0	0	0	0	0	0	0	0	0	0	0	0	0	0	0	0	0	0	0	0	0	0	0	0	0	0	0	0	0	0	0	0	0	0	0	0	0	0
fun_ASV_334	0	0	0	0	0	0	0	0	0	0	0	0	0	0	0	0	0	0	0	0	0	0	0	0	0	0	0	0	0	0	0	0	0	0	0	0	0	0	0	0	0	0	0	0	0	0	0	0	0
fun_ASV_390	0	0	0	0	0	0	0	0	0	0	0	0	0	0	0	0	0	0	0	0	0	0	0	0	0	0	0	0	0	0	0	0	0	0	0	0	0	0	0	0	0	0	0	0	0	0	0	0	0
fun_ASV_353	0	0	0	0	0	0	0	0	0	0	0	0	0	0	0	0	0	0	0	0	0	0	0	0	0	0	0	0	0	0	0	0	0	0	0	0	0	0	0	0	0	0	0	0	0	0	0	0	0
fun_ASV_430	0	0	0	0	0	0	0	0	0	0	0	0	0	0	0	0	0	0	0	0	0	0	0	0	0	0	0.962352	0	0	0	0	0	0	0	0	0	0	0	0	0	0	0	0	0	0	0	0	0	0
fun_ASV_346	0	0	0	0	0	0	0	0	0	0	0	0	0	0	0	0	0	0	0	0	0	0	0	0	0	0	0	0	0	0	0	0	0	0	0	0	0	0	0	0	0	0	0	0	0	0	0	0	0
fun_ASV_413	0	0	0	0	0	0	0	0	0	0	0	0	0	0	0	0	0	0	0	0	0	0	0	0	0	0	0	0	0	0	0	0	0	0	0	0	0	0	0	0	0	0	0	0	0	0	0	0	0
fun_ASV_393	0	0	0	0	0	0	0	0	0	0	0	0	0	0	0	0	0	0	0	0	0	0	0	0	0	0	0	0	0	0	0	0	0	0	0	0	0	0	0	0	0	0	0	0	0	0	0	0	0
fun_ASV_547	0	0	0	0	0	0	0	0	0	0	0	0	0	0	0	0	0	0	0	0	0	0	0	0	0	0	0	0	0	0	0	0	0.949289	0	0	0	0	0	0	0	0	0	0	0	0	0	0	0	0
fun_ASV_414	0	0	0	0	0	0	0	0	0	0	0	0	0	0	0	0	0	0	0	0	0	0	0	0	0	0	0	0	0	0	0	0	0	0	0	0	0	0	0	0	0	0	0	0	0	0	0	0	0
fun_ASV_338	0	0	0	0	0	0	0	0	0	0	0.940019	0	0	0	0	0	0	0	0	0	0	0	0	0	0	0	0	0	0	0	0	0	0	0	0	0	0	0	0	0	0	0	0	0	0	0	0	0	0
fun_ASV_428	0	0	0	0	0	0	0	0	0	0	0	0	0	0	0	0	0	0	0	0	0	0	0	0	0	0	0	0	0	0	0	0	0	0	0	0	0	0	0	0	0	0	0	0	0	0	0	0	0
fun_ASV_533	0	0	0	0	0	0	0	0	0	0	0	0	0	0	0	0	0	0	0	0	0	0	0	0	0	0	0	0	0	0	0	0	0	0	0	0	0	0	0	0	0	0	0	0	0	0	0	0	0
fun_ASV_352	0	0	0	0	0	0	0	0	0	0	0	0	0	0	0	0	0	0	0	0	0	0	0	0	0	0	0	0	0	0	0	0	0	0	0	0	0	0	0	0	0	0	0	0	0	0	0	0	0
fun_ASV_416	0	0	0	0	0	0	0	0	0	0	0	0	0	0	0	0	0	0	0	0	0	0	0	0	0	0	0	0	0	0	0	0	0	0	0	0	0	0	0	0	0	0	0	0	0	0	0	0	0
fun_ASV_371	0	0	0	0	0	0	0	0	0	0	0	0	0	0	0	0	0	0	0	0	0	0	0	0	0	0	0	0	0	0	0	0	0	0	0	0	0	0	0	0	0	0	0	0	0	0	0	0	0
fun_ASV_578	0	0	0	0	0	0	0	0	0	0	0	0	0	0	0	0	0	0	0	0	0	0	0	0	0	0	0	0	0	0	0	0	0	0	0	0	0	0	0	0	0	0	0	0	0	0	0	0	0
fun_ASV_349	0	0	0	0	0	0	0	0	0	0	0	0	0	0	0	0	0	0	0	0	0	0	0	0	0	0	0	0	0	0	0	0	0	0	0	0	0	0	0	0	0	0	0	0	0	0	0	0	0
fun_ASV_381	0	0	0	0	0	0	0	0	0	0	0	0	0	0	0	0	0	0	0	0	0	0	0	0	0	0	0	0	0	0	0	0	0	0	0	0	0	0	0	0	0	0	0	0	0	0	0	0	0
fun_ASV_476	0	0	0	0	0	0	0	0	0	0	0	0	0	0	0	0	0	0	0	0	0	0	0	0	0	0	0	0	0	0	0	0	0	0	0	0	0	0	0	0	0	0	0	0	0	0	0	0	0
fun_ASV_432	0	0	0	0	0	0	0	0	0	0	0	0	0	0	0	0	0	0	0	0	0	0	0	0	0	0	0	0	0	0	0	0	0	0	0	0	0	0	0	0	0	0	0	0	0	0	0	0	0
fun_ASV_389	0	0	0	0	0	0	0	0	0	0	0	0	0	0	0	0	0	0	0	0	0	0	0	0	0	0	0	0	0	0	0	0	0	0	0	0	0	0	0	0	0	0	0	0	0	0	0	0	0
fun_ASV_507	0	0	0	0	0	0	0	0	0	0	0	0	0	0	0	0	0	0	0	0	0	0	0	0	0	0	0	0	0	0	0	0	0	0	0	0	0	0	0	0	0	0	0	0	0	0	0	0	0
fun_ASV_422	0	0	0	0	0	0	0	0	0	0	0	0	0	0	0	0	0	0	0	0	0	0	0	0	0	0	0	0	0	0	0	0	0	0	0	0	0	0	0	0	0	0	0	0	0	0	0	0	0
fun_ASV_435	0	0	0	0	0	0.945615	0	0	0	0	0	0	0	0.97072	0	0	0	0	0.979088	0	0	0	0	0	0	0	0	0	0	0	0	0	0	0	0	0	0	0	0	0	0	0	0	0	0	0	0	0	0
fun_ASV_375	0	0	0	0	0	0	0	0	0	0	0	0	0	0	0	0	0	0	0	0	0	0	0	0	0	0	0	0	0	0	0	0	0	0	0	0	0	0	0	0	0	0	0	0	0	0	0	0	0
fun_ASV_289	0	0	0	0	0	0	0	0	0	0	0	0	0	0	0	0	0	0	0	0	0	0	0	0	0	0	0	0	0	0	0	0	0	0	0	0	0	0	0	0	0	0	0	0	0	0	0	0	0
fun_ASV_365	0	0	0	0	0	0	0	0	0	0	0	0	0	0	0	0	0	0	0	0	0	0	0	0	0	0	0	0	0	0	0	0	0	0	0	0	0	0	0	0	0	0	0	0	0	0	0	0	0
fun_ASV_433	0	0	0	0	0	0	0	0	0	0	0	0	0	0	0	0	0	0	0	0	0	0	0	0	0	0	0	0	0	0	0	0	0	0	0	0	0	0	0	0	0	0	0	0	0	0	0	0	0
fun_ASV_330	0	0	0	0	0	0	0	0	0	0	0	0	0	0	0	0	0	0	0	0	0	0	0	0	0	0	0	0	0	0	0	0	0	0	0	0	0	0	0	0	0	0	0	0	0	0	0	0	0
fun_ASV_471	0	0	0	0	0	0	0	0	0	0	0	0	0	0	0	0	0	0	0	0	0	0	0	0	0	0	0	0	0	0	0	0	0	0	0	0	0	0	0	0	0	0	0	0	0	0	0	0	0
fun_ASV_294	0	0	0	0	0	0	0	0	0	0	0	0	0	0	0	0	0	0	0	0	0	0	0	0	0	0	0	0	0	0	0	0	0	0	0	-0.940019	0	0	0	0	0	0	0	0	0	0	0	0	0
fun_ASV_635	0	0	0	0	0	0	0	0	0	0	0	0	0	0	0	0	0	0	0	0	0	0	0	0	0	0	0	0	0	0	0	0	0	0	0	0	0	0	0	0	0	0	0	0	0	0	0	0	0
fun_ASV_395	0	0	0	0	0	0	0	0	0	0	0	0	0	0	0	0	0	0	0	0	0	0	0	0	0	0	0	0	0	0	0	0	0	0	0	0	0	0	0	0	0	0	0	0	0	0	0	0	0
fun_ASV_364	0	0	0	0	0	0	0	0	0	0	0	0	0	0	0	0	0	0	0	0	0	0	0	0	0	0	0	0	0	0	0	0	0	0	0	0	0	0	0	0	0	0	0	0	0	0	0	0	0
fun_ASV_436	0	0	0	0	0	0	0	0	0	0	0	0	0	0	0	0	0	0	0	0	0	0	0	0	0	0	0	0	0	0	0	0	0	0	0	0	0	0	0	0	0	0	0	0	0	0	0	0	0
fun_ASV_399	0	0	0	0	0	0	0	0	0	0	0	0	0	0	0	0	0	0	0	0	0	0	0	0	0	0	0	0	0	0	0	0	0	0	0	0	0	0	0	0	0	0	0	0	0	0	0	0	0
fun_ASV_397	0	0	0	0	0	0	0	0	0	0	0	0	0	0	0	0	0	0	0	0	0	0	0	0	0	0	0	0	0	0	0	0	0	0	0	0	0	0	0	0	0	0	0	0	0	0	0	0	0
fun_ASV_443	0	0	0	0	0	0	0	0	0	0	0	0	0	0	0	0	0	0	0	0	0	0	0	0	0	0	0	0.95	0	0	0	-0.95	0	0	0	0	0	0	0	0	0	0	0	0	0	0	0	0	0
fun_ASV_403	0	0	0	0	0	0	0	0	0	0	0	0	0	0	0	0	0	0	0	0	0	0	0	0	0	0	0	0	0	0	0	0	0	0	0	0	0	0	0	0	0	0	0	0	0	0	0	0	0
fun_ASV_392	0	0	0	0	0	0	0	0	0	0	0	0	0	0	0	0	0	0	0	0	0	0	0	0	0	0	0	0	0	0	0	0	0	0	0	0	0	0	0	0	0	0	0	0	0	0	0	0	0
fun_ASV_388	0	0	0	0	0	0	0	0	0	0	0	0	0	0	0	0	0	0	0	0	0	0	0	0	0	0	0	0	0	0	0	0	0	0	0	0	0	0	0	0	0	0	0	0	0	0	0	0	0
fun_ASV_522	0	0	0	0	0	0	0	0	0	0	0	0	0	0	0	0	0	0	0	0	0	0	0	0	0	0	0	0	0	0	0	0	0	0	0	0	0	0	0	0	0	0	0	0	0	0	0	0	0
fun_ASV_555	0	0	0	0	0	0	0	0	0	0	0	0	0	0	0	0	0	0	0	0	0	0	0	0	0	0	0	0	0	0	0	0	0	0	0	0	0	0	0	0	0	0	0	0	0	0	0	0	0
fun_ASV_302	0	0	0	0	0	0	0	0	0	0	0	0	0	0	0	0	0	0	0	0	0	0	0	0	0	0	0	0	0	0	0	0	0	0	0	0	0	0	0	0	0	0.940019	0	0	0	0	0	0	0
fun_ASV_412	0	0	0	0	0	0	0	0	0	0	0	0	0	0	0	0	0	0	0	0	0	0	0	0	0	0	0	0	0	0	0	0	0	0	0	0	0	0	0	0	0	0	0	0	0	0	0	0	0
fun_ASV_405	0	0	0	0	0	0	0	0	0	0	0	0	0	0	0	0	0	0	0	0	0	0	0	0	0	0	0	0	0	0	0	0	0	0	0	0	0	0	0	0	0	0	0	0	0	0	0	0	0
fun_ASV_398	0	0	0	0	0	0	0	0	0	0	0	0	0	0	0	0	0	0	0	0	0	0	0	0	0	0	0	0	0	0	0	0	0	0	0	0	0	0	0	0	0	0	0	0	0	0	0	0	0
fun_ASV_327	0	0	0	0	0	0	0	0	0	0	0	0	0	0	0	0	0	0	0	0	0	0	0	0	0	0	0	0	0	0	0	0	0	0	0	0	0	0	0	0	0	0	0	0	0	0	0	0	0
fun_ASV_427	0	0	0	0	0	0	0	0	0	0	0	0	0	0	0	0	0	0	0	0	0	0	0	0	0	0	0	0	0	0	0	0	0	0	0	0	0	0	0	0	0	0	0	0	0	0	0	0	0
fun_ASV_534	0	0	0	0	0	0	0	0	0	0	0	0	0	0	0	0	0	0	0	0	0	0	0	0	0	0	0	0	0	0	0	0	0	0	0	0	0	0	0	0	0	0	0	0	0	0	0	0	0
fun_ASV_328	0	0	0	0	0	0	0	0	0	0	0	0	0	0	0	0	0	0	0	0	0	0	0	0	0	0	0	0	0	0	0	0	0	0	0	0	0	0	0	0	0	0	0	0	0	0	0	0	0
fun_ASV_425	0	0	0	0	0	0	0	0	0	0	0	0	0	0	0	0	0	0	0	0	0	0	0	0	0	0	0	0	0	0	0	0	0	0	0	0	0	0	0	0	0	0	0	0	0	0	0	0	0
fun_ASV_611	0	0	0	0	0	0	0	0	0	0	0	0	0	0	0	0	0	0	0	0	0	0	0	0	0	0	0	0	0	0	0	0	0	0	0	0	0	0	0	0	0	0	0	0	0	0	0	0	0
fun_ASV_374	0	0	0	0	0	0	0	0	0	0	0	0	0	0	0	0	0	0	0	0	0	0	0	0	0	0	0	0	0	0	0	0	0	0	0	0	0	0	0	0	0	0	0	0	0	0	0	0	0
fun_ASV_477	0	0	0	0	0	0	0	0	0	0	0	0	0	0	0	0	0	0	0	0	0	0	0	0	0	0	0	0	0	0	0	0	0	0	0	0	0	0	0	0	0	0	0	0	0	0	0	0	0
fun_ASV_497	0	0	0	0	0	0	0	0	0	0	0	0	0	0	0	0	0	0	0	0	0	0	0	0	0	0	0	0	0	0	0	0	0	0	0	0	0	0	0	0	0	0	0	0	0	0	0	0	0
fun_ASV_461	0	0	0	0	0	0	0	0	0	0	0	0	0	0	0	0	0	0	0	0	0	0	0	0	0	0	0	0	0	0	0	0	0	0	0	0	0	0	0	0	0	0	0	0	0	0	0	0	0
fun_ASV_401	0	0	0	0	0	0	0	0	0	0	0	0	0	0	0	0	0	0	0	0	0	0	0	0	0	0	0	0	0	0	0	0	0	0	0	0	0	0	0	0	0	0	0	0	0	0	0	0	0
fun_ASV_434	0	0	0	0	0	0	0	0	0	0	0	0	0	0	0	0	0	0	0	0	0	0	0	0	0	0	0	0	0	0	0	0	0	0	0	0	0	0	0	0	0	0	0	0	0	0	0	0	0
fun_ASV_411	0	0	0	0	0	0	0	0	0	0	0	0	0	0	0	0	0	0	0	0	0	0	0	0	0	0	0	0	0	0	0	0	0	0	0	0	0	0	0	0	0	0	0	0	0	0	0	0	0
fun_ASV_437	0	0	0	0	0	0	0	0	0	0	0	0	0	0	0	0	0	0	0	0	0	0	0	0	0	0	0	0	0	0	0	0	0	0	0	0	0	0	0	0	0	0	0	0	0	0	0	0	0
fun_ASV_387	0	0	0	0	0	0	0	0	0	0	0	0	0	0	0	0	0	0	0	0	0	0	0	0	0	0	0	0	0	0	0	0	0	0	0	0	0	0	0	0	0	0	0	0	0	0	0	0	0
fun_ASV_449	0	0	0	0	0	0	0	0	0	0	0	0	0	0	0	0	0	0	0	0	0	0	0	0	0	0	0	0	0	0	0	0	0	0	0	0	0	0	0	0	0	0	0	0	0	0	0	0	0
fun_ASV_408	0	0	0	0	0	0	0	0	0	0	0	0	0	0	0	0	0	0	0	0	0	0	0	0	0	0	0	0	0	0	0	0	0	0	0	0	0	0	0	0	0	0	0	0	0	0	0	0	0
fun_ASV_542	0	0	0	0	0	0	0	0	0	0	0	0	0	0	0	0	0	0	0	0	0	0	0	0	0	0	0	0	0	0	0	0	0	0	0	0	0	0	0	0	0	0	0	0	0	0	0	0	0
fun_ASV_404	0	0	0	0	0	0	0	0	0	0	0	0	0	0	0	0	0	0	0	0	0	0	0	0	0	0	0	0	0	0	0	0	0	0	0	0	0	0	0	0	0	0	0	0	0	0	0	0	0
fun_ASV_459	0	0	0	0	0	0	0	0	0	0	0	0	0	0	0	0	0	0	0	0	0	0	0	0	0	0	0	0	0	0	0	0	0	0	0	0	0	0	0	0	0	0	0	0	0	0	0	0	0
fun_ASV_652	0	0	0	0	0	0	0	0	0	0	0	0	0	0	0	0	0	0	0	0	0	0	0	0	0	0	0	0	0	0	0	0	0	0	0	0	0	0	0	0	0	0	0	0	0	0	0	0	0
fun_ASV_517	0	0	0	0	0	0	0	0	0	0	0	0	0	0	0	0	0	0	0	0	0	0	0	0	0	0	0	0	0	0	0	0	0	0	0	0	0	0	0	0	0	0	0	0	0	0	0	0	0
fun_ASV_606	0	0	0	0	0	0	0	0	0	0	0	0	0	0	0	0	0	0	0	0	0	0	0	0	0	0	0	0	0	0	0	0	0	0	0	0	0	0	0	0	0	0	0	0	0	0	0	0	0
fun_ASV_417	0	0	0	0	0	0	0	0	0	0	0	0	0	0	0	0	0	0	0	0	0	0	0	0	0	0	0	0	0	0	0	0	0	0	0	0	0	0	0	0	0	0	0	0	0	0	0	0	0
fun_ASV_617	0	0	0	0	0	0	0	0	0	0	0	0	0	0	0	0	0	0	0	0	0	0	0	0	0	0	0	0	0	0	0	0	0	0	0	0	0	0	0	0	0	0	0	0	0	0	0	0	0
fun_ASV_506	0	0	0	0	0	0	0	0	0	0	0	0	0	0	0	0	0	0	0	0	0	0	0	0	0	0	0	0	0	0	0	0	0	0	0	0	0	0	0	0	0	0	0	0	0	0	0	0	0
fun_ASV_512	0	0	0	0	0	0	0	0	0	0	0	0	0	0	0	0	0	0	0	0	0	0	0	0	0	0	0	0	0	0	0	0	0	0	0	0	0	0	0	0	0	0	0	0	0	0	0	0	0
fun_ASV_524	0	0	0	0	0	0	0	0	0	0	0	0	0	0	0	0	0	0	0	0	0	0	0	0	0	0	0	0	0	0	0	0	0	0	0	0	0	0	0	0	0	0	0	0	0	0	0	0	0
fun_ASV_481	0	0	0	0	0	0	0	0	0	0	0	0	0	0	0	0	0	0	0	0	0	0	0	0	0	0	0	0	0	0	0	0	0	0	0	0	0	0	0	0	0	0	0	0	0	0	0	0	0
fun_ASV_424	0	0	0	0	0	0	0	0	0	0	0	0	0	0	0	0	0	0	0	0	0	0	0	0	0	0	0	0	0	0	0	0	0	0	0	0	0	0	0	0	0	0	0	0	0	0	0	0	0
fun_ASV_415	0	0	0	0	0	0	0	0	0	0	0	0	0	0	0	0	0	0	0	0	0	0	0	0	0	0	0	0	0	0	0	0	0	0	0	0	0	0	0	0	0	0	0	0	0	0	0	0	0
fun_ASV_394	0	0	0	0	0	0	0	0	0	0	0	0	0	0	0	0	0	0	0	0	0	0	0	0	0	0	0	0	0	0	0	0	0	0	0	0	0	0	0	0	0	0	0	0	0	0	0	0	0
fun_ASV_442	0	0	0	0	0	0	0	0	0	0	0	0	0	0	0	0	0	0	0	0	0	0	0	0	0	0	0	0	0	0	0	0	0	0	0	0	0	0	0	0	0	0	0	0	0	0	0	0	0
fun_ASV_487	0	0	0	0	0	0	0	0	0	0	0	0	0	0	0	0	0	0	0	0	0	0	0	0	0	0	0	0	0	0	0	0	0	0	0	0	0	0	0	0	0	0	0	0	0	0	0	0	0
fun_ASV_574	0	0	0	0	0	0	0	0	0	0	0	0	0	0	0	0	0	0	0	0	0	0	0	0	0	0	0	0	0	0	0	0	0	0	0	0	0	0	0	0	0	0	0	0	0	0	0	0	0
fun_ASV_505	0	0	0	0	0	0	0	0	0	0	0	0	0	0	0	0	0	0	0	0	0	0	0	0	0	0	0	0	0	0	0	0	0	0	0	0	0	0	0	0	0	0	0	0	0	0	0	0	0
fun_ASV_482	0	0	0	0	0	0	0	0	0	0	0	0	0	0	0	0	0	0	0	0	0	0	0	0	0	0	0	0	0	0	0	0	0	0	0	0	0	0	0	0	0	0	0	0	0	0	0	0	0
fun_ASV_455	0	0	0	0	0	0	0	0	0	0	0	0	0	0	0	0	0	0	0	0	0	0	0	0	0	0	0	0	0	0	0	0	0	0	0	0	0	0	0	0	0	0	0	0	0	0	0	0	0
fun_ASV_367	0	0	0	0	0	0	0	0	0	0	0	0	0	0	0	0	0	0	0	0	0	0	0	0	0	0	0	0	0	0	0	0	0	0	0	0	0	0	0	0	0	0	0	0	0	0	0	0	0
fun_ASV_446	0	0	0	0	0	0	0	0	0	0	0	0	0	0	0	0	0	0	0	0	0	0	0	0	0	0	0	0	0	0	0	0	0	0	0	0	0	0	0	0	0	0	0	0	0	0	0	0	0
fun_ASV_495	0	0	0	0	0	0	0	0	0	0	0	0	0	0	0	0	0	0	0	0	0	0	0	0	0	0	0	0	0	0	0	0	0	0	0	0	0	0	0	0	0	0	0	0	0	0	0	0	0
fun_ASV_359	0	0	0	0	0	0	0	0	0	0	0	0	0	0	0	0	0	0	0	0	0	0	0	0	0	0	0	0	0	0	0	0	0	0	0	0	0	0	0	0	0	0	0	0	0	0	0	0	0
fun_ASV_536	0	0	0	0	0	0	0	0	0	0	0	0	0	0	0	0	0	0	0	0	0	0	0	0	0	0	0	0	0	0	0	0	0	0	0	0	0	0	0	0	0	0	0	0	0	0	0	0	0
fun_ASV_469	0	0	0	0	0	0	0	0	0	0	0	0	0	0	0	0	0	0	0	0	0	0	0	0	0	0	0	0	0	0	0	0	0	0	0	0	0	0	0	0	0	0	0	0	0	0	0	0	0
fun_ASV_518	0	0	0	0	0	0	0	0	0	0	0	0	0	0	0	0	0	0	0	0	0	0	0	0	0	0	0	0	0	0	0	0	0	0	0	0	0	0	0	0	0	0	0	0	0	0	0	0	0
fun_ASV_502	0	0	0	0	0	0	0	0	0	0	0	0	0	0	0	0	0	0	0	0	0	0	0	0	0	0	0	0	0	0	0	0	0	0	0	0	0	0	0	0	0	0	0	0	0	0	0	0	0
fun_ASV_647	0	0	0	0	0	0	0	0	0	0	0	0	0	0	0	0	0	0	0	0	0	0	0	0	0	0	0	0	0	0	0	0	0	0	0	0	0	0	0	0	0	0	0	0	0	0	0	0	0
fun_ASV_421	0	0	0	0	0	0	0	0	0	0	0	0	0	0	0	0	0	0	0	0	0	0	0	0	0	0	0	0	0	0	0	0	0	0	0	0	0	0	0	0	0	0	0	0	0	0	0	0	0
fun_ASV_641	0	0	0	0	0	0	0	0	0	0	0	0	0	0	0	0	0	0	0	0	0	0	0	0	0	0	0	0	0	0	0	0	0	0	0	0	0	0	0	0	0	0	0	0	0	0	0	0	0
fun_ASV_637	0	0	0	0	0	0	0	0	0	0	0	0	0	0	0	0	0	0	0	0	0	0	0	0	0	0	0	0	0	0	0	0	0	0	0	0	0	0	0	0	0	0	0	0	0	0	0	0	0
fun_ASV_527	0	0	0	0	0	0	0	0	0	0	0	0	0	0	0	0	0	0	0	0	0	0	0	0	0	0	0	0	0	0	0	0	0	0	0	0	0	0	0	0	0	0	0	0	0	0	0	0	0
fun_ASV_608	0	0	0	0	0	0	0	0	0	0	0	0	0	0	0	0	0	0	0	0	0	0	0	0	0	0	0	0	0	0	0	0	0	0	0	0	0	0	0	0	0	0	0	0	0	0	0	0	0
fun_ASV_548	0	0	0	0	0	0	0	0	0	0	0	0	0	0	0	0	0	0	0	0	0	0	0	0	0	0	0	0	0	0	0	0	0	0	0	0	0	0	0	0	0	0	0	0	0	0	0	0	0
fun_ASV_582	0	0	0	0	0	0	0	0	0	0	0	0	0	0	0	0	0	0	0	0	0	0	0	0	0	0	0	0	0	0	0	0	0	0	0	0	0	0	0	0	0	0	0	0	0	0	0	0	0
fun_ASV_596	0	0	0	0	0	0	0	0	0	0	0	0	0	0	0	0	0	0	0	0	0	0	0	0	0	0	0	0	0	0	0	0	0	0	0	0	0	0	0	0	0	0	0	0	0	0	0	0	0
fun_ASV_639	0	0	0	0	0	0	0	0	0	0	0	0	0	0	0	0	0	0	0	0	0	0	0	0	0	0	0	0	0	0	0	0	0	0	0	0	0	0	0	0	0	0	0	0	0	0	0	0	0
fun_ASV_525	0	0	0	0	0	0	0	0	0	0	0	0	0	0	0	0	0	0	0	0	0	0	0	0	0	0	0	0	0	0	0	0	0	0	0	0	0	0	0	0	0	0	0	0	0	0	0	0	0
fun_ASV_452	0	0	0	0	0	0	0	0	0	0	0	0	0	0	0	0	0	0	0	0	0	0	0	0	0	0	0	0	0	0	0	0	0	0	0	0	0	0	0	0	0	0	0	0	0	0	0	0	0
fun_ASV_456	0	0	0	0	0	0	0	0	0	0	0	0	0	0	0	0	0	0	0	0	0	0	0	0	0	0	0	0	0	0	0	0	0	0	0	0	0	0	0	0	0	0	0	0	0	0	0	0	0
fun_ASV_658	0	0	0	0	0	0	0	0	0	0	0	0	0	0	0	0	0	0	0	0	0	0	0	0	0	0	0	0	0	0	0	0	0	0	0	0	0	0	0	0	0	0	0	0	0	0	0	0	0
fun_ASV_559	0	0	0	0	0	0	0	0	0	0	0	0	0	0	0	0	0	0	0	0	0	0	0	0	0	0	0	0	0	0	0	0	0	0	0	0	0	0	0	0	0	0	0	0	0	0	0	0	0
fun_ASV_429	0	0	0	0	0	0	0	0	0	0	0	0	0	0	0	0	0	0	0	0	0	0	0	0	0	0	0	0	0	0	0	0	0	0	0	0	0	0	0	0	0	0	0	0	0	0	0	0	0
fun_ASV_361	0	0	0	0	0	0	0	0	0	0	0	0	0	0	0	0	0	0	0	0	0	0	0	0	0	0	0	0	0	0	0	0	0	0	0	0	0	0	0	0	0	0	0	0	0	0	0	0	0
fun_ASV_337	0	0	0	0	0	0	0	0	0	0	0	0	0	0	0	0	0	0	0	0	0	0	0	0	0	0	0	0	0	0	0	0	0	0	0	0	0	0	0	0	0	0	0	0	0	0	0	0	0
fun_ASV_486	0	0	0	0	0	0	0	0	0	0	0	0	0	0	0	0	0	0	0	0	0	0	0	0	0	0	0	0	0	0	0	0	0	0	0	0	0	0	0	0	0	0	0	0	0	0	0	0	0
fun_ASV_590	0	0	0	0	0	0	0	0	0	0	0	0	0	0	0	0	0	0	0	0	0	0	0	0	0	0	0	0	0	0	0	0	0	0	0	0	0	0	0	0	0	0	0	0	0	0	0	0	0
fun_ASV_551	0	0	0	0	0	0	0	0	0	0	0	0	0	0	0	0	0	0	0	0	0	0	0	0	0	0	0	0	0	0	0	0	0	0	0	0	0	0	0	0	0	0	0	0	0	0	0	0	0
fun_ASV_491	0	0	0	0	0	0	0	0	0	0	0	0	0	0	0	0	0	0	0	0	0	0	0	0	0	0	0	0	0	0	0	0	0	0	0	0	0	0	0	0	0	0	0	0	0	0	0	0	0
fun_ASV_466	0	0	0	0	0	0	0	0	0	0	0	0	0	0	0	0	0	0	0	0	0	0	0	0	0	0	0	0	0	0	0	0	0	0	0	0	0	0	0	0	0	0	0	0	0	0	0	0	0
fun_ASV_499	0	0	0	0	0	0	0	0	0	0	0	0	0	0	0	0	0	0	0	0	0	0	0	0	0	0	0	0	0	0	0	0	0	0	0	0	0	0	0	0	0	0	0	0	0	0	0	0	0
fun_ASV_370	0	0	0	0	0	0	0	0	0	0	0	0	0	0	0	0	0	0	0	0	0	0	0	0	0	0	0	0	0	0	0	0	0	0	0	0	0	0	0	0	0	0	0	0	0	0	0	0	0
fun_ASV_598	0	0	0	0	0	0	0	0	0	0	0	0	0	0	0	0	0	0	0	0	0	0	0	0	0	0	0	0	0	0	0	0	0	0	0	0	0	0	0	0	0	0	0	0	0	0	0	0	0
fun_ASV_474	0	0	0	0	0	0	0	0	0	0	0	0	0	0	0	0	0	0	0	0	0	0	0	0	0	0	0	0	0	0	0	0	0	0	0	0	0	0	0	0	0	0	0	0	0	0	0	0	0
fun_ASV_488	0	0	0	0	0	0	0	0	0	0	0	0	0	0	0	0	0	0	0	0	0	0	0	0	0	0	0	0	0	0	0	0	0	0	0	0	0	0	0	0	0	0	0	0	0	0	0	0	0
fun_ASV_479	0	0	0	0	0	0	0	0	0	0	0	0	0	0	0	0	0	0	0	0	0	0	0	0	0	0	0	0	0	0	0	0	0	0	0	0	0	0	0	0	0	0	0	0	0	0	0	0	0
fun_ASV_410	0	0	0	0	0	0	0	0	0	0	0	0	0	0	0	0	0	0	0	0	0	0	0	0	0	0	0	0	0	0	-0.945615	0	0	0	0	0	0	0	0	0	0	0	0	0	0	0	0	0	0
fun_ASV_418	0	0	0	0	0	0	0	0	0	0	0	0	0	0	0	0	0	0	0	0	0	0	0	0	0	0	0	0	0	0	0	0	0	0	0	0	0	0	0	0	0	0	0	0	0	0	0	0	0
fun_ASV_531	0	0	0	0	0	0	0	0	0	0	0	0	0	0	0	0	0	0	0	0	0	0	0	0	0	0	0	0	0	0	0	0	0	0	0	0	0	0	0	0	0	0	0	0	0	0	0	0	0
fun_ASV_409	0	0	0	0	0	0	0	0	0	0	0	0	0	0	0	0	0	0	0	0	0	0	0	0	0	0	0	0	0	0	0	0	0	0	0	0	0	0	0	0	0	0	0	0	0	0	0	0	0
fun_ASV_440	0	0	0	0	0	0	0	0	0	0	0	0	0	0	0	0	0	0	0	0	0	0	0	0	0	0	0	0	0	0	0	0	0	0	0	0	0	0	0	0	0	0	0	0	0	0	0	0	0
fun_ASV_656	0	0	0	0	0	0	0	0	0	0	0	0	0	0	0	0	0	0	0	0	0	0	0	0	0	0	0	0	0	0	0	0	0	0	0	0	0	0	0	0	0	0	0	0	0	0	0	0	0
fun_ASV_651	0	0	0	0	0	0	0	0	0	0	0	0	0	0	0	0	0	0	0	0	0	0	0	0	0	0	0	0	0	0	0	0	0	0	0	0	0	0	0	0	0	0	0	0	0	0	0	0	0
fun_ASV_478	0	0	0	0	0	0	0	0	0	0	0	0	0	0	0	0	0	0	0	0	0	0	0	0	0	0	0	0	0	0	0	0	0	0	0	0	0	0	0	0	0	0	0	0	0	0	0	0	0
fun_ASV_448	0	0	0	0	0	0	0	0	0	0	0	0	0	0	0	0	0	0	0	0	0	0	0	0	0	0	0	0	0	0	0	0	0	0	0	0	0	0	0	0	0	0	0	0	0	0	0	0	0
fun_ASV_463	0	0	0	0	0	0	0	0	0	0	0	0	0	0	0	0	0	0	0	0	0	0	0	0	0	0	0	0	0	0	0	0	0	0	0	0	0	0	0	0	0	0	0	0	0	0	0	0	0
fun_ASV_465	0	0	0	0	0	0	0	0	0	0	0	0	0	0	0	0	0	0	0	0	0	0	0	0	0	0	0	0	0	0	0	0	0	0	0	0	0	0	0	0	0	0	0	0	0	0	0	0	0
fun_ASV_514	0	0	0	0	0	0	0	0	0	0	0	0	0	0	0	0	0	0	0	0	0	0	0	0	0	0	0	0	0	0	0	0	0	0	0	0	0	0	0	0	0	0	0	0	0	0	0	0	0
fun_ASV_515	0	0	0	0	0	0	0	0	0	0	0	0	0	0	0	0	0	0	0	0	0	0	0	0	0	0	0	0	0	0	0	0	0	0	0	0	0	0	0	0	0	0	0	0	0	0	0	0	0
fun_ASV_483	0	0	0	0	0	0	0	0	0	0	0	0	0	0	0	0	0	0	0	0	0	0	0	0	0	0	0	0	0	0	0	0	0	0	0	0	0	0	0	0	0	0	0	0	0	0	0	0	0
fun_ASV_496	0	0	0	0	0	0	0	0	0	0	0	0	0	0	0	0	0	0	0	0	0	0	0	0	0	0	0	0	0	0	0	0	0	0	0	0	0	0	0	0	0	0	0	0	0	0	0	0	0
fun_ASV_665	0	0	0	0	0	0	0	0	0	0	0	0	0	0	0	0	0	0	0	0	0	0	0	0	0	0	0	0	0	0	0	0	0	0	0	0	0	0	0	0	0	0	0	0	0	0	0	0	0
fun_ASV_473	0	0	0	0	0	0	0	0	0	0	0	0	0	0	0	0	0	0	0	0	0	0	0	0	0	0	0	0	0	0	0	0	0	0	0	0	0	0	0	0	0	0	0	0	0	0	0	0	0
fun_ASV_663	0	0	0	0	0	0	0	0	0	0	0	0	0	0	0	0	0	0	0	0	0	0	0	0	0	0	0	0	0	0	0	0	0	0	0	0	0	0	0	0	0	0	0	0	0	0	0	0	0
fun_ASV_660	0	0	0	0	0	0	0	0	0	0	0	0	0	0	0	0	0	0	0	0	0	0	0	0	0	0	0	0	0	0	0	0	0	0	0	0	0	0	0	0	0	0	0	0	0	0	0	0	0
fun_ASV_453	0	0	0	0	0	0	0	0	0	0	0	0	0	0	0	0	0	0	0	0	0	0	0	0	0	0	0	0	0	0	0	0	0	0	0	0	0	0	0	0	0	0	0	0	0	0	0	0	0
fun_ASV_450	0	0	0	0	0	0	0	0	0.95	0	0	0	0	0	0	0	0	0	0	0	0	0	0	0	0	0	0	0	0	0	0	0	0	0	0	0	0	0	0	0	0	0	0	0	0	0	0	0	0
fun_ASV_593	0	0	0	0	0	0	0	0	0	0	0	0	0	0	0	0	0	0	0	0	0	0	0	0	0	0	0	0	0	0	0	0	0	0	0	0	0	0	0	0	0	0	0	0	0	0	0	0	0
fun_ASV_573	0	0	0	0	0	0	0	0	0	0	0	0	0	0	0	0	0	0	0	0	0	0	0	0	0	0	0	0	0	0	0	0	0	0	0	0	0	0	0	0	0	0	0	0	0	0	0	0	0
fun_ASV_544	0	0	0	0	0	0	0	0	0	0	0	0	0	0	0	0	0	0	0	0	0	0	0	0	0	0	0	0	0	0	0	0	0	0	0	0	0	0	0	0	0	0	0	0	0	0	0	0	0
fun_ASV_532	0	0	0	0	0	0	0	0	0	0	0	0	0	0	0	0	0	0	0	0	0	0	0	0	0	0	0	0	0	0	0	0	0	0	0	0	0	0	0	0	0	0	0	0	0	0	0	0	0
fun_ASV_508	0	0	0	0	0	0	0	0	0	0	0	0	0	0	0	0	0	0	0	0	0	0	0	0	0	0	0	0	0	0	0	0	0	0	0	0	0	0	0	0	0	0	0	0	0	0	0	0	0
fun_ASV_568	0	0	0	0	0	0	0	0	0	0	0	0	0	0	0	0	0	0	0	0	0	0	0	0	0	0	0	0	0	0	0	0	0	0	0	0	0	0	0	0	0	0	0	0	0	0	0	0	0
fun_ASV_599	0	0	0	0	0	0	0	0	0	0	0	0	0	0	0	0	0	0	0	0	0	0	0	0	0	0	0	0	0	0	0	0	0	0	0	0	0	0	0	0	0	0	0	0	0	0	0	0	0
fun_ASV_462	0	0	0	0	0	0	0	0	0	0	0	0	0	0	0	0	0	0	0	0	0	0	0	0	0	0	0	0	0	0	0	0	0	0	0	0	0	0	0	0	0	0	0	0	0	0	0	0	0
fun_ASV_503	0	0	0	0	0	0	0	0	0	0	0	0	0	0	0	0	0	0	0	0	0	0	0	0	0	0	0	0	0	0	0	0	0	0	0	0	0	0	0	0	0	0	0	0	0	0	0	0	0
fun_ASV_566	0	0	0	0	0	0	0	0	0	0	0	0	0	0	0	0	0	0	0	0	0	0	0	0	0	0	0	0	0	0	0	0	0	0	0	0	0	0	0	0	0	0	0	0	0	0	0	0	0
fun_ASV_556	0	0	0	0	0	0	0	0	0	0	0	0	0	0	0	0	0	0	0	0	0	0	0	0	0	0	0	0	0	0	0	0	0	0	0	0	0	0	0	0	0	0	0	0	0	0	0	0	0
fun_ASV_521	0	0	0	0	0	0	0	0	0	0	0	0	0	0	0	0	0	0	0	0	0	0	0	0	0	0	0	0	0	0	0	0	0	0	0	0	0	0	0	0	0	0	0	0	0	0	0	0	0
fun_ASV_585	0	0	0	0	0	0	0	0	0	0	0	0	0	0	0	0	0	0	0	0	0	0	0	0	0	0	0	0	0	0	0	0	0	0	0	0	0	0	0	0	0	0	0	0	0	0	0	0	0
fun_ASV_420	0	0	0	0	0	0	0	0	0	0	0	0	0	0	0	0	0	0	0	0	0	0	0	0	0	0	0	0	0	0	0	0	0	0	0	0	0	0	0	0	0	0	0	0	0	0	0	0	0
fun_ASV_601	0	0	0	0	0	0	0	0	0	0	0	0	0	0	0	0	0	0	0	0	0	0	0	0	0	0	0	0	0	0	0	0	0	0	0	0	0	0	0	0	0	0	0	0	0	0	0	0	0
fun_ASV_640	0	0	0	0	0	0	0	0	0	0	0	0	0	0	0	0	0	0	0	0	0	0	0	0	0	0	0	0	0	0	0	0	0	0	0	0	0	0	0	0	0	0	0	0	0	0	0	0	0
fun_ASV_571	0	0	0	0	0	0	0	0	0	0	0	0	0	0	0	0	0	0	0	0	0	0	0	0	0	0	0	0	0	0	0	0	0	0	0	0	0	0	0	0	0	0	0	0	0	0	0	0	0
fun_ASV_563	0	0	0	0	0	0	0	0	0	0	0	0	0	0	0	0	0	0	0	0	0	0	0	0	0	0	0	0	0	0	0	0	0	0	0	0	0	0	0	0	0	0	0	0	0	0	0	0	0
fun_ASV_549	0	0	0	0	0	0	0	0	0	0	0	0	0	0	0	0	0	0	0	0	0	0	0	0	0	0	0	0	0	0	0	0	0	0	0	0	0	0	0	0	0	0	0	0	0	0	0	0	0
fun_ASV_554	0	0	0	0	0	0	0	0	0	0	0	0	0	0	0	0	0	0	0	0	0	0	0	0	0	0	0	0	0	0	0	0	0	0	0	0	0	0	0	0	0	0	0	0	0	0	0	0	0
fun_ASV_472	0	0	0	0	0	0	0	0	0	0	0	0	0	0	0	0	0	0	0	0	0	0	0	0	0	0	0	0	0	0	0	0	0	0	0	0	0	0	0	0	0	0	0	0	0	0	0	0	0
fun_ASV_644	0	0	0	0	0	0	0	0	0	0	0	0	0	0	0	0	0	0	0	0	0	0	0	0	0	0	0	0	0	0	0	0	0	0	0	0	0	0	0	0	0	0	0	0	0	0	0	0	0
fun_ASV_624	0	0	0	0	0	0	0	0	0	0	0	0	0	0	0	0	0	0	0	0	0	0	0	0	0	0	0	0	0	0	0	0	0	0	0	0	0	0	0	0	0	0	0	0	0	0	0	0	0
fun_ASV_490	0	0	0	0	0	0	0	0	0	0	0	0	0	0	0	0	0	0	0	0	0	0	0	0	0	0	0	0	0	0	0	0	0	0	0	0	0	0	0	0	0	0	0	0	0	0	0	0	0
fun_ASV_666	0	0	0	0	0	0	0	0	0	0	0	0	0	0	0	0	0	0	0	0	0	0	0	0	0	0	0	0	0	0	0	0	0	0	0	0	0	0	0	0	0	0	0	0	0	0	0	0	0
fun_ASV_655	0	0	0	0	0	0	0	0	0	0	0	0	0	0	0	0	0	0	0	0	0	0	0	0	0	0	0	0	0	0	0	0	0	0	0	0	0	0	0	0	0	0	0	0	0	0	0	0	0
fun_ASV_605	0	0	0	0	0	0	0	0	0	0	0	0	0	0	0	0	0	0	0	0	0	0	0	0	0	0	0	0	0	0	0	0	0	0	0	0	0	0	0	0	0	0	0	0	0	0	0	0	0
fun_ASV_562	0	0	0	0	0	0	0	0	0	0	0	0	0	0	0	0	0	0	0	0	0	0	0	0	0	0	0	0	0	0	0	0	0	0	0	0	0	0	0	0	0	0	0	0	0	0	0	0	0
fun_ASV_509	0	0	0	0	0	0	0	0	0	0	0	0	0	0	0	0	0	0	0	0	0	0	0	0	0	0	0	0	0	0	0	0	0	0	0	0	0	0	0	0	0	0	0	0	0	0	0	0	0
fun_ASV_597	0	0	0	0	0	0	0	0	0	0	0	0	0	0	0	0	0	0	0	0	0	0	0	0	0	0	0	0	0	0	0	0	0	0	0	0	0	0	0	0	0	0	0	0	0	0	0	0	0
fun_ASV_484	0	0	0	0	0	0	0	0	0	0	0	0	0	0	0	0	0	0	0	0	0	0	0	0	0	0	0	0	0	0	0	0	0	0	0	0	0	0	0	0	0	0	0	0	0	0	0	0	0
fun_ASV_510	0	0	0	0	0	0	0	0	0	0	0	0	0	0	0	0	0	0	0	0	0	0	0	0	0	0	0	0	0	0	0	0	0	0	0	0	0	0	0	0	0	0	0	0	0	0	0	0	0
fun_ASV_664	0	0	0	0	0	0	0	0	0	0	0	0	0	0	0	0	0	0	0	0	0	0	0	0	0	0	0	0	0	0	0	0	0	0	0	0	0	0	0	0	0	0	0	0	0	0	0	0	0
[truncated: 951 more columns]

## Sheet: edge_plot
	X2	Y2	OTU_2	OTU_1	weight	X1	Y1	cor
1	-56.7677	24.4291	bac_ASV_243	fun_ASV_1	0.979088	-60.0677	20.5626	+
2	-56.7677	24.4291	bac_ASV_243	fun_ASV_5	0.995825	-58.7059	24.1779	+
3	-56.7677	24.4291	bac_ASV_243	fun_ASV_87	0.945615	-61.1732	23.1579	+
4	-56.7677	24.4291	bac_ASV_243	fun_ASV_99	0.962185	-57.9958	26.301	+
5	-56.7677	24.4291	bac_ASV_243	fun_ASV_227	0.966387	-55.6805	23.3365	+
6	-56.7677	24.4291	bac_ASV_243	fun_ASV_243	1	-58.3591	18.7234	+
7	-56.7677	24.4291	bac_ASV_243	fun_ASV_292	0.995825	-54.2506	22.0163	+
8	-55.3737	20.1481	bac_ASV_5	fun_ASV_1	0.983333	-60.0677	20.5626	+
9	-55.3737	20.1481	bac_ASV_5	fun_ASV_5	1	-58.7059	24.1779	+
10	-55.3737	20.1481	bac_ASV_5	fun_ASV_99	0.945615	-57.9958	26.301	+
11	-55.3737	20.1481	bac_ASV_5	fun_ASV_227	0.962352	-55.6805	23.3365	+
12	-55.3737	20.1481	bac_ASV_5	fun_ASV_243	0.995825	-58.3591	18.7234	+
13	-55.3737	20.1481	bac_ASV_5	fun_ASV_292	1	-54.2506	22.0163	+
14	9.06367	-24.7955	bac_ASV_182	fun_ASV_182	1	0.715435	-27.0392	+
15	9.06367	-24.7955	bac_ASV_182	fun_ASV_162	0.96624	5.12812	-28.6989	+
16	9.06367	-24.7955	bac_ASV_182	fun_ASV_173	0.95	7.32476	-23.0414	+
17	9.06367	-24.7955	bac_ASV_182	fun_ASV_235	0.95	4.53561	-27.1134	+
18	9.06367	-24.7955	bac_ASV_182	fun_ASV_233	0.96624	9.79401	-27.0388	+
19	9.06367	-24.7955	bac_ASV_182	fun_ASV_351	0.945615	7.0503	-28.8242	+
20	-56.5921	19.5391	bac_ASV_227	fun_ASV_1	0.979088	-60.0677	20.5626	+
21	-56.5921	19.5391	bac_ASV_227	fun_ASV_5	0.962352	-58.7059	24.1779	+
22	-56.5921	19.5391	bac_ASV_227	fun_ASV_87	0.962352	-61.1732	23.1579	+
23	-56.5921	19.5391	bac_ASV_227	fun_ASV_227	1	-55.6805	23.3365	+
24	-56.5921	19.5391	bac_ASV_227	fun_ASV_243	0.966387	-58.3591	18.7234	+
25	-56.5921	19.5391	bac_ASV_227	fun_ASV_292	0.962352	-54.2506	22.0163	+
26	-57.4048	21.7423	bac_ASV_292	fun_ASV_1	0.983333	-60.0677	20.5626	+
27	-57.4048	21.7423	bac_ASV_292	fun_ASV_5	1	-58.7059	24.1779	+
28	-57.4048	21.7423	bac_ASV_292	fun_ASV_99	0.945615	-57.9958	26.301	+
29	-57.4048	21.7423	bac_ASV_292	fun_ASV_227	0.962352	-55.6805	23.3365	+
30	-57.4048	21.7423	bac_ASV_292	fun_ASV_243	0.995825	-58.3591	18.7234	+
31	-57.4048	21.7423	bac_ASV_292	fun_ASV_292	1	-54.2506	22.0163	+
32	-55.2275	24.3699	bac_ASV_1	fun_ASV_1	1	-60.0677	20.5626	+
33	-55.2275	24.3699	bac_ASV_1	fun_ASV_5	0.983333	-58.7059	24.1779	+
34	-55.2275	24.3699	bac_ASV_1	fun_ASV_227	0.979088	-55.6805	23.3365	+
35	-55.2275	24.3699	bac_ASV_1	fun_ASV_243	0.979088	-58.3591	18.7234	+
36	-55.2275	24.3699	bac_ASV_1	fun_ASV_292	0.983333	-54.2506	22.0163	+
37	19.4289	-16.0519	bac_ASV_14	fun_ASV_14	1	23.1649	-20.7612	+
38	19.4289	-16.0519	bac_ASV_14	fun_ASV_43	0.966667	18.6544	-22.1422	+
39	19.4289	-16.0519	bac_ASV_14	fun_ASV_122	0.949289	21.8031	-18.4648	+
40	19.4289	-16.0519	bac_ASV_14	fun_ASV_118	0.95	16.3512	-16.8729	+
41	19.4289	-16.0519	bac_ASV_14	fun_ASV_288	0.949289	16.1502	-18.92	+
42	-58.2196	15.652	bac_ASV_87	fun_ASV_39	0.95	-53.319	19.6852	+
43	-58.2196	15.652	bac_ASV_87	fun_ASV_87	1	-61.1732	23.1579	+
44	-58.2196	15.652	bac_ASV_87	fun_ASV_227	0.962352	-55.6805	23.3365	+
45	-58.2196	15.652	bac_ASV_87	fun_ASV_243	0.945615	-58.3591	18.7234	+
46	-58.2196	15.652	bac_ASV_87	fun_ASV_302	0.940019	-55.3177	17.5667	+
47	20.8945	-21.4021	bac_ASV_122	fun_ASV_14	0.949289	23.1649	-20.7612	+
48	20.8945	-21.4021	bac_ASV_122	fun_ASV_43	0.96624	18.6544	-22.1422	+
49	20.8945	-21.4021	bac_ASV_122	fun_ASV_122	1	21.8031	-18.4648	+
50	20.8945	-21.4021	bac_ASV_122	fun_ASV_118	0.983192	16.3512	-16.8729	+
51	20.8945	-21.4021	bac_ASV_122	fun_ASV_288	0.948276	16.1502	-18.92	+
52	-6.74441	-19.734	bac_ASV_167	fun_ASV_34	-0.940019	-5.99653	-25.5795	-
53	-6.74441	-19.734	bac_ASV_167	fun_ASV_94	-0.957427	-63.4054	20.7432	-
54	-6.74441	-19.734	bac_ASV_167	fun_ASV_195	-0.940019	-11.6126	-22.7427	-
55	-6.74441	-19.734	bac_ASV_167	fun_ASV_167	1	-9.29049	-19.0228	+
56	-6.74441	-19.734	bac_ASV_167	fun_ASV_341	-0.938384	-4.64934	-21.3462	-
57	-5.06837	-23.4854	bac_ASV_341	fun_ASV_79	0.938384	-10.2734	-23.9836	+
58	-5.06837	-23.4854	bac_ASV_341	fun_ASV_199	0.96624	-10.3127	-21.4607	+
59	-5.06837	-23.4854	bac_ASV_341	fun_ASV_167	-0.938384	-9.29049	-19.0228	-
60	-5.06837	-23.4854	bac_ASV_341	fun_ASV_341	1	-4.64934	-21.3462	+
61	-5.06837	-23.4854	bac_ASV_341	fun_ASV_399	0.965517	5.79245	0.668078	+
62	-53.1038	24.7644	bac_ASV_302	fun_ASV_39	0.940019	-53.319	19.6852	+
63	-53.1038	24.7644	bac_ASV_302	fun_ASV_87	0.940019	-61.1732	23.1579	+
64	-53.1038	24.7644	bac_ASV_302	fun_ASV_95	0.940019	-51.5433	21.4596	+
65	-53.1038	24.7644	bac_ASV_302	fun_ASV_191	0.945455	-55.4734	26.3612	+
66	-53.1038	24.7644	bac_ASV_302	fun_ASV_302	1	-55.3177	17.5667	+
67	17.1549	1.38343	bac_ASV_7	fun_ASV_7	1	18.3881	4.93975	+
68	17.1549	1.38343	bac_ASV_7	fun_ASV_21	0.966667	19.0927	-0.414626	+
69	17.1549	1.38343	bac_ASV_7	fun_ASV_20	1	17.906	3.17879	+
70	17.1549	1.38343	bac_ASV_7	fun_ASV_312	0.949289	21.6084	-0.22044	+
71	20.1372	2.44637	bac_ASV_20	fun_ASV_7	1	18.3881	4.93975	+
72	20.1372	2.44637	bac_ASV_20	fun_ASV_21	0.966667	19.0927	-0.414626	+
73	20.1372	2.44637	bac_ASV_20	fun_ASV_20	1	17.906	3.17879	+
74	20.1372	2.44637	bac_ASV_20	fun_ASV_312	0.949289	21.6084	-0.22044	+
75	-8.80808	4.96857	bac_ASV_31	fun_ASV_31	1	-11.182	10.1952	+
76	-8.80808	4.96857	bac_ASV_31	fun_ASV_180	-0.945615	-6.7392	6.61419	-
77	-8.80808	4.96857	bac_ASV_31	fun_ASV_318	0.96624	-6.7607	8.85285	+
78	-8.80808	4.96857	bac_ASV_31	fun_ASV_410	-0.945615	-12.7889	8.18571	-
79	-13.3368	-1.66507	bac_ASV_93	fun_ASV_25	0.95	-15.8283	0.319448	+
80	-13.3368	-1.66507	bac_ASV_93	fun_ASV_93	1	-11.5481	-4.30068	+
81	-13.3368	-1.66507	bac_ASV_93	fun_ASV_58	1	-14.4123	-4.54537	+
82	-13.3368	-1.66507	bac_ASV_93	fun_ASV_126	0.957427	-12.9571	1.69871	+
83	15.4631	-20.9677	bac_ASV_43	fun_ASV_14	0.966667	23.1649	-20.7612	+
84	15.4631	-20.9677	bac_ASV_43	fun_ASV_43	1	18.6544	-22.1422	+
85	15.4631	-20.9677	bac_ASV_43	fun_ASV_122	0.96624	21.8031	-18.4648	+
86	15.4631	-20.9677	bac_ASV_43	fun_ASV_118	0.983333	16.3512	-16.8729	+
87	-61.4399	17.9936	bac_ASV_39	fun_ASV_39	1	-53.319	19.6852	+
88	-61.4399	17.9936	bac_ASV_39	fun_ASV_87	0.95	-61.1732	23.1579	+
89	-61.4399	17.9936	bac_ASV_39	fun_ASV_191	0.940019	-55.4734	26.3612	+
90	-61.4399	17.9936	bac_ASV_39	fun_ASV_302	0.940019	-55.3177	17.5667	+
91	25.9142	-9.98857	bac_ASV_71	fun_ASV_6	0.95	22.4232	-11.9335	+
92	25.9142	-9.98857	bac_ASV_71	fun_ASV_71	1	28.0154	-9.85272	+
93	25.9142	-9.98857	bac_ASV_71	fun_ASV_317	0.966667	24.4945	-7.62016	+
94	25.9142	-9.98857	bac_ASV_71	fun_ASV_307	0.96624	21.3348	-6.4203	+
95	-16.2907	-2.5178	bac_ASV_58	fun_ASV_25	0.95	-15.8283	0.319448	+
96	-16.2907	-2.5178	bac_ASV_58	fun_ASV_93	1	-11.5481	-4.30068	+
97	-16.2907	-2.5178	bac_ASV_58	fun_ASV_58	1	-14.4123	-4.54537	+
98	-16.2907	-2.5178	bac_ASV_58	fun_ASV_126	0.957427	-12.9571	1.69871	+
99	-60.5049	26.0354	bac_ASV_99	fun_ASV_5	0.945615	-58.7059	24.1779	+
100	-60.5049	26.0354	bac_ASV_99	fun_ASV_99	1	-57.9958	26.301	+
101	-60.5049	26.0354	bac_ASV_99	fun_ASV_243	0.962185	-58.3591	18.7234	+
102	-60.5049	26.0354	bac_ASV_99	fun_ASV_292	0.945615	-54.2506	22.0163	+
103	16.8492	-23.4664	bac_ASV_118	fun_ASV_14	0.95	23.1649	-20.7612	+
104	16.8492	-23.4664	bac_ASV_118	fun_ASV_43	0.983333	18.6544	-22.1422	+
105	16.8492	-23.4664	bac_ASV_118	fun_ASV_122	0.983192	21.8031	-18.4648	+
106	16.8492	-23.4664	bac_ASV_118	fun_ASV_118	1	16.3512	-16.8729	+
107	4.88659	-24.0034	bac_ASV_173	fun_ASV_17	0.983333	9.31253	-9.16556	+
108	4.88659	-24.0034	bac_ASV_173	fun_ASV_182	0.95	0.715435	-27.0392	+
109	4.88659	-24.0034	bac_ASV_173	fun_ASV_173	1	7.32476	-23.0414	+
110	4.88659	-24.0034	bac_ASV_173	fun_ASV_435	0.962352	3.02282	-3.58015	+
111	11.4456	13.2782	bac_ASV_154	fun_ASV_154	1	11.0569	9.07686	+
112	11.4456	13.2782	bac_ASV_154	fun_ASV_257	1	7.27557	13.0227	+
113	11.4456	13.2782	bac_ASV_154	fun_ASV_524	1	6.88248	10.0633	+
114	11.4456	13.2782	bac_ASV_154	fun_ASV_644	0.96875	9.68386	14.0572	+
115	-1.42015	10.3355	bac_ASV_174	fun_ASV_38	0.940019	1.24913	9.62848	+
116	-1.42015	10.3355	bac_ASV_174	fun_ASV_174	1	-1.16349	13.0849	+
117	-1.42015	10.3355	bac_ASV_174	fun_ASV_454	0.945455	2.92294	10.2195	+
118	-1.42015	10.3355	bac_ASV_174	fun_ASV_547	0.956089	1.5058	12.3779	+
119	13.5135	-18.3197	bac_ASV_288	fun_ASV_14	0.949289	23.1649	-20.7612	+
120	13.5135	-18.3197	bac_ASV_288	fun_ASV_122	0.948276	21.8031	-18.4648	+
121	13.5135	-18.3197	bac_ASV_288	fun_ASV_132	0.953269	19.9812	-23.5773	+
122	13.5135	-18.3197	bac_ASV_288	fun_ASV_288	1	16.1502	-18.92	+
123	4.18477	-25.7973	bac_ASV_233	fun_ASV_182	0.96624	0.715435	-27.0392	+
124	4.18477	-25.7973	bac_ASV_233	fun_ASV_162	0.965517	5.12812	-28.6989	+
125	4.18477	-25.7973	bac_ASV_233	fun_ASV_224	0.96624	-2.49852	-4.07553	+
126	4.18477	-25.7973	bac_ASV_233	fun_ASV_233	1	9.79401	-27.0388	+
127	12.6177	11.9452	bac_ASV_257	fun_ASV_154	1	11.0569	9.07686	+
128	12.6177	11.9452	bac_ASV_257	fun_ASV_257	1	7.27557	13.0227	+
129	12.6177	11.9452	bac_ASV_257	fun_ASV_524	1	6.88248	10.0633	+
130	12.6177	11.9452	bac_ASV_257	fun_ASV_644	0.96875	9.68386	14.0572	+
131	19.0885	14.4188	bac_ASV_384	fun_ASV_299	0.953269	17.7048	13.7395	+
132	19.0885	14.4188	bac_ASV_384	fun_ASV_384	1	18.8163	11.6709	+
133	19.0885	14.4188	bac_ASV_384	fun_ASV_381	0.965517	21.3093	13.6227	+
134	19.0885	14.4188	bac_ASV_384	fun_ASV_436	0.982759	15.6912	12.9582	+
135	4.85057	16.8306	bac_ASV_391	fun_ASV_391	1	8.59072	18.8248	+
136	4.85057	16.8306	bac_ASV_391	fun_ASV_533	1	7.86722	17.6707	+
137	4.85057	16.8306	bac_ASV_391	fun_ASV_421	1	6.02672	19.1292	+
138	4.85057	16.8306	bac_ASV_391	fun_ASV_429	1	6.80618	16.1849	+
139	23.6639	-4.56496	bac_ASV_307	fun_ASV_71	0.96624	28.0154	-9.85272	+
140	23.6639	-4.56496	bac_ASV_307	fun_ASV_307	1	21.3348	-6.4203	+
141	23.6639	-4.56496	bac_ASV_307	fun_ASV_519	0.982759	21.8453	-9.35394	+
142	23.6639	-4.56496	bac_ASV_307	fun_ASV_325	0.982759	23.9908	-10.3352	+
143	26.7149	-4.94482	bac_ASV_519	fun_ASV_9	0.949289	-0.182147	-3.62813	+
144	26.7149	-4.94482	bac_ASV_519	fun_ASV_307	0.982759	21.3348	-6.4203	+
145	26.7149	-4.94482	bac_ASV_519	fun_ASV_519	1	21.8453	-9.35394	+
146	26.7149	-4.94482	bac_ASV_519	fun_ASV_325	1	23.9908	-10.3352	+
147	27.4064	-7.67968	bac_ASV_325	fun_ASV_9	0.949289	-0.182147	-3.62813	+
148	27.4064	-7.67968	bac_ASV_325	fun_ASV_307	0.982759	21.3348	-6.4203	+
149	27.4064	-7.67968	bac_ASV_325	fun_ASV_519	1	21.8453	-9.35394	+
150	27.4064	-7.67968	bac_ASV_325	fun_ASV_325	1	23.9908	-10.3352	+
151	-0.0428252	14.1432	bac_ASV_547	fun_ASV_38	0.949289	1.24913	9.62848	+
152	-0.0428252	14.1432	bac_ASV_547	fun_ASV_174	0.956089	-1.16349	13.0849	+
153	-0.0428252	14.1432	bac_ASV_547	fun_ASV_454	0.956089	2.92294	10.2195	+
154	-0.0428252	14.1432	bac_ASV_547	fun_ASV_547	1	1.5058	12.3779	+
155	-9.55083	-9.86682	bac_ASV_338	fun_ASV_10	0.940019	-11.8373	-7.95917	+
156	-9.55083	-9.86682	bac_ASV_338	fun_ASV_322	0.981818	-9.58295	-12.5102	+
157	-9.55083	-9.86682	bac_ASV_338	fun_ASV_338	1	-14.3679	-14.4057	+
158	-9.55083	-9.86682	bac_ASV_338	fun_ASV_452	0.953463	-14.4656	-9.07996	+
159	2.70656	18.0977	bac_ASV_533	fun_ASV_391	1	8.59072	18.8248	+
160	2.70656	18.0977	bac_ASV_533	fun_ASV_533	1	7.86722	17.6707	+
161	2.70656	18.0977	bac_ASV_533	fun_ASV_421	1	6.02672	19.1292	+
162	2.70656	18.0977	bac_ASV_533	fun_ASV_429	1	6.80618	16.1849	+
163	12.5676	9.84018	bac_ASV_524	fun_ASV_154	1	11.0569	9.07686	+
164	12.5676	9.84018	bac_ASV_524	fun_ASV_257	1	7.27557	13.0227	+
165	12.5676	9.84018	bac_ASV_524	fun_ASV_524	1	6.88248	10.0633	+
166	12.5676	9.84018	bac_ASV_524	fun_ASV_644	0.96875	9.68386	14.0572	+
167	8.51686	20.8829	bac_ASV_421	fun_ASV_391	1	8.59072	18.8248	+
168	8.51686	20.8829	bac_ASV_421	fun_ASV_533	1	7.86722	17.6707	+
169	8.51686	20.8829	bac_ASV_421	fun_ASV_421	1	6.02672	19.1292	+
170	8.51686	20.8829	bac_ASV_421	fun_ASV_429	1	6.80618	16.1849	+
171	6.60395	21.6459	bac_ASV_429	fun_ASV_391	1	8.59072	18.8248	+
172	6.60395	21.6459	bac_ASV_429	fun_ASV_533	1	7.86722	17.6707	+
173	6.60395	21.6459	bac_ASV_429	fun_ASV_421	1	6.02672	19.1292	+
174	6.60395	21.6459	bac_ASV_429	fun_ASV_429	1	6.80618	16.1849	+
175	9.97072	11.1589	bac_ASV_644	fun_ASV_154	0.96875	11.0569	9.07686	+
176	9.97072	11.1589	bac_ASV_644	fun_ASV_257	0.96875	7.27557	13.0227	+
177	9.97072	11.1589	bac_ASV_644	fun_ASV_524	0.96875	6.88248	10.0633	+
178	9.97072	11.1589	bac_ASV_644	fun_ASV_644	1	9.68386	14.0572	+
179	-21.6692	-6.06549	bac_ASV_18	fun_ASV_18	1	-22.2568	-3.30643	+
180	-21.6692	-6.06549	bac_ASV_18	fun_ASV_245	0.966667	-23.9087	-4.61213	+
181	-21.6692	-6.06549	bac_ASV_18	fun_ASV_249	-0.966667	-24.816	-7.01983	-
182	20.6154	5.16597	bac_ASV_21	fun_ASV_7	0.966667	18.3881	4.93975	+
183	20.6154	5.16597	bac_ASV_21	fun_ASV_21	1	19.0927	-0.414626	+
184	20.6154	5.16597	bac_ASV_21	fun_ASV_20	0.966667	17.906	3.17879	+
185	-10.5246	-1.88766	bac_ASV_25	fun_ASV_25	1	-15.8283	0.319448	+
186	-10.5246	-1.88766	bac_ASV_25	fun_ASV_93	0.95	-11.5481	-4.30068	+
187	-10.5246	-1.88766	bac_ASV_25	fun_ASV_58	0.95	-14.4123	-4.54537	+
188	-7.52123	-22.679	bac_ASV_34	fun_ASV_34	1	-5.99653	-25.5795	+
189	-7.52123	-22.679	bac_ASV_34	fun_ASV_167	-0.940019	-9.29049	-19.0228	-
190	-7.52123	-22.679	bac_ASV_34	fun_ASV_443	0.95	-8.44822	-25.2801	+
191	4.13063	11.5204	bac_ASV_38	fun_ASV_38	1	1.24913	9.62848	+
192	4.13063	11.5204	bac_ASV_38	fun_ASV_174	0.940019	-1.16349	13.0849	+
193	4.13063	11.5204	bac_ASV_38	fun_ASV_547	0.949289	1.5058	12.3779	+
194	-5.42205	19.033	bac_ASV_42	fun_ASV_42	1	-6.54777	18.9557	+
195	-5.42205	19.033	bac_ASV_42	fun_ASV_273	0.949289	-5.842	16.9143	+
196	-5.42205	19.033	bac_ASV_42	fun_ASV_294	-0.940019	-3.93205	18.6383	-
197	-2.49255	-23.664	bac_ASV_79	fun_ASV_79	1	-10.2734	-23.9836	+
198	-2.49255	-23.664	bac_ASV_79	fun_ASV_199	0.940019	-10.3127	-21.4607	+
199	-2.49255	-23.664	bac_ASV_79	fun_ASV_341	0.938384	-4.64934	-21.3462	+
200	-50.1223	23.9586	bac_ASV_94	fun_ASV_94	1	-63.4054	20.7432	+
201	-50.1223	23.9586	bac_ASV_94	fun_ASV_95	-0.966667	-51.5433	21.4596	-
202	-50.1223	23.9586	bac_ASV_94	fun_ASV_167	-0.957427	-9.29049	-19.0228	-
203	-10.7433	0.206543	bac_ASV_126	fun_ASV_93	0.957427	-11.5481	-4.30068	+
204	-10.7433	0.206543	bac_ASV_126	fun_ASV_58	0.957427	-14.4123	-4.54537	+
205	-10.7433	0.206543	bac_ASV_126	fun_ASV_126	1	-12.9571	1.69871	+
206	30.1128	1.50569	bac_ASV_89	fun_ASV_60	0.966667	29.6406	3.84852	+
207	30.1128	1.50569	bac_ASV_89	fun_ASV_89	1	27.1729	2.3015	+
208	30.1128	1.50569	bac_ASV_89	fun_ASV_133	0.95	28.4872	-0.578937	+
209	-60.7065	15.5179	bac_ASV_95	fun_ASV_94	-0.966667	-63.4054	20.7432	-
210	-60.7065	15.5179	bac_ASV_95	fun_ASV_95	1	-51.5433	21.4596	+
211	-60.7065	15.5179	bac_ASV_95	fun_ASV_302	0.940019	-55.3177	17.5667	+
212	15.2101	-30.0661	bac_ASV_109	fun_ASV_109	1	16.0493	-28.1882	+
213	15.2101	-30.0661	bac_ASV_109	fun_ASV_254	0.945455	17.0406	-31.0042	+
214	15.2101	-30.0661	bac_ASV_109	fun_ASV_406	0.981818	14.0638	-29.3304	+
215	3.17587	-27.0337	bac_ASV_162	fun_ASV_182	0.96624	0.715435	-27.0392	+
216	3.17587	-27.0337	bac_ASV_162	fun_ASV_162	1	5.12812	-28.6989	+
217	3.17587	-27.0337	bac_ASV_162	fun_ASV_233	0.965517	9.79401	-27.0388	+
218	-3.60375	-26.1919	bac_ASV_199	fun_ASV_79	0.940019	-10.2734	-23.9836	+
219	-3.60375	-26.1919	bac_ASV_199	fun_ASV_199	1	-10.3127	-21.4607	+
220	-3.60375	-26.1919	bac_ASV_199	fun_ASV_341	0.96624	-4.64934	-21.3462	+
221	-3.94459	-30.2383	bac_ASV_153	fun_ASV_153	1	0.0614652	-32.684	+
222	-3.94459	-30.2383	bac_ASV_153	fun_ASV_205	1	-5.78479	-32.3006	+
223	-3.94459	-30.2383	bac_ASV_153	fun_ASV_566	1	-4.82694	-33.9947	+
224	30.1153	10.7795	bac_ASV_194	fun_ASV_194	1	28.9914	12.0451	+
225	30.1153	10.7795	bac_ASV_194	fun_ASV_362	1	27.2154	10.5086	+
226	30.1153	10.7795	bac_ASV_194	fun_ASV_585	1	27.9924	12.971	+
227	14.9359	21.7352	bac_ASV_213	fun_ASV_213	1	11.4043	19.8094	+
228	14.9359	21.7352	bac_ASV_213	fun_ASV_297	1	12.88	21.856	+
229	14.9359	21.7352	bac_ASV_213	fun_ASV_334	1	14.3907	19.2114	+
230	2.56369	-29.2409	bac_ASV_235	fun_ASV_106	0.95	11.4228	-24.8058	+
231	2.56369	-29.2409	bac_ASV_235	fun_ASV_182	0.95	0.715435	-27.0392	+
232	2.56369	-29.2409	bac_ASV_235	fun_ASV_235	1	4.53561	-27.1134	+
233	-2.06701	20.2587	bac_ASV_168	fun_ASV_168	1	-0.341534	24.4073	+
234	-2.06701	20.2587	bac_ASV_168	fun_ASV_311	-0.95	-0.689394	21.3782	-
235	-2.06701	20.2587	bac_ASV_168	fun_ASV_397	-0.95	-0.44322	22.7178	-
236	-26.8197	3.11645	bac_ASV_223	fun_ASV_223	1	-23.3959	-0.171877	+
237	-26.8197	3.11645	bac_ASV_223	fun_ASV_231	0.949289	-25.6739	0.882866	+
238	-26.8197	3.11645	bac_ASV_223	fun_ASV_548	0.948276	-23.6564	2.98348	+
239	-11.3421	5.72175	bac_ASV_180	fun_ASV_31	-0.945615	-11.182	10.1952	-
240	-11.3421	5.72175	bac_ASV_180	fun_ASV_67	-0.953983	-9.41073	8.07678	-
241	-11.3421	5.72175	bac_ASV_180	fun_ASV_180	1	-6.7392	6.61419	+
242	-25.5006	5.40736	bac_ASV_231	fun_ASV_223	0.949289	-23.3959	-0.171877	+
243	-25.5006	5.40736	bac_ASV_231	fun_ASV_231	1	-25.6739	0.882866	+
244	-25.5006	5.40736	bac_ASV_231	fun_ASV_548	0.96624	-23.6564	2.98348	+
245	25.4105	-12.7036	bac_ASV_317	fun_ASV_71	0.966667	28.0154	-9.85272	+
246	25.4105	-12.7036	bac_ASV_317	fun_ASV_317	1	24.4945	-7.62016	+
247	25.4105	-12.7036	bac_ASV_317	fun_ASV_356	0.95	29.3474	-6.28524	+
248	-1.47715	-30.7005	bac_ASV_205	fun_ASV_153	1	0.0614652	-32.684	+
249	-1.47715	-30.7005	bac_ASV_205	fun_ASV_205	1	-5.78479	-32.3006	+
250	-1.47715	-30.7005	bac_ASV_205	fun_ASV_566	1	-4.82694	-33.9947	+
251	-25.0152	-12.7319	bac_ASV_234	fun_ASV_234	1	-22.4692	-12.2974	+
252	-25.0152	-12.7319	bac_ASV_234	fun_ASV_286	0.976471	-25.5528	-13.724	+
253	-25.0152	-12.7319	bac_ASV_234	fun_ASV_465	1	-25.8122	-15.2434	+
254	-52.4057	17.6215	bac_ASV_191	fun_ASV_39	0.940019	-53.319	19.6852	+
255	-52.4057	17.6215	bac_ASV_191	fun_ASV_191	1	-55.4734	26.3612	+
256	-52.4057	17.6215	bac_ASV_191	fun_ASV_302	0.945455	-55.3177	17.5667	+
257	-2.6959	22.8534	bac_ASV_311	fun_ASV_168	-0.95	-0.341534	24.4073	-
258	-2.6959	22.8534	bac_ASV_311	fun_ASV_311	1	-0.689394	21.3782	+
259	-2.6959	22.8534	bac_ASV_311	fun_ASV_397	1	-0.44322	22.7178	+
260	-19.5441	-3.55603	bac_ASV_245	fun_ASV_18	0.966667	-22.2568	-3.30643	+
261	-19.5441	-3.55603	bac_ASV_245	fun_ASV_245	1	-23.9087	-4.61213	+
262	-19.5441	-3.55603	bac_ASV_245	fun_ASV_249	-0.966667	-24.816	-7.01983	-
263	-18.3283	-6.61136	bac_ASV_249	fun_ASV_18	-0.966667	-22.2568	-3.30643	-
264	-18.3283	-6.61136	bac_ASV_249	fun_ASV_245	-0.966667	-23.9087	-4.61213	-
265	-18.3283	-6.61136	bac_ASV_249	fun_ASV_249	1	-24.816	-7.01983	+
266	16.0642	9.89231	bac_ASV_299	fun_ASV_250	-0.937247	21.6096	10.1803	-
267	16.0642	9.89231	bac_ASV_299	fun_ASV_299	1	17.7048	13.7395	+
268	16.0642	9.89231	bac_ASV_299	fun_ASV_384	0.953269	18.8163	11.6709	+
269	17.2286	21.0473	bac_ASV_297	fun_ASV_213	1	11.4043	19.8094	+
270	17.2286	21.0473	bac_ASV_297	fun_ASV_297	1	12.88	21.856	+
271	17.2286	21.0473	bac_ASV_297	fun_ASV_334	1	14.3907	19.2114	+
272	-24.6214	11.6041	bac_ASV_271	fun_ASV_271	1	-22.4883	13.3576	+
273	-24.6214	11.6041	bac_ASV_271	fun_ASV_387	1	-22.5812	9.88213	+
274	-24.6214	11.6041	bac_ASV_271	fun_ASV_486	0.96875	-20.691	11.5038	+
275	22.296	4.16821	bac_ASV_312	fun_ASV_7	0.949289	18.3881	4.93975	+
276	22.296	4.16821	bac_ASV_312	fun_ASV_20	0.949289	17.906	3.17879	+
277	22.296	4.16821	bac_ASV_312	fun_ASV_312	1	21.6084	-0.22044	+
278	29.6243	8.00165	bac_ASV_362	fun_ASV_194	1	28.9914	12.0451	+
279	29.6243	8.00165	bac_ASV_362	fun_ASV_362	1	27.2154	10.5086	+
280	29.6243	8.00165	bac_ASV_362	fun_ASV_585	1	27.9924	12.971	+
281	6.20035	-31.0906	bac_ASV_351	fun_ASV_182	0.945615	0.715435	-27.0392	+
282	6.20035	-31.0906	bac_ASV_351	fun_ASV_351	1	7.0503	-28.8242	+
283	6.20035	-31.0906	bac_ASV_351	fun_ASV_652	0.983193	9.21362	-30.058	+
284	-23.8838	-11.6851	bac_ASV_286	fun_ASV_234	0.976471	-22.4692	-12.2974	+
285	-23.8838	-11.6851	bac_ASV_286	fun_ASV_286	1	-25.5528	-13.724	+
286	-23.8838	-11.6851	bac_ASV_286	fun_ASV_465	0.976471	-25.8122	-15.2434	+
287	3.92379	13.2834	bac_ASV_454	fun_ASV_174	0.945455	-1.16349	13.0849	+
288	3.92379	13.2834	bac_ASV_454	fun_ASV_454	1	2.92294	10.2195	+
289	3.92379	13.2834	bac_ASV_454	fun_ASV_547	0.956089	1.5058	12.3779	+
290	16.9162	18.6741	bac_ASV_334	fun_ASV_213	1	11.4043	19.8094	+
291	16.9162	18.6741	bac_ASV_334	fun_ASV_297	1	12.88	21.856	+
292	16.9162	18.6741	bac_ASV_334	fun_ASV_334	1	14.3907	19.2114	+
293	-16.3097	-16.6	bac_ASV_416	fun_ASV_92	-0.940019	-18.4144	-15.4678	-
294	-16.3097	-16.6	bac_ASV_416	fun_ASV_138	0.943961	-15.4788	-18.8409	+
295	-16.3097	-16.6	bac_ASV_416	fun_ASV_416	1	-16.7552	-21.2815	+
296	-14.654	20.1246	bac_ASV_578	fun_ASV_216	0.94	-15.3982	17.7695	+
297	-14.654	20.1246	bac_ASV_578	fun_ASV_578	1	-12.6469	17.5345	+
298	-14.654	20.1246	bac_ASV_578	fun_ASV_482	0.98	-11.6312	20.7581	+
299	18.3472	8.94972	bac_ASV_381	fun_ASV_384	0.965517	18.8163	11.6709	+
300	18.3472	8.94972	bac_ASV_381	fun_ASV_381	1	21.3093	13.6227	+
301	18.3472	8.94972	bac_ASV_381	fun_ASV_436	0.982759	15.6912	12.9582	+
302	26.5423	-19.3735	bac_ASV_422	fun_ASV_98	0.945615	28.6015	-19.4055	+
303	26.5423	-19.3735	bac_ASV_422	fun_ASV_321	0.94958	25.5121	-17.0702	+
304	26.5423	-19.3735	bac_ASV_422	fun_ASV_422	1	26.87	-15.2903	+
305	37.6997	-1.86494	bac_ASV_471	fun_ASV_471	1	33.1157	-1.35676	+
306	37.6997	-1.86494	bac_ASV_471	fun_ASV_327	1	35.2525	-0.356717	+
307	37.6997	-1.86494	bac_ASV_471	fun_ASV_503	1	34.859	-3.49827	+
308	19.7761	9.52769	bac_ASV_436	fun_ASV_384	0.982759	18.8163	11.6709	+
309	19.7761	9.52769	bac_ASV_436	fun_ASV_381	0.982759	21.3093	13.6227	+
310	19.7761	9.52769	bac_ASV_436	fun_ASV_436	1	15.6912	12.9582	+
311	-2.23429	25.6363	bac_ASV_397	fun_ASV_168	-0.95	-0.341534	24.4073	-
312	-2.23429	25.6363	bac_ASV_397	fun_ASV_311	1	-0.689394	21.3782	+
313	-2.23429	25.6363	bac_ASV_397	fun_ASV_397	1	-0.44322	22.7178	+
314	-10.3867	-26.6247	bac_ASV_443	fun_ASV_34	0.95	-5.99653	-25.5795	+
315	-10.3867	-26.6247	bac_ASV_443	fun_ASV_29	-0.95	-7.86757	-27.7619	-
316	-10.3867	-26.6247	bac_ASV_443	fun_ASV_443	1	-8.44822	-25.2801	+
317	37.9131	-4.94604	bac_ASV_327	fun_ASV_471	1	33.1157	-1.35676	+
318	37.9131	-4.94604	bac_ASV_327	fun_ASV_327	1	35.2525	-0.356717	+
319	37.9131	-4.94604	bac_ASV_327	fun_ASV_503	1	34.859	-3.49827	+
320	30.1424	-27.0353	bac_ASV_425	fun_ASV_425	1	27.1226	-23.9867	+
321	30.1424	-27.0353	bac_ASV_425	fun_ASV_502	1	29.1229	-24.4767	+
322	30.1424	-27.0353	bac_ASV_425	fun_ASV_556	0.96875	26.9004	-26.5591	+
323	-19.9446	12.9142	bac_ASV_387	fun_ASV_271	1	-22.4883	13.3576	+
324	-19.9446	12.9142	bac_ASV_387	fun_ASV_387	1	-22.5812	9.88213	+
325	-19.9446	12.9142	bac_ASV_387	fun_ASV_486	0.96875	-20.691	11.5038	+
326	2.20068	-24.4583	bac_ASV_652	fun_ASV_351	0.983193	7.0503	-28.8242	+
327	2.20068	-24.4583	bac_ASV_652	fun_ASV_331	0.937247	10.2553	-22.0664	+
328	2.20068	-24.4583	bac_ASV_652	fun_ASV_652	1	9.21362	-30.058	+
329	-19.2809	5.94505	bac_ASV_446	fun_ASV_47	-0.937247	-18.0947	3.58256	-
330	-19.2809	5.94505	bac_ASV_446	fun_ASV_108	-0.962352	-16.4119	5.763	-
331	-19.2809	5.94505	bac_ASV_446	fun_ASV_446	1	-17.8352	7.24798	+
332	28.4421	-29.0301	bac_ASV_502	fun_ASV_425	1	27.1226	-23.9867	+
333	28.4421	-29.0301	bac_ASV_502	fun_ASV_502	1	29.1229	-24.4767	+
334	28.4421	-29.0301	bac_ASV_502	fun_ASV_556	0.96875	26.9004	-26.5591	+
335	-23.6764	5.33171	bac_ASV_548	fun_ASV_223	0.948276	-23.3959	-0.171877	+
336	-23.6764	5.33171	bac_ASV_548	fun_ASV_231	0.96624	-25.6739	0.882866	+
337	-23.6764	5.33171	bac_ASV_548	fun_ASV_548	1	-23.6564	2.98348	+
338	-19.8392	15.0916	bac_ASV_486	fun_ASV_271	0.96875	-22.4883	13.3576	+
339	-19.8392	15.0916	bac_ASV_486	fun_ASV_387	0.96875	-22.5812	9.88213	+
340	-19.8392	15.0916	bac_ASV_486	fun_ASV_486	1	-20.691	11.5038	+
341	-23.4509	-14.2214	bac_ASV_465	fun_ASV_234	1	-22.4692	-12.2974	+
342	-23.4509	-14.2214	bac_ASV_465	fun_ASV_286	0.976471	-25.5528	-13.724	+
343	-23.4509	-14.2214	bac_ASV_465	fun_ASV_465	1	-25.8122	-15.2434	+
344	31.5883	-3.29774	bac_ASV_503	fun_ASV_471	1	33.1157	-1.35676	+
345	31.5883	-3.29774	bac_ASV_503	fun_ASV_327	1	35.2525	-0.356717	+
346	31.5883	-3.29774	bac_ASV_503	fun_ASV_503	1	34.859	-3.49827	+
347	-2.89663	-33.0256	bac_ASV_566	fun_ASV_153	1	0.0614652	-32.684	+
348	-2.89663	-33.0256	bac_ASV_566	fun_ASV_205	1	-5.78479	-32.3006	+
349	-2.89663	-33.0256	bac_ASV_566	fun_ASV_566	1	-4.82694	-33.9947	+
350	24.633	-23.9235	bac_ASV_556	fun_ASV_425	0.96875	27.1226	-23.9867	+
351	24.633	-23.9235	bac_ASV_556	fun_ASV_502	0.96875	29.1229	-24.4767	+
352	24.633	-23.9235	bac_ASV_556	fun_ASV_556	1	26.9004	-26.5591	+
353	26.6429	12.7861	bac_ASV_585	fun_ASV_194	1	28.9914	12.0451	+
354	26.6429	12.7861	bac_ASV_585	fun_ASV_362	1	27.2154	10.5086	+
355	26.6429	12.7861	bac_ASV_585	fun_ASV_585	1	27.9924	12.971	+
356	19.3514	-8.47716	bac_ASV_6	fun_ASV_6	1	22.4232	-11.9335	+
357	19.3514	-8.47716	bac_ASV_6	fun_ASV_71	0.95	28.0154	-9.85272	+
358	22.445	-33.8592	bac_ASV_4	fun_ASV_4	1	20.5974	-32.1597	+
359	22.445	-33.8592	bac_ASV_4	fun_ASV_450	0.95	23.1596	-30.7748	+
360	-15.7386	-11.6381	bac_ASV_10	fun_ASV_10	1	-11.8373	-7.95917	+
361	-15.7386	-11.6381	bac_ASV_10	fun_ASV_338	0.940019	-14.3679	-14.4057	+
362	34.0775	-11.2061	bac_ASV_13	fun_ASV_13	1	31.5025	-12.2031	+
363	34.0775	-11.2061	bac_ASV_13	fun_ASV_26	0.983333	34.1971	-13.3083	+
364	-14.5412	-26.2241	bac_ASV_22	fun_ASV_22	1	-17.0705	-25.1162	+
365	-14.5412	-26.2241	bac_ASV_22	fun_ASV_200	0.966667	-16.0036	-28.2145	+
366	32.5403	-15.1942	bac_ASV_26	fun_ASV_13	0.983333	31.5025	-12.2031	+
367	32.5403	-15.1942	bac_ASV_26	fun_ASV_26	1	34.1971	-13.3083	+
368	10.3173	-34.1756	bac_ASV_33	fun_ASV_33	1	12.0791	-32.0494	+
369	10.3173	-34.1756	bac_ASV_33	fun_ASV_430	0.962352	12.5695	-33.5107	+
370	-4.35758	-18.5977	bac_ASV_29	fun_ASV_29	1	-7.86757	-27.7619	+
371	-4.35758	-18.5977	bac_ASV_29	fun_ASV_443	-0.95	-8.44822	-25.2801	-
372	3.66301	-34.2021	bac_ASV_46	fun_ASV_46	1	5.69398	-36.6559	+
373	3.66301	-34.2021	bac_ASV_46	fun_ASV_293	0.983333	2.86592	-37.1715	+
374	-9.12246	-30.9043	bac_ASV_56	fun_ASV_56	1	-12.0986	-31.002	+
375	-9.12246	-30.9043	bac_ASV_56	fun_ASV_221	0.940019	-10.3375	-33.2521	+
376	20.3541	19.6615	bac_ASV_50	fun_ASV_50	1	23.1509	18.6392	+
377	20.3541	19.6615	bac_ASV_50	fun_ASV_55	0.983333	22.1926	20.8327	+
378	24.199	21.2974	bac_ASV_55	fun_ASV_50	0.983333	23.1509	18.6392	+
379	24.199	21.2974	bac_ASV_55	fun_ASV_55	1	22.1926	20.8327	+
380	-7.19932	22.7011	bac_ASV_61	fun_ASV_61	1	-10.4036	24.563	+
381	-7.19932	22.7011	bac_ASV_61	fun_ASV_103	-0.95	-9.12558	22.703	-
382	-16.7218	8.03254	bac_ASV_47	fun_ASV_47	1	-18.0947	3.58256	+
383	-16.7218	8.03254	bac_ASV_47	fun_ASV_446	-0.937247	-17.8352	7.24798	-
384	29.5504	15.5809	bac_ASV_63	fun_ASV_63	1	26.0711	16.2339	+
385	29.5504	15.5809	bac_ASV_63	fun_ASV_255	0.966667	28.1066	15.0412	+
386	26.6341	0.0158348	bac_ASV_60	fun_ASV_60	1	29.6406	3.84852	+
387	26.6341	0.0158348	bac_ASV_60	fun_ASV_89	0.966667	27.1729	2.3015	+
388	-9.13875	11.1103	bac_ASV_67	fun_ASV_67	1	-9.41073	8.07678	+
389	-9.13875	11.1103	bac_ASV_67	fun_ASV_180	-0.953983	-6.7392	6.61419	-
390	39.6866	-8.52267	bac_ASV_78	fun_ASV_78	1	37.5161	-9.90441	+
391	39.6866	-8.52267	bac_ASV_78	fun_ASV_398	0.98	40.2646	-10.6855	+
392	11.0557	25.1245	bac_ASV_65	fun_ASV_65	1	8.16717	24.1572	+
393	11.0557	25.1245	bac_ASV_65	fun_ASV_364	0.970292	9.49016	24.4811	+
394	-18.5066	-18.5121	bac_ASV_92	fun_ASV_92	1	-18.4144	-15.4678	+
395	-18.5066	-18.5121	bac_ASV_92	fun_ASV_416	-0.940019	-16.7552	-21.2815	-
396	28.1478	-17.2734	bac_ASV_98	fun_ASV_98	1	28.6015	-19.4055	+
397	28.1478	-17.2734	bac_ASV_98	fun_ASV_422	0.945615	26.87	-15.2903	+
398	5.37605	-22.3832	bac_ASV_106	fun_ASV_106	1	11.4228	-24.8058	+
399	5.37605	-22.3832	bac_ASV_106	fun_ASV_235	0.95	4.53561	-27.1134	+
400	36.7177	6.48301	bac_ASV_82	fun_ASV_82	1	34.3905	7.36965	+
401	36.7177	6.48301	bac_ASV_82	fun_ASV_289	0.957427	35.6886	5.03671	+
402	7.59185	-39.9331	bac_ASV_116	fun_ASV_116	1	9.96425	-38.2436	+
403	7.59185	-39.9331	bac_ASV_116	fun_ASV_242	0.983333	9.94016	-39.936	+
404	-26.8317	10.4834	bac_ASV_127	fun_ASV_127	1	-30.1596	7.65107	+
405	-26.8317	10.4834	bac_ASV_127	fun_ASV_238	-0.949289	-27.8254	8.1642	-
406	-18.9329	-36.6158	bac_ASV_101	fun_ASV_101	1	-20.6923	-34.6078	+
407	-18.9329	-36.6158	bac_ASV_101	fun_ASV_268	-0.937247	-17.2192	-34.4506	-
408	-7.72107	25.0372	bac_ASV_103	fun_ASV_61	-0.95	-10.4036	24.563	-
409	-7.72107	25.0372	bac_ASV_103	fun_ASV_103	1	-9.12558	22.703	+
410	2.3133	27.0274	bac_ASV_141	fun_ASV_141	1	4.31475	26.3734	+
411	2.3133	27.0274	bac_ASV_141	fun_ASV_171	0.981818	2.87109	24.8407	+
412	42.0432	2.31141	bac_ASV_134	fun_ASV_134	1	38.2201	1.59518	+
413	42.0432	2.31141	bac_ASV_134	fun_ASV_658	0.979088	40.5556	1.08772	+
414	18.4513	-19.3883	bac_ASV_132	fun_ASV_132	1	19.9812	-23.5773	+
415	18.4513	-19.3883	bac_ASV_132	fun_ASV_288	0.953269	16.1502	-18.92	+
416	33.72	-17.5906	bac_ASV_139	fun_ASV_139	1	32.3224	-19.7508	+
417	33.72	-17.5906	bac_ASV_139	fun_ASV_203	0.966667	34.6299	-19.1147	+
418	36.2599	-23.4149	bac_ASV_128	fun_ASV_128	1	35.5998	-25.0627	+
419	36.2599	-23.4149	bac_ASV_128	fun_ASV_204	0.95	33.8007	-23.6449	+
420	-15.4388	7.57513	bac_ASV_108	fun_ASV_108	1	-16.4119	5.763	+
421	-15.4388	7.57513	bac_ASV_108	fun_ASV_446	-0.962352	-17.8352	7.24798	-
422	-30.4749	-2.60751	bac_ASV_156	fun_ASV_156	1	-29.2824	-4.63051	+
423	-30.4749	-2.60751	bac_ASV_156	fun_ASV_525	0.940019	-28.8817	-1.48988	+
424	-19.914	-21.6912	bac_ASV_138	fun_ASV_138	1	-15.4788	-18.8409	+
425	-19.914	-21.6912	bac_ASV_138	fun_ASV_416	0.943961	-16.7552	-21.2815	+
426	4.56362	24.8523	bac_ASV_171	fun_ASV_141	0.981818	4.31475	26.3734	+
427	4.56362	24.8523	bac_ASV_171	fun_ASV_171	1	2.87109	24.8407	+
428	27.862	4.97547	bac_ASV_133	fun_ASV_89	0.95	27.1729	2.3015	+
429	27.862	4.97547	bac_ASV_133	fun_ASV_133	1	28.4872	-0.578937	+
430	15.8048	-38.4257	bac_ASV_142	fun_ASV_142	1	19.1537	-39.6575	+
431	15.8048	-38.4257	bac_ASV_142	fun_ASV_517	0.953983	18.4701	-36.3474	+
432	-30.1364	-12.9369	bac_ASV_163	fun_ASV_163	1	-31.497	-11.159	+
433	-30.1364	-12.9369	bac_ASV_163	fun_ASV_306	0.94958	-28.4823	-10.7258	+
434	-24.5742	-25.5879	bac_ASV_119	fun_ASV_119	1	-22.7399	-23.4447	+
435	-24.5742	-25.5879	bac_ASV_119	fun_ASV_442	0.953463	-21.7555	-25.4755	+
436	-13.0848	-34.0374	bac_ASV_221	fun_ASV_56	0.940019	-12.0986	-31.002	+
437	-13.0848	-34.0374	bac_ASV_221	fun_ASV_221	1	-10.3375	-33.2521	+
438	-18.7065	-27.6852	bac_ASV_200	fun_ASV_22	0.966667	-17.0705	-25.1162	+
439	-18.7065	-27.6852	bac_ASV_200	fun_ASV_200	1	-16.0036	-28.2145	+
440	34.0836	-26.2507	bac_ASV_204	fun_ASV_128	0.95	35.5998	-25.0627	+
441	34.0836	-26.2507	bac_ASV_204	fun_ASV_204	1	33.8007	-23.6449	+
442	-26.972	-21.0406	bac_ASV_188	fun_ASV_188	1	-26.2432	-17.9334	+
443	-26.972	-21.0406	bac_ASV_188	fun_ASV_490	-0.940019	-28.7571	-18.9828	-
444	34.517	-20.7064	bac_ASV_203	fun_ASV_139	0.966667	32.3224	-19.7508	+
445	34.517	-20.7064	bac_ASV_203	fun_ASV_203	1	34.6299	-19.1147	+
446	-7.12582	-16.7123	bac_ASV_195	fun_ASV_195	1	-11.6126	-22.7427	+
447	-7.12582	-16.7123	bac_ASV_195	fun_ASV_167	-0.940019	-9.29049	-19.0228	-
448	-19.1869	-31.4739	bac_ASV_268	fun_ASV_101	-0.937247	-20.6923	-34.6078	-
449	-19.1869	-31.4739	bac_ASV_268	fun_ASV_268	1	-17.2192	-34.4506	+
450	10.0291	-41.7596	bac_ASV_242	fun_ASV_116	0.983333	9.96425	-38.2436	+
451	10.0291	-41.7596	bac_ASV_242	fun_ASV_242	1	9.94016	-39.936	+
452	-0.0805529	-41.2341	bac_ASV_309	fun_ASV_309	1	-2.59091	-41.2361	+
453	-0.0805529	-41.2341	bac_ASV_309	fun_ASV_329	0.94	-1.64503	-38.4815	+
454	-15.1758	15.0171	bac_ASV_216	fun_ASV_216	1	-15.3982	17.7695	+
455	-15.1758	15.0171	bac_ASV_216	fun_ASV_578	0.94	-12.6469	17.5345	+
456	-29.6851	10.3336	bac_ASV_238	fun_ASV_127	-0.949289	-30.1596	7.65107	-
457	-29.6851	10.3336	bac_ASV_238	fun_ASV_238	1	-27.8254	8.1642	+
458	21.1351	-3.44925	bac_ASV_356	fun_ASV_317	0.95	24.4945	-7.62016	+
459	21.1351	-3.44925	bac_ASV_356	fun_ASV_356	1	29.3474	-6.28524	+
460	23.4527	12.0754	bac_ASV_250	fun_ASV_250	1	21.6096	10.1803	+
461	23.4527	12.0754	bac_ASV_250	fun_ASV_299	-0.937247	17.7048	13.7395	-
462	3.81482	31.3358	bac_ASV_285	fun_ASV_285	1	6.19777	33.3005	+
463	3.81482	31.3358	bac_ASV_285	fun_ASV_549	0.976471	6.89828	30.1932	+
464	-30.9626	-8.16059	bac_ASV_306	fun_ASV_163	0.94958	-31.497	-11.159	+
465	-30.9626	-8.16059	bac_ASV_306	fun_ASV_306	1	-28.4823	-10.7258	+
466	-10.3253	-40.7687	bac_ASV_407	fun_ASV_407	1	-8.36255	-39.3986	+
467	-10.3253	-40.7687	bac_ASV_407	fun_ASV_617	1	-7.05576	-41.6254	+
468	28.6787	17.4439	bac_ASV_255	fun_ASV_63	0.966667	26.0711	16.2339	+
469	28.6787	17.4439	bac_ASV_255	fun_ASV_255	1	28.1066	15.0412	+
470	-3.27162	16.7988	bac_ASV_273	fun_ASV_42	0.949289	-6.54777	18.9557	+
471	-3.27162	16.7988	bac_ASV_273	fun_ASV_273	1	-5.842	16.9143	+
472	17.1228	26.8595	bac_ASV_290	fun_ASV_290	1	18.5192	24.9153	+
473	17.1228	26.8595	bac_ASV_290	fun_ASV_478	1	18.4678	27.0746	+
474	1.51432	-35.4612	bac_ASV_293	fun_ASV_46	0.983333	5.69398	-36.6559	+
475	1.51432	-35.4612	bac_ASV_293	fun_ASV_293	1	2.86592	-37.1715	+
476	-20.2826	22.2356	bac_ASV_287	fun_ASV_287	1	-21.0429	18.2554	+
477	-20.2826	22.2356	bac_ASV_287	fun_ASV_380	0.96624	-19.7248	20.3918	+
478	13.7997	-27.7567	bac_ASV_254	fun_ASV_109	0.945455	16.0493	-28.1882	+
479	13.7997	-27.7567	bac_ASV_254	fun_ASV_254	1	17.0406	-31.0042	+
480	-11.4941	-14.3366	bac_ASV_322	fun_ASV_322	1	-9.58295	-12.5102	+
481	-11.4941	-14.3366	bac_ASV_322	fun_ASV_338	0.981818	-14.3679	-14.4057	+
482	28.6395	-15.1497	bac_ASV_321	fun_ASV_321	1	25.5121	-17.0702	+
483	28.6395	-15.1497	bac_ASV_321	fun_ASV_422	0.94958	26.87	-15.2903	+
484	14.5364	27.0472	bac_ASV_316	fun_ASV_316	1	12.0942	28.0615	+
485	14.5364	27.0472	bac_ASV_316	fun_ASV_506	0.96624	13.0532	27.4669	+
486	-22.5663	21.0309	bac_ASV_380	fun_ASV_287	0.96624	-21.0429	18.2554	+
487	-22.5663	21.0309	bac_ASV_380	fun_ASV_380	1	-19.7248	20.3918	+
488	-3.55632	-39.8459	bac_ASV_329	fun_ASV_309	0.94	-2.59091	-41.2361	+
489	-3.55632	-39.8459	bac_ASV_329	fun_ASV_329	1	-1.64503	-38.4815	+
490	-6.49664	11.1972	bac_ASV_318	fun_ASV_31	0.96624	-11.182	10.1952	+
491	-6.49664	11.1972	bac_ASV_318	fun_ASV_318	1	-6.7607	8.85285	+
492	18.5772	-28.8807	bac_ASV_406	fun_ASV_109	0.981818	16.0493	-28.1882	+
493	18.5772	-28.8807	bac_ASV_406	fun_ASV_406	1	14.0638	-29.3304	+
494	6.72447	-26.2628	bac_ASV_331	fun_ASV_331	1	10.2553	-22.0664	+
495	6.72447	-26.2628	bac_ASV_331	fun_ASV_652	0.937247	9.21362	-30.058	+
496	35.4062	14.3082	bac_ASV_396	fun_ASV_396	1	33.5821	12.6429	+
497	35.4062	14.3082	bac_ASV_396	fun_ASV_559	0.953463	36.187	12.3528	+
498	34.8249	20.1549	bac_ASV_390	fun_ASV_390	1	33.945	16.517	+
499	34.8249	20.1549	bac_ASV_390	fun_ASV_532	-0.940019	35.3998	18.5629	-
500	-2.05256	28.5878	bac_ASV_353	fun_ASV_353	1	-2.37207	30.9601	+
501	-2.05256	28.5878	bac_ASV_353	fun_ASV_449	-0.94958	0.206023	31.1023	-
502	13.2663	-35.3278	bac_ASV_430	fun_ASV_33	0.962352	12.0791	-32.0494	+
503	13.2663	-35.3278	bac_ASV_430	fun_ASV_430	1	12.5695	-33.5107	+
504	33.3094	4.37345	bac_ASV_289	fun_ASV_82	0.957427	34.3905	7.36965	+
505	33.3094	4.37345	bac_ASV_289	fun_ASV_289	1	35.6886	5.03671	+
506	40.1439	-15.6508	bac_ASV_330	fun_ASV_330	1	40.4499	-18.3977	+
507	40.1439	-15.6508	bac_ASV_330	fun_ASV_518	1	37.5673	-17.3283	+
508	-4.04063	14.6963	bac_ASV_294	fun_ASV_42	-0.940019	-6.54777	18.9557	-
509	-4.04063	14.6963	bac_ASV_294	fun_ASV_294	1	-3.93205	18.6383	+
510	8.69906	26.491	bac_ASV_364	fun_ASV_65	0.970292	8.16717	24.1572	+
511	8.69906	26.491	bac_ASV_364	fun_ASV_364	1	9.49016	24.4811	+
512	38.5494	-12.6971	bac_ASV_398	fun_ASV_78	0.98	37.5161	-9.90441	+
513	38.5494	-12.6971	bac_ASV_398	fun_ASV_398	1	40.2646	-10.6855	+
514	-1.96329	32.5026	bac_ASV_449	fun_ASV_353	-0.94958	-2.37207	30.9601	-
515	-1.96329	32.5026	bac_ASV_449	fun_ASV_449	1	0.206023	31.1023	+
516	-7.55734	28.0141	bac_ASV_459	fun_ASV_459	1	-6.04866	29.5599	+
517	-7.55734	28.0141	bac_ASV_459	fun_ASV_582	1	-8.89039	29.2617	+
518	20.9856	-37.3932	bac_ASV_517	fun_ASV_142	0.953983	19.1537	-39.6575	+
519	20.9856	-37.3932	bac_ASV_517	fun_ASV_517	1	18.4701	-36.3474	+
520	-6.28153	-38.4414	bac_ASV_617	fun_ASV_407	1	-8.36255	-39.3986	+
521	-6.28153	-38.4414	bac_ASV_617	fun_ASV_617	1	-7.05576	-41.6254	+
522	13.7751	29.7015	bac_ASV_506	fun_ASV_316	0.96624	12.0942	28.0615	+
523	13.7751	29.7015	bac_ASV_506	fun_ASV_506	1	13.0532	27.4669	+
524	-27.6968	-24.8344	bac_ASV_424	fun_ASV_424	1	-30.2075	-23.6788	+
525	-27.6968	-24.8344	bac_ASV_424	fun_ASV_337	0.943961	-29.5251	-25.5014	+
526	-22.6125	-27.3988	bac_ASV_442	fun_ASV_119	0.953463	-22.7399	-23.4447	+
527	-22.6125	-27.3988	bac_ASV_442	fun_ASV_442	1	-21.7555	-25.4755	+
528	-12.2872	14.6442	bac_ASV_482	fun_ASV_578	0.98	-12.6469	17.5345	+
529	-12.2872	14.6442	bac_ASV_482	fun_ASV_482	1	-11.6312	20.7581	+
530	28.5266	-36.4638	bac_ASV_469	fun_ASV_469	1	27.4888	-34.841	+
531	28.5266	-36.4638	bac_ASV_469	fun_ASV_483	1	30.3971	-34.684	+
532	38.5074	-19.988	bac_ASV_518	fun_ASV_330	1	40.4499	-18.3977	+
533	38.5074	-19.988	bac_ASV_518	fun_ASV_518	1	37.5673	-17.3283	+
534	-15.0366	24.0308	bac_ASV_641	fun_ASV_641	1	-12.8622	25.2852	+
535	-15.0366	24.0308	bac_ASV_641	fun_ASV_544	0.976471	-14.9368	25.9544	+
536	-7.98678	31.4742	bac_ASV_582	fun_ASV_459	1	-6.04866	29.5599	+
537	-7.98678	31.4742	bac_ASV_582	fun_ASV_582	1	-8.89039	29.2617	+
538	-27.0611	-2.99026	bac_ASV_525	fun_ASV_156	0.940019	-29.2824	-4.63051	+
539	-27.0611	-2.99026	bac_ASV_525	fun_ASV_525	1	-28.8817	-1.48988	+
540	-12.3761	-11.2958	bac_ASV_452	fun_ASV_338	0.953463	-14.3679	-14.4057	+
541	-12.3761	-11.2958	bac_ASV_452	fun_ASV_452	1	-14.4656	-9.07996	+
542	40.1024	3.87202	bac_ASV_658	fun_ASV_134	0.979088	38.2201	1.59518	+
543	40.1024	3.87202	bac_ASV_658	fun_ASV_658	1	40.5556	1.08772	+
544	34.9972	10.28	bac_ASV_559	fun_ASV_396	0.953463	33.5821	12.6429	+
545	34.9972	10.28	bac_ASV_559	fun_ASV_559	1	36.187	12.3528	+
546	-31.1395	-26.0097	bac_ASV_337	fun_ASV_424	0.943961	-30.2075	-23.6788	+
547	-31.1395	-26.0097	bac_ASV_337	fun_ASV_337	1	-29.5251	-25.5014	+
548	-4.41227	8.08776	bac_ASV_410	fun_ASV_31	-0.945615	-11.182	10.1952	-
549	-4.41227	8.08776	bac_ASV_410	fun_ASV_410	1	-12.7889	8.18571	+
550	20.6134	27.3236	bac_ASV_478	fun_ASV_290	1	18.5192	24.9153	+
551	20.6134	27.3236	bac_ASV_478	fun_ASV_478	1	18.4678	27.0746	+
552	28.0884	-32.0845	bac_ASV_483	fun_ASV_469	1	27.4888	-34.841	+
553	28.0884	-32.0845	bac_ASV_483	fun_ASV_483	1	30.3971	-34.684	+
554	20.6349	-30.2338	bac_ASV_450	fun_ASV_4	0.95	20.5974	-32.1597	+
555	20.6349	-30.2338	bac_ASV_450	fun_ASV_450	1	23.1596	-30.7748	+
556	-13.8828	27.7238	bac_ASV_544	fun_ASV_641	0.976471	-12.8622	25.2852	+
557	-13.8828	27.7238	bac_ASV_544	fun_ASV_544	1	-14.9368	25.9544	+
558	32.606	19.3861	bac_ASV_532	fun_ASV_390	-0.940019	33.945	16.517	-
559	32.606	19.3861	bac_ASV_532	fun_ASV_532	1	35.3998	18.5629	+
560	29.0236	24.6926	bac_ASV_640	fun_ASV_640	1	30.6218	21.713	+
561	29.0236	24.6926	bac_ASV_640	fun_ASV_562	0.976471	30.1576	22.7415	+
562	9.07818	32.5158	bac_ASV_549	fun_ASV_285	0.976471	6.19777	33.3005	+
563	9.07818	32.5158	bac_ASV_549	fun_ASV_549	1	6.89828	30.1932	+
564	-28.3221	-17.3471	bac_ASV_490	fun_ASV_188	-0.940019	-26.2432	-17.9334	-
565	-28.3221	-17.3471	bac_ASV_490	fun_ASV_490	1	-28.7571	-18.9828	+
566	28.312	21.2895	bac_ASV_562	fun_ASV_640	0.976471	30.6218	21.713	+
567	28.312	21.2895	bac_ASV_562	fun_ASV_562	1	30.1576	22.7415	+
568	-33.2831	2.53601	bac_ASV_3	fun_ASV_3	1	-30.3358	2.11189	+
569	-30.9009	-17.97	bac_ASV_2	fun_ASV_2	1	-31.3582	-15.6666	+
570	-25.2372	-30.0263	bac_ASV_11	fun_ASV_11	1	-23.9245	-32.1427	+
571	14.2549	-41.9308	bac_ASV_16	fun_ASV_16	1	12.4313	-42.0212	+
572	2.66093	-42.8797	bac_ASV_15	fun_ASV_15	1	5.34607	-44.1114	+
573	41.5254	-4.92598	bac_ASV_23	fun_ASV_23	1	43.2676	-6.94894	+
574	-36.9495	7.69353	bac_ASV_32	fun_ASV_32	1	-33.4749	7.81452	+
575	23.4821	-37.7537	bac_ASV_30	fun_ASV_30	1	25.9039	-38.4614	+
576	24.0232	27.3746	bac_ASV_28	fun_ASV_28	1	24.6649	25.6653	+
577	1.55479	37.1607	bac_ASV_36	fun_ASV_36	1	-0.323312	34.9843	+
578	-17.8558	23.2022	bac_ASV_40	fun_ASV_40	1	-17.3386	21.9421	+
579	13.7938	34.6167	bac_ASV_35	fun_ASV_35	1	12.0055	33.078	+
580	35.319	-31.8513	bac_ASV_41	fun_ASV_41	1	34.015	-29.067	+
581	-15.1248	-37.1021	bac_ASV_54	fun_ASV_54	1	-13.396	-37.6891	+
582	-15.0658	-40.9268	bac_ASV_45	fun_ASV_45	1	-14.3381	-43.8843	+
583	41.6336	7.88293	bac_ASV_44	fun_ASV_44	1	38.9187	9.04763	+
584	-28.4777	15.277	bac_ASV_49	fun_ASV_49	1	-26.2202	14.2254	+
585	40.215	-25.6003	bac_ASV_51	fun_ASV_51	1	40.7296	-22.7897	+
586	-18.5405	25.6432	bac_ASV_62	fun_ASV_62	1	-21.0099	25.695	+
587	47.1019	-1.21389	bac_ASV_52	fun_ASV_52	1	43.944	-0.00909138	+
588	-33.6084	-6.15028	bac_ASV_57	fun_ASV_57	1	-35.6549	-4.30702	+
589	-28.2017	21.9831	bac_ASV_59	fun_ASV_59	1	-27.2354	19.1915	+
590	-12.9747	31.5905	bac_ASV_70	fun_ASV_70	1	-11.666	29.9411	+
591	34.2757	24.1867	bac_ASV_66	fun_ASV_66	1	34.964	21.9415	+
592	-37.2165	1.04387	bac_ASV_68	fun_ASV_68	1	-36.6635	-1.72234	+
593	18.1275	31.2151	bac_ASV_91	fun_ASV_91	1	17.4586	29.8264	+
594	-4.33864	-43.0543	bac_ASV_85	fun_ASV_85	1	-3.81649	-44.9376	+
595	-33.8602	-22.6907	bac_ASV_69	fun_ASV_69	1	-35.3892	-19.4666	+
596	46.1238	-14.9657	bac_ASV_75	fun_ASV_75	1	43.8754	-12.5661	+
597	-24.3199	24.3297	bac_ASV_81	fun_ASV_81	1	-25.88	26.1451	+
598	-0.540725	-45.151	bac_ASV_64	fun_ASV_64	1	-0.537761	-47.4078	+
599	-34.4591	-13.1992	bac_ASV_80	fun_ASV_80	1	-36.7556	-14.5086	+
600	10.702	-45.8663	bac_ASV_96	fun_ASV_96	1	7.73367	-47.2812	+
601	38.1976	17.0356	bac_ASV_129	fun_ASV_129	1	41.4075	16.3768	+
602	-28.2716	-29.9958	bac_ASV_86	fun_ASV_86	1	-30.5168	-31.0734	+
603	46.7363	-6.57837	bac_ASV_72	fun_ASV_72	1	48.2803	-9.25317	+
604	14.9174	-47.7442	bac_ASV_100	fun_ASV_100	1	15.4546	-45.0428	+
605	-3.5233	33.5571	bac_ASV_74	fun_ASV_74	1	-5.46569	34.7711	+
606	22.6485	32.4441	bac_ASV_88	fun_ASV_88	1	24.4476	29.8079	+
607	-21.282	-39.1381	bac_ASV_83	fun_ASV_83	1	-20.7416	-42.4745	+
608	20.6224	-45.8509	bac_ASV_102	fun_ASV_102	1	19.7774	-43.5082	+
609	42.2071	11.8627	bac_ASV_111	fun_ASV_111	1	42.953	13.4735	+
610	25.717	-42.5322	bac_ASV_124	fun_ASV_124	1	23.8251	-44.276	+
611	-33.6719	13.0016	bac_ASV_123	fun_ASV_123	1	-31.382	13.5694	+
612	46.7003	5.26141	bac_ASV_140	fun_ASV_140	1	43.9736	5.69755	+
613	-35.157	-9.90677	bac_ASV_105	fun_ASV_105	1	-35.7582	-8.68455	+
614	28.8687	27.7109	bac_ASV_90	fun_ASV_90	1	29.6372	30.463	+
615	42.7111	-29.7632	bac_ASV_117	fun_ASV_117	1	39.5826	-30.2501	+
616	20.463	35.3227	bac_ASV_120	fun_ASV_120	1	17.8672	34.4963	+
617	16.4866	38.2305	bac_ASV_110	fun_ASV_110	1	13.6357	38.8262	+
618	-26.8002	-35.1269	bac_ASV_113	fun_ASV_113	1	-24.4733	-36.9851	+
619	29.4117	-37.9508	bac_ASV_166	fun_ASV_166	1	28.7056	-39.6345	+
620	-17.2703	32.427	bac_ASV_112	fun_ASV_112	1	-19.2028	29.7665	+
621	35.0938	-35.3562	bac_ASV_149	fun_ASV_149	1	33.2239	-36.5873	+
622	-9.19473	-47.6265	bac_ASV_186	fun_ASV_186	1	-7.41548	-45.7554	+
623	-38.2303	-10.1447	bac_ASV_114	fun_ASV_114	1	-40.6963	-10.284	+
624	-15.3158	34.1193	bac_ASV_155	fun_ASV_155	1	-13.2489	35.1066	+
625	-36.0139	11.732	bac_ASV_147	fun_ASV_147	1	-35.9278	13.0914	+
626	-9.25795	36.6483	bac_ASV_151	fun_ASV_151	1	-9.40954	34.294	+
627	-38.9837	-16.7059	bac_ASV_145	fun_ASV_145	1	-41.7875	-18.2174	+
628	43.2329	-20.2566	bac_ASV_157	fun_ASV_157	1	43.8501	-21.669	+
629	-3.80451	37.6459	bac_ASV_135	fun_ASV_135	1	-3.67053	39.8987	+
630	-41.3462	4.9375	bac_ASV_152	fun_ASV_152	1	-39.1192	3.86953	+
631	-14.2019	-48.3627	bac_ASV_169	fun_ASV_169	1	-11.8399	-46.946	+
632	9.79191	38.1526	bac_ASV_158	fun_ASV_158	1	7.22786	40.01	+
633	49.9381	-18.6703	bac_ASV_164	fun_ASV_164	1	46.9448	-20.6125	+
634	50.4997	-2.24448	bac_ASV_143	fun_ASV_143	1	52.2559	-4.56793	+
635	3.93641	-50.0965	bac_ASV_159	fun_ASV_159	1	3.54505	-47.5048	+
636	-33.0463	17.2533	bac_ASV_161	fun_ASV_161	1	-32.839	19.9695	+
637	40.0146	21.3315	bac_ASV_209	fun_ASV_209	1	39.2512	24.085	+
638	0.625473	-50.9026	bac_ASV_175	fun_ASV_175	1	-2.0082	-51.3402	+
639	-39.4365	-3.98123	bac_ASV_172	fun_ASV_172	1	-41.8843	-5.84156	+
640	4.16839	38.7198	bac_ASV_148	fun_ASV_148	1	3.34702	40.6055	+
641	-27.2384	-40.5736	bac_ASV_165	fun_ASV_165	1	-25.4697	-41.4052	+
642	-5.97725	-52.6186	bac_ASV_211	fun_ASV_211	1	-7.03416	-50.0751	+
643	34.7291	28.8188	bac_ASV_177	fun_ASV_177	1	33.4611	26.8422	+
644	33.5136	-39.6908	bac_ASV_178	fun_ASV_178	1	31.8929	-39.2027	+
645	28.3971	-42.8809	bac_ASV_187	fun_ASV_187	1	29.8307	-42.18	+
646	-34.5031	-26.5853	bac_ASV_185	fun_ASV_185	1	-33.0361	-25.7411	+
647	46.0997	9.33497	bac_ASV_230	fun_ASV_230	1	45.8298	11.5755	+
648	-41.7938	-0.784543	bac_ASV_170	fun_ASV_170	1	-42.9174	1.17259	+
649	-33.4539	-37.0997	bac_ASV_239	fun_ASV_239	1	-30.5297	-35.4049	+
650	-36.417	-32.4939	bac_ASV_189	fun_ASV_189	1	-35.1331	-29.5998	+
651	-26.0356	31.5897	bac_ASV_210	fun_ASV_210	1	-23.5415	29.6394	+
652	38.8157	-37.03	bac_ASV_196	fun_ASV_196	1	39.7394	-34.4249	+
653	45.4364	-22.9292	bac_ASV_298	fun_ASV_298	1	44.4215	-24.1607	+
654	14.1729	-51.1677	bac_ASV_457	fun_ASV_457	1	12.3515	-50.2121	+
655	49.0026	3.97107	bac_ASV_208	fun_ASV_208	1	51.8089	2.97529	+
656	-31.6655	24.8001	bac_ASV_236	fun_ASV_236	1	-29.359	27.2778	+
657	19.5858	-49.7546	bac_ASV_201	fun_ASV_201	1	19.1039	-47.7049	+
658	-9.06269	38.2681	bac_ASV_220	fun_ASV_220	1	-7.94997	40.3361	+
659	47.0277	16.4939	bac_ASV_222	fun_ASV_222	1	44.391	15.3486	+
660	27.8855	33.492	bac_ASV_190	fun_ASV_190	1	28.7932	36.4295	+
661	-18.9389	-44.7937	bac_ASV_228	fun_ASV_228	1	-17.6182	-44.4608	+
662	45.3884	-26.1441	bac_ASV_247	fun_ASV_247	1	46.7487	-28.4413	+
663	22.3915	38.1738	bac_ASV_252	fun_ASV_252	1	25.1413	37.9207	+
664	50.9128	-12.9516	bac_ASV_237	fun_ASV_237	1	49.3152	-11.5801	+
665	24.7461	-47.2949	bac_ASV_218	fun_ASV_218	1	22.6906	-48.1821	+
666	-43.7019	-13.9546	bac_ASV_259	fun_ASV_259	1	-43.3475	-11.4565	+
667	6.39869	-51.1645	bac_ASV_192	fun_ASV_192	1	8.39449	-52.8026	+
668	-36.2235	14.437	bac_ASV_266	fun_ASV_266	1	-36.4264	16.1174	+
669	-34.7392	22.9883	bac_ASV_212	fun_ASV_212	1	-33.4014	22.1183	+
670	34.8031	-43.2387	bac_ASV_272	fun_ASV_272	1	32.1522	-44.6118	+
671	-40.5967	-27.0315	bac_ASV_215	fun_ASV_215	1	-38.6233	-24.4011	+
672	52.8459	-24.935	bac_ASV_324	fun_ASV_324	1	50.1063	-25.7465	+
673	48.3607	13.3031	bac_ASV_246	fun_ASV_246	1	49.9196	12.454	+
674	36.6198	-41.8074	bac_ASV_206	fun_ASV_206	1	38.8934	-40.5836	+
675	38.0267	28.9483	bac_ASV_241	fun_ASV_241	1	41.0569	28.6413	+
676	47.9241	7.07702	bac_ASV_207	fun_ASV_207	1	49.0403	8.14003	+
677	-40.6702	13.1812	bac_ASV_320	fun_ASV_320	1	-39.4606	10.8012	+
678	-19.3781	-50.5747	bac_ASV_267	fun_ASV_267	1	-18.2572	-47.6968	+
679	44.6613	21.1795	bac_ASV_283	fun_ASV_283	1	43.2016	19.8923	+
680	0.064719	41.9093	bac_ASV_332	fun_ASV_332	1	-1.54647	44.3355	+
681	-11.7893	39.2809	bac_ASV_229	fun_ASV_229	1	-14.4514	40.2142	+
682	52.6839	-16.2003	bac_ASV_240	fun_ASV_240	1	51.2888	-15.1026	+
683	-17.2804	37.988	bac_ASV_253	fun_ASV_253	1	-19.5299	36.382	+
684	-46.0325	6.99264	bac_ASV_277	fun_ASV_277	1	-43.1933	8.62869	+
685	29.5321	-45.9231	bac_ASV_281	fun_ASV_281	1	27.8609	-45.6549	+
686	-29.0597	32.767	bac_ASV_280	fun_ASV_280	1	-31.5665	31.6027	+
687	11.2517	-53.9166	bac_ASV_219	fun_ASV_219	1	12.8473	-55.9961	+
688	-10.5451	-52.6466	bac_ASV_269	fun_ASV_269	1	-13.1885	-53.7762	+
689	19.7702	41.5272	bac_ASV_376	fun_ASV_376	1	17.8659	40.1531	+
690	-45.4898	-20.1966	bac_ASV_340	fun_ASV_340	1	-44.5011	-23.3208	+
691	33.7458	32.2883	bac_ASV_348	fun_ASV_348	1	31.7658	32.8547	+
692	16.3796	-51.5738	bac_ASV_354	fun_ASV_354	1	17.3868	-53.7072	+
693	-44.8929	-9.004	bac_ASV_260	fun_ASV_260	1	-44.9611	-6.64581	+
694	56.3603	1.60967	bac_ASV_282	fun_ASV_282	1	54.283	-0.352226	+
695	53.7908	9.18253	bac_ASV_226	fun_ASV_226	1	51.4108	7.85722	+
696	3.14772	-55.3924	bac_ASV_355	fun_ASV_355	1	2.96787	-52.8257	+
697	-21.7694	36.013	bac_ASV_217	fun_ASV_217	1	-23.8548	35.3779	+
698	-22.3857	-46.072	bac_ASV_296	fun_ASV_296	1	-24.654	-45.7529	+
699	29.6658	-50.0292	bac_ASV_276	fun_ASV_276	1	27.0846	-49.9655	+
700	-31.1349	-41.6949	bac_ASV_304	fun_ASV_304	1	-29.3699	-40.8555	+
701	-40.6318	18.9871	bac_ASV_265	fun_ASV_265	1	-40.6773	16.0749	+
702	32.7399	38.4789	bac_ASV_336	fun_ASV_336	1	35.9904	37.2453	+
703	12.371	41.9497	bac_ASV_441	fun_ASV_441	1	11.9417	44.011	+
704	54.3493	-9.71695	bac_ASV_369	fun_ASV_369	1	52.372	-8.45012	+
705	55.7981	-4.20763	bac_ASV_345	fun_ASV_345	1	55.6087	-6.30468	+
706	44.6955	-35.3333	bac_ASV_319	fun_ASV_319	1	44.0457	-32.8344	+
707	-38.0721	21.6877	bac_ASV_447	fun_ASV_447	1	-39.7141	24.5367	+
708	6.42034	43.6298	bac_ASV_385	fun_ASV_385	1	4.84444	42.4878	+
709	-30.0399	-45.8755	bac_ASV_261	fun_ASV_261	1	-26.9666	-46.1821	+
710	54.4595	14.2266	bac_ASV_360	fun_ASV_360	1	51.8756	13.5549	+
711	31.0051	-48.255	bac_ASV_274	fun_ASV_274	1	30.9037	-46.8968	+
712	50.7962	-32.1799	bac_ASV_339	fun_ASV_339	1	48.2195	-32.0144	+
713	-4.14458	43.0035	bac_ASV_305	fun_ASV_305	1	-6.23063	44.0819	+
714	23.1439	-53.6279	bac_ASV_377	fun_ASV_377	1	21.5844	-51.4933	+
715	-46.3143	-4.12272	bac_ASV_300	fun_ASV_300	1	-47.1388	-1.19076	+
716	-17.2131	42.5494	bac_ASV_310	fun_ASV_310	1	-19.9389	42.9909	+
717	-48.0007	2.73096	bac_ASV_494	fun_ASV_494	1	-45.4216	2.60715	+
718	43.3755	23.6532	bac_ASV_464	fun_ASV_464	1	45.0947	24.5828	+
719	-4.24373	-55.284	bac_ASV_523	fun_ASV_523	1	-2.13225	-56.7543	+
720	41.371	34.8188	bac_ASV_383	fun_ASV_383	1	38.394	34.7545	+
721	47.2773	21.6272	bac_ASV_378	fun_ASV_378	1	50.4864	20.9645	+
722	3.26747	45.254	bac_ASV_344	fun_ASV_344	1	2.86864	47.0356	+
723	17.5643	-59.2058	bac_ASV_343	fun_ASV_343	1	16.5902	-56.3837	+
724	23.4504	-57.8797	bac_ASV_520	fun_ASV_520	1	21.3842	-57.0179	+
725	47.5762	28.5002	bac_ASV_346	fun_ASV_346	1	44.5702	29.1461	+
726	8.27065	47.3701	bac_ASV_413	fun_ASV_413	1	10.4479	45.7329	+
727	-17.1108	-55.1754	bac_ASV_393	fun_ASV_393	1	-16.7202	-52.8487	+
728	-39.9474	-36.4039	bac_ASV_414	fun_ASV_414	1	-36.7839	-36.7752	+
729	-48.4209	-17.7075	bac_ASV_428	fun_ASV_428	1	-47.0843	-15.0466	+
730	27.4532	40.8453	bac_ASV_352	fun_ASV_352	1	28.8865	39.1021	+
731	56.0859	-13.8925	bac_ASV_371	fun_ASV_371	1	54.9809	-11.3619	+
732	-34.8953	27.9883	bac_ASV_349	fun_ASV_349	1	-37.3726	28.3941	+
733	0.703484	-58.596	bac_ASV_476	fun_ASV_476	1	0.0587073	-56.9422	+
734	17.1881	44.0131	bac_ASV_432	fun_ASV_432	1	15.2631	43.9415	+
735	44.1475	-41.4142	bac_ASV_389	fun_ASV_389	1	42.9976	-38.9036	+
736	55.7016	18.8784	bac_ASV_507	fun_ASV_507	1	53.1502	19.4788	+
737	-43.1833	-32.2818	bac_ASV_375	fun_ASV_375	1	-40.715	-31.0439	+
738	-9.40474	44.5204	bac_ASV_365	fun_ASV_365	1	-11.3111	43.3126	+
739	7.33696	-56.9153	bac_ASV_433	fun_ASV_433	1	6.20798	-55.7876	+
740	54.369	-19.7169	bac_ASV_635	fun_ASV_635	1	53.4985	-17.8505	+
741	-26.7778	36.8378	bac_ASV_395	fun_ASV_395	1	-29.4217	37.209	+
742	27.7988	-54.6859	bac_ASV_403	fun_ASV_403	1	25.4519	-55.9585	+
743	32.1408	-50.067	bac_ASV_392	fun_ASV_392	1	33.4193	-51.6783	+
744	50.0956	26.4962	bac_ASV_388	fun_ASV_388	1	52.4784	26.724	+
745	24.7316	43.5556	bac_ASV_522	fun_ASV_522	1	22.719	42.718	+
746	10.4444	-61.3982	bac_ASV_555	fun_ASV_555	1	8.78632	-58.9533	+
747	39.5457	-46.2563	bac_ASV_412	fun_ASV_412	1	37.2604	-45.5569	+
748	-7.42487	-56.2697	bac_ASV_405	fun_ASV_405	1	-9.25314	-55.6026	+
749	58.9536	5.41678	bac_ASV_427	fun_ASV_427	1	56.3746	6.85758	+
750	-6.35137	49.602	bac_ASV_534	fun_ASV_534	1	-9.57121	48.5742	+
751	-49.3339	-8.84088	bac_ASV_328	fun_ASV_328	1	-51.1597	-11.7996	+
752	-33.9039	-42.1115	bac_ASV_611	fun_ASV_611	1	-36.5081	-40.9357	+
753	-45.5225	15.4034	bac_ASV_374	fun_ASV_374	1	-44.9475	12.7406	+
754	55.2393	-22.2234	bac_ASV_477	fun_ASV_477	1	55.613	-24.1333	+
755	-23.9935	40.3422	bac_ASV_497	fun_ASV_497	1	-21.4853	40.2376	+
756	-25.333	-51.1354	bac_ASV_461	fun_ASV_461	1	-23.2844	-50.1107	+
757	54.6948	-31.2969	bac_ASV_401	fun_ASV_401	1	53.2806	-28.8561	+
758	36.4573	-49.1047	bac_ASV_434	fun_ASV_434	1	37.2242	-51.3357	+
759	59.4103	-1.76225	bac_ASV_411	fun_ASV_411	1	59.2155	-4.11339	+
760	-36.2321	32.3605	bac_ASV_437	fun_ASV_437	1	-34.7281	34.5071	+
761	-0.66087	48.3984	bac_ASV_408	fun_ASV_408	1	-3.54866	48.777	+
762	31.2717	44.8618	bac_ASV_542	fun_ASV_542	1	31.8197	42.4324	+
763	27.35	46.3948	bac_ASV_404	fun_ASV_404	1	27.3272	44.2151	+
764	60.0949	-18.2451	bac_ASV_606	fun_ASV_606	1	57.5757	-17.2086	+
765	13.869	46.8936	bac_ASV_417	fun_ASV_417	1	14.7403	49.3894	+
766	58.5492	-9.55208	bac_ASV_512	fun_ASV_512	1	58.2567	-7.28024	+
767	-53.9924	-4.56846	bac_ASV_481	fun_ASV_481	1	-51.0547	-4.03647	+
768	3.67033	-58.1872	bac_ASV_415	fun_ASV_415	1	4.98189	-59.598	+
769	20.7302	45.6214	bac_ASV_394	fun_ASV_394	1	18.8234	45.3477	+
770	-46.9073	-36.5064	bac_ASV_487	fun_ASV_487	1	-43.4376	-36.7267	+
771	-45.6502	-26.9461	bac_ASV_574	fun_ASV_574	1	-47.8873	-29.4797	+
772	4.3617	51.3569	bac_ASV_505	fun_ASV_505	1	5.38788	48.6902	+
773	-39.7905	-40.5489	bac_ASV_455	fun_ASV_455	1	-39.9393	-42.4976	+
774	-29.9769	-50.602	bac_ASV_367	fun_ASV_367	1	-28.4229	-53.2215	+
775	-12.8789	46.3289	bac_ASV_495	fun_ASV_495	1	-15.5431	47.2561	+
776	-0.268272	54.9048	bac_ASV_359	fun_ASV_359	1	1.35641	52.5544	+
777	43.4434	-44.3355	bac_ASV_536	fun_ASV_536	1	44.7113	-47.2576	+
778	-33.274	-46.902	bac_ASV_647	fun_ASV_647	1	-36.0156	-48.0022	+
779	47.5859	-37.5653	bac_ASV_637	fun_ASV_637	1	49.8354	-38.6341	+
780	52.2456	-36.163	bac_ASV_527	fun_ASV_527	1	55.1285	-35.7488	+
781	24.1511	48.3131	bac_ASV_608	fun_ASV_608	1	22.2823	46.6981	+
782	0.484631	-60.4094	bac_ASV_596	fun_ASV_596	1	1.78273	-61.8594	+
783	-42.7457	20.5136	bac_ASV_639	fun_ASV_639	1	-43.9235	21.5079	+
784	-27.5899	40.4388	bac_ASV_361	fun_ASV_361	1	-27.3853	42.8236	+
785	-11.4058	-57.3095	bac_ASV_590	fun_ASV_590	1	-10.9948	-59.0884	+
786	-22.0446	-55.0287	bac_ASV_551	fun_ASV_551	1	-20.757	-53.1342	+
787	-50.1772	8.0248	bac_ASV_491	fun_ASV_491	1	-50.739	5.35921	+
788	-5.05647	-59.2088	bac_ASV_466	fun_ASV_466	1	-6.88452	-61.4762	+
789	44.5651	34.8986	bac_ASV_499	fun_ASV_499	1	46.3379	33.342	+
790	-53.1995	1.67901	bac_ASV_370	fun_ASV_370	1	-50.6881	0.773275	+
791	56.4843	11.1111	bac_ASV_598	fun_ASV_598	1	58.7269	11.3631	+
792	-2.53794	-62.8795	bac_ASV_474	fun_ASV_474	1	-0.91879	-63.9593	+
793	32.647	-54.0073	bac_ASV_488	fun_ASV_488	1	31.2652	-55.9573	+
794	-16.2272	-59.9121	bac_ASV_479	fun_ASV_479	1	-14.7871	-57.8403	+
795	15.2374	-61.6417	bac_ASV_418	fun_ASV_418	1	13.2197	-62.2437	+
796	-46.0393	17.6003	bac_ASV_531	fun_ASV_531	1	-46.5391	19.801	+
797	5.02448	-62.1016	bac_ASV_409	fun_ASV_409	1	5.77018	-64.0186	+
798	-49.2695	11.8896	bac_ASV_440	fun_ASV_440	1	-51.8794	13.0947	+
799	20.6452	51.8672	bac_ASV_656	fun_ASV_656	1	17.786	50.6994	+
800	-31.6937	37.4436	bac_ASV_651	fun_ASV_651	1	-34.2243	38.531	+
801	-39.9884	29.3475	bac_ASV_448	fun_ASV_448	1	-41.7148	27.6949	+
802	26.0517	-60.7762	bac_ASV_463	fun_ASV_463	1	25.7155	-58.6976	+
803	-50.1966	-20.1258	bac_ASV_514	fun_ASV_514	1	-51.1816	-22.3074	+
804	56.8716	-25.3107	bac_ASV_515	fun_ASV_515	1	58.7686	-27.1893	+
805	60.7845	-21.2116	bac_ASV_496	fun_ASV_496	1	63.2361	-23.2151	+
806	65.0938	-5.81139	bac_ASV_665	fun_ASV_665	1	62.085	-7.13813	+
807	61.769	0.403354	bac_ASV_473	fun_ASV_473	1	63.2673	3.33049	+
808	60.6639	-11.8283	bac_ASV_663	fun_ASV_663	1	62.1588	-14.1416	+
809	-24.2341	46.753	bac_ASV_660	fun_ASV_660	1	-22.1716	44.917	+
810	41.0377	42.0707	bac_ASV_453	fun_ASV_453	1	39.2534	39.5498	+
811	50.7878	-43.4474	bac_ASV_593	fun_ASV_593	1	48.1341	-42.7099	+
812	-10.5373	-61.9316	bac_ASV_573	fun_ASV_573	1	-12.669	-61.5837	+
813	-14.2432	51.4636	bac_ASV_508	fun_ASV_508	1	-12.4997	54.0129	+
814	12.0271	52.6525	bac_ASV_568	fun_ASV_568	1	8.73902	52.6968	+
815	-46.3926	23.8113	bac_ASV_599	fun_ASV_599	1	-44.516	26.5116	+
816	-52.8336	-14.6258	bac_ASV_462	fun_ASV_462	1	-54.7649	-17.1588	+
817	-52.0032	-24.4512	bac_ASV_521	fun_ASV_521	1	-53.3636	-27.1087	+
818	30.1317	50.2924	bac_ASV_420	fun_ASV_420	1	26.9469	50.2376	+
819	54.0164	23.5714	bac_ASV_601	fun_ASV_601	1	56.1929	24.8222	+
820	-38.7286	30.6818	bac_ASV_571	fun_ASV_571	1	-38.7343	31.8101	+
821	-57.261	5.96616	bac_ASV_563	fun_ASV_563	1	-54.3104	5.21085	+
822	41.0169	-49.7294	bac_ASV_554	fun_ASV_554	1	42.188	-51.568	+
823	36.4391	-56.3793	bac_ASV_472	fun_ASV_472	1	37.7052	-54.0843	+
824	-51.0725	-33.8205	bac_ASV_624	fun_ASV_624	1	-48.8881	-32.2854	+
825	-26.0465	-54.3302	bac_ASV_666	fun_ASV_666	1	-24.6845	-54.3455	+
826	-18.7037	-57.3542	bac_ASV_655	fun_ASV_655	1	-19.9749	-56.8652	+
827	57.9187	14.5777	bac_ASV_605	fun_ASV_605	1	58.4226	16.9957	+
828	21.7345	-63.0336	bac_ASV_509	fun_ASV_509	1	19.9024	-61.1278	+
829	-17.7649	50.3946	bac_ASV_597	fun_ASV_597	1	-20.115	49.1279	+
830	64.1362	12.0343	bac_ASV_484	fun_ASV_484	1	61.4032	13.4726	+
831	36.1671	42.9348	bac_ASV_510	fun_ASV_510	1	34.7431	42.3447	+
832	-35.4138	-51.7132	bac_ASV_664	fun_ASV_664	1	-34.2646	-54.2162	+
833	5.41169	-3.65171	bac_ASV_193	fun_ASV_8	0.95	3.95186	-9.38006	+
834	5.41169	-3.65171	bac_ASV_193	fun_ASV_19	0.966667	2.11373	-11.1085	+
835	5.41169	-3.65171	bac_ASV_193	fun_ASV_121	0.97072	-0.856766	-6.29907	+
836	5.41169	-3.65171	bac_ASV_193	fun_ASV_130	0.95	12.2346	-2.10921	+
837	5.41169	-3.65171	bac_ASV_193	fun_ASV_198	0.95	7.88361	1.51661	+
838	5.41169	-3.65171	bac_ASV_193	fun_ASV_193	1	1.34087	-3.39082	+
839	5.41169	-3.65171	bac_ASV_193	fun_ASV_435	0.937247	3.02282	-3.58015	+
840	5.41169	-3.65171	bac_ASV_193	fun_ASV_399	0.949289	5.79245	0.668078	+
841	5.41169	-3.65171	bac_ASV_193	fun_ASV_456	0.940019	1.3396	-5.08339	+
842	6.78932	-5.60465	bac_ASV_435	fun_ASV_8	0.945615	3.95186	-9.38006	+
843	6.78932	-5.60465	bac_ASV_435	fun_ASV_19	0.97072	2.11373	-11.1085	+
844	6.78932	-5.60465	bac_ASV_435	fun_ASV_17	0.979088	9.31253	-9.16556	+
845	6.78932	-5.60465	bac_ASV_435	fun_ASV_121	0.966387	-0.856766	-6.29907	+
846	6.78932	-5.60465	bac_ASV_435	fun_ASV_173	0.962352	7.32476	-23.0414	+
847	6.78932	-5.60465	bac_ASV_435	fun_ASV_193	0.937247	1.34087	-3.39082	+
848	6.78932	-5.60465	bac_ASV_435	fun_ASV_279	0.945615	2.95976	1.50639	+
849	6.78932	-5.60465	bac_ASV_435	fun_ASV_342	0.953983	5.50511	-12.4029	+
850	6.78932	-5.60465	bac_ASV_435	fun_ASV_435	1	3.02282	-3.58015	+
851	6.74744	-8.42528	bac_ASV_456	fun_ASV_115	0.953463	-3.80913	-10.4149	+
852	6.74744	-8.42528	bac_ASV_456	fun_ASV_121	0.943961	-0.856766	-6.29907	+
853	6.74744	-8.42528	bac_ASV_456	fun_ASV_193	0.940019	1.34087	-3.39082	+
854	6.74744	-8.42528	bac_ASV_456	fun_ASV_308	0.953463	12.3674	-9.48475	+
855	6.74744	-8.42528	bac_ASV_456	fun_ASV_323	0.961441	7.4279	-13.5496	+
856	6.74744	-8.42528	bac_ASV_456	fun_ASV_357	0.981818	-1.97703	-1.24855	+
857	6.74744	-8.42528	bac_ASV_456	fun_ASV_379	0.981818	9.586	-6.41781	+
858	6.74744	-8.42528	bac_ASV_456	fun_ASV_399	0.956089	5.79245	0.668078	+
859	6.74744	-8.42528	bac_ASV_456	fun_ASV_456	1	1.3396	-5.08339	+
860	3.96973	-6.33442	bac_ASV_8	fun_ASV_8	1	3.95186	-9.38006	+
861	3.96973	-6.33442	bac_ASV_8	fun_ASV_9	0.95	-0.182147	-3.62813	+
862	3.96973	-6.33442	bac_ASV_8	fun_ASV_77	0.937247	9.28354	-2.8624	+
863	3.96973	-6.33442	bac_ASV_8	fun_ASV_84	0.957427	1.27653	-8.37657	+
864	3.96973	-6.33442	bac_ASV_8	fun_ASV_121	0.962352	-0.856766	-6.29907	+
865	3.96973	-6.33442	bac_ASV_8	fun_ASV_181	0.979088	5.10495	-15.3747	+
866	3.96973	-6.33442	bac_ASV_8	fun_ASV_193	0.95	1.34087	-3.39082	+
867	3.96973	-6.33442	bac_ASV_8	fun_ASV_435	0.945615	3.02282	-3.58015	+
868	4.1474	-1.62355	bac_ASV_84	fun_ASV_8	0.957427	3.95186	-9.38006	+
869	4.1474	-1.62355	bac_ASV_84	fun_ASV_77	0.961441	9.28354	-2.8624	+
870	4.1474	-1.62355	bac_ASV_84	fun_ASV_104	0.961441	6.72036	-1.83526	+
871	4.1474	-1.62355	bac_ASV_84	fun_ASV_84	1	1.27653	-8.37657	+
872	4.1474	-1.62355	bac_ASV_84	fun_ASV_115	0.953463	-3.80913	-10.4149	+
873	4.1474	-1.62355	bac_ASV_84	fun_ASV_181	0.961441	5.10495	-15.3747	+
874	4.1474	-1.62355	bac_ASV_84	fun_ASV_224	0.940019	-2.49852	-4.07553	+
875	4.1474	-1.62355	bac_ASV_84	fun_ASV_308	0.953463	12.3674	-9.48475	+
876	7.21032	-3.96527	bac_ASV_121	fun_ASV_8	0.962352	3.95186	-9.38006	+
877	7.21032	-3.96527	bac_ASV_121	fun_ASV_19	0.937247	2.11373	-11.1085	+
878	7.21032	-3.96527	bac_ASV_121	fun_ASV_121	1	-0.856766	-6.29907	+
879	7.21032	-3.96527	bac_ASV_121	fun_ASV_193	0.97072	1.34087	-3.39082	+
880	7.21032	-3.96527	bac_ASV_121	fun_ASV_279	0.962352	2.95976	1.50639	+
881	7.21032	-3.96527	bac_ASV_121	fun_ASV_435	0.966387	3.02282	-3.58015	+
882	7.21032	-3.96527	bac_ASV_121	fun_ASV_399	0.953269	5.79245	0.668078	+
883	7.21032	-3.96527	bac_ASV_121	fun_ASV_456	0.943961	1.3396	-5.08339	+
884	5.58878	-10.6298	bac_ASV_19	fun_ASV_19	1	2.11373	-11.1085	+
885	5.58878	-10.6298	bac_ASV_19	fun_ASV_17	0.95	9.31253	-9.16556	+
886	5.58878	-10.6298	bac_ASV_19	fun_ASV_48	-0.966667	-0.803133	1.60814	-
887	5.58878	-10.6298	bac_ASV_19	fun_ASV_121	0.937247	-0.856766	-6.29907	+
888	5.58878	-10.6298	bac_ASV_19	fun_ASV_193	0.966667	1.34087	-3.39082	+
889	5.58878	-10.6298	bac_ASV_19	fun_ASV_342	0.983333	5.50511	-12.4029	+
890	5.58878	-10.6298	bac_ASV_19	fun_ASV_435	0.97072	3.02282	-3.58015	+
891	1.29335	-1.04299	bac_ASV_379	fun_ASV_9	0.940019	-0.182147	-3.62813	+
892	1.29335	-1.04299	bac_ASV_379	fun_ASV_197	0.940019	4.58301	3.04819	+
893	1.29335	-1.04299	bac_ASV_379	fun_ASV_323	0.943961	7.4279	-13.5496	+
894	1.29335	-1.04299	bac_ASV_379	fun_ASV_357	0.963636	-1.97703	-1.24855	+
895	1.29335	-1.04299	bac_ASV_379	fun_ASV_379	1	9.586	-6.41781	+
896	1.29335	-1.04299	bac_ASV_379	fun_ASV_399	0.938384	5.79245	0.668078	+
897	1.29335	-1.04299	bac_ASV_379	fun_ASV_456	0.981818	1.3396	-5.08339	+
898	4.33622	-11.1649	bac_ASV_9	fun_ASV_8	0.95	3.95186	-9.38006	+
899	4.33622	-11.1649	bac_ASV_9	fun_ASV_9	1	-0.182147	-3.62813	+
900	4.33622	-11.1649	bac_ASV_9	fun_ASV_519	0.949289	21.8453	-9.35394	+
901	4.33622	-11.1649	bac_ASV_9	fun_ASV_357	0.940019	-1.97703	-1.24855	+
902	4.33622	-11.1649	bac_ASV_9	fun_ASV_325	0.949289	23.9908	-10.3352	+
903	4.33622	-11.1649	bac_ASV_9	fun_ASV_379	0.940019	9.586	-6.41781	+
904	-1.54088	-8.85255	bac_ASV_77	fun_ASV_8	0.937247	3.95186	-9.38006	+
905	-1.54088	-8.85255	bac_ASV_77	fun_ASV_77	1	9.28354	-2.8624	+
906	-1.54088	-8.85255	bac_ASV_77	fun_ASV_104	0.962185	6.72036	-1.83526	+
907	-1.54088	-8.85255	bac_ASV_77	fun_ASV_84	0.961441	1.27653	-8.37657	+
908	-1.54088	-8.85255	bac_ASV_77	fun_ASV_179	0.970292	10.2135	-11.6787	+
909	-1.54088	-8.85255	bac_ASV_77	fun_ASV_224	0.979088	-2.49852	-4.07553	+
910	3.73011	-12.3847	bac_ASV_104	fun_ASV_24	0.945615	1.35185	3.27458	+
911	3.73011	-12.3847	bac_ASV_104	fun_ASV_77	0.962185	9.28354	-2.8624	+
912	3.73011	-12.3847	bac_ASV_104	fun_ASV_104	1	6.72036	-1.83526	+
913	3.73011	-12.3847	bac_ASV_104	fun_ASV_84	0.961441	1.27653	-8.37657	+
914	3.73011	-12.3847	bac_ASV_104	fun_ASV_179	0.970292	10.2135	-11.6787	+
915	3.73011	-12.3847	bac_ASV_104	fun_ASV_224	0.953983	-2.49852	-4.07553	+
916	7.44071	-11.1597	bac_ASV_224	fun_ASV_77	0.979088	9.28354	-2.8624	+
917	7.44071	-11.1597	bac_ASV_224	fun_ASV_104	0.953983	6.72036	-1.83526	+
918	7.44071	-11.1597	bac_ASV_224	fun_ASV_84	0.940019	1.27653	-8.37657	+
919	7.44071	-11.1597	bac_ASV_224	fun_ASV_179	0.949289	10.2135	-11.6787	+
920	7.44071	-11.1597	bac_ASV_224	fun_ASV_224	1	-2.49852	-4.07553	+
921	7.44071	-11.1597	bac_ASV_224	fun_ASV_233	0.96624	9.79401	-27.0388	+
922	-0.848069	-11.8184	bac_ASV_399	fun_ASV_121	0.953269	-0.856766	-6.29907	+
923	-0.848069	-11.8184	bac_ASV_399	fun_ASV_193	0.949289	1.34087	-3.39082	+
924	-0.848069	-11.8184	bac_ASV_399	fun_ASV_341	0.965517	-4.64934	-21.3462	+
925	-0.848069	-11.8184	bac_ASV_399	fun_ASV_379	0.938384	9.586	-6.41781	+
926	-0.848069	-11.8184	bac_ASV_399	fun_ASV_399	1	5.79245	0.668078	+
927	-0.848069	-11.8184	bac_ASV_399	fun_ASV_456	0.956089	1.3396	-5.08339	+
928	-3.94748	-6.98587	bac_ASV_17	fun_ASV_19	0.95	2.11373	-11.1085	+
929	-3.94748	-6.98587	bac_ASV_17	fun_ASV_17	1	9.31253	-9.16556	+
930	-3.94748	-6.98587	bac_ASV_17	fun_ASV_173	0.983333	7.32476	-23.0414	+
931	-3.94748	-6.98587	bac_ASV_17	fun_ASV_181	0.945615	5.10495	-15.3747	+
932	-3.94748	-6.98587	bac_ASV_17	fun_ASV_435	0.979088	3.02282	-3.58015	+
933	8.52001	-0.0517612	bac_ASV_179	fun_ASV_24	0.949289	1.35185	3.27458	+
934	8.52001	-0.0517612	bac_ASV_179	fun_ASV_77	0.970292	9.28354	-2.8624	+
935	8.52001	-0.0517612	bac_ASV_179	fun_ASV_104	0.970292	6.72036	-1.83526	+
936	8.52001	-0.0517612	bac_ASV_179	fun_ASV_179	1	10.2135	-11.6787	+
937	8.52001	-0.0517612	bac_ASV_179	fun_ASV_224	0.949289	-2.49852	-4.07553	+
938	1.8496	-14.154	bac_ASV_279	fun_ASV_73	0.95	10.0994	-0.660357	+
939	1.8496	-14.154	bac_ASV_279	fun_ASV_97	0.949289	-4.36916	-2.31989	+
940	1.8496	-14.154	bac_ASV_279	fun_ASV_121	0.962352	-0.856766	-6.29907	+
941	1.8496	-14.154	bac_ASV_279	fun_ASV_279	1	2.95976	1.50639	+
942	1.8496	-14.154	bac_ASV_279	fun_ASV_435	0.945615	3.02282	-3.58015	+
943	11.7286	-4.44497	bac_ASV_342	fun_ASV_19	0.983333	2.11373	-11.1085	+
944	11.7286	-4.44497	bac_ASV_342	fun_ASV_48	-0.983333	-0.803133	1.60814	-
945	11.7286	-4.44497	bac_ASV_342	fun_ASV_76	0.95	-3.44048	0.92594	+
946	11.7286	-4.44497	bac_ASV_342	fun_ASV_342	1	5.50511	-12.4029	+
947	11.7286	-4.44497	bac_ASV_342	fun_ASV_435	0.953983	3.02282	-3.58015	+
948	10.6965	-8.48695	bac_ASV_323	fun_ASV_197	0.937247	4.58301	3.04819	+
949	10.6965	-8.48695	bac_ASV_323	fun_ASV_323	1	7.4279	-13.5496	+
950	10.6965	-8.48695	bac_ASV_323	fun_ASV_357	0.943961	-1.97703	-1.24855	+
951	10.6965	-8.48695	bac_ASV_323	fun_ASV_379	0.943961	9.586	-6.41781	+
952	10.6965	-8.48695	bac_ASV_323	fun_ASV_456	0.961441	1.3396	-5.08339	+
953	-4.83895	-4.3724	bac_ASV_357	fun_ASV_9	0.940019	-0.182147	-3.62813	+
954	-4.83895	-4.3724	bac_ASV_357	fun_ASV_323	0.943961	7.4279	-13.5496	+
955	-4.83895	-4.3724	bac_ASV_357	fun_ASV_357	1	-1.97703	-1.24855	+
956	-4.83895	-4.3724	bac_ASV_357	fun_ASV_379	0.963636	9.586	-6.41781	+
957	-4.83895	-4.3724	bac_ASV_357	fun_ASV_456	0.981818	1.3396	-5.08339	+
958	13.3128	-6.66107	bac_ASV_115	fun_ASV_84	0.953463	1.27653	-8.37657	+
959	13.3128	-6.66107	bac_ASV_115	fun_ASV_115	1	-3.80913	-10.4149	+
960	13.3128	-6.66107	bac_ASV_115	fun_ASV_308	1	12.3674	-9.48475	+
961	13.3128	-6.66107	bac_ASV_115	fun_ASV_456	0.953463	1.3396	-5.08339	+
962	-6.3426	-9.05651	bac_ASV_181	fun_ASV_8	0.979088	3.95186	-9.38006	+
963	-6.3426	-9.05651	bac_ASV_181	fun_ASV_17	0.945615	9.31253	-9.16556	+
964	-6.3426	-9.05651	bac_ASV_181	fun_ASV_84	0.961441	1.27653	-8.37657	+
965	-6.3426	-9.05651	bac_ASV_181	fun_ASV_181	1	5.10495	-15.3747	+
966	9.42765	-14.0419	bac_ASV_308	fun_ASV_84	0.953463	1.27653	-8.37657	+
967	9.42765	-14.0419	bac_ASV_308	fun_ASV_115	1	-3.80913	-10.4149	+
968	9.42765	-14.0419	bac_ASV_308	fun_ASV_308	1	12.3674	-9.48475	+
969	9.42765	-14.0419	bac_ASV_308	fun_ASV_456	0.953463	1.3396	-5.08339	+
970	-0.498676	-14.1406	bac_ASV_24	fun_ASV_24	1	1.35185	3.27458	+
971	-0.498676	-14.1406	bac_ASV_24	fun_ASV_104	0.945615	6.72036	-1.83526	+
972	-0.498676	-14.1406	bac_ASV_24	fun_ASV_179	0.949289	10.2135	-11.6787	+
973	11.3917	-0.230159	bac_ASV_48	fun_ASV_19	-0.966667	2.11373	-11.1085	-
974	11.3917	-0.230159	bac_ASV_48	fun_ASV_48	1	-0.803133	1.60814	+
975	11.3917	-0.230159	bac_ASV_48	fun_ASV_342	-0.983333	5.50511	-12.4029	-
976	-3.83351	-13.6001	bac_ASV_73	fun_ASV_73	1	10.0994	-0.660357	+
977	-3.83351	-13.6001	bac_ASV_73	fun_ASV_97	0.949289	-4.36916	-2.31989	+
978	-3.83351	-13.6001	bac_ASV_73	fun_ASV_279	0.95	2.95976	1.50639	+
979	10.3796	1.93897	bac_ASV_97	fun_ASV_73	0.949289	10.0994	-0.660357	+
980	10.3796	1.93897	bac_ASV_97	fun_ASV_97	1	-4.36916	-2.31989	+
981	10.3796	1.93897	bac_ASV_97	fun_ASV_279	0.949289	2.95976	1.50639	+
982	7.31312	3.79457	bac_ASV_130	fun_ASV_130	1	12.2346	-2.10921	+
983	7.31312	3.79457	bac_ASV_130	fun_ASV_198	0.966667	7.88361	1.51661	+
984	7.31312	3.79457	bac_ASV_130	fun_ASV_193	0.95	1.34087	-3.39082	+
985	8.18179	-16.1987	bac_ASV_198	fun_ASV_130	0.966667	12.2346	-2.10921	+
986	8.18179	-16.1987	bac_ASV_198	fun_ASV_198	1	7.88361	1.51661	+
987	8.18179	-16.1987	bac_ASV_198	fun_ASV_193	0.95	1.34087	-3.39082	+
988	10.1915	4.79011	bac_ASV_197	fun_ASV_197	1	4.58301	3.04819	+
989	10.1915	4.79011	bac_ASV_197	fun_ASV_323	0.937247	7.4279	-13.5496	+
990	10.1915	4.79011	bac_ASV_197	fun_ASV_379	0.940019	9.586	-6.41781	+
991	2.64473	-17.2186	bac_ASV_76	fun_ASV_76	1	-3.44048	0.92594	+
992	2.64473	-17.2186	bac_ASV_76	fun_ASV_342	0.95	5.50511	-12.4029	+

## Sheet: node_model_imformation
	ID	group	degree
1	bac_ASV_193	9	9
2	bac_ASV_435	9	9
3	bac_ASV_456	9	9
4	fun_ASV_193	9	9
5	fun_ASV_435	9	9
6	fun_ASV_456	9	9
7	bac_ASV_8	9	8
8	bac_ASV_84	9	8
9	bac_ASV_121	9	8
10	fun_ASV_8	9	8
11	fun_ASV_84	9	8
12	fun_ASV_121	9	8
13	bac_ASV_19	9	7
14	bac_ASV_243	1	7
15	bac_ASV_379	9	7
16	fun_ASV_19	9	7
17	fun_ASV_243	1	7
18	fun_ASV_379	9	7
19	bac_ASV_5	1	6
20	bac_ASV_9	9	6
21	bac_ASV_77	9	6
22	bac_ASV_104	9	6
23	bac_ASV_182	10	6
24	bac_ASV_224	9	6
25	bac_ASV_227	1	6
26	bac_ASV_292	1	6
27	bac_ASV_399	9	6
28	fun_ASV_5	1	6
29	fun_ASV_9	9	6
30	fun_ASV_77	9	6
31	fun_ASV_104	9	6
32	fun_ASV_182	10	6
33	fun_ASV_224	9	6
34	fun_ASV_227	1	6
35	fun_ASV_292	1	6
36	fun_ASV_399	9	6
37	bac_ASV_17	9	5
38	bac_ASV_14	6	5
39	bac_ASV_87	1	5
40	bac_ASV_122	6	5
41	bac_ASV_179	9	5
42	bac_ASV_279	9	5
43	bac_ASV_167	2	5
44	bac_ASV_342	9	5
45	bac_ASV_323	9	5
46	bac_ASV_341	2	5
47	bac_ASV_357	9	5
48	bac_ASV_302	1	5
49	fun_ASV_1	1	5
50	fun_ASV_17	9	5
51	fun_ASV_14	6	5
52	fun_ASV_87	1	5
53	fun_ASV_122	6	5
54	fun_ASV_179	9	5
55	fun_ASV_279	9	5
56	fun_ASV_167	2	5
57	fun_ASV_342	9	5
58	fun_ASV_323	9	5
59	fun_ASV_341	2	5
60	fun_ASV_357	9	5
61	fun_ASV_302	1	5
62	bac_ASV_1	1	5
63	bac_ASV_7	7	4
64	bac_ASV_20	7	4
65	bac_ASV_31	12	4
66	bac_ASV_93	8	4
67	bac_ASV_43	6	4
68	bac_ASV_39	1	4
69	bac_ASV_71	5	4
70	bac_ASV_58	8	4
71	bac_ASV_115	9	4
72	bac_ASV_99	1	4
73	bac_ASV_118	6	4
74	bac_ASV_173	10	4
75	bac_ASV_154	4	4
76	bac_ASV_174	13	4
77	bac_ASV_181	9	4
78	bac_ASV_288	6	4
79	bac_ASV_233	10	4
80	bac_ASV_257	4	4
81	bac_ASV_384	21	4
82	bac_ASV_308	9	4
83	bac_ASV_391	3	4
84	bac_ASV_307	5	4
85	bac_ASV_519	5	4
86	bac_ASV_325	5	4
87	bac_ASV_547	13	4
88	bac_ASV_338	11	4
89	bac_ASV_533	3	4
90	bac_ASV_524	4	4
91	bac_ASV_421	3	4
92	bac_ASV_429	3	4
93	bac_ASV_644	4	4
94	fun_ASV_7	7	4
95	fun_ASV_20	7	4
96	fun_ASV_31	12	4
97	fun_ASV_93	8	4
98	fun_ASV_43	6	4
99	fun_ASV_39	1	4
100	fun_ASV_71	5	4
101	fun_ASV_58	8	4
102	fun_ASV_115	9	4
103	fun_ASV_99	1	4
104	fun_ASV_118	6	4
105	fun_ASV_173	10	4
106	fun_ASV_154	4	4
107	fun_ASV_174	13	4
108	fun_ASV_181	9	4
109	fun_ASV_288	6	4
110	fun_ASV_233	10	4
111	fun_ASV_257	4	4
112	fun_ASV_384	21	4
113	fun_ASV_308	9	4
114	fun_ASV_391	3	4
115	fun_ASV_307	5	4
116	fun_ASV_519	5	4
117	fun_ASV_325	5	4
118	fun_ASV_547	13	4
119	fun_ASV_338	11	4
120	fun_ASV_533	3	4
121	fun_ASV_524	4	4
122	fun_ASV_421	3	4
123	fun_ASV_429	3	4
124	fun_ASV_644	4	4
125	bac_ASV_18	23	3
126	bac_ASV_21	7	3
127	bac_ASV_24	9	3
128	bac_ASV_25	8	3
129	bac_ASV_34	2	3
130	bac_ASV_38	13	3
131	bac_ASV_42	30	3
132	bac_ASV_48	9	3
133	bac_ASV_73	9	3
134	bac_ASV_79	2	3
135	bac_ASV_97	9	3
136	bac_ASV_94	1	3
137	bac_ASV_126	8	3
138	bac_ASV_89	26	3
139	bac_ASV_95	1	3
140	bac_ASV_130	9	3
141	bac_ASV_109	24	3
142	bac_ASV_162	10	3
143	bac_ASV_199	2	3
144	bac_ASV_153	16	3
145	bac_ASV_198	9	3
146	bac_ASV_194	17	3
147	bac_ASV_213	15	3
148	bac_ASV_235	10	3
149	bac_ASV_168	22	3
150	bac_ASV_197	9	3
151	bac_ASV_223	27	3
152	bac_ASV_180	12	3
153	bac_ASV_231	27	3
154	bac_ASV_317	5	3
155	bac_ASV_205	16	3
156	bac_ASV_234	18	3
157	bac_ASV_191	1	3
158	bac_ASV_311	22	3
159	bac_ASV_245	23	3
160	bac_ASV_249	23	3
161	bac_ASV_299	21	3
162	bac_ASV_297	15	3
163	bac_ASV_271	20	3
164	bac_ASV_312	7	3
165	bac_ASV_362	17	3
166	bac_ASV_351	10	3
167	bac_ASV_286	18	3
168	bac_ASV_454	13	3
169	bac_ASV_334	15	3
170	bac_ASV_416	31	3
171	bac_ASV_578	25	3
172	bac_ASV_381	21	3
173	bac_ASV_422	29	3
174	bac_ASV_471	14	3
175	bac_ASV_436	21	3
176	bac_ASV_397	22	3
177	bac_ASV_443	2	3
178	bac_ASV_327	14	3
179	bac_ASV_425	19	3
180	bac_ASV_387	20	3
181	bac_ASV_652	10	3
182	bac_ASV_446	28	3
183	bac_ASV_502	19	3
184	bac_ASV_548	27	3
185	bac_ASV_486	20	3
186	bac_ASV_465	18	3
187	bac_ASV_503	14	3
188	bac_ASV_566	16	3
189	bac_ASV_556	19	3
190	bac_ASV_585	17	3
191	fun_ASV_18	23	3
192	fun_ASV_21	7	3
193	fun_ASV_24	9	3
194	fun_ASV_25	8	3
195	fun_ASV_34	2	3
196	fun_ASV_38	13	3
197	fun_ASV_42	30	3
198	fun_ASV_48	9	3
199	fun_ASV_73	9	3
200	fun_ASV_79	2	3
201	fun_ASV_97	9	3
202	fun_ASV_94	1	3
203	fun_ASV_126	8	3
204	fun_ASV_89	26	3
205	fun_ASV_95	1	3
206	fun_ASV_130	9	3
207	fun_ASV_109	24	3
208	fun_ASV_162	10	3
209	fun_ASV_199	2	3
210	fun_ASV_153	16	3
211	fun_ASV_198	9	3
212	fun_ASV_194	17	3
213	fun_ASV_213	15	3
214	fun_ASV_235	10	3
215	fun_ASV_168	22	3
216	fun_ASV_197	9	3
217	fun_ASV_223	27	3
218	fun_ASV_180	12	3
219	fun_ASV_231	27	3
220	fun_ASV_317	5	3
221	fun_ASV_205	16	3
222	fun_ASV_234	18	3
223	fun_ASV_191	1	3
224	fun_ASV_311	22	3
225	fun_ASV_245	23	3
226	fun_ASV_249	23	3
227	fun_ASV_299	21	3
228	fun_ASV_297	15	3
229	fun_ASV_271	20	3
230	fun_ASV_312	7	3
231	fun_ASV_362	17	3
232	fun_ASV_351	10	3
233	fun_ASV_286	18	3
234	fun_ASV_454	13	3
235	fun_ASV_334	15	3
236	fun_ASV_416	31	3
237	fun_ASV_578	25	3
238	fun_ASV_381	21	3
239	fun_ASV_422	29	3
240	fun_ASV_471	14	3
241	fun_ASV_436	21	3
242	fun_ASV_397	22	3
243	fun_ASV_443	2	3
244	fun_ASV_327	14	3
245	fun_ASV_425	19	3
246	fun_ASV_387	20	3
247	fun_ASV_652	10	3
248	fun_ASV_446	28	3
249	fun_ASV_502	19	3
250	fun_ASV_548	27	3
251	fun_ASV_486	20	3
252	fun_ASV_465	18	3
253	fun_ASV_503	14	3
254	fun_ASV_566	16	3
255	fun_ASV_556	19	3
256	fun_ASV_585	17	3
257	bac_ASV_6	5	2
258	bac_ASV_4	60	2
259	bac_ASV_10	11	2
260	bac_ASV_13	40	2
261	bac_ASV_22	49	2
262	bac_ASV_26	40	2
263	bac_ASV_33	53	2
264	bac_ASV_29	2	2
265	bac_ASV_46	38	2
266	bac_ASV_56	66	2
267	bac_ASV_50	39	2
268	bac_ASV_55	39	2
269	bac_ASV_61	59	2
270	bac_ASV_47	28	2
271	bac_ASV_63	50	2
272	bac_ASV_60	26	2
273	bac_ASV_67	12	2
274	bac_ASV_76	9	2
275	bac_ASV_78	42	2
276	bac_ASV_65	47	2
277	bac_ASV_92	31	2
278	bac_ASV_98	29	2
279	bac_ASV_106	10	2
280	bac_ASV_82	54	2
281	bac_ASV_116	37	2
282	bac_ASV_127	63	2
283	bac_ASV_101	70	2
284	bac_ASV_103	59	2
285	bac_ASV_141	41	2
286	bac_ASV_134	43	2
287	bac_ASV_132	6	2
288	bac_ASV_139	48	2
289	bac_ASV_128	58	2
290	bac_ASV_108	28	2
291	bac_ASV_156	68	2
292	bac_ASV_138	31	2
293	bac_ASV_171	41	2
294	bac_ASV_133	26	2
295	bac_ASV_142	55	2
296	bac_ASV_163	62	2
297	bac_ASV_119	57	2
298	bac_ASV_221	66	2
299	bac_ASV_200	49	2
300	bac_ASV_204	58	2
301	bac_ASV_188	67	2
302	bac_ASV_203	48	2
303	bac_ASV_195	2	2
304	bac_ASV_268	70	2
305	bac_ASV_242	37	2
306	bac_ASV_309	69	2
307	bac_ASV_216	25	2
308	bac_ASV_238	63	2
309	bac_ASV_356	5	2
310	bac_ASV_250	21	2
311	bac_ASV_285	45	2
312	bac_ASV_306	62	2
313	bac_ASV_407	33	2
314	bac_ASV_255	50	2
315	bac_ASV_273	30	2
316	bac_ASV_290	36	2
317	bac_ASV_293	38	2
318	bac_ASV_287	52	2
319	bac_ASV_254	24	2
320	bac_ASV_322	11	2
321	bac_ASV_321	29	2
322	bac_ASV_316	51	2
323	bac_ASV_380	52	2
324	bac_ASV_329	69	2
325	bac_ASV_318	12	2
326	bac_ASV_406	24	2
327	bac_ASV_331	10	2
328	bac_ASV_396	56	2
329	bac_ASV_390	65	2
330	bac_ASV_353	61	2
331	bac_ASV_430	53	2
332	bac_ASV_289	54	2
333	bac_ASV_330	32	2
334	bac_ASV_294	30	2
335	bac_ASV_364	47	2
336	bac_ASV_398	42	2
337	bac_ASV_449	61	2
338	bac_ASV_459	35	2
339	bac_ASV_517	55	2
340	bac_ASV_617	33	2
341	bac_ASV_506	51	2
342	bac_ASV_424	64	2
343	bac_ASV_442	57	2
344	bac_ASV_482	25	2
345	bac_ASV_469	34	2
346	bac_ASV_518	32	2
347	bac_ASV_641	44	2
348	bac_ASV_582	35	2
349	bac_ASV_525	68	2
350	bac_ASV_452	11	2
351	bac_ASV_658	43	2
352	bac_ASV_559	56	2
353	bac_ASV_337	64	2
354	bac_ASV_410	12	2
355	bac_ASV_478	36	2
356	bac_ASV_483	34	2
357	bac_ASV_450	60	2
358	bac_ASV_544	44	2
359	bac_ASV_532	65	2
360	bac_ASV_640	46	2
361	bac_ASV_549	45	2
362	bac_ASV_490	67	2
363	bac_ASV_562	46	2
364	fun_ASV_6	5	2
365	fun_ASV_4	60	2
366	fun_ASV_10	11	2
367	fun_ASV_13	40	2
368	fun_ASV_22	49	2
369	fun_ASV_26	40	2
370	fun_ASV_33	53	2
371	fun_ASV_29	2	2
372	fun_ASV_46	38	2
373	fun_ASV_56	66	2
374	fun_ASV_50	39	2
375	fun_ASV_55	39	2
376	fun_ASV_61	59	2
377	fun_ASV_47	28	2
378	fun_ASV_63	50	2
379	fun_ASV_60	26	2
380	fun_ASV_67	12	2
381	fun_ASV_76	9	2
382	fun_ASV_78	42	2
383	fun_ASV_65	47	2
384	fun_ASV_92	31	2
385	fun_ASV_98	29	2
386	fun_ASV_106	10	2
387	fun_ASV_82	54	2
388	fun_ASV_116	37	2
389	fun_ASV_127	63	2
390	fun_ASV_101	70	2
391	fun_ASV_103	59	2
392	fun_ASV_141	41	2
393	fun_ASV_134	43	2
394	fun_ASV_132	6	2
395	fun_ASV_139	48	2
396	fun_ASV_128	58	2
397	fun_ASV_108	28	2
398	fun_ASV_156	68	2
399	fun_ASV_138	31	2
400	fun_ASV_171	41	2
401	fun_ASV_133	26	2
402	fun_ASV_142	55	2
403	fun_ASV_163	62	2
404	fun_ASV_119	57	2
405	fun_ASV_221	66	2
406	fun_ASV_200	49	2
407	fun_ASV_204	58	2
408	fun_ASV_188	67	2
409	fun_ASV_203	48	2
410	fun_ASV_195	2	2
411	fun_ASV_268	70	2
412	fun_ASV_242	37	2
413	fun_ASV_309	69	2
414	fun_ASV_216	25	2
415	fun_ASV_238	63	2
416	fun_ASV_356	5	2
417	fun_ASV_250	21	2
418	fun_ASV_285	45	2
419	fun_ASV_306	62	2
420	fun_ASV_407	33	2
421	fun_ASV_255	50	2
422	fun_ASV_273	30	2
423	fun_ASV_290	36	2
424	fun_ASV_293	38	2
425	fun_ASV_287	52	2
426	fun_ASV_254	24	2
427	fun_ASV_322	11	2
428	fun_ASV_321	29	2
429	fun_ASV_316	51	2
430	fun_ASV_380	52	2
431	fun_ASV_329	69	2
432	fun_ASV_318	12	2
433	fun_ASV_406	24	2
434	fun_ASV_331	10	2
435	fun_ASV_396	56	2
436	fun_ASV_390	65	2
437	fun_ASV_353	61	2
438	fun_ASV_430	53	2
439	fun_ASV_289	54	2
440	fun_ASV_330	32	2
441	fun_ASV_294	30	2
442	fun_ASV_364	47	2
443	fun_ASV_398	42	2
444	fun_ASV_449	61	2
445	fun_ASV_459	35	2
446	fun_ASV_517	55	2
447	fun_ASV_617	33	2
448	fun_ASV_506	51	2
449	fun_ASV_424	64	2
450	fun_ASV_442	57	2
451	fun_ASV_482	25	2
452	fun_ASV_469	34	2
453	fun_ASV_518	32	2
454	fun_ASV_641	44	2
455	fun_ASV_582	35	2
456	fun_ASV_525	68	2
457	fun_ASV_452	11	2
458	fun_ASV_658	43	2
459	fun_ASV_559	56	2
460	fun_ASV_337	64	2
461	fun_ASV_410	12	2
462	fun_ASV_478	36	2
463	fun_ASV_483	34	2
464	fun_ASV_450	60	2
465	fun_ASV_544	44	2
466	fun_ASV_532	65	2
467	fun_ASV_640	46	2
468	fun_ASV_549	45	2
469	fun_ASV_490	67	2
470	fun_ASV_562	46	2
471	bac_ASV_3	335	1
472	bac_ASV_2	118	1
473	bac_ASV_11	265	1
474	bac_ASV_16	328	1
475	bac_ASV_15	327	1
476	bac_ASV_23	324	1
477	bac_ASV_32	323	1
478	bac_ASV_30	317	1
479	bac_ASV_28	316	1
480	bac_ASV_36	319	1
481	bac_ASV_40	311	1
482	bac_ASV_35	308	1
483	bac_ASV_41	306	1
484	bac_ASV_54	302	1
485	bac_ASV_45	300	1
486	bac_ASV_44	298	1
487	bac_ASV_49	295	1
488	bac_ASV_51	294	1
489	bac_ASV_62	292	1
490	bac_ASV_52	291	1
491	bac_ASV_57	287	1
492	bac_ASV_59	286	1
493	bac_ASV_70	284	1
494	bac_ASV_66	334	1
495	bac_ASV_68	318	1
496	bac_ASV_91	310	1
497	bac_ASV_85	304	1
498	bac_ASV_69	293	1
499	bac_ASV_75	274	1
500	bac_ASV_81	266	1
501	bac_ASV_64	263	1
502	bac_ASV_80	261	1
503	bac_ASV_96	257	1
504	bac_ASV_129	253	1
505	bac_ASV_86	248	1
506	bac_ASV_72	247	1
507	bac_ASV_100	245	1
508	bac_ASV_74	242	1
509	bac_ASV_88	240	1
510	bac_ASV_83	238	1
511	bac_ASV_102	235	1
512	bac_ASV_111	234	1
513	bac_ASV_124	233	1
514	bac_ASV_123	231	1
515	bac_ASV_140	230	1
516	bac_ASV_105	229	1
517	bac_ASV_90	228	1
518	bac_ASV_117	226	1
519	bac_ASV_120	223	1
520	bac_ASV_110	221	1
521	bac_ASV_113	219	1
522	bac_ASV_166	218	1
523	bac_ASV_112	216	1
524	bac_ASV_149	332	1
525	bac_ASV_186	326	1
526	bac_ASV_114	303	1
527	bac_ASV_155	290	1
528	bac_ASV_147	280	1
529	bac_ASV_151	272	1
530	bac_ASV_145	269	1
531	bac_ASV_157	264	1
532	bac_ASV_135	260	1
533	bac_ASV_152	254	1
534	bac_ASV_169	250	1
535	bac_ASV_158	237	1
536	bac_ASV_164	227	1
537	bac_ASV_143	225	1
538	bac_ASV_159	215	1
539	bac_ASV_161	208	1
540	bac_ASV_209	206	1
541	bac_ASV_175	204	1
542	bac_ASV_172	203	1
543	bac_ASV_148	202	1
544	bac_ASV_165	198	1
545	bac_ASV_211	194	1
546	bac_ASV_177	193	1
547	bac_ASV_178	191	1
548	bac_ASV_187	189	1
549	bac_ASV_185	187	1
550	bac_ASV_230	186	1
551	bac_ASV_170	184	1
552	bac_ASV_239	182	1
553	bac_ASV_189	179	1
554	bac_ASV_210	178	1
555	bac_ASV_196	177	1
556	bac_ASV_298	176	1
557	bac_ASV_457	174	1
558	bac_ASV_208	173	1
559	bac_ASV_236	171	1
560	bac_ASV_201	169	1
561	bac_ASV_220	168	1
562	bac_ASV_222	167	1
563	bac_ASV_190	166	1
564	bac_ASV_228	165	1
565	bac_ASV_247	164	1
566	bac_ASV_252	163	1
567	bac_ASV_237	161	1
568	bac_ASV_218	159	1
569	bac_ASV_259	158	1
570	bac_ASV_192	157	1
571	bac_ASV_266	156	1
572	bac_ASV_212	155	1
573	bac_ASV_272	154	1
574	bac_ASV_215	153	1
575	bac_ASV_324	151	1
576	bac_ASV_246	150	1
577	bac_ASV_206	148	1
578	bac_ASV_241	146	1
579	bac_ASV_207	145	1
580	bac_ASV_320	143	1
581	bac_ASV_267	142	1
582	bac_ASV_283	141	1
583	bac_ASV_332	138	1
584	bac_ASV_229	137	1
585	bac_ASV_240	136	1
586	bac_ASV_253	134	1
587	bac_ASV_277	133	1
588	bac_ASV_281	132	1
589	bac_ASV_280	130	1
590	bac_ASV_219	129	1
591	bac_ASV_269	128	1
592	bac_ASV_376	127	1
593	bac_ASV_340	126	1
594	bac_ASV_348	125	1
595	bac_ASV_354	124	1
596	bac_ASV_260	123	1
597	bac_ASV_282	329	1
598	bac_ASV_226	322	1
599	bac_ASV_355	314	1
600	bac_ASV_217	313	1
601	bac_ASV_296	309	1
602	bac_ASV_276	307	1
603	bac_ASV_304	305	1
604	bac_ASV_265	296	1
605	bac_ASV_336	288	1
606	bac_ASV_441	282	1
607	bac_ASV_369	279	1
608	bac_ASV_345	278	1
609	bac_ASV_319	270	1
610	bac_ASV_447	268	1
611	bac_ASV_385	267	1
612	bac_ASV_261	262	1
613	bac_ASV_360	258	1
614	bac_ASV_274	252	1
615	bac_ASV_339	249	1
616	bac_ASV_305	246	1
617	bac_ASV_377	244	1
618	bac_ASV_300	241	1
619	bac_ASV_310	236	1
620	bac_ASV_494	232	1
621	bac_ASV_464	224	1
622	bac_ASV_523	222	1
623	bac_ASV_383	220	1
624	bac_ASV_378	214	1
625	bac_ASV_344	212	1
626	bac_ASV_343	209	1
627	bac_ASV_520	205	1
628	bac_ASV_346	201	1
629	bac_ASV_413	200	1
630	bac_ASV_393	199	1
631	bac_ASV_414	196	1
632	bac_ASV_428	195	1
633	bac_ASV_352	192	1
634	bac_ASV_371	190	1
635	bac_ASV_349	188	1
636	bac_ASV_476	185	1
637	bac_ASV_432	183	1
638	bac_ASV_389	181	1
639	bac_ASV_507	180	1
640	bac_ASV_375	175	1
641	bac_ASV_365	172	1
642	bac_ASV_433	170	1
643	bac_ASV_635	162	1
644	bac_ASV_395	160	1
645	bac_ASV_403	152	1
646	bac_ASV_392	197	1
647	bac_ASV_388	149	1
648	bac_ASV_522	147	1
649	bac_ASV_555	144	1
650	bac_ASV_412	140	1
651	bac_ASV_405	139	1
652	bac_ASV_427	135	1
653	bac_ASV_534	207	1
654	bac_ASV_328	131	1
655	bac_ASV_611	210	1
656	bac_ASV_374	211	1
657	bac_ASV_477	122	1
658	bac_ASV_497	213	1
659	bac_ASV_461	121	1
660	bac_ASV_401	120	1
661	bac_ASV_434	119	1
662	bac_ASV_411	217	1
663	bac_ASV_437	117	1
664	bac_ASV_408	116	1
665	bac_ASV_542	115	1
666	bac_ASV_404	114	1
667	bac_ASV_606	113	1
668	bac_ASV_417	112	1
669	bac_ASV_512	111	1
670	bac_ASV_481	110	1
671	bac_ASV_415	109	1
672	bac_ASV_394	108	1
673	bac_ASV_487	107	1
674	bac_ASV_574	239	1
675	bac_ASV_505	106	1
676	bac_ASV_455	105	1
677	bac_ASV_367	243	1
678	bac_ASV_495	104	1
679	bac_ASV_359	103	1
680	bac_ASV_536	102	1
681	bac_ASV_647	251	1
682	bac_ASV_637	101	1
683	bac_ASV_527	255	1
684	bac_ASV_608	256	1
685	bac_ASV_596	259	1
686	bac_ASV_639	100	1
687	bac_ASV_361	99	1
688	bac_ASV_590	98	1
689	bac_ASV_551	271	1
690	bac_ASV_491	97	1
691	bac_ASV_466	273	1
692	bac_ASV_499	96	1
693	bac_ASV_370	275	1
694	bac_ASV_598	276	1
695	bac_ASV_474	277	1
696	bac_ASV_488	95	1
697	bac_ASV_479	94	1
698	bac_ASV_418	281	1
699	bac_ASV_531	93	1
700	bac_ASV_409	283	1
701	bac_ASV_440	92	1
702	bac_ASV_656	285	1
703	bac_ASV_651	91	1
704	bac_ASV_448	90	1
705	bac_ASV_463	289	1
706	bac_ASV_514	89	1
707	bac_ASV_515	88	1
708	bac_ASV_496	87	1
709	bac_ASV_665	86	1
710	bac_ASV_473	85	1
711	bac_ASV_663	297	1
712	bac_ASV_660	84	1
713	bac_ASV_453	299	1
714	bac_ASV_593	301	1
715	bac_ASV_573	83	1
716	bac_ASV_508	82	1
717	bac_ASV_568	81	1
718	bac_ASV_599	80	1
719	bac_ASV_462	79	1
720	bac_ASV_521	312	1
721	bac_ASV_420	78	1
722	bac_ASV_601	315	1
723	bac_ASV_571	77	1
724	bac_ASV_563	76	1
725	bac_ASV_554	320	1
726	bac_ASV_472	321	1
727	bac_ASV_624	75	1
728	bac_ASV_666	325	1
729	bac_ASV_655	74	1
730	bac_ASV_605	73	1
731	bac_ASV_509	72	1
732	bac_ASV_597	330	1
733	bac_ASV_484	331	1
734	bac_ASV_510	71	1
735	bac_ASV_664	333	1
736	fun_ASV_3	335	1
737	fun_ASV_2	118	1
738	fun_ASV_11	265	1
739	fun_ASV_16	328	1
740	fun_ASV_15	327	1
741	fun_ASV_23	324	1
742	fun_ASV_32	323	1
743	fun_ASV_30	317	1
744	fun_ASV_28	316	1
745	fun_ASV_36	319	1
746	fun_ASV_40	311	1
747	fun_ASV_35	308	1
748	fun_ASV_41	306	1
749	fun_ASV_54	302	1
750	fun_ASV_45	300	1
751	fun_ASV_44	298	1
752	fun_ASV_49	295	1
753	fun_ASV_51	294	1
754	fun_ASV_62	292	1
755	fun_ASV_52	291	1
756	fun_ASV_57	287	1
757	fun_ASV_59	286	1
758	fun_ASV_70	284	1
759	fun_ASV_66	334	1
760	fun_ASV_68	318	1
761	fun_ASV_91	310	1
762	fun_ASV_85	304	1
763	fun_ASV_69	293	1
764	fun_ASV_75	274	1
765	fun_ASV_81	266	1
766	fun_ASV_64	263	1
767	fun_ASV_80	261	1
768	fun_ASV_96	257	1
769	fun_ASV_129	253	1
770	fun_ASV_86	248	1
771	fun_ASV_72	247	1
772	fun_ASV_100	245	1
773	fun_ASV_74	242	1
774	fun_ASV_88	240	1
775	fun_ASV_83	238	1
776	fun_ASV_102	235	1
777	fun_ASV_111	234	1
778	fun_ASV_124	233	1
779	fun_ASV_123	231	1
780	fun_ASV_140	230	1
781	fun_ASV_105	229	1
782	fun_ASV_90	228	1
783	fun_ASV_117	226	1
784	fun_ASV_120	223	1
785	fun_ASV_110	221	1
786	fun_ASV_113	219	1
787	fun_ASV_166	218	1
788	fun_ASV_112	216	1
789	fun_ASV_149	332	1
790	fun_ASV_186	326	1
791	fun_ASV_114	303	1
792	fun_ASV_155	290	1
793	fun_ASV_147	280	1
794	fun_ASV_151	272	1
795	fun_ASV_145	269	1
796	fun_ASV_157	264	1
797	fun_ASV_135	260	1
798	fun_ASV_152	254	1
799	fun_ASV_169	250	1
800	fun_ASV_158	237	1
801	fun_ASV_164	227	1
802	fun_ASV_143	225	1
803	fun_ASV_159	215	1
804	fun_ASV_161	208	1
805	fun_ASV_209	206	1
806	fun_ASV_175	204	1
807	fun_ASV_172	203	1
808	fun_ASV_148	202	1
809	fun_ASV_165	198	1
810	fun_ASV_211	194	1
811	fun_ASV_177	193	1
812	fun_ASV_178	191	1
813	fun_ASV_187	189	1
814	fun_ASV_185	187	1
815	fun_ASV_230	186	1
816	fun_ASV_170	184	1
817	fun_ASV_239	182	1
818	fun_ASV_189	179	1
819	fun_ASV_210	178	1
820	fun_ASV_196	177	1
821	fun_ASV_298	176	1
822	fun_ASV_457	174	1
823	fun_ASV_208	173	1
824	fun_ASV_236	171	1
825	fun_ASV_201	169	1
826	fun_ASV_220	168	1
827	fun_ASV_222	167	1
828	fun_ASV_190	166	1
829	fun_ASV_228	165	1
830	fun_ASV_247	164	1
831	fun_ASV_252	163	1
832	fun_ASV_237	161	1
833	fun_ASV_218	159	1
834	fun_ASV_259	158	1
835	fun_ASV_192	157	1
836	fun_ASV_266	156	1
837	fun_ASV_212	155	1
838	fun_ASV_272	154	1
839	fun_ASV_215	153	1
840	fun_ASV_324	151	1
841	fun_ASV_246	150	1
842	fun_ASV_206	148	1
843	fun_ASV_241	146	1
844	fun_ASV_207	145	1
845	fun_ASV_320	143	1
846	fun_ASV_267	142	1
847	fun_ASV_283	141	1
848	fun_ASV_332	138	1
849	fun_ASV_229	137	1
850	fun_ASV_240	136	1
851	fun_ASV_253	134	1
852	fun_ASV_277	133	1
853	fun_ASV_281	132	1
854	fun_ASV_280	130	1
855	fun_ASV_219	129	1
856	fun_ASV_269	128	1
857	fun_ASV_376	127	1
858	fun_ASV_340	126	1
859	fun_ASV_348	125	1
860	fun_ASV_354	124	1
861	fun_ASV_260	123	1
862	fun_ASV_282	329	1
863	fun_ASV_226	322	1
864	fun_ASV_355	314	1
865	fun_ASV_217	313	1
866	fun_ASV_296	309	1
867	fun_ASV_276	307	1
868	fun_ASV_304	305	1
869	fun_ASV_265	296	1
870	fun_ASV_336	288	1
871	fun_ASV_441	282	1
872	fun_ASV_369	279	1
873	fun_ASV_345	278	1
874	fun_ASV_319	270	1
875	fun_ASV_447	268	1
876	fun_ASV_385	267	1
877	fun_ASV_261	262	1
878	fun_ASV_360	258	1
879	fun_ASV_274	252	1
880	fun_ASV_339	249	1
881	fun_ASV_305	246	1
882	fun_ASV_377	244	1
883	fun_ASV_300	241	1
884	fun_ASV_310	236	1
885	fun_ASV_494	232	1
886	fun_ASV_464	224	1
887	fun_ASV_523	222	1
888	fun_ASV_383	220	1
889	fun_ASV_378	214	1
890	fun_ASV_344	212	1
891	fun_ASV_343	209	1
892	fun_ASV_520	205	1
893	fun_ASV_346	201	1
894	fun_ASV_413	200	1
895	fun_ASV_393	199	1
896	fun_ASV_414	196	1
897	fun_ASV_428	195	1
898	fun_ASV_352	192	1
899	fun_ASV_371	190	1
900	fun_ASV_349	188	1
901	fun_ASV_476	185	1
902	fun_ASV_432	183	1
903	fun_ASV_389	181	1
904	fun_ASV_507	180	1
905	fun_ASV_375	175	1
906	fun_ASV_365	172	1
907	fun_ASV_433	170	1
908	fun_ASV_635	162	1
909	fun_ASV_395	160	1
910	fun_ASV_403	152	1
911	fun_ASV_392	197	1
912	fun_ASV_388	149	1
913	fun_ASV_522	147	1
914	fun_ASV_555	144	1
915	fun_ASV_412	140	1
916	fun_ASV_405	139	1
917	fun_ASV_427	135	1
918	fun_ASV_534	207	1
919	fun_ASV_328	131	1
920	fun_ASV_611	210	1
921	fun_ASV_374	211	1
922	fun_ASV_477	122	1
923	fun_ASV_497	213	1
924	fun_ASV_461	121	1
925	fun_ASV_401	120	1
926	fun_ASV_434	119	1
927	fun_ASV_411	217	1
928	fun_ASV_437	117	1
929	fun_ASV_408	116	1
930	fun_ASV_542	115	1
931	fun_ASV_404	114	1
932	fun_ASV_606	113	1
933	fun_ASV_417	112	1
934	fun_ASV_512	111	1
935	fun_ASV_481	110	1
936	fun_ASV_415	109	1
937	fun_ASV_394	108	1
938	fun_ASV_487	107	1
939	fun_ASV_574	239	1
940	fun_ASV_505	106	1
941	fun_ASV_455	105	1
942	fun_ASV_367	243	1
943	fun_ASV_495	104	1
944	fun_ASV_359	103	1
945	fun_ASV_536	102	1
946	fun_ASV_647	251	1
947	fun_ASV_637	101	1
948	fun_ASV_527	255	1
949	fun_ASV_608	256	1
950	fun_ASV_596	259	1
951	fun_ASV_639	100	1
952	fun_ASV_361	99	1
953	fun_ASV_590	98	1
954	fun_ASV_551	271	1
955	fun_ASV_491	97	1
956	fun_ASV_466	273	1
957	fun_ASV_499	96	1
958	fun_ASV_370	275	1
959	fun_ASV_598	276	1
960	fun_ASV_474	277	1
961	fun_ASV_488	95	1
962	fun_ASV_479	94	1
963	fun_ASV_418	281	1
964	fun_ASV_531	93	1
965	fun_ASV_409	283	1
966	fun_ASV_440	92	1
967	fun_ASV_656	285	1
968	fun_ASV_651	91	1
969	fun_ASV_448	90	1
970	fun_ASV_463	289	1
971	fun_ASV_514	89	1
972	fun_ASV_515	88	1
973	fun_ASV_496	87	1
974	fun_ASV_665	86	1
975	fun_ASV_473	85	1
976	fun_ASV_663	297	1
977	fun_ASV_660	84	1
978	fun_ASV_453	299	1
979	fun_ASV_593	301	1
980	fun_ASV_573	83	1
981	fun_ASV_508	82	1
982	fun_ASV_568	81	1
983	fun_ASV_599	80	1
984	fun_ASV_462	79	1
985	fun_ASV_521	312	1
986	fun_ASV_420	78	1
987	fun_ASV_601	315	1
988	fun_ASV_571	77	1
989	fun_ASV_563	76	1
990	fun_ASV_554	320	1
991	fun_ASV_472	321	1
992	fun_ASV_624	75	1
993	fun_ASV_666	325	1
994	fun_ASV_655	74	1
995	fun_ASV_605	73	1
996	fun_ASV_509	72	1
997	fun_ASV_597	330	1
998	fun_ASV_484	331	1
999	fun_ASV_510	71	1
1000	fun_ASV_664	333	1

## Sheet: nodeG_plot
	X1	X2	elements	filed	Kingdom	Phylum	Class	Order	Family	Genus	Species	group	igraph.degree	igraph.closeness	igraph.betweenness	igraph.cen.degree
bac_ASV_1	-55.2275	24.3699	bac_ASV_1	bac	Fungi	Basidiomycota	Agaricomycetes	Thelephorales	Thelephoraceae	Unassigned	Unassigned	bac	5	0.102184	12.6927	5
bac_ASV_10	-15.7386	-11.6381	bac_ASV_10	bac	Fungi	Ascomycota	Pezizomycetes	Pezizales	Unassigned	Unassigned	Unassigned	bac	2	0.5	1.16667	2
bac_ASV_100	14.9174	-47.7442	bac_ASV_100	bac	Fungi	Unassigned	Unassigned	Unassigned	Unassigned	Unassigned	Unassigned	bac	1	1	0	1
bac_ASV_101	-18.9329	-36.6158	bac_ASV_101	bac	Fungi	Ascomycota	Sordariomycetes	Diaporthales	Melanconidaceae	Melanconiella	Unassigned	bac	2	0.75	0.5	2
bac_ASV_102	20.6224	-45.8509	bac_ASV_102	bac	Fungi	Unassigned	Unassigned	Unassigned	Unassigned	Unassigned	Unassigned	bac	1	1	0	1
bac_ASV_103	-7.72107	25.0372	bac_ASV_103	bac	Fungi	Unassigned	Unassigned	Unassigned	Unassigned	Unassigned	Unassigned	bac	2	0.75	0.5	2
bac_ASV_104	3.73011	-12.3847	bac_ASV_104	bac	Fungi	Ascomycota	Lecanoromycetes	Trapeliales	Phlyctidaceae	Phlyctis	Phlyctis_speirea	bac	6	0.172368	124.615	6
bac_ASV_105	-35.157	-9.90677	bac_ASV_105	bac	Fungi	Ascomycota	Sordariomycetes	Sordariales	Chaetomiaceae	Humicola	Humicola_mutabilis	bac	1	1	0	1
bac_ASV_106	5.37605	-22.3832	bac_ASV_106	bac	Fungi	Ascomycota	Leotiomycetes	Helotiales	Dermateaceae	Pezicula	Pezicula_rhizophila	bac	2	0.129703	6.41224	2
bac_ASV_108	-15.4388	7.57513	bac_ASV_108	bac	Fungi	Unassigned	Unassigned	Unassigned	Unassigned	Unassigned	Unassigned	bac	2	0.555556	0.833333	2
bac_ASV_109	15.2101	-30.0661	bac_ASV_109	bac	Fungi	Ascomycota	Leotiomycetes	Helotiales	Mollisiaceae	Mollisia	Unassigned	bac	3	0.714286	3.33333	3
bac_ASV_11	-25.2372	-30.0263	bac_ASV_11	bac	Fungi	Basidiomycota	Agaricomycetes	Russulales	Russulaceae	Russula	Russula_recondita	bac	1	1	0	1
bac_ASV_110	16.4866	38.2305	bac_ASV_110	bac	Fungi	Ascomycota	Dothideomycetes	Pleosporales	Unassigned	Unassigned	Unassigned	bac	1	1	0	1
bac_ASV_111	42.2071	11.8627	bac_ASV_111	bac	Fungi	Ascomycota	Sordariomycetes	Hypocreales	Hypocreaceae	Trichoderma	Trichoderma_virens	bac	1	1	0	1
bac_ASV_112	-17.2703	32.427	bac_ASV_112	bac	Fungi	Ascomycota	Sordariomycetes	Chaetosphaeriales	Chaetosphaeriaceae	Unassigned	Unassigned	bac	1	1	0	1
bac_ASV_113	-26.8002	-35.1269	bac_ASV_113	bac	Fungi	Ascomycota	Sordariomycetes	Chaetosphaeriales	Chaetosphaeriaceae	Dictyochaeta	Dictyochaeta_lithocarpi	bac	1	1	0	1
bac_ASV_114	-38.2303	-10.1447	bac_ASV_114	bac	Fungi	Ascomycota	Dothideomycetes	Pleosporales	Unassigned	Unassigned	Unassigned	bac	1	1	0	1
bac_ASV_115	13.3128	-6.66107	bac_ASV_115	bac	Fungi	Ascomycota	Lecanoromycetes	Trapeliales	Phlyctidaceae	Phlyctis	Phlyctis_speirea	bac	4	0.197289	80.8366	4
bac_ASV_116	7.59185	-39.9331	bac_ASV_116	bac	Fungi	Ascomycota	Dothideomycetes	Pleosporales	Didymellaceae	Endophoma	Endophoma_elongata	bac	2	0.75	0.5	2
bac_ASV_117	42.7111	-29.7632	bac_ASV_117	bac	Fungi	Rozellomycota	Unassigned	Unassigned	Unassigned	Unassigned	Unassigned	bac	1	1	0	1
bac_ASV_118	16.8492	-23.4664	bac_ASV_118	bac	Fungi	Basidiomycota	Agaricomycetes	Russulales	Russulaceae	Russula	Unassigned	bac	4	0.5	2.18333	4
bac_ASV_119	-24.5742	-25.5879	bac_ASV_119	bac	Fungi	Unassigned	Unassigned	Unassigned	Unassigned	Unassigned	Unassigned	bac	2	0.75	0.5	2
bac_ASV_120	20.463	35.3227	bac_ASV_120	bac	Fungi	Rozellomycota	Unassigned	Unassigned	Unassigned	Unassigned	Unassigned	bac	1	1	0	1
bac_ASV_121	7.21032	-3.96527	bac_ASV_121	bac	Fungi	Unassigned	Unassigned	Unassigned	Unassigned	Unassigned	Unassigned	bac	8	0.233929	884.445	8
bac_ASV_122	20.8945	-21.4021	bac_ASV_122	bac	Fungi	Basidiomycota	Agaricomycetes	Russulales	Russulaceae	Russula	Unassigned	bac	5	0.611111	7.35	5
bac_ASV_123	-33.6719	13.0016	bac_ASV_123	bac	Fungi	Mortierellomycota	Mortierellomycetes	Mortierellales	Mortierellaceae	Unassigned	Unassigned	bac	1	1	0	1
bac_ASV_124	25.717	-42.5322	bac_ASV_124	bac	Fungi	Basidiomycota	Agaricomycetes	Agaricales	Psathyrellaceae	Coprinopsis	Coprinopsis_urticicola	bac	1	1	0	1
bac_ASV_126	-10.7433	0.206543	bac_ASV_126	bac	Fungi	Basidiomycota	Agaricomycetes	Agaricales	Hymenogastraceae	Hymenogaster	Unassigned	bac	3	0.583333	1.16667	3
bac_ASV_127	-26.8317	10.4834	bac_ASV_127	bac	Fungi	Unassigned	Unassigned	Unassigned	Unassigned	Unassigned	Unassigned	bac	2	0.75	0.5	2
bac_ASV_128	36.2599	-23.4149	bac_ASV_128	bac	Fungi	Ascomycota	Eurotiomycetes	Chaetothyriales	Unassigned	Unassigned	Unassigned	bac	2	0.75	0.5	2
bac_ASV_129	38.1976	17.0356	bac_ASV_129	bac	Fungi	Ascomycota	Eurotiomycetes	Eurotiales	Aspergillaceae	Penicillium	Unassigned	bac	1	1	0	1
bac_ASV_13	34.0775	-11.2061	bac_ASV_13	bac	Fungi	Ascomycota	Sordariomycetes	Hypocreales	Nectriaceae	Gliocladiopsis	Gliocladiopsis_peggii	bac	2	0.75	0.5	2
bac_ASV_130	7.31312	3.79457	bac_ASV_130	bac	Fungi	Ascomycota	Eurotiomycetes	Chaetothyriales	Herpotrichiellaceae	Unassigned	Unassigned	bac	3	0.190407	13.117	3
bac_ASV_132	18.4513	-19.3883	bac_ASV_132	bac	Fungi	Ascomycota	Sordariomycetes	Hypocreales	Nectriaceae	Paracremonium	Paracremonium_inflatum	bac	2	0.392857	1.33333	2
bac_ASV_133	27.862	4.97547	bac_ASV_133	bac	Fungi	Unassigned	Unassigned	Unassigned	Unassigned	Unassigned	Unassigned	bac	2	0.555556	0.833333	2
bac_ASV_134	42.0432	2.31141	bac_ASV_134	bac	Fungi	Unassigned	Unassigned	Unassigned	Unassigned	Unassigned	Unassigned	bac	2	0.75	0.5	2
bac_ASV_135	-3.80451	37.6459	bac_ASV_135	bac	Fungi	Ascomycota	Sordariomycetes	Sordariales	Chaetomiaceae	Zopfiella	Unassigned	bac	1	1	0	1
bac_ASV_138	-19.914	-21.6912	bac_ASV_138	bac	Fungi	Ascomycota	Eurotiomycetes	Eurotiales	Aspergillaceae	Aspergillus	Aspergillus_caesiellus	bac	2	0.555556	0.833333	2
bac_ASV_139	33.72	-17.5906	bac_ASV_139	bac	Fungi	Ascomycota	Unassigned	Unassigned	Unassigned	Unassigned	Unassigned	bac	2	0.75	0.5	2
bac_ASV_14	19.4289	-16.0519	bac_ASV_14	bac	Fungi	Ascomycota	Pezizomycetes	Pezizales	Unassigned	Unassigned	Unassigned	bac	5	0.611111	7.35	5
bac_ASV_140	46.7003	5.26141	bac_ASV_140	bac	Fungi	Ascomycota	Sordariomycetes	Sordariales	Chaetomiaceae	Humicola	Humicola_repens	bac	1	1	0	1
bac_ASV_141	2.3133	27.0274	bac_ASV_141	bac	Fungi	Basidiomycota	Agaricomycetes	Unassigned	Unassigned	Unassigned	Unassigned	bac	2	0.75	0.5	2
bac_ASV_142	15.8048	-38.4257	bac_ASV_142	bac	Fungi	Unassigned	Unassigned	Unassigned	Unassigned	Unassigned	Unassigned	bac	2	0.75	0.5	2
bac_ASV_143	50.4997	-2.24448	bac_ASV_143	bac	Fungi	Basidiomycota	Agaricomycetes	Cantharellales	Hydnaceae	Clavulina	Unassigned	bac	1	1	0	1
bac_ASV_145	-38.9837	-16.7059	bac_ASV_145	bac	Fungi	Unassigned	Unassigned	Unassigned	Unassigned	Unassigned	Unassigned	bac	1	1	0	1
bac_ASV_147	-36.0139	11.732	bac_ASV_147	bac	Fungi	Unassigned	Unassigned	Unassigned	Unassigned	Unassigned	Unassigned	bac	1	1	0	1
bac_ASV_148	4.16839	38.7198	bac_ASV_148	bac	Fungi	Basidiomycota	Agaricomycetes	Russulales	Russulaceae	Unassigned	Unassigned	bac	1	1	0	1
bac_ASV_149	35.0938	-35.3562	bac_ASV_149	bac	Fungi	Ascomycota	Leotiomycetes	Helotiales	Hyaloscyphaceae	Cistella	Unassigned	bac	1	1	0	1
bac_ASV_15	2.66093	-42.8797	bac_ASV_15	bac	Fungi	Basidiomycota	Agaricomycetes	Thelephorales	Thelephoraceae	Tomentella	Unassigned	bac	1	1	0	1
bac_ASV_151	-9.25795	36.6483	bac_ASV_151	bac	Fungi	Ascomycota	Sordariomycetes	Hypocreales	Unassigned	Unassigned	Unassigned	bac	1	1	0	1
bac_ASV_152	-41.3462	4.9375	bac_ASV_152	bac	Fungi	Unassigned	Unassigned	Unassigned	Unassigned	Unassigned	Unassigned	bac	1	1	0	1
bac_ASV_153	-3.94459	-30.2383	bac_ASV_153	bac	Fungi	Ascomycota	Sordariomycetes	Xylariales	Xylariaceae	Kretzschmaria	Kretzschmaria_iranica	bac	3	0.714286	1	3
bac_ASV_154	11.4456	13.2782	bac_ASV_154	bac	Fungi	Basidiomycota	Agaricomycetes	Auriculariales	Auriculariaceae	Auricularia	Unassigned	bac	4	0.7	1.5	4
bac_ASV_155	-15.3158	34.1193	bac_ASV_155	bac	Fungi	Ascomycota	Sordariomycetes	Sordariales	Podosporaceae	Podospora	Unassigned	bac	1	1	0	1
bac_ASV_156	-30.4749	-2.60751	bac_ASV_156	bac	Fungi	Ascomycota	Lecanoromycetes	Trapeliales	Phlyctidaceae	Phlyctis	Phlyctis_speirea	bac	2	0.75	0.5	2
bac_ASV_157	43.2329	-20.2566	bac_ASV_157	bac	Fungi	Ascomycota	Sordariomycetes	Annulatascales	Unassigned	Unassigned	Unassigned	bac	1	1	0	1
bac_ASV_158	9.79191	38.1526	bac_ASV_158	bac	Fungi	Unassigned	Unassigned	Unassigned	Unassigned	Unassigned	Unassigned	bac	1	1	0	1
bac_ASV_159	3.93641	-50.0965	bac_ASV_159	bac	Fungi	Ascomycota	Eurotiomycetes	Chaetothyriales	Unassigned	Unassigned	Unassigned	bac	1	1	0	1
bac_ASV_16	14.2549	-41.9308	bac_ASV_16	bac	Fungi	Basidiomycota	Agaricomycetes	Thelephorales	Thelephoraceae	Tomentella	Unassigned	bac	1	1	0	1
bac_ASV_161	-33.0463	17.2533	bac_ASV_161	bac	Fungi	Ascomycota	Sordariomycetes	Hypocreales	Nectriaceae	Mariannaea	Mariannaea_pinicola	bac	1	1	0	1
bac_ASV_162	3.17587	-27.0337	bac_ASV_162	bac	Fungi	Basidiomycota	Unassigned	Unassigned	Unassigned	Unassigned	Unassigned	bac	3	0.150922	14.7555	3
bac_ASV_163	-30.1364	-12.9369	bac_ASV_163	bac	Fungi	Mortierellomycota	Mortierellomycetes	Mortierellales	Mortierellaceae	Mortierella	Mortierella_globalpina	bac	2	0.75	0.5	2
bac_ASV_164	49.9381	-18.6703	bac_ASV_164	bac	Fungi	Unassigned	Unassigned	Unassigned	Unassigned	Unassigned	Unassigned	bac	1	1	0	1
bac_ASV_165	-27.2384	-40.5736	bac_ASV_165	bac	Fungi	Ascomycota	Unassigned	Unassigned	Unassigned	Unassigned	Unassigned	bac	1	1	0	1
bac_ASV_166	29.4117	-37.9508	bac_ASV_166	bac	Fungi	Unassigned	Unassigned	Unassigned	Unassigned	Unassigned	Unassigned	bac	1	1	0	1
bac_ASV_167	-6.74441	-19.734	bac_ASV_167	bac	Fungi	Unassigned	Unassigned	Unassigned	Unassigned	Unassigned	Unassigned	bac	5	0.19152	1742.19	5
bac_ASV_168	-2.06701	20.2587	bac_ASV_168	bac	Fungi	Ascomycota	Leotiomycetes	Helotiales	Helotiaceae	Tetracladium	Unassigned	bac	3	0.714286	1	3
bac_ASV_169	-14.2019	-48.3627	bac_ASV_169	bac	Fungi	Unassigned	Unassigned	Unassigned	Unassigned	Unassigned	Unassigned	bac	1	1	0	1
bac_ASV_17	-3.94748	-6.98587	bac_ASV_17	bac	Fungi	Basidiomycota	Tremellomycetes	Filobasidiales	Piskurozymaceae	Solicoccozyma	Solicoccozyma_terricola	bac	5	0.192082	110.252	5
bac_ASV_170	-41.7938	-0.784543	bac_ASV_170	bac	Fungi	Ascomycota	Sordariomycetes	Xylariales	Unassigned	Unassigned	Unassigned	bac	1	1	0	1
bac_ASV_171	4.56362	24.8523	bac_ASV_171	bac	Fungi	Basidiomycota	Agaricomycetes	Unassigned	Unassigned	Unassigned	Unassigned	bac	2	0.75	0.5	2
bac_ASV_172	-39.4365	-3.98123	bac_ASV_172	bac	Fungi	Basidiomycota	Agaricomycetes	Polyporales	Ganodermataceae	Ganoderma	Ganoderma_gibbosum	bac	1	1	0	1
bac_ASV_173	4.88659	-24.0034	bac_ASV_173	bac	Fungi	Unassigned	Unassigned	Unassigned	Unassigned	Unassigned	Unassigned	bac	4	0.192082	727.931	4
bac_ASV_174	-1.42015	10.3355	bac_ASV_174	bac	Fungi	Basidiomycota	Agaricomycetes	Auriculariales	Auriculariaceae	Auricularia	Unassigned	bac	4	0.7	2.83333	4
bac_ASV_175	0.625473	-50.9026	bac_ASV_175	bac	Fungi	Ascomycota	Eurotiomycetes	Eurotiales	Aspergillaceae	Penicillium	Penicillium_aotearoae	bac	1	1	0	1
bac_ASV_177	34.7291	28.8188	bac_ASV_177	bac	Fungi	Ascomycota	Sordariomycetes	Hypocreales	Hypocreaceae	Hypomyces	Unassigned	bac	1	1	0	1
bac_ASV_178	33.5136	-39.6908	bac_ASV_178	bac	Fungi	Basidiomycota	Agaricomycetes	Agaricales	Hygrophoraceae	Hygrophorus	Unassigned	bac	1	1	0	1
bac_ASV_179	8.52001	-0.0517612	bac_ASV_179	bac	Fungi	Unassigned	Unassigned	Unassigned	Unassigned	Unassigned	Unassigned	bac	5	0.169251	55.7799	5
bac_ASV_18	-21.6692	-6.06549	bac_ASV_18	bac	Fungi	Basidiomycota	Agaricomycetes	Agaricales	Inocybaceae	Inocybe	Unassigned	bac	3	0.714286	1	3
bac_ASV_180	-11.3421	5.72175	bac_ASV_180	bac	Fungi	Mortierellomycota	Mortierellomycetes	Mortierellales	Mortierellaceae	Mortierella	Mortierella_globalpina	bac	3	0.529412	8.5	3
bac_ASV_181	-6.3426	-9.05651	bac_ASV_181	bac	Fungi	Ascomycota	Sordariomycetes	Glomerellales	Plectosphaerellaceae	Plectosphaerella	Plectosphaerella_ramiseptata	bac	4	0.194362	55.4027	4
bac_ASV_182	9.06367	-24.7955	bac_ASV_182	bac	Fungi	Unassigned	Unassigned	Unassigned	Unassigned	Unassigned	Unassigned	bac	6	0.172823	769.231	6
bac_ASV_185	-34.5031	-26.5853	bac_ASV_185	bac	Fungi	Ascomycota	Leotiomycetes	Helotiales	Unassigned	Unassigned	Unassigned	bac	1	1	0	1
bac_ASV_186	-9.19473	-47.6265	bac_ASV_186	bac	Fungi	Ascomycota	Sordariomycetes	Hypocreales	Nectriaceae	Atractium	Unassigned	bac	1	1	0	1
bac_ASV_187	28.3971	-42.8809	bac_ASV_187	bac	Fungi	Ascomycota	Sordariomycetes	Sordariales	Unassigned	Unassigned	Unassigned	bac	1	1	0	1
bac_ASV_188	-26.972	-21.0406	bac_ASV_188	bac	Fungi	Unassigned	Unassigned	Unassigned	Unassigned	Unassigned	Unassigned	bac	2	0.75	0.5	2
bac_ASV_189	-36.417	-32.4939	bac_ASV_189	bac	Fungi	Ascomycota	Sordariomycetes	Hypocreales	Unassigned	Unassigned	Unassigned	bac	1	1	0	1
bac_ASV_19	5.58878	-10.6298	bac_ASV_19	bac	Fungi	Basidiomycota	Agaricomycetes	Boletales	Sclerodermataceae	Scleroderma	Unassigned	bac	7	0.203416	272.842	7
bac_ASV_190	27.8855	33.492	bac_ASV_190	bac	Fungi	Ascomycota	Leotiomycetes	Helotiales	Cordieritidaceae	Unassigned	Unassigned	bac	1	1	0	1
bac_ASV_191	-52.4057	17.6215	bac_ASV_191	bac	Fungi	Ascomycota	Dothideomycetes	Pleosporales	Melanommataceae	Byssosphaeria	Unassigned	bac	3	0.121974	10.4266	3
bac_ASV_192	6.39869	-51.1645	bac_ASV_192	bac	Fungi	Ascomycota	Eurotiomycetes	Eurotiales	Aspergillaceae	Penicillium	Unassigned	bac	1	1	0	1
bac_ASV_193	5.41169	-3.65171	bac_ASV_193	bac	Fungi	Ascomycota	Sordariomycetes	Hypocreales	Nectriaceae	Bisifusarium	Bisifusarium_domesticum	bac	9	0.233096	904.436	9
bac_ASV_194	30.1153	10.7795	bac_ASV_194	bac	Fungi	Basidiomycota	Agaricomycetes	Agaricales	Psathyrellaceae	Candolleomyces	Candolleomyces_cacao	bac	3	0.714286	1	3
bac_ASV_195	-7.12582	-16.7123	bac_ASV_195	bac	Fungi	Unassigned	Unassigned	Unassigned	Unassigned	Unassigned	Unassigned	bac	2	0.16133	7.8536	2
bac_ASV_196	38.8157	-37.03	bac_ASV_196	bac	Fungi	Rozellomycota	Unassigned	Unassigned	Unassigned	Unassigned	Unassigned	bac	1	1	0	1
bac_ASV_197	10.1915	4.79011	bac_ASV_197	bac	Fungi	Unassigned	Unassigned	Unassigned	Unassigned	Unassigned	Unassigned	bac	3	0.17374	8.05006	3
bac_ASV_198	8.18179	-16.1987	bac_ASV_198	bac	Fungi	Ascomycota	Eurotiomycetes	Chaetothyriales	Herpotrichiellaceae	Exophiala	Exophiala_tremulae	bac	3	0.190407	13.117	3
bac_ASV_199	-3.60375	-26.1919	bac_ASV_199	bac	Fungi	Unassigned	Unassigned	Unassigned	Unassigned	Unassigned	Unassigned	bac	3	0.175603	13.7017	3
bac_ASV_2	-30.9009	-17.97	bac_ASV_2	bac	Fungi	Ascomycota	Dothideomycetes	Pleosporales	Unassigned	Unassigned	Unassigned	bac	1	1	0	1
bac_ASV_20	20.1372	2.44637	bac_ASV_20	bac	Fungi	Basidiomycota	Agaricomycetes	Agaricales	Amanitaceae	Amanita	Amanita_griseofolia	bac	4	0.7	2.83333	4
bac_ASV_200	-18.7065	-27.6852	bac_ASV_200	bac	Fungi	Ascomycota	Sordariomycetes	Coniochaetales	Coniochaetaceae	Coniochaeta	Unassigned	bac	2	0.75	0.5	2
bac_ASV_201	19.5858	-49.7546	bac_ASV_201	bac	Fungi	Ascomycota	Sordariomycetes	Sordariales	Chaetomiaceae	Unassigned	Unassigned	bac	1	1	0	1
bac_ASV_203	34.517	-20.7064	bac_ASV_203	bac	Fungi	Ascomycota	Leotiomycetes	Helotiales	Leotiaceae	Pezoloma	Pezoloma_ericae	bac	2	0.75	0.5	2
bac_ASV_204	34.0836	-26.2507	bac_ASV_204	bac	Fungi	Mortierellomycota	Mortierellomycetes	Mortierellales	Mortierellaceae	Unassigned	Unassigned	bac	2	0.75	0.5	2
bac_ASV_205	-1.47715	-30.7005	bac_ASV_205	bac	Fungi	Basidiomycota	Agaricomycetes	Trechisporales	Hydnodontaceae	Subulicystidium	Unassigned	bac	3	0.714286	1	3
bac_ASV_206	36.6198	-41.8074	bac_ASV_206	bac	Fungi	Ascomycota	Eurotiomycetes	Chaetothyriales	Herpotrichiellaceae	Cladophialophora	Unassigned	bac	1	1	0	1
bac_ASV_207	47.9241	7.07702	bac_ASV_207	bac	Fungi	Ascomycota	Leotiomycetes	Helotiales	Helotiales_fam_Incertae_sedis	Chalara	Unassigned	bac	1	1	0	1
bac_ASV_208	49.0026	3.97107	bac_ASV_208	bac	Fungi	Unassigned	Unassigned	Unassigned	Unassigned	Unassigned	Unassigned	bac	1	1	0	1
bac_ASV_209	40.0146	21.3315	bac_ASV_209	bac	Fungi	Basidiomycota	Agaricomycetes	Agaricales	Hymenogastraceae	Hymenogaster	Unassigned	bac	1	1	0	1
bac_ASV_21	20.6154	5.16597	bac_ASV_21	bac	Fungi	Basidiomycota	Agaricomycetes	Agaricales	Inocybaceae	Inocybe	Unassigned	bac	3	0.583333	1.16667	3
bac_ASV_210	-26.0356	31.5897	bac_ASV_210	bac	Fungi	Ascomycota	Unassigned	Unassigned	Unassigned	Unassigned	Unassigned	bac	1	1	0	1
bac_ASV_211	-5.97725	-52.6186	bac_ASV_211	bac	Fungi	Unassigned	Unassigned	Unassigned	Unassigned	Unassigned	Unassigned	bac	1	1	0	1
bac_ASV_212	-34.7392	22.9883	bac_ASV_212	bac	Fungi	Ascomycota	Dothideomycetes	Pleosporales	Phaeosphaeriaceae	Phaeosphaeria	Phaeosphaeria_oryzae	bac	1	1	0	1
bac_ASV_213	14.9359	21.7352	bac_ASV_213	bac	Fungi	Basidiomycota	Agaricomycetes	Russulales	Russulaceae	Russula	Russula_foetentula	bac	3	0.714286	1	3
bac_ASV_215	-40.5967	-27.0315	bac_ASV_215	bac	Fungi	Ascomycota	Sordariomycetes	Hypocreales	Stachybotryaceae	Paramyrothecium	Paramyrothecium_humicola	bac	1	1	0	1
bac_ASV_216	-15.1758	15.0171	bac_ASV_216	bac	Fungi	Ascomycota	Dothideomycetes	Pleosporales	Lentitheciaceae	Poaceascoma	Unassigned	bac	2	0.555556	0.833333	2
bac_ASV_217	-21.7694	36.013	bac_ASV_217	bac	Fungi	Ascomycota	Dothideomycetes	Pleosporales	Phaeosphaeriaceae	Setophaeosphaeria	Setophaeosphaeria_hemerocallidis	bac	1	1	0	1
bac_ASV_218	24.7461	-47.2949	bac_ASV_218	bac	Fungi	Ascomycota	Sordariomycetes	Hypocreales	Nectriaceae	Penicillifer	Penicillifer_diparietisporus	bac	1	1	0	1
bac_ASV_219	11.2517	-53.9166	bac_ASV_219	bac	Fungi	Ascomycota	Dothideomycetes	Pleosporales	Phaeosphaeriaceae	Leptospora	Leptospora_chromolaenae	bac	1	1	0	1
bac_ASV_22	-14.5412	-26.2241	bac_ASV_22	bac	Fungi	Basidiomycota	Agaricomycetes	Agaricales	Hydnangiaceae	Laccaria	Laccaria_populina	bac	2	0.75	0.5	2
bac_ASV_220	-9.06269	38.2681	bac_ASV_220	bac	Fungi	Chytridiomycota	Rhizophydiomycetes	Rhizophydiales	Unassigned	Unassigned	Unassigned	bac	1	1	0	1
bac_ASV_221	-13.0848	-34.0374	bac_ASV_221	bac	Fungi	Basidiomycota	Agaricomycetes	Agaricales	Hebelomataceae	Unassigned	Unassigned	bac	2	0.75	0.5	2
bac_ASV_222	47.0277	16.4939	bac_ASV_222	bac	Fungi	Ascomycota	Unassigned	Unassigned	Unassigned	Unassigned	Unassigned	bac	1	1	0	1
bac_ASV_223	-26.8197	3.11645	bac_ASV_223	bac	Fungi	Unassigned	Unassigned	Unassigned	Unassigned	Unassigned	Unassigned	bac	3	0.714286	1	3
bac_ASV_224	7.44071	-11.1597	bac_ASV_224	bac	Fungi	Ascomycota	Sordariomycetes	Hypocreales	Nectriaceae	Nectria	Unassigned	bac	6	0.176075	247.619	6
bac_ASV_226	53.7908	9.18253	bac_ASV_226	bac	Fungi	Ascomycota	Eurotiomycetes	Chaetothyriales	Cyphellophoraceae	Cyphellophora	Cyphellophora_laciniata	bac	1	1	0	1
bac_ASV_227	-56.5921	19.5391	bac_ASV_227	bac	Fungi	Ascomycota	Sordariomycetes	Xylariales	Unassigned	Unassigned	Unassigned	bac	6	0.112737	209.685	6
bac_ASV_228	-18.9389	-44.7937	bac_ASV_228	bac	Fungi	Mortierellomycota	Mortierellomycetes	Mortierellales	Mortierellaceae	Mortierella	Mortierella_wuyishanensis	bac	1	1	0	1
bac_ASV_229	-11.7893	39.2809	bac_ASV_229	bac	Fungi	Unassigned	Unassigned	Unassigned	Unassigned	Unassigned	Unassigned	bac	1	1	0	1
bac_ASV_23	41.5254	-4.92598	bac_ASV_23	bac	Fungi	Basidiomycota	Agaricomycetes	Boletales	Gyroporaceae	Gyroporus	Unassigned	bac	1	1	0	1
bac_ASV_230	46.0997	9.33497	bac_ASV_230	bac	Fungi	Ascomycota	Sordariomycetes	Hypocreales	Bionectriaceae	Lasionectriopsis	Lasionectriopsis_spinosa	bac	1	1	0	1
bac_ASV_231	-25.5006	5.40736	bac_ASV_231	bac	Fungi	Aphelidiomycota	Aphelidiomycetes	GS16	Unassigned	Unassigned	Unassigned	bac	3	0.714286	1	3
bac_ASV_233	4.18477	-25.7973	bac_ASV_233	bac	Fungi	Ascomycota	Sordariomycetes	Hypocreales	Nectriaceae	Bisifusarium	Bisifusarium_domesticum	bac	4	0.159367	160.795	4
bac_ASV_234	-25.0152	-12.7319	bac_ASV_234	bac	Fungi	Ascomycota	Eurotiomycetes	Onygenales	Gymnoascaceae	Unassigned	Unassigned	bac	3	0.714286	1	3
bac_ASV_235	2.56369	-29.2409	bac_ASV_235	bac	Fungi	Unassigned	Unassigned	Unassigned	Unassigned	Unassigned	Unassigned	bac	3	0.148526	141.265	3
bac_ASV_236	-31.6655	24.8001	bac_ASV_236	bac	Fungi	Chytridiomycota	Rhizophydiomycetes	Rhizophydiales	Unassigned	Unassigned	Unassigned	bac	1	1	0	1
bac_ASV_237	50.9128	-12.9516	bac_ASV_237	bac	Fungi	Ascomycota	Sordariomycetes	Hypocreales	Nectriaceae	Varicosporellopsis	Unassigned	bac	1	1	0	1
bac_ASV_238	-29.6851	10.3336	bac_ASV_238	bac	Fungi	Ascomycota	Dothideomycetes	Pleosporales	Phaeosphaeriaceae	Leptospora	Leptospora_rubella	bac	2	0.75	0.5	2
bac_ASV_239	-33.4539	-37.0997	bac_ASV_239	bac	Fungi	Basidiomycota	Agaricomycetes	Russulales	Russulaceae	Russula	Unassigned	bac	1	1	0	1
bac_ASV_24	-0.498676	-14.1406	bac_ASV_24	bac	Fungi	Ascomycota	Lecanoromycetes	Trapeliales	Phlyctidaceae	Phlyctis	Phlyctis_speirea	bac	3	0.147856	6.06087	3
bac_ASV_240	52.6839	-16.2003	bac_ASV_240	bac	Fungi	Ascomycota	Unassigned	Unassigned	Unassigned	Unassigned	Unassigned	bac	1	1	0	1
bac_ASV_241	38.0267	28.9483	bac_ASV_241	bac	Fungi	Ascomycota	Sordariomycetes	Xylariales	Unassigned	Unassigned	Unassigned	bac	1	1	0	1
bac_ASV_242	10.0291	-41.7596	bac_ASV_242	bac	Fungi	Unassigned	Unassigned	Unassigned	Unassigned	Unassigned	Unassigned	bac	2	0.75	0.5	2
bac_ASV_243	-56.7677	24.4291	bac_ASV_243	bac	Fungi	Basidiomycota	Agaricomycetes	Polyporales	Steccherinaceae	Steccherinum	Unassigned	bac	7	0.112931	322.675	7
bac_ASV_245	-19.5441	-3.55603	bac_ASV_245	bac	Fungi	Ascomycota	Dothideomycetes	Pleosporales	Unassigned	Unassigned	Unassigned	bac	3	0.714286	1	3
bac_ASV_246	48.3607	13.3031	bac_ASV_246	bac	Fungi	Chytridiomycota	Unassigned	Unassigned	Unassigned	Unassigned	Unassigned	bac	1	1	0	1
bac_ASV_247	45.3884	-26.1441	bac_ASV_247	bac	Fungi	Ascomycota	Sordariomycetes	Hypocreales	Ophiocordycipitaceae	Albophoma	Albophoma_yamanashiensis	bac	1	1	0	1
bac_ASV_249	-18.3283	-6.61136	bac_ASV_249	bac	Fungi	Ascomycota	Lecanoromycetes	Peltigerales	Pannariaceae	Unassigned	Unassigned	bac	3	0.714286	1	3
bac_ASV_25	-10.5246	-1.88766	bac_ASV_25	bac	Fungi	Basidiomycota	Agaricomycetes	Agaricales	Hymenogastraceae	Hymenogaster	Unassigned	bac	3	0.583333	1.16667	3
bac_ASV_250	23.4527	12.0754	bac_ASV_250	bac	Fungi	Ascomycota	Sordariomycetes	Coniochaetales	Unassigned	Unassigned	Unassigned	bac	2	0.391304	1.23333	2
bac_ASV_252	22.3915	38.1738	bac_ASV_252	bac	Fungi	Basidiomycota	Pucciniomycetes	Platygloeales	Unassigned	Unassigned	Unassigned	bac	1	1	0	1
bac_ASV_253	-17.2804	37.988	bac_ASV_253	bac	Fungi	Ascomycota	Sordariomycetes	Sordariales	Unassigned	Unassigned	Unassigned	bac	1	1	0	1
bac_ASV_254	13.7997	-27.7567	bac_ASV_254	bac	Fungi	Unassigned	Unassigned	Unassigned	Unassigned	Unassigned	Unassigned	bac	2	0.555556	0.833333	2
bac_ASV_255	28.6787	17.4439	bac_ASV_255	bac	Fungi	Mortierellomycota	Mortierellomycetes	Mortierellales	Mortierellaceae	Mortierella	Unassigned	bac	2	0.75	0.5	2
bac_ASV_257	12.6177	11.9452	bac_ASV_257	bac	Fungi	Rozellomycota	Rozellomycotina_cls_Incertae_sedis	Branch03	Unassigned	Unassigned	Unassigned	bac	4	0.7	1.5	4
bac_ASV_259	-43.7019	-13.9546	bac_ASV_259	bac	Fungi	Unassigned	Unassigned	Unassigned	Unassigned	Unassigned	Unassigned	bac	1	1	0	1
bac_ASV_26	32.5403	-15.1942	bac_ASV_26	bac	Fungi	Basidiomycota	Agaricomycetes	Agaricales	Inocybaceae	Unassigned	Unassigned	bac	2	0.75	0.5	2
bac_ASV_260	-44.8929	-9.004	bac_ASV_260	bac	Fungi	Ascomycota	Sordariomycetes	Hypocreales	Nectriaceae	Ilyonectria	Ilyonectria_robusta	bac	1	1	0	1
bac_ASV_261	-30.0399	-45.8755	bac_ASV_261	bac	Fungi	Unassigned	Unassigned	Unassigned	Unassigned	Unassigned	Unassigned	bac	1	1	0	1
bac_ASV_265	-40.6318	18.9871	bac_ASV_265	bac	Fungi	Ascomycota	Sordariomycetes	Hypocreales	Nectriaceae	Thelonectria	Thelonectria_olida	bac	1	1	0	1
bac_ASV_266	-36.2235	14.437	bac_ASV_266	bac	Fungi	Unassigned	Unassigned	Unassigned	Unassigned	Unassigned	Unassigned	bac	1	1	0	1
bac_ASV_267	-19.3781	-50.5747	bac_ASV_267	bac	Fungi	Ascomycota	Sordariomycetes	Hypocreales	Bionectriaceae	Clonostachys	Unassigned	bac	1	1	0	1
bac_ASV_268	-19.1869	-31.4739	bac_ASV_268	bac	Fungi	Ascomycota	Sordariomycetes	Hypocreales	Hypocreales_fam_Incertae_sedis	Emericellopsis	Unassigned	bac	2	0.75	0.5	2
bac_ASV_269	-10.5451	-52.6466	bac_ASV_269	bac	Fungi	Unassigned	Unassigned	Unassigned	Unassigned	Unassigned	Unassigned	bac	1	1	0	1
bac_ASV_271	-24.6214	11.6041	bac_ASV_271	bac	Fungi	Ascomycota	Pezizomycetes	Pezizales	Unassigned	Unassigned	Unassigned	bac	3	0.714286	1	3
bac_ASV_272	34.8031	-43.2387	bac_ASV_272	bac	Fungi	Ascomycota	Sordariomycetes	Magnaporthales	Unassigned	Unassigned	Unassigned	bac	1	1	0	1
bac_ASV_273	-3.27162	16.7988	bac_ASV_273	bac	Fungi	Ascomycota	Leotiomycetes	Helotiales	Unassigned	Unassigned	Unassigned	bac	2	0.555556	0.833333	2
bac_ASV_274	31.0051	-48.255	bac_ASV_274	bac	Fungi	Ascomycota	Dothideomycetes	Pleosporales	Phaeosphaeriaceae	Neosetophoma	Neosetophoma_poaceicola	bac	1	1	0	1
bac_ASV_276	29.6658	-50.0292	bac_ASV_276	bac	Fungi	Ascomycota	Unassigned	Unassigned	Unassigned	Unassigned	Unassigned	bac	1	1	0	1
bac_ASV_277	-46.0325	6.99264	bac_ASV_277	bac	Fungi	Ascomycota	Sordariomycetes	Hypocreales	Ophiocordycipitaceae	Purpureocillium	Unassigned	bac	1	1	0	1
bac_ASV_279	1.8496	-14.154	bac_ASV_279	bac	Fungi	Unassigned	Unassigned	Unassigned	Unassigned	Unassigned	Unassigned	bac	5	0.200306	281.109	5
bac_ASV_28	24.0232	27.3746	bac_ASV_28	bac	Fungi	Basidiomycota	Agaricomycetes	Russulales	Russulaceae	Russula	Russula_recondita	bac	1	1	0	1
bac_ASV_280	-29.0597	32.767	bac_ASV_280	bac	Fungi	Unassigned	Unassigned	Unassigned	Unassigned	Unassigned	Unassigned	bac	1	1	0	1
bac_ASV_281	29.5321	-45.9231	bac_ASV_281	bac	Fungi	Ascomycota	Unassigned	Unassigned	Unassigned	Unassigned	Unassigned	bac	1	1	0	1
bac_ASV_282	56.3603	1.60967	bac_ASV_282	bac	Fungi	Unassigned	Unassigned	Unassigned	Unassigned	Unassigned	Unassigned	bac	1	1	0	1
bac_ASV_283	44.6613	21.1795	bac_ASV_283	bac	Fungi	Ascomycota	Unassigned	Unassigned	Unassigned	Unassigned	Unassigned	bac	1	1	0	1
bac_ASV_285	3.81482	31.3358	bac_ASV_285	bac	Fungi	Basidiomycota	Agaricomycetes	Polyporales	Ganodermataceae	Ganoderma	Ganoderma_ellipsoideum	bac	2	0.75	0.5	2
bac_ASV_286	-23.8838	-11.6851	bac_ASV_286	bac	Fungi	Ascomycota	Unassigned	Unassigned	Unassigned	Unassigned	Unassigned	bac	3	0.714286	1	3
bac_ASV_287	-20.2826	22.2356	bac_ASV_287	bac	Fungi	Basidiomycota	Agaricomycetes	Cantharellales	Unassigned	Unassigned	Unassigned	bac	2	0.75	0.5	2
bac_ASV_288	13.5135	-18.3197	bac_ASV_288	bac	Fungi	Rozellomycota	Unassigned	Unassigned	Unassigned	Unassigned	Unassigned	bac	4	0.55	10.6	4
bac_ASV_289	33.3094	4.37345	bac_ASV_289	bac	Fungi	Unassigned	Unassigned	Unassigned	Unassigned	Unassigned	Unassigned	bac	2	0.75	0.5	2
bac_ASV_29	-4.35758	-18.5977	bac_ASV_29	bac	Fungi	Mortierellomycota	Mortierellomycetes	Mortierellales	Mortierellaceae	Mortierella	Unassigned	bac	2	0.124053	6.47785	2
bac_ASV_290	17.1228	26.8595	bac_ASV_290	bac	Fungi	Basidiomycota	Agaricomycetes	Polyporales	Podoscyphaceae	Abortiporus	Abortiporus_biennis	bac	2	0.75	0.5	2
bac_ASV_292	-57.4048	21.7423	bac_ASV_292	bac	Fungi	Mortierellomycota	Mortierellomycetes	Mortierellales	Mortierellaceae	Unassigned	Unassigned	bac	6	0.102344	21.0528	6
bac_ASV_293	1.51432	-35.4612	bac_ASV_293	bac	Fungi	Ascomycota	Sordariomycetes	Sordariales	Unassigned	Unassigned	Unassigned	bac	2	0.75	0.5	2
bac_ASV_294	-4.04063	14.6963	bac_ASV_294	bac	Fungi	Ascomycota	Sordariomycetes	Hypocreales	Clavicipitaceae	Unassigned	Unassigned	bac	2	0.555556	0.833333	2
bac_ASV_296	-22.3857	-46.072	bac_ASV_296	bac	Fungi	Rozellomycota	Unassigned	Unassigned	Unassigned	Unassigned	Unassigned	bac	1	1	0	1
bac_ASV_297	17.2286	21.0473	bac_ASV_297	bac	Fungi	Basidiomycota	Agaricomycetes	Polyporales	Ganodermataceae	Ganoderma	Ganoderma_ellipsoideum	bac	3	0.714286	1	3
bac_ASV_298	45.4364	-22.9292	bac_ASV_298	bac	Fungi	Ascomycota	Unassigned	Unassigned	Unassigned	Unassigned	Unassigned	bac	1	1	0	1
bac_ASV_299	16.0642	9.89231	bac_ASV_299	bac	Fungi	Rozellomycota	Unassigned	Unassigned	Unassigned	Unassigned	Unassigned	bac	3	0.529412	8.23333	3
bac_ASV_3	-33.2831	2.53601	bac_ASV_3	bac	Fungi	Basidiomycota	Agaricomycetes	Russulales	Russulaceae	Lactarius	Lactarius_kesiyae	bac	1	1	0	1
bac_ASV_30	23.4821	-37.7537	bac_ASV_30	bac	Fungi	Ascomycota	Sordariomycetes	Hypocreales	Hypocreaceae	Trichoderma	Trichoderma_yunnanense	bac	1	1	0	1
bac_ASV_300	-46.3143	-4.12272	bac_ASV_300	bac	Fungi	Unassigned	Unassigned	Unassigned	Unassigned	Unassigned	Unassigned	bac	1	1	0	1
bac_ASV_302	-53.1038	24.7644	bac_ASV_302	bac	Fungi	Rozellomycota	Unassigned	Unassigned	Unassigned	Unassigned	Unassigned	bac	5	0.138186	1057.17	5
bac_ASV_304	-31.1349	-41.6949	bac_ASV_304	bac	Fungi	Ascomycota	Leotiomycetes	Helotiales	Unassigned	Unassigned	Unassigned	bac	1	1	0	1
bac_ASV_305	-4.14458	43.0035	bac_ASV_305	bac	Fungi	Ascomycota	Unassigned	Unassigned	Unassigned	Unassigned	Unassigned	bac	1	1	0	1
bac_ASV_306	-30.9626	-8.16059	bac_ASV_306	bac	Fungi	Ascomycota	Pezizomycetes	Pezizales	Pyronemataceae	Unassigned	Unassigned	bac	2	0.75	0.5	2
bac_ASV_307	23.6639	-4.56496	bac_ASV_307	bac	Fungi	Unassigned	Unassigned	Unassigned	Unassigned	Unassigned	Unassigned	bac	4	0.155952	514.349	4
bac_ASV_308	9.42765	-14.0419	bac_ASV_308	bac	Fungi	Ascomycota	Lecanoromycetes	Trapeliales	Phlyctidaceae	Phlyctis	Phlyctis_speirea	bac	4	0.197289	80.8366	4
bac_ASV_309	-0.0805529	-41.2341	bac_ASV_309	bac	Fungi	Ascomycota	Unassigned	Unassigned	Unassigned	Unassigned	Unassigned	bac	2	0.75	0.5	2
bac_ASV_31	-8.80808	4.96857	bac_ASV_31	bac	Fungi	Unassigned	Unassigned	Unassigned	Unassigned	Unassigned	Unassigned	bac	4	0.6	13.3333	4
bac_ASV_310	-17.2131	42.5494	bac_ASV_310	bac	Fungi	Ascomycota	Sordariomycetes	Hypocreales	Nectriaceae	Unassigned	Unassigned	bac	1	1	0	1
bac_ASV_311	-2.6959	22.8534	bac_ASV_311	bac	Fungi	Ascomycota	Sordariomycetes	Sordariales	Podosporaceae	Triangularia	Triangularia_batistae	bac	3	0.714286	1	3
bac_ASV_312	22.296	4.16821	bac_ASV_312	bac	Fungi	Ascomycota	Sordariomycetes	Hypocreales	Ophiocordycipitaceae	Haptocillium	Unassigned	bac	3	0.583333	1.16667	3
bac_ASV_316	14.5364	27.0472	bac_ASV_316	bac	Fungi	Ascomycota	Dothideomycetes	Dothideomycetes_ord_Incertae_sedis	Dothideomycetes_fam_Incertae_sedis	Pseudoarthrographis	Unassigned	bac	2	0.75	0.5	2
bac_ASV_317	25.4105	-12.7036	bac_ASV_317	bac	Fungi	Rozellomycota	Unassigned	Unassigned	Unassigned	Unassigned	Unassigned	bac	3	0.121296	139.497	3
bac_ASV_318	-6.49664	11.1972	bac_ASV_318	bac	Fungi	Ascomycota	Eurotiomycetes	Eurotiales	Aspergillaceae	Aspergillus	Aspergillus_aculeatus	bac	2	0.428571	1.41667	2
bac_ASV_319	44.6955	-35.3333	bac_ASV_319	bac	Fungi	Rozellomycota	Rozellomycotina_cls_Incertae_sedis	GS08	Unassigned	Unassigned	Unassigned	bac	1	1	0	1
bac_ASV_32	-36.9495	7.69353	bac_ASV_32	bac	Fungi	Basidiomycota	Agaricomycetes	Agaricales	Hymenogastraceae	Hymenogaster	Unassigned	bac	1	1	0	1
bac_ASV_320	-40.6702	13.1812	bac_ASV_320	bac	Fungi	Basidiomycota	Agaricomycetes	Unassigned	Unassigned	Unassigned	Unassigned	bac	1	1	0	1
bac_ASV_321	28.6395	-15.1497	bac_ASV_321	bac	Fungi	Basidiomycota	Agaricomycetes	Cantharellales	Ceratobasidiaceae	Ceratobasidium	Unassigned	bac	2	0.555556	0.833333	2
bac_ASV_322	-11.4941	-14.3366	bac_ASV_322	bac	Fungi	Ascomycota	Unassigned	Unassigned	Unassigned	Unassigned	Unassigned	bac	2	0.5	1.16667	2
bac_ASV_323	10.6965	-8.48695	bac_ASV_323	bac	Fungi	Ascomycota	Sordariomycetes	Glomerellales	Plectosphaerellaceae	Unassigned	Unassigned	bac	5	0.188761	44.4993	5
bac_ASV_324	52.8459	-24.935	bac_ASV_324	bac	Fungi	Ascomycota	Sordariomycetes	Togniniales	Togniniaceae	Phaeoacremonium	Phaeoacremonium_hungaricum	bac	1	1	0	1
bac_ASV_325	27.4064	-7.67968	bac_ASV_325	bac	Fungi	Rozellomycota	Unassigned	Unassigned	Unassigned	Unassigned	Unassigned	bac	4	0.179452	331.465	4
bac_ASV_327	37.9131	-4.94604	bac_ASV_327	bac	Fungi	Ascomycota	Sordariomycetes	Hypocreales	Unassigned	Unassigned	Unassigned	bac	3	0.714286	1	3
bac_ASV_328	-49.3339	-8.84088	bac_ASV_328	bac	Fungi	Ascomycota	Sordariomycetes	Ophiostomatales	Ophiostomataceae	Sporothrix	Unassigned	bac	1	1	0	1
bac_ASV_329	-3.55632	-39.8459	bac_ASV_329	bac	Fungi	Chytridiomycota	Rhizophydiomycetes	Rhizophydiales	Unassigned	Unassigned	Unassigned	bac	2	0.75	0.5	2
bac_ASV_33	10.3173	-34.1756	bac_ASV_33	bac	Fungi	Basidiomycota	Agaricomycetes	Agaricales	Inocybaceae	Inocybe	Unassigned	bac	2	0.75	0.5	2
bac_ASV_330	40.1439	-15.6508	bac_ASV_330	bac	Fungi	Ascomycota	Sordariomycetes	Chaetosphaeriales	Chaetosphaeriaceae	Codinaea	Codinaea_acaciae	bac	2	0.75	0.5	2
bac_ASV_331	6.72447	-26.2628	bac_ASV_331	bac	Fungi	Ascomycota	Leotiomycetes	Helotiales	Vandijckellaceae	Vandijckella	Vandijckella_johannae	bac	2	0.115929	5.95074	2
bac_ASV_332	0.064719	41.9093	bac_ASV_332	bac	Fungi	Rozellomycota	Rozellomycotina_cls_Incertae_sedis	GS11	Unassigned	Unassigned	Unassigned	bac	1	1	0	1
bac_ASV_334	16.9162	18.6741	bac_ASV_334	bac	Fungi	Unassigned	Unassigned	Unassigned	Unassigned	Unassigned	Unassigned	bac	3	0.714286	1	3
bac_ASV_336	32.7399	38.4789	bac_ASV_336	bac	Fungi	Rozellomycota	Rozellomycotina_cls_Incertae_sedis	GS08	Unassigned	Unassigned	Unassigned	bac	1	1	0	1
bac_ASV_337	-31.1395	-26.0097	bac_ASV_337	bac	Fungi	Ascomycota	Dothideomycetes	Pleosporales	Melanommataceae	Byssosphaeria	Byssosphaeria_taiwanense	bac	2	0.75	0.5	2
bac_ASV_338	-9.55083	-9.86682	bac_ASV_338	bac	Fungi	Ascomycota	Eurotiomycetes	Eurotiales	Aspergillaceae	Aspergillus	Aspergillus_caninus	bac	4	0.7	8.5	4
bac_ASV_339	50.7962	-32.1799	bac_ASV_339	bac	Fungi	Ascomycota	Eurotiomycetes	Chaetothyriales	Herpotrichiellaceae	Cladophialophora	Unassigned	bac	1	1	0	1
bac_ASV_34	-7.52123	-22.679	bac_ASV_34	bac	Fungi	Ascomycota	Sordariomycetes	Hypocreales	Nectriaceae	Fusarium	Fusarium_oxysporum	bac	3	0.162935	272.247	3
bac_ASV_340	-45.4898	-20.1966	bac_ASV_340	bac	Fungi	Ascomycota	Unassigned	Unassigned	Unassigned	Unassigned	Unassigned	bac	1	1	0	1
bac_ASV_341	-5.06837	-23.4854	bac_ASV_341	bac	Fungi	Unassigned	Unassigned	Unassigned	Unassigned	Unassigned	Unassigned	bac	5	0.21129	1891.93	5
bac_ASV_342	11.7286	-4.44497	bac_ASV_342	bac	Fungi	Ascomycota	Unassigned	Unassigned	Unassigned	Unassigned	Unassigned	bac	5	0.184507	167.031	5
bac_ASV_343	17.5643	-59.2058	bac_ASV_343	bac	Fungi	Unassigned	Unassigned	Unassigned	Unassigned	Unassigned	Unassigned	bac	1	1	0	1
bac_ASV_344	3.26747	45.254	bac_ASV_344	bac	Fungi	Ascomycota	Dothideomycetes	Pleosporales	Unassigned	Unassigned	Unassigned	bac	1	1	0	1
bac_ASV_345	55.7981	-4.20763	bac_ASV_345	bac	Fungi	Unassigned	Unassigned	Unassigned	Unassigned	Unassigned	Unassigned	bac	1	1	0	1
bac_ASV_346	47.5762	28.5002	bac_ASV_346	bac	Fungi	Ascomycota	Eurotiomycetes	Eurotiales	Aspergillaceae	Aspergillus	Unassigned	bac	1	1	0	1
bac_ASV_348	33.7458	32.2883	bac_ASV_348	bac	Fungi	Ascomycota	Sordariomycetes	Hypocreales	Clavicipitaceae	Metacordyceps	Metacordyceps_chlamydosporia	bac	1	1	0	1
bac_ASV_349	-34.8953	27.9883	bac_ASV_349	bac	Fungi	Unassigned	Unassigned	Unassigned	Unassigned	Unassigned	Unassigned	bac	1	1	0	1
bac_ASV_35	13.7938	34.6167	bac_ASV_35	bac	Fungi	Basidiomycota	Agaricomycetes	Russulales	Russulaceae	Russula	Russula_amoenolens	bac	1	1	0	1
bac_ASV_351	6.20035	-31.0906	bac_ASV_351	bac	Fungi	Chytridiomycota	Spizellomycetes	Spizellomycetales	Unassigned	Unassigned	Unassigned	bac	3	0.149203	270.349	3
bac_ASV_352	27.4532	40.8453	bac_ASV_352	bac	Fungi	Ascomycota	Sordariomycetes	Hypocreales	Nectriaceae	Ilyonectria	Ilyonectria_liriodendri	bac	1	1	0	1
bac_ASV_353	-2.05256	28.5878	bac_ASV_353	bac	Fungi	Ascomycota	Sordariomycetes	Coniochaetales	Coniochaetaceae	Coniochaeta	Coniochaeta_velutina	bac	2	0.75	0.5	2
bac_ASV_354	16.3796	-51.5738	bac_ASV_354	bac	Fungi	Ascomycota	Leotiomycetes	Helotiales	Unassigned	Unassigned	Unassigned	bac	1	1	0	1
bac_ASV_355	3.14772	-55.3924	bac_ASV_355	bac	Fungi	Ascomycota	Sordariomycetes	Sordariales	Podosporaceae	Podospora	Unassigned	bac	1	1	0	1
bac_ASV_356	21.1351	-3.44925	bac_ASV_356	bac	Fungi	Ascomycota	Sordariomycetes	Hypocreales	Hypocreaceae	Trichoderma	Trichoderma_yunnanense	bac	2	0.108444	5.63898	2
bac_ASV_357	-4.83895	-4.3724	bac_ASV_357	bac	Fungi	Unassigned	Unassigned	Unassigned	Unassigned	Unassigned	Unassigned	bac	5	0.19494	75.2302	5
bac_ASV_359	-0.268272	54.9048	bac_ASV_359	bac	Fungi	Ascomycota	Dothideomycetes	Pleosporales	Phaeosphaeriaceae	Neosetophoma	Neosetophoma_poaceicola	bac	1	1	0	1
bac_ASV_36	1.55479	37.1607	bac_ASV_36	bac	Fungi	Ascomycota	Eurotiomycetes	Eurotiales	Aspergillaceae	Penicillium	Unassigned	bac	1	1	0	1
bac_ASV_360	54.4595	14.2266	bac_ASV_360	bac	Fungi	Chytridiomycota	Unassigned	Unassigned	Unassigned	Unassigned	Unassigned	bac	1	1	0	1
bac_ASV_361	-27.5899	40.4388	bac_ASV_361	bac	Fungi	Ascomycota	Unassigned	Unassigned	Unassigned	Unassigned	Unassigned	bac	1	1	0	1
bac_ASV_362	29.6243	8.00165	bac_ASV_362	bac	Fungi	Basidiomycota	Agaricomycetes	Agaricales	Psathyrellaceae	Psathyrella	Psathyrella_halophila	bac	3	0.714286	1	3
bac_ASV_364	8.69906	26.491	bac_ASV_364	bac	Fungi	Ascomycota	Leotiomycetes	Helotiales	Unassigned	Unassigned	Unassigned	bac	2	0.75	0.5	2
bac_ASV_365	-9.40474	44.5204	bac_ASV_365	bac	Fungi	Ascomycota	Sordariomycetes	Myrmecridiales	Myrmecridiales_fam_Incertae_sedis	Atractospora	Unassigned	bac	1	1	0	1
bac_ASV_367	-29.9769	-50.602	bac_ASV_367	bac	Fungi	Unassigned	Unassigned	Unassigned	Unassigned	Unassigned	Unassigned	bac	1	1	0	1
bac_ASV_369	54.3493	-9.71695	bac_ASV_369	bac	Fungi	Ascomycota	Leotiomycetes	Helotiales	Leotiaceae	Unassigned	Unassigned	bac	1	1	0	1
bac_ASV_370	-53.1995	1.67901	bac_ASV_370	bac	Fungi	Ascomycota	Sordariomycetes	Hypocreales	Stachybotryaceae	Myrothecium	Myrothecium_inundatum	bac	1	1	0	1
bac_ASV_371	56.0859	-13.8925	bac_ASV_371	bac	Fungi	Unassigned	Unassigned	Unassigned	Unassigned	Unassigned	Unassigned	bac	1	1	0	1
bac_ASV_374	-45.5225	15.4034	bac_ASV_374	bac	Fungi	Ascomycota	Eurotiomycetes	Eurotiales	Aspergillaceae	Talaromyces	Talaromyces_sparsus	bac	1	1	0	1
bac_ASV_375	-43.1833	-32.2818	bac_ASV_375	bac	Fungi	Basidiomycota	Agaricomycetes	Thelephorales	Thelephoraceae	Tomentella	Unassigned	bac	1	1	0	1
bac_ASV_376	19.7702	41.5272	bac_ASV_376	bac	Fungi	Ascomycota	Dothideomycetes	Capnodiales	Unassigned	Unassigned	Unassigned	bac	1	1	0	1
bac_ASV_377	23.1439	-53.6279	bac_ASV_377	bac	Fungi	Ascomycota	Sordariomycetes	Glomerellales	Glomerellaceae	Colletotrichum	Colletotrichum_tamarilloi	bac	1	1	0	1
bac_ASV_378	47.2773	21.6272	bac_ASV_378	bac	Fungi	Ascomycota	Sordariomycetes	Hypocreales	Clavicipitaceae	Metarhizium	Metarhizium_gaoligongense	bac	1	1	0	1
bac_ASV_379	1.29335	-1.04299	bac_ASV_379	bac	Fungi	Ascomycota	Sordariomycetes	Glomerellales	Plectosphaerellaceae	Acrostalagmus	Acrostalagmus_luteoalbus	bac	7	0.208599	539.827	7
bac_ASV_38	4.13063	11.5204	bac_ASV_38	bac	Fungi	Ascomycota	Saccharomycetes	Saccharomycetales	Saccharomycetales_fam_Incertae_sedis	Nadsonia	Nadsonia_starkeyi-henricii	bac	3	0.583333	1.16667	3
bac_ASV_380	-22.5663	21.0309	bac_ASV_380	bac	Fungi	Ascomycota	Sordariomycetes	Hypocreales	Hypocreales_fam_Incertae_sedis	Emericellopsis	Emericellopsis_humicola	bac	2	0.75	0.5	2
bac_ASV_381	18.3472	8.94972	bac_ASV_381	bac	Fungi	Rozellomycota	Unassigned	Unassigned	Unassigned	Unassigned	Unassigned	bac	3	0.473684	1.9	3
bac_ASV_383	41.371	34.8188	bac_ASV_383	bac	Fungi	Ascomycota	Sordariomycetes	Glomerellales	Plectosphaerellaceae	Furcasterigmium	Furcasterigmium_furcatum	bac	1	1	0	1
bac_ASV_384	19.0885	14.4188	bac_ASV_384	bac	Fungi	Unassigned	Unassigned	Unassigned	Unassigned	Unassigned	Unassigned	bac	4	0.6	10.7333	4
bac_ASV_385	6.42034	43.6298	bac_ASV_385	bac	Fungi	Ascomycota	Eurotiomycetes	Eurotiales	Aspergillaceae	Aspergillus	Aspergillus_niger	bac	1	1	0	1
bac_ASV_387	-19.9446	12.9142	bac_ASV_387	bac	Fungi	Ascomycota	Eurotiomycetes	Eurotiales	Aspergillaceae	Unassigned	Unassigned	bac	3	0.714286	1	3
bac_ASV_388	50.0956	26.4962	bac_ASV_388	bac	Fungi	Ascomycota	Sordariomycetes	Chaetosphaeriales	Chaetosphaeriaceae	Thozetella	Thozetella_neonivea	bac	1	1	0	1
bac_ASV_389	44.1475	-41.4142	bac_ASV_389	bac	Fungi	Ascomycota	Sordariomycetes	Hypocreales	Ophiocordycipitaceae	Unassigned	Unassigned	bac	1	1	0	1
bac_ASV_39	-61.4399	17.9936	bac_ASV_39	bac	Fungi	Unassigned	Unassigned	Unassigned	Unassigned	Unassigned	Unassigned	bac	4	0.123585	43.4653	4
bac_ASV_390	34.8249	20.1549	bac_ASV_390	bac	Fungi	Unassigned	Unassigned	Unassigned	Unassigned	Unassigned	Unassigned	bac	2	0.75	0.5	2
bac_ASV_391	4.85057	16.8306	bac_ASV_391	bac	Fungi	Glomeromycota	Archaeosporomycetes	Archaeosporales	Archaeosporaceae	Unassigned	Unassigned	bac	4	0.7	1.5	4
bac_ASV_392	32.1408	-50.067	bac_ASV_392	bac	Fungi	Ascomycota	Sordariomycetes	Hypocreales	Bionectriaceae	Gliomastix	Gliomastix_roseogrisea	bac	1	1	0	1
bac_ASV_393	-17.1108	-55.1754	bac_ASV_393	bac	Fungi	Rozellomycota	Unassigned	Unassigned	Unassigned	Unassigned	Unassigned	bac	1	1	0	1
bac_ASV_394	20.7302	45.6214	bac_ASV_394	bac	Fungi	Unassigned	Unassigned	Unassigned	Unassigned	Unassigned	Unassigned	bac	1	1	0	1
bac_ASV_395	-26.7778	36.8378	bac_ASV_395	bac	Fungi	Ascomycota	Orbiliomycetes	Orbiliales	Orbiliaceae	Dactylaria	Dactylaria_acaciae	bac	1	1	0	1
bac_ASV_396	35.4062	14.3082	bac_ASV_396	bac	Fungi	Unassigned	Unassigned	Unassigned	Unassigned	Unassigned	Unassigned	bac	2	0.75	0.5	2
bac_ASV_397	-2.23429	25.6363	bac_ASV_397	bac	Fungi	Ascomycota	Sordariomycetes	Sordariales	Chaetomiaceae	Zopfiella	Unassigned	bac	3	0.714286	1	3
bac_ASV_398	38.5494	-12.6971	bac_ASV_398	bac	Fungi	Ascomycota	Sordariomycetes	Sordariales	Podosporaceae	Cladorrhinum	Cladorrhinum_hyalocarpum	bac	2	0.75	0.5	2
bac_ASV_399	-0.848069	-11.8184	bac_ASV_399	bac	Fungi	Unassigned	Unassigned	Unassigned	Unassigned	Unassigned	Unassigned	bac	6	0.230634	1925.45	6
bac_ASV_4	22.445	-33.8592	bac_ASV_4	bac	Fungi	Ascomycota	Sordariomycetes	Magnaporthales	Magnaporthaceae	Arxiella	Arxiella_terrestris	bac	2	0.75	0.5	2
bac_ASV_40	-17.8558	23.2022	bac_ASV_40	bac	Fungi	Ascomycota	Dothideomycetes	Pleosporales	Unassigned	Unassigned	Unassigned	bac	1	1	0	1
bac_ASV_401	54.6948	-31.2969	bac_ASV_401	bac	Fungi	Ascomycota	Sordariomycetes	Diaporthales	Diaporthaceae	Diaporthe	Diaporthe_vawdreyi	bac	1	1	0	1
bac_ASV_403	27.7988	-54.6859	bac_ASV_403	bac	Fungi	Ascomycota	Lecanoromycetes	Unassigned	Unassigned	Unassigned	Unassigned	bac	1	1	0	1
bac_ASV_404	27.35	46.3948	bac_ASV_404	bac	Fungi	Mortierellomycota	Mortierellomycetes	Mortierellales	Mortierellaceae	Mortierella	Unassigned	bac	1	1	0	1
bac_ASV_405	-7.42487	-56.2697	bac_ASV_405	bac	Fungi	Ascomycota	Unassigned	Unassigned	Unassigned	Unassigned	Unassigned	bac	1	1	0	1
bac_ASV_406	18.5772	-28.8807	bac_ASV_406	bac	Fungi	Chytridiomycota	Chytridiomycetes	Chytridiales	Chytridiaceae	Dendrochytridium	Dendrochytridium_crassum	bac	2	0.555556	0.833333	2
bac_ASV_407	-10.3253	-40.7687	bac_ASV_407	bac	Fungi	Basidiomycota	Agaricomycetes	Agaricales	Hydnangiaceae	Laccaria	Laccaria_ochropurpurea	bac	2	0.75	0.5	2
bac_ASV_408	-0.66087	48.3984	bac_ASV_408	bac	Fungi	Ascomycota	Sordariomycetes	Glomerellales	Plectosphaerellaceae	Lectera	Lectera_capsici	bac	1	1	0	1
bac_ASV_409	5.02448	-62.1016	bac_ASV_409	bac	Fungi	Ascomycota	Sordariomycetes	Magnaporthales	Magnaporthaceae	Unassigned	Unassigned	bac	1	1	0	1
bac_ASV_41	35.319	-31.8513	bac_ASV_41	bac	Fungi	Ascomycota	Pezizomycetes	Pezizales	Unassigned	Unassigned	Unassigned	bac	1	1	0	1
bac_ASV_410	-4.41227	8.08776	bac_ASV_410	bac	Fungi	Unassigned	Unassigned	Unassigned	Unassigned	Unassigned	Unassigned	bac	2	0.428571	1.41667	2
bac_ASV_411	59.4103	-1.76225	bac_ASV_411	bac	Fungi	Basidiomycota	Agaricomycetes	Russulales	Russulaceae	Unassigned	Unassigned	bac	1	1	0	1
bac_ASV_412	39.5457	-46.2563	bac_ASV_412	bac	Fungi	Ascomycota	Sordariomycetes	Myrmecridiales	Myrmecridiales_fam_Incertae_sedis	Atractospora	Unassigned	bac	1	1	0	1
bac_ASV_413	8.27065	47.3701	bac_ASV_413	bac	Fungi	Ascomycota	Sordariomycetes	Glomerellales	Plectosphaerellaceae	Stachylidium	Stachylidium_bicolor	bac	1	1	0	1
bac_ASV_414	-39.9474	-36.4039	bac_ASV_414	bac	Fungi	Basidiomycota	Agaricomycetes	Russulales	Russulaceae	Russula	Russula_pectinatoides	bac	1	1	0	1
bac_ASV_415	3.67033	-58.1872	bac_ASV_415	bac	Fungi	Ascomycota	Unassigned	Unassigned	Unassigned	Unassigned	Unassigned	bac	1	1	0	1
bac_ASV_416	-16.3097	-16.6	bac_ASV_416	bac	Fungi	Ascomycota	Eurotiomycetes	Eurotiales	Aspergillaceae	Aspergillus	Aspergillus_caesiellus	bac	3	0.714286	3.33333	3
bac_ASV_417	13.869	46.8936	bac_ASV_417	bac	Fungi	Ascomycota	Pezizomycetes	Pezizales	Ascodesmidaceae	Eleutherascus	Eleutherascus_peruvianus	bac	1	1	0	1
bac_ASV_418	15.2374	-61.6417	bac_ASV_418	bac	Fungi	Ascomycota	Sordariomycetes	Amphisphaeriales	Unassigned	Unassigned	Unassigned	bac	1	1	0	1
bac_ASV_42	-5.42205	19.033	bac_ASV_42	bac	Fungi	Unassigned	Unassigned	Unassigned	Unassigned	Unassigned	Unassigned	bac	3	0.714286	3.33333	3
bac_ASV_420	30.1317	50.2924	bac_ASV_420	bac	Fungi	Ascomycota	Dothideomycetes	Pleosporales	Leptosphaeriaceae	Subplenodomus	Subplenodomus_galiicola	bac	1	1	0	1
bac_ASV_421	8.51686	20.8829	bac_ASV_421	bac	Fungi	Glomeromycota	Archaeosporomycetes	Archaeosporales	Archaeosporaceae	Unassigned	Unassigned	bac	4	0.7	1.5	4
bac_ASV_422	26.5423	-19.3735	bac_ASV_422	bac	Fungi	Ascomycota	Lecanoromycetes	Unassigned	Unassigned	Unassigned	Unassigned	bac	3	0.714286	3.33333	3
bac_ASV_424	-27.6968	-24.8344	bac_ASV_424	bac	Fungi	Ascomycota	Sordariomycetes	Hypocreales	Unassigned	Unassigned	Unassigned	bac	2	0.75	0.5	2
bac_ASV_425	30.1424	-27.0353	bac_ASV_425	bac	Fungi	Ascomycota	Leotiomycetes	Helotiales	Leotiaceae	Unassigned	Unassigned	bac	3	0.714286	1	3
bac_ASV_427	58.9536	5.41678	bac_ASV_427	bac	Fungi	Ascomycota	Eurotiomycetes	Chaetothyriales	Cyphellophoraceae	Cyphellophora	Cyphellophora_gamsii	bac	1	1	0	1
bac_ASV_428	-48.4209	-17.7075	bac_ASV_428	bac	Fungi	Ascomycota	Dothideomycetes	Pleosporales	Cucurbitariaceae	Pyrenochaetopsis	Pyrenochaetopsis_kuksensis	bac	1	1	0	1
bac_ASV_429	6.60395	21.6459	bac_ASV_429	bac	Fungi	Ascomycota	Sordariomycetes	Hypocreales	Nectriaceae	Unassigned	Unassigned	bac	4	0.7	1.5	4
bac_ASV_43	15.4631	-20.9677	bac_ASV_43	bac	Fungi	Ascomycota	Sordariomycetes	Diaporthales	Melanconidaceae	Melanconiella	Unassigned	bac	4	0.5	2.18333	4
bac_ASV_430	13.2663	-35.3278	bac_ASV_430	bac	Fungi	Rozellomycota	Rozellomycotina_cls_Incertae_sedis	GS11	Unassigned	Unassigned	Unassigned	bac	2	0.75	0.5	2
bac_ASV_432	17.1881	44.0131	bac_ASV_432	bac	Fungi	Basidiomycota	Agaricomycetes	Unassigned	Unassigned	Unassigned	Unassigned	bac	1	1	0	1
bac_ASV_433	7.33696	-56.9153	bac_ASV_433	bac	Fungi	Ascomycota	Pezizomycetes	Pezizales	Pyronemataceae	Unassigned	Unassigned	bac	1	1	0	1
bac_ASV_434	36.4573	-49.1047	bac_ASV_434	bac	Fungi	Ascomycota	Dothideomycetes	Dothideomycetes_ord_Incertae_sedis	Dothideomycetes_fam_Incertae_sedis	Pseudoarthrographis	Unassigned	bac	1	1	0	1
bac_ASV_435	6.78932	-5.60465	bac_ASV_435	bac	Fungi	Ascomycota	Sordariomycetes	Hypocreales	Hypocreales_fam_Incertae_sedis	Acremonium	Acremonium_hyalinulum	bac	9	0.221284	1088.7	9
bac_ASV_436	19.7761	9.52769	bac_ASV_436	bac	Fungi	Unassigned	Unassigned	Unassigned	Unassigned	Unassigned	Unassigned	bac	3	0.473684	1.9	3
bac_ASV_437	-36.2321	32.3605	bac_ASV_437	bac	Fungi	Ascomycota	Unassigned	Unassigned	Unassigned	Unassigned	Unassigned	bac	1	1	0	1
bac_ASV_44	41.6336	7.88293	bac_ASV_44	bac	Fungi	Basidiomycota	Agaricomycetes	Russulales	Russulaceae	Russula	Russula_amoenolens	bac	1	1	0	1
bac_ASV_440	-49.2695	11.8896	bac_ASV_440	bac	Fungi	Ascomycota	Sordariomycetes	Hypocreales	Nectriaceae	Fusarium	Fusarium_nematophilum	bac	1	1	0	1
bac_ASV_441	12.371	41.9497	bac_ASV_441	bac	Fungi	Aphelidiomycota	Aphelidiomycetes	GS16	Unassigned	Unassigned	Unassigned	bac	1	1	0	1
bac_ASV_442	-22.6125	-27.3988	bac_ASV_442	bac	Fungi	Unassigned	Unassigned	Unassigned	Unassigned	Unassigned	Unassigned	bac	2	0.75	0.5	2
bac_ASV_443	-10.3867	-26.6247	bac_ASV_443	bac	Fungi	Ascomycota	Sordariomycetes	Hypocreales	Stachybotryaceae	Unassigned	Unassigned	bac	3	0.141164	141.343	3
bac_ASV_446	-19.2809	5.94505	bac_ASV_446	bac	Fungi	Ascomycota	Leotiomycetes	Helotiales	Myxotrichaceae	Oidiodendron	Oidiodendron_truncatum	bac	3	0.714286	3.33333	3
bac_ASV_447	-38.0721	21.6877	bac_ASV_447	bac	Fungi	Ascomycota	Dothideomycetes	Pleosporales	Lophiostomataceae	Lophiostoma	Unassigned	bac	1	1	0	1
bac_ASV_448	-39.9884	29.3475	bac_ASV_448	bac	Fungi	Basidiomycota	Agaricomycetes	Russulales	Russulaceae	Russula	Unassigned	bac	1	1	0	1
bac_ASV_449	-1.96329	32.5026	bac_ASV_449	bac	Fungi	Ascomycota	Dothideomycetes	Botryosphaeriales	Botryosphaeriaceae	Lasiodiplodia	Lasiodiplodia_acaciae	bac	2	0.75	0.5	2
bac_ASV_45	-15.0658	-40.9268	bac_ASV_45	bac	Fungi	Ascomycota	Eurotiomycetes	Chaetothyriales	Herpotrichiellaceae	Cladophialophora	Cladophialophora_chaetospira	bac	1	1	0	1
bac_ASV_450	20.6349	-30.2338	bac_ASV_450	bac	Fungi	Unassigned	Unassigned	Unassigned	Unassigned	Unassigned	Unassigned	bac	2	0.75	0.5	2
bac_ASV_452	-12.3761	-11.2958	bac_ASV_452	bac	Fungi	Ascomycota	Sordariomycetes	Glomerellales	Plectosphaerellaceae	Gibellulopsis	Unassigned	bac	2	0.5	1.16667	2
bac_ASV_453	41.0377	42.0707	bac_ASV_453	bac	Fungi	Ascomycota	Sordariomycetes	Hypocreales	Nectriaceae	Dactylonectria	Dactylonectria_vitis	bac	1	1	0	1
bac_ASV_454	3.92379	13.2834	bac_ASV_454	bac	Fungi	Ascomycota	Leotiomycetes	Helotiales	Helotiaceae	Scytalidium	Scytalidium_indonesiacum	bac	3	0.583333	1.16667	3
bac_ASV_455	-39.7905	-40.5489	bac_ASV_455	bac	Fungi	Ascomycota	Leotiomycetes	Unassigned	Unassigned	Unassigned	Unassigned	bac	1	1	0	1
bac_ASV_456	6.74744	-8.42528	bac_ASV_456	bac	Fungi	Ascomycota	Dothideomycetes	Dothideomycetes_ord_Incertae_sedis	Eremomycetaceae	Arthrographis	Arthrographis_longispora	bac	9	0.222034	556.47	9
bac_ASV_457	14.1729	-51.1677	bac_ASV_457	bac	Fungi	Mucoromycota	Endogonomycetes	Unassigned	Unassigned	Unassigned	Unassigned	bac	1	1	0	1
bac_ASV_459	-7.55734	28.0141	bac_ASV_459	bac	Fungi	Rozellomycota	Rozellomycotina_cls_Incertae_sedis	GS11	Unassigned	Unassigned	Unassigned	bac	2	0.75	0.5	2
bac_ASV_46	3.66301	-34.2021	bac_ASV_46	bac	Fungi	Rozellomycota	Rozellomycotina_cls_Incertae_sedis	GS11	Unassigned	Unassigned	Unassigned	bac	2	0.75	0.5	2
bac_ASV_461	-25.333	-51.1354	bac_ASV_461	bac	Fungi	Ascomycota	Sordariomycetes	Hypocreales	Ophiocordycipitaceae	Tolypocladium	Unassigned	bac	1	1	0	1
bac_ASV_462	-52.8336	-14.6258	bac_ASV_462	bac	Fungi	Glomeromycota	Archaeosporomycetes	Archaeosporales	Archaeosporaceae	Unassigned	Unassigned	bac	1	1	0	1
bac_ASV_463	26.0517	-60.7762	bac_ASV_463	bac	Fungi	Ascomycota	Eurotiomycetes	Chaetothyriales	Herpotrichiellaceae	Cladophialophora	Cladophialophora_lanosa	bac	1	1	0	1
bac_ASV_464	43.3755	23.6532	bac_ASV_464	bac	Fungi	Unassigned	Unassigned	Unassigned	Unassigned	Unassigned	Unassigned	bac	1	1	0	1
bac_ASV_465	-23.4509	-14.2214	bac_ASV_465	bac	Fungi	Rozellomycota	Rozellomycotina_cls_Incertae_sedis	GS04	Unassigned	Unassigned	Unassigned	bac	3	0.714286	1	3
bac_ASV_466	-5.05647	-59.2088	bac_ASV_466	bac	Fungi	Ascomycota	Sordariomycetes	Sordariales	Chaetomiaceae	Unassigned	Unassigned	bac	1	1	0	1
bac_ASV_469	28.5266	-36.4638	bac_ASV_469	bac	Fungi	Ascomycota	Sordariomycetes	Hypocreales	Nectriaceae	Fusarium	Unassigned	bac	2	0.75	0.5	2
bac_ASV_47	-16.7218	8.03254	bac_ASV_47	bac	Fungi	Ascomycota	Leotiomycetes	Helotiales	Unassigned	Unassigned	Unassigned	bac	2	0.555556	0.833333	2
bac_ASV_471	37.6997	-1.86494	bac_ASV_471	bac	Fungi	Basidiomycota	Agaricomycetes	Russulales	Russulaceae	Russula	Russula_recondita	bac	3	0.714286	1	3
bac_ASV_472	36.4391	-56.3793	bac_ASV_472	bac	Fungi	Basidiomycota	Agaricomycetes	Russulales	Russulaceae	Russula	Unassigned	bac	1	1	0	1
bac_ASV_473	61.769	0.403354	bac_ASV_473	bac	Fungi	Ascomycota	Eurotiomycetes	Chaetothyriales	Unassigned	Unassigned	Unassigned	bac	1	1	0	1
bac_ASV_474	-2.53794	-62.8795	bac_ASV_474	bac	Fungi	Ascomycota	Eurotiomycetes	Eurotiales	Aspergillaceae	Penicillium	Penicillium_virgatum	bac	1	1	0	1
bac_ASV_476	0.703484	-58.596	bac_ASV_476	bac	Fungi	Basidiomycota	Agaricomycetes	Russulales	Russulaceae	Russula	Russula_paravioleipes	bac	1	1	0	1
bac_ASV_477	55.2393	-22.2234	bac_ASV_477	bac	Fungi	Ascomycota	Dothideomycetes	Pleosporales	Didymosphaeriaceae	Paraphaeosphaeria	Paraphaeosphaeria_minitans	bac	1	1	0	1
bac_ASV_478	20.6134	27.3236	bac_ASV_478	bac	Fungi	Ascomycota	Dothideomycetes	Pleosporales	Melanommataceae	Unassigned	Unassigned	bac	2	0.75	0.5	2
bac_ASV_479	-16.2272	-59.9121	bac_ASV_479	bac	Fungi	Ascomycota	Leotiomycetes	Unassigned	Unassigned	Unassigned	Unassigned	bac	1	1	0	1
bac_ASV_48	11.3917	-0.230159	bac_ASV_48	bac	Fungi	Basidiomycota	Agaricomycetes	Thelephorales	Thelephoraceae	Tomentella	Unassigned	bac	3	0.170573	9.83329	3
bac_ASV_481	-53.9924	-4.56846	bac_ASV_481	bac	Fungi	Ascomycota	Eurotiomycetes	Eurotiales	Aspergillaceae	Unassigned	Unassigned	bac	1	1	0	1
bac_ASV_482	-12.2872	14.6442	bac_ASV_482	bac	Fungi	Rozellomycota	Rozellomycotina_cls_Incertae_sedis	GS11	Unassigned	Unassigned	Unassigned	bac	2	0.555556	0.833333	2
bac_ASV_483	28.0884	-32.0845	bac_ASV_483	bac	Fungi	Ascomycota	Sordariomycetes	Sordariomycetes_ord_Incertae_sedis	Sordariomycetes_fam_Incertae_sedis	Aquapteridospora	Aquapteridospora_bambusinum	bac	2	0.75	0.5	2
bac_ASV_484	64.1362	12.0343	bac_ASV_484	bac	Fungi	Unassigned	Unassigned	Unassigned	Unassigned	Unassigned	Unassigned	bac	1	1	0	1
bac_ASV_486	-19.8392	15.0916	bac_ASV_486	bac	Fungi	Unassigned	Unassigned	Unassigned	Unassigned	Unassigned	Unassigned	bac	3	0.714286	1	3
bac_ASV_487	-46.9073	-36.5064	bac_ASV_487	bac	Fungi	Ascomycota	Leotiomycetes	Helotiales	Unassigned	Unassigned	Unassigned	bac	1	1	0	1
bac_ASV_488	32.647	-54.0073	bac_ASV_488	bac	Fungi	Ascomycota	Unassigned	Unassigned	Unassigned	Unassigned	Unassigned	bac	1	1	0	1
bac_ASV_49	-28.4777	15.277	bac_ASV_49	bac	Fungi	Ascomycota	Sordariomycetes	Hypocreales	Nectriaceae	Mariannaea	Mariannaea_punicea	bac	1	1	0	1
bac_ASV_490	-28.3221	-17.3471	bac_ASV_490	bac	Fungi	Mortierellomycota	Mortierellomycetes	Mortierellales	Mortierellaceae	Mortierella	Unassigned	bac	2	0.75	0.5	2
bac_ASV_491	-50.1772	8.0248	bac_ASV_491	bac	Fungi	Ascomycota	Dothideomycetes	Botryosphaeriales	Botryosphaeriaceae	Lasiodiplodia	Lasiodiplodia_magnoliae	bac	1	1	0	1
bac_ASV_494	-48.0007	2.73096	bac_ASV_494	bac	Fungi	Ascomycota	Eurotiomycetes	Eurotiales	Aspergillaceae	Penicillium	Penicillium_bissettii	bac	1	1	0	1
bac_ASV_495	-12.8789	46.3289	bac_ASV_495	bac	Fungi	Rozellomycota	Unassigned	Unassigned	Unassigned	Unassigned	Unassigned	bac	1	1	0	1
bac_ASV_496	60.7845	-21.2116	bac_ASV_496	bac	Fungi	Ascomycota	Orbiliomycetes	Orbiliales	Orbiliaceae	Unassigned	Unassigned	bac	1	1	0	1
bac_ASV_497	-23.9935	40.3422	bac_ASV_497	bac	Fungi	Ascomycota	Sordariomycetes	Hypocreales	Nectriaceae	Unassigned	Unassigned	bac	1	1	0	1
bac_ASV_499	44.5651	34.8986	bac_ASV_499	bac	Fungi	Ascomycota	Saccharomycetes	Saccharomycetales	Debaryomycetaceae	Debaryomyces	Debaryomyces_maramus	bac	1	1	0	1
bac_ASV_5	-55.3737	20.1481	bac_ASV_5	bac	Fungi	Basidiomycota	Agaricomycetes	Boletales	Sclerodermataceae	Scleroderma	Unassigned	bac	6	0.102344	21.0528	6
bac_ASV_50	20.3541	19.6615	bac_ASV_50	bac	Fungi	Rozellomycota	Unassigned	Unassigned	Unassigned	Unassigned	Unassigned	bac	2	0.75	0.5	2
bac_ASV_502	28.4421	-29.0301	bac_ASV_502	bac	Fungi	Basidiomycota	Agaricomycetes	Agaricales	Psathyrellaceae	Coprinellus	Coprinellus_verrucispermus	bac	3	0.714286	1	3
bac_ASV_503	31.5883	-3.29774	bac_ASV_503	bac	Fungi	Chytridiomycota	Synchytriomycetes	Synchytriales	Synchytriaceae	Unassigned	Unassigned	bac	3	0.714286	1	3
bac_ASV_505	4.3617	51.3569	bac_ASV_505	bac	Fungi	Ascomycota	Dothideomycetes	Pleosporales	Phaeosphaeriaceae	Paraphoma	Paraphoma_ledniceana	bac	1	1	0	1
bac_ASV_506	13.7751	29.7015	bac_ASV_506	bac	Fungi	Ascomycota	Sordariomycetes	Sordariales	Chaetomiaceae	Unassigned	Unassigned	bac	2	0.75	0.5	2
bac_ASV_507	55.7016	18.8784	bac_ASV_507	bac	Fungi	Unassigned	Unassigned	Unassigned	Unassigned	Unassigned	Unassigned	bac	1	1	0	1
bac_ASV_508	-14.2432	51.4636	bac_ASV_508	bac	Fungi	Chytridiomycota	Rhizophydiomycetes	Rhizophydiales	Terramycetaceae	Boothiomyces	Boothiomyces_macroporosus	bac	1	1	0	1
bac_ASV_509	21.7345	-63.0336	bac_ASV_509	bac	Fungi	Ascomycota	Sordariomycetes	Togniniales	Togniniaceae	Phaeoacremonium	Unassigned	bac	1	1	0	1
bac_ASV_51	40.215	-25.6003	bac_ASV_51	bac	Fungi	Ascomycota	Sordariomycetes	Hypocreales	Nectriaceae	Unassigned	Unassigned	bac	1	1	0	1
bac_ASV_510	36.1671	42.9348	bac_ASV_510	bac	Fungi	Basidiomycota	Agaricomycetes	Sebacinales	Sebacinaceae	Sebacina	Unassigned	bac	1	1	0	1
bac_ASV_512	58.5492	-9.55208	bac_ASV_512	bac	Fungi	Ascomycota	Sordariomycetes	Sordariales	Unassigned	Unassigned	Unassigned	bac	1	1	0	1
bac_ASV_514	-50.1966	-20.1258	bac_ASV_514	bac	Fungi	Ascomycota	Sordariomycetes	Microascales	Microascaceae	Parascedosporium	Parascedosporium_putredinis	bac	1	1	0	1
bac_ASV_515	56.8716	-25.3107	bac_ASV_515	bac	Fungi	Ascomycota	Lecanoromycetes	Ostropales	Graphidaceae	Gomphillus	Gomphillus_calycioides	bac	1	1	0	1
bac_ASV_517	20.9856	-37.3932	bac_ASV_517	bac	Fungi	Mortierellomycota	Mortierellomycetes	Mortierellales	Mortierellaceae	Mortierella	Unassigned	bac	2	0.75	0.5	2
bac_ASV_518	38.5074	-19.988	bac_ASV_518	bac	Fungi	Ascomycota	Lecanoromycetes	Unassigned	Unassigned	Unassigned	Unassigned	bac	2	0.75	0.5	2
bac_ASV_519	26.7149	-4.94482	bac_ASV_519	bac	Fungi	Unassigned	Unassigned	Unassigned	Unassigned	Unassigned	Unassigned	bac	4	0.179452	331.465	4
bac_ASV_52	47.1019	-1.21389	bac_ASV_52	bac	Fungi	Ascomycota	Dothideomycetes	Pleosporales	Lophiotremataceae	Atrocalyx	Atrocalyx_nordicus	bac	1	1	0	1
bac_ASV_520	23.4504	-57.8797	bac_ASV_520	bac	Fungi	Mortierellomycota	Mortierellomycetes	Mortierellales	Mortierellaceae	Mortierella	Unassigned	bac	1	1	0	1
bac_ASV_521	-52.0032	-24.4512	bac_ASV_521	bac	Fungi	Unassigned	Unassigned	Unassigned	Unassigned	Unassigned	Unassigned	bac	1	1	0	1
bac_ASV_522	24.7316	43.5556	bac_ASV_522	bac	Fungi	Ascomycota	Sordariomycetes	Atractosporales	Conlariaceae	Conlarium	Unassigned	bac	1	1	0	1
bac_ASV_523	-4.24373	-55.284	bac_ASV_523	bac	Fungi	Zoopagomycota	Zoopagomycetes	Zoopagales	Piptocephalidaceae	Syncephalis	Unassigned	bac	1	1	0	1
bac_ASV_524	12.5676	9.84018	bac_ASV_524	bac	Fungi	Rozellomycota	Rozellomycotina_cls_Incertae_sedis	Branch03	Unassigned	Unassigned	Unassigned	bac	4	0.7	1.5	4
bac_ASV_525	-27.0611	-2.99026	bac_ASV_525	bac	Fungi	Ascomycota	Sordariomycetes	Hypocreales	Bionectriaceae	Unassigned	Unassigned	bac	2	0.75	0.5	2
bac_ASV_527	52.2456	-36.163	bac_ASV_527	bac	Fungi	Ascomycota	Leotiomycetes	Helotiales	Helotiaceae	Scytalidium	Scytalidium_indonesiacum	bac	1	1	0	1
bac_ASV_531	-46.0393	17.6003	bac_ASV_531	bac	Fungi	Unassigned	Unassigned	Unassigned	Unassigned	Unassigned	Unassigned	bac	1	1	0	1
bac_ASV_532	32.606	19.3861	bac_ASV_532	bac	Fungi	Ascomycota	Leotiomycetes	Helotiales	Unassigned	Unassigned	Unassigned	bac	2	0.75	0.5	2
bac_ASV_533	2.70656	18.0977	bac_ASV_533	bac	Fungi	Basidiomycota	Agaricomycetes	Agaricales	Unassigned	Unassigned	Unassigned	bac	4	0.7	1.5	4
bac_ASV_534	-6.35137	49.602	bac_ASV_534	bac	Fungi	Ascomycota	Unassigned	Unassigned	Unassigned	Unassigned	Unassigned	bac	1	1	0	1
bac_ASV_536	43.4434	-44.3355	bac_ASV_536	bac	Fungi	Unassigned	Unassigned	Unassigned	Unassigned	Unassigned	Unassigned	bac	1	1	0	1
bac_ASV_54	-15.1248	-37.1021	bac_ASV_54	bac	Fungi	Ascomycota	Sordariomycetes	Hypocreales	Hypocreaceae	Trichoderma	Trichoderma_spirale	bac	1	1	0	1
bac_ASV_542	31.2717	44.8618	bac_ASV_542	bac	Fungi	Unassigned	Unassigned	Unassigned	Unassigned	Unassigned	Unassigned	bac	1	1	0	1
bac_ASV_544	-13.8828	27.7238	bac_ASV_544	bac	Fungi	Ascomycota	Sordariomycetes	Unassigned	Unassigned	Unassigned	Unassigned	bac	2	0.75	0.5	2
bac_ASV_547	-0.0428252	14.1432	bac_ASV_547	bac	Fungi	Unassigned	Unassigned	Unassigned	Unassigned	Unassigned	Unassigned	bac	4	0.7	2.83333	4
bac_ASV_548	-23.6764	5.33171	bac_ASV_548	bac	Fungi	Ascomycota	Sordariomycetes	Sordariales	Chaetomiaceae	Corynascella	Corynascella_inquinata	bac	3	0.714286	1	3
bac_ASV_549	9.07818	32.5158	bac_ASV_549	bac	Fungi	Ascomycota	Sordariomycetes	Sordariales	Lasiosphaeriaceae	Unassigned	Unassigned	bac	2	0.75	0.5	2
bac_ASV_55	24.199	21.2974	bac_ASV_55	bac	Fungi	Rozellomycota	Unassigned	Unassigned	Unassigned	Unassigned	Unassigned	bac	2	0.75	0.5	2
bac_ASV_551	-22.0446	-55.0287	bac_ASV_551	bac	Fungi	Chytridiomycota	Unassigned	Unassigned	Unassigned	Unassigned	Unassigned	bac	1	1	0	1
bac_ASV_554	41.0169	-49.7294	bac_ASV_554	bac	Fungi	Ascomycota	Sordariomycetes	Sordariales	Cephalothecaceae	Cephalotheca	Unassigned	bac	1	1	0	1
bac_ASV_555	10.4444	-61.3982	bac_ASV_555	bac	Fungi	Mucoromycota	Mucoromycetes	Mucorales	Saksenaeaceae	Saksenaea	Unassigned	bac	1	1	0	1
bac_ASV_556	24.633	-23.9235	bac_ASV_556	bac	Fungi	Ascomycota	Sordariomycetes	Hypocreales	Unassigned	Unassigned	Unassigned	bac	3	0.714286	1	3
bac_ASV_559	34.9972	10.28	bac_ASV_559	bac	Fungi	Mortierellomycota	Mortierellomycetes	Mortierellales	Mortierellaceae	Mortierella	Unassigned	bac	2	0.75	0.5	2
bac_ASV_56	-9.12246	-30.9043	bac_ASV_56	bac	Fungi	Basidiomycota	Agaricomycetes	Agaricales	Unassigned	Unassigned	Unassigned	bac	2	0.75	0.5	2
bac_ASV_562	28.312	21.2895	bac_ASV_562	bac	Fungi	Ascomycota	Sordariomycetes	Glomerellales	Plectosphaerellaceae	Plectosphaerella	Plectosphaerella_sinensis	bac	2	0.75	0.5	2
bac_ASV_563	-57.261	5.96616	bac_ASV_563	bac	Fungi	Unassigned	Unassigned	Unassigned	Unassigned	Unassigned	Unassigned	bac	1	1	0	1
bac_ASV_566	-2.89663	-33.0256	bac_ASV_566	bac	Fungi	Basidiomycota	Agaricomycetes	Agaricales	Hymenogastraceae	Hymenogaster	Unassigned	bac	3	0.714286	1	3
bac_ASV_568	12.0271	52.6525	bac_ASV_568	bac	Fungi	Ascomycota	Leotiomycetes	Helotiales	Helotiaceae	Tetracladium	Unassigned	bac	1	1	0	1
bac_ASV_57	-33.6084	-6.15028	bac_ASV_57	bac	Fungi	Mortierellomycota	Mortierellomycetes	Mortierellales	Mortierellaceae	Mortierella	Unassigned	bac	1	1	0	1
bac_ASV_571	-38.7286	30.6818	bac_ASV_571	bac	Fungi	Basidiomycota	Agaricomycetes	Sebacinales	Sebacinaceae	Efibulobasidium	Unassigned	bac	1	1	0	1
bac_ASV_573	-10.5373	-61.9316	bac_ASV_573	bac	Fungi	Ascomycota	Dothideomycetes	Pleosporales	Acrocalymmaceae	Acrocalymma	Acrocalymma_pterocarpi	bac	1	1	0	1
bac_ASV_574	-45.6502	-26.9461	bac_ASV_574	bac	Fungi	Ascomycota	Orbiliomycetes	Orbiliales	Unassigned	Unassigned	Unassigned	bac	1	1	0	1
bac_ASV_578	-14.654	20.1246	bac_ASV_578	bac	Fungi	Basidiomycota	Agaricomycetes	Agaricales	Amanitaceae	Amanita	Amanita_griseofolia	bac	3	0.714286	3.33333	3
bac_ASV_58	-16.2907	-2.5178	bac_ASV_58	bac	Fungi	Basidiomycota	Agaricomycetes	Agaricales	Unassigned	Unassigned	Unassigned	bac	4	0.7	2.83333	4
bac_ASV_582	-7.98678	31.4742	bac_ASV_582	bac	Fungi	Ascomycota	Pezizomycetes	Pezizales	Pezizaceae	Peziza	Unassigned	bac	2	0.75	0.5	2
bac_ASV_585	26.6429	12.7861	bac_ASV_585	bac	Fungi	Ascomycota	Sordariomycetes	Xylariales	Hypoxylaceae	Hypoxylon	Hypoxylon_carneum	bac	3	0.714286	1	3
bac_ASV_59	-28.2017	21.9831	bac_ASV_59	bac	Fungi	Ascomycota	Sordariomycetes	Amphisphaeriales	Discosiaceae	Discosia	Discosia_pseudoartocreas	bac	1	1	0	1
bac_ASV_590	-11.4058	-57.3095	bac_ASV_590	bac	Fungi	Ascomycota	Dothideomycetes	Pleosporales	Didymellaceae	Pseudoascochyta	Pseudoascochyta_novae-zelandiae	bac	1	1	0	1
bac_ASV_593	50.7878	-43.4474	bac_ASV_593	bac	Fungi	Ascomycota	Unassigned	Unassigned	Unassigned	Unassigned	Unassigned	bac	1	1	0	1
bac_ASV_596	0.484631	-60.4094	bac_ASV_596	bac	Fungi	Ascomycota	Dothideomycetes	Unassigned	Unassigned	Unassigned	Unassigned	bac	1	1	0	1
bac_ASV_597	-17.7649	50.3946	bac_ASV_597	bac	Fungi	Ascomycota	Sordariomycetes	Hypocreales	Bionectriaceae	Clonostachys	Unassigned	bac	1	1	0	1
bac_ASV_598	56.4843	11.1111	bac_ASV_598	bac	Fungi	Basidiomycota	Agaricomycetes	Trechisporales	Hydnodontaceae	Trechispora	Unassigned	bac	1	1	0	1
bac_ASV_599	-46.3926	23.8113	bac_ASV_599	bac	Fungi	Ascomycota	Sordariomycetes	Amphisphaeriales	Pestalotiopsidaceae	Pestalotiopsis	Pestalotiopsis_doitungensis	bac	1	1	0	1
bac_ASV_6	19.3514	-8.47716	bac_ASV_6	bac	Fungi	Basidiomycota	Agaricomycetes	Boletales	Sclerodermataceae	Scleroderma	Unassigned	bac	2	0.120849	6.10831	2
bac_ASV_60	26.6341	0.0158348	bac_ASV_60	bac	Fungi	Ascomycota	Sordariomycetes	Diaporthales	Melanconidaceae	Melanconiella	Unassigned	bac	2	0.555556	0.833333	2
bac_ASV_601	54.0164	23.5714	bac_ASV_601	bac	Fungi	Ascomycota	Orbiliomycetes	Orbiliales	Orbiliaceae	Dactylellina	Unassigned	bac	1	1	0	1
bac_ASV_605	57.9187	14.5777	bac_ASV_605	bac	Fungi	Ascomycota	Dothideomycetes	Pleosporales	Phaeosphaeriaceae	Unassigned	Unassigned	bac	1	1	0	1
bac_ASV_606	60.0949	-18.2451	bac_ASV_606	bac	Fungi	Basidiomycota	Agaricomycetes	Unassigned	Unassigned	Unassigned	Unassigned	bac	1	1	0	1
bac_ASV_608	24.1511	48.3131	bac_ASV_608	bac	Fungi	Ascomycota	Pezizomycetes	Pezizales	Pezizaceae	Unassigned	Unassigned	bac	1	1	0	1
bac_ASV_61	-7.19932	22.7011	bac_ASV_61	bac	Fungi	Ascomycota	Sordariomycetes	Hypocreales	Nectriaceae	Fusicolla	Fusicolla_acetilerea	bac	2	0.75	0.5	2
bac_ASV_611	-33.9039	-42.1115	bac_ASV_611	bac	Fungi	Ascomycota	Sordariomycetes	Ophiostomatales	Unassigned	Unassigned	Unassigned	bac	1	1	0	1
bac_ASV_617	-6.28153	-38.4414	bac_ASV_617	bac	Fungi	Basidiomycota	Agaricomycetes	Agaricales	Hydnangiaceae	Laccaria	Laccaria_populina	bac	2	0.75	0.5	2
bac_ASV_62	-18.5405	25.6432	bac_ASV_62	bac	Fungi	Basidiomycota	Agaricomycetes	Agaricales	Unassigned	Unassigned	Unassigned	bac	1	1	0	1
bac_ASV_624	-51.0725	-33.8205	bac_ASV_624	bac	Fungi	Basidiomycota	Geminibasidiomycetes	Geminibasidiales	Geminibasidiaceae	Geminibasidium	Unassigned	bac	1	1	0	1
bac_ASV_63	29.5504	15.5809	bac_ASV_63	bac	Fungi	Ascomycota	Sordariomycetes	Amphisphaeriales	Discosiaceae	Discosia	Discosia_pseudoartocreas	bac	2	0.75	0.5	2
bac_ASV_635	54.369	-19.7169	bac_ASV_635	bac	Fungi	Basidiomycota	Tremellomycetes	Filobasidiales	Piskurozymaceae	Solicoccozyma	Solicoccozyma_terricola	bac	1	1	0	1
bac_ASV_637	47.5859	-37.5653	bac_ASV_637	bac	Fungi	Basidiomycota	Agaricomycetes	Sebacinales	Sebacinaceae	Sebacina	Unassigned	bac	1	1	0	1
bac_ASV_639	-42.7457	20.5136	bac_ASV_639	bac	Fungi	Ascomycota	Sordariomycetes	Glomerellales	Glomerellaceae	Colletotrichum	Colletotrichum_destructivum	bac	1	1	0	1
bac_ASV_64	-0.540725	-45.151	bac_ASV_64	bac	Fungi	Unassigned	Unassigned	Unassigned	Unassigned	Unassigned	Unassigned	bac	1	1	0	1
bac_ASV_640	29.0236	24.6926	bac_ASV_640	bac	Fungi	Ascomycota	Dothideomycetes	Pleosporales	Lophiostomataceae	Flabellascoma	Flabellascoma_aquaticum	bac	2	0.75	0.5	2
bac_ASV_641	-15.0366	24.0308	bac_ASV_641	bac	Fungi	Ascomycota	Unassigned	Unassigned	Unassigned	Unassigned	Unassigned	bac	2	0.75	0.5	2
bac_ASV_644	9.97072	11.1589	bac_ASV_644	bac	Fungi	Basidiomycota	Agaricomycetes	Unassigned	Unassigned	Unassigned	Unassigned	bac	4	0.7	1.5	4
bac_ASV_647	-33.274	-46.902	bac_ASV_647	bac	Fungi	Aphelidiomycota	Aphelidiomycetes	GS16	Unassigned	Unassigned	Unassigned	bac	1	1	0	1
bac_ASV_65	11.0557	25.1245	bac_ASV_65	bac	Fungi	Ascomycota	Sordariomycetes	Magnaporthales	Magnaporthaceae	Arxiella	Arxiella_terrestris	bac	2	0.75	0.5	2
bac_ASV_651	-31.6937	37.4436	bac_ASV_651	bac	Fungi	Ascomycota	Leotiomycetes	Helotiales	Helotiaceae	Hymenoscyphus	Unassigned	bac	1	1	0	1
bac_ASV_652	2.20068	-24.4583	bac_ASV_652	bac	Fungi	Ascomycota	Sordariomycetes	Microascales	Microascaceae	Acaulium	Acaulium_retardatum	bac	3	0.130739	140.196	3
bac_ASV_655	-18.7037	-57.3542	bac_ASV_655	bac	Fungi	Unassigned	Unassigned	Unassigned	Unassigned	Unassigned	Unassigned	bac	1	1	0	1
bac_ASV_656	20.6452	51.8672	bac_ASV_656	bac	Fungi	Ascomycota	Sordariomycetes	Sordariomycetes_ord_Incertae_sedis	Papulosaceae	Wongia	Unassigned	bac	1	1	0	1
bac_ASV_658	40.1024	3.87202	bac_ASV_658	bac	Fungi	Unassigned	Unassigned	Unassigned	Unassigned	Unassigned	Unassigned	bac	2	0.75	0.5	2
bac_ASV_66	34.2757	24.1867	bac_ASV_66	bac	Fungi	Unassigned	Unassigned	Unassigned	Unassigned	Unassigned	Unassigned	bac	1	1	0	1
bac_ASV_660	-24.2341	46.753	bac_ASV_660	bac	Fungi	Ascomycota	Leotiomycetes	Helotiales	Dermateaceae	Pezicula	Pezicula_ericae	bac	1	1	0	1
bac_ASV_663	60.6639	-11.8283	bac_ASV_663	bac	Fungi	Basidiomycota	Agaricomycetes	Agaricales	Psathyrellaceae	Coprinellus	Coprinellus_verrucispermus	bac	1	1	0	1
bac_ASV_664	-35.4138	-51.7132	bac_ASV_664	bac	Fungi	Ascomycota	Unassigned	Unassigned	Unassigned	Unassigned	Unassigned	bac	1	1	0	1
bac_ASV_665	65.0938	-5.81139	bac_ASV_665	bac	Fungi	Ascomycota	Sordariomycetes	Sordariales	Chaetomiaceae	Arxotrichum	Arxotrichum_wyomingense	bac	1	1	0	1
bac_ASV_666	-26.0465	-54.3302	bac_ASV_666	bac	Fungi	Ascomycota	Eurotiomycetes	Chaetothyriales	Cyphellophoraceae	Cyphellophora	Cyphellophora_laciniata	bac	1	1	0	1
bac_ASV_67	-9.13875	11.1103	bac_ASV_67	bac	Fungi	Ascomycota	Sordariomycetes	Hypocreales	Unassigned	Unassigned	Unassigned	bac	2	0.391304	1.33333	2
bac_ASV_68	-37.2165	1.04387	bac_ASV_68	bac	Fungi	Basidiomycota	Agaricomycetes	Hymenochaetales	Unassigned	Unassigned	Unassigned	bac	1	1	0	1
bac_ASV_69	-33.8602	-22.6907	bac_ASV_69	bac	Fungi	Ascomycota	Sordariomycetes	Glomerellales	Plectosphaerellaceae	Plectosphaerella	Plectosphaerella_ramiseptata	bac	1	1	0	1
bac_ASV_7	17.1549	1.38343	bac_ASV_7	bac	Fungi	Basidiomycota	Agaricomycetes	Agaricales	Hydnangiaceae	Laccaria	Laccaria_populina	bac	4	0.7	2.83333	4
bac_ASV_70	-12.9747	31.5905	bac_ASV_70	bac	Fungi	Ascomycota	Lecanoromycetes	Lecanorales	Unassigned	Unassigned	Unassigned	bac	1	1	0	1
bac_ASV_71	25.9142	-9.98857	bac_ASV_71	bac	Fungi	Basidiomycota	Agaricomycetes	Agaricales	Unassigned	Unassigned	Unassigned	bac	4	0.137029	398.198	4
bac_ASV_72	46.7363	-6.57837	bac_ASV_72	bac	Fungi	Ascomycota	Dothideomycetes	Pleosporales	Pleosporales_fam_Incertae_sedis	Pseudorobillarda	Pseudorobillarda_phragmitis	bac	1	1	0	1
bac_ASV_73	-3.83351	-13.6001	bac_ASV_73	bac	Fungi	Unassigned	Unassigned	Unassigned	Unassigned	Unassigned	Unassigned	bac	3	0.167949	12.3423	3
bac_ASV_74	-3.5233	33.5571	bac_ASV_74	bac	Fungi	Unassigned	Unassigned	Unassigned	Unassigned	Unassigned	Unassigned	bac	1	1	0	1
bac_ASV_75	46.1238	-14.9657	bac_ASV_75	bac	Fungi	Unassigned	Unassigned	Unassigned	Unassigned	Unassigned	Unassigned	bac	1	1	0	1
bac_ASV_76	2.64473	-17.2186	bac_ASV_76	bac	Fungi	Basidiomycota	Tremellomycetes	Cystofilobasidiales	Mrakiaceae	Tausonia	Tausonia_pullulans	bac	2	0.156325	6.50676	2
bac_ASV_77	-1.54088	-8.85255	bac_ASV_77	bac	Fungi	Ascomycota	Lecanoromycetes	Lecanorales	Ramalinaceae	Unassigned	Unassigned	bac	6	0.195522	287.967	6
bac_ASV_78	39.6866	-8.52267	bac_ASV_78	bac	Fungi	Unassigned	Unassigned	Unassigned	Unassigned	Unassigned	Unassigned	bac	2	0.75	0.5	2
bac_ASV_79	-2.49255	-23.664	bac_ASV_79	bac	Fungi	Ascomycota	Lecanoromycetes	Trapeliales	Phlyctidaceae	Phlyctis	Phlyctis_speirea	bac	3	0.175603	13.7017	3
bac_ASV_8	3.96973	-6.33442	bac_ASV_8	bac	Fungi	Ascomycota	Lecanoromycetes	Trapeliales	Phlyctidaceae	Phlyctis	Phlyctis_speirea	bac	8	0.224315	1045.16	8
bac_ASV_80	-34.4591	-13.1992	bac_ASV_80	bac	Fungi	Ascomycota	Sordariomycetes	Sordariales	Chaetomiaceae	Unassigned	Unassigned	bac	1	1	0	1
bac_ASV_81	-24.3199	24.3297	bac_ASV_81	bac	Fungi	Basidiomycota	Agaricomycetes	Unassigned	Unassigned	Unassigned	Unassigned	bac	1	1	0	1
bac_ASV_82	36.7177	6.48301	bac_ASV_82	bac	Fungi	Ascomycota	Sordariomycetes	Hypocreales	Nectriaceae	Dactylonectria	Dactylonectria_anthuriicola	bac	2	0.75	0.5	2
bac_ASV_83	-21.282	-39.1381	bac_ASV_83	bac	Fungi	Ascomycota	Leotiomycetes	Helotiales	Dermateaceae	Pezicula	Pezicula_neosporulosa	bac	1	1	0	1
bac_ASV_84	4.1474	-1.62355	bac_ASV_84	bac	Fungi	Ascomycota	Lecanoromycetes	Lecanorales	Unassigned	Unassigned	Unassigned	bac	8	0.198485	381.816	8
bac_ASV_85	-4.33864	-43.0543	bac_ASV_85	bac	Fungi	Unassigned	Unassigned	Unassigned	Unassigned	Unassigned	Unassigned	bac	1	1	0	1
bac_ASV_86	-28.2716	-29.9958	bac_ASV_86	bac	Fungi	Ascomycota	Unassigned	Unassigned	Unassigned	Unassigned	Unassigned	bac	1	1	0	1
bac_ASV_87	-58.2196	15.652	bac_ASV_87	bac	Fungi	Ascomycota	Sordariomycetes	Sordariales	Chaetomiaceae	Humicola	Humicola_mutabilis	bac	5	0.124762	740.829	5
bac_ASV_88	22.6485	32.4441	bac_ASV_88	bac	Fungi	Ascomycota	Dothideomycetes	Pleosporales	Phaeosphaeriaceae	Phaeosphaeria	Phaeosphaeria_ampeli	bac	1	1	0	1
bac_ASV_89	30.1128	1.50569	bac_ASV_89	bac	Fungi	Unassigned	Unassigned	Unassigned	Unassigned	Unassigned	Unassigned	bac	3	0.714286	3.33333	3
bac_ASV_9	4.33622	-11.1649	bac_ASV_9	bac	Fungi	Basidiomycota	Agaricomycetes	Russulales	Russulaceae	Russula	Russula_recondita	bac	6	0.209936	912.756	6
bac_ASV_90	28.8687	27.7109	bac_ASV_90	bac	Fungi	Ascomycota	Dothideomycetes	Pleosporales	Phaeosphaeriaceae	Pseudoophiobolus	Pseudoophiobolus_pseudoitalicus	bac	1	1	0	1
bac_ASV_91	18.1275	31.2151	bac_ASV_91	bac	Fungi	Basidiomycota	Agaricomycetes	Agaricales	Unassigned	Unassigned	Unassigned	bac	1	1	0	1
bac_ASV_92	-18.5066	-18.5121	bac_ASV_92	bac	Fungi	Ascomycota	Sordariomycetes	Chaetosphaeriales	Chaetosphaeriaceae	Chloridium	Chloridium_aseptatum	bac	2	0.555556	0.833333	2
bac_ASV_93	-13.3368	-1.66507	bac_ASV_93	bac	Fungi	Basidiomycota	Agaricomycetes	Agaricales	Hymenogastraceae	Hymenogaster	Unassigned	bac	4	0.7	2.83333	4
bac_ASV_94	-50.1223	23.9586	bac_ASV_94	bac	Fungi	Ascomycota	Sordariomycetes	Sordariales	Chaetomiaceae	Chaetomium	Unassigned	bac	3	0.170573	1236.39	3
bac_ASV_95	-60.7065	15.5179	bac_ASV_95	bac	Fungi	Ascomycota	Eurotiomycetes	Eurotiales	Aspergillaceae	Penicillium	Unassigned	bac	3	0.153037	1143.88	3
bac_ASV_96	10.702	-45.8663	bac_ASV_96	bac	Fungi	Unassigned	Unassigned	Unassigned	Unassigned	Unassigned	Unassigned	bac	1	1	0	1
bac_ASV_97	10.3796	1.93897	bac_ASV_97	bac	Fungi	Basidiomycota	Agaricomycetes	Agaricales	Psathyrellaceae	Coprinopsis	Coprinopsis_urticicola	bac	3	0.167949	12.3423	3
bac_ASV_98	28.1478	-17.2734	bac_ASV_98	bac	Fungi	Ascomycota	Unassigned	Unassigned	Unassigned	Unassigned	Unassigned	bac	2	0.555556	0.833333	2
bac_ASV_99	-60.5049	26.0354	bac_ASV_99	bac	Fungi	Basidiomycota	Agaricomycetes	Agaricales	Entolomataceae	Clitopilus	Unassigned	bac	4	0.102025	8.18169	4
fun_ASV_1	-60.0677	20.5626	fun_ASV_1	fun	Fungi	Basidiomycota	Agaricomycetes	Thelephorales	Thelephoraceae	Unassigned	Unassigned	fun	5	0.102184	12.6927	5
fun_ASV_10	-11.8373	-7.95917	fun_ASV_10	fun	Fungi	Ascomycota	Pezizomycetes	Pezizales	Unassigned	Unassigned	Unassigned	fun	2	0.5	1.16667	2
fun_ASV_100	15.4546	-45.0428	fun_ASV_100	fun	Fungi	Unassigned	Unassigned	Unassigned	Unassigned	Unassigned	Unassigned	fun	1	1	0	1
fun_ASV_101	-20.6923	-34.6078	fun_ASV_101	fun	Fungi	Ascomycota	Sordariomycetes	Diaporthales	Melanconidaceae	Melanconiella	Unassigned	fun	2	0.75	0.5	2
fun_ASV_102	19.7774	-43.5082	fun_ASV_102	fun	Fungi	Unassigned	Unassigned	Unassigned	Unassigned	Unassigned	Unassigned	fun	1	1	0	1
fun_ASV_103	-9.12558	22.703	fun_ASV_103	fun	Fungi	Unassigned	Unassigned	Unassigned	Unassigned	Unassigned	Unassigned	fun	2	0.75	0.5	2
fun_ASV_104	6.72036	-1.83526	fun_ASV_104	fun	Fungi	Ascomycota	Lecanoromycetes	Trapeliales	Phlyctidaceae	Phlyctis	Phlyctis_speirea	fun	6	0.172368	124.615	6
fun_ASV_105	-35.7582	-8.68455	fun_ASV_105	fun	Fungi	Ascomycota	Sordariomycetes	Sordariales	Chaetomiaceae	Humicola	Humicola_mutabilis	fun	1	1	0	1
fun_ASV_106	11.4228	-24.8058	fun_ASV_106	fun	Fungi	Ascomycota	Leotiomycetes	Helotiales	Dermateaceae	Pezicula	Pezicula_rhizophila	fun	2	0.129703	6.41224	2
fun_ASV_108	-16.4119	5.763	fun_ASV_108	fun	Fungi	Unassigned	Unassigned	Unassigned	Unassigned	Unassigned	Unassigned	fun	2	0.555556	0.833333	2
fun_ASV_109	16.0493	-28.1882	fun_ASV_109	fun	Fungi	Ascomycota	Leotiomycetes	Helotiales	Mollisiaceae	Mollisia	Unassigned	fun	3	0.714286	3.33333	3
fun_ASV_11	-23.9245	-32.1427	fun_ASV_11	fun	Fungi	Basidiomycota	Agaricomycetes	Russulales	Russulaceae	Russula	Russula_recondita	fun	1	1	0	1
fun_ASV_110	13.6357	38.8262	fun_ASV_110	fun	Fungi	Ascomycota	Dothideomycetes	Pleosporales	Unassigned	Unassigned	Unassigned	fun	1	1	0	1
fun_ASV_111	42.953	13.4735	fun_ASV_111	fun	Fungi	Ascomycota	Sordariomycetes	Hypocreales	Hypocreaceae	Trichoderma	Trichoderma_virens	fun	1	1	0	1
fun_ASV_112	-19.2028	29.7665	fun_ASV_112	fun	Fungi	Ascomycota	Sordariomycetes	Chaetosphaeriales	Chaetosphaeriaceae	Unassigned	Unassigned	fun	1	1	0	1
fun_ASV_113	-24.4733	-36.9851	fun_ASV_113	fun	Fungi	Ascomycota	Sordariomycetes	Chaetosphaeriales	Chaetosphaeriaceae	Dictyochaeta	Dictyochaeta_lithocarpi	fun	1	1	0	1
fun_ASV_114	-40.6963	-10.284	fun_ASV_114	fun	Fungi	Ascomycota	Dothideomycetes	Pleosporales	Unassigned	Unassigned	Unassigned	fun	1	1	0	1
fun_ASV_115	-3.80913	-10.4149	fun_ASV_115	fun	Fungi	Ascomycota	Lecanoromycetes	Trapeliales	Phlyctidaceae	Phlyctis	Phlyctis_speirea	fun	4	0.197289	80.8366	4
fun_ASV_116	9.96425	-38.2436	fun_ASV_116	fun	Fungi	Ascomycota	Dothideomycetes	Pleosporales	Didymellaceae	Endophoma	Endophoma_elongata	fun	2	0.75	0.5	2
fun_ASV_117	39.5826	-30.2501	fun_ASV_117	fun	Fungi	Rozellomycota	Unassigned	Unassigned	Unassigned	Unassigned	Unassigned	fun	1	1	0	1
fun_ASV_118	16.3512	-16.8729	fun_ASV_118	fun	Fungi	Basidiomycota	Agaricomycetes	Russulales	Russulaceae	Russula	Unassigned	fun	4	0.5	2.18333	4
fun_ASV_119	-22.7399	-23.4447	fun_ASV_119	fun	Fungi	Unassigned	Unassigned	Unassigned	Unassigned	Unassigned	Unassigned	fun	2	0.75	0.5	2
fun_ASV_120	17.8672	34.4963	fun_ASV_120	fun	Fungi	Rozellomycota	Unassigned	Unassigned	Unassigned	Unassigned	Unassigned	fun	1	1	0	1
fun_ASV_121	-0.856766	-6.29907	fun_ASV_121	fun	Fungi	Unassigned	Unassigned	Unassigned	Unassigned	Unassigned	Unassigned	fun	8	0.233929	884.445	8
fun_ASV_122	21.8031	-18.4648	fun_ASV_122	fun	Fungi	Basidiomycota	Agaricomycetes	Russulales	Russulaceae	Russula	Unassigned	fun	5	0.611111	7.35	5
fun_ASV_123	-31.382	13.5694	fun_ASV_123	fun	Fungi	Mortierellomycota	Mortierellomycetes	Mortierellales	Mortierellaceae	Unassigned	Unassigned	fun	1	1	0	1
fun_ASV_124	23.8251	-44.276	fun_ASV_124	fun	Fungi	Basidiomycota	Agaricomycetes	Agaricales	Psathyrellaceae	Coprinopsis	Coprinopsis_urticicola	fun	1	1	0	1
fun_ASV_126	-12.9571	1.69871	fun_ASV_126	fun	Fungi	Basidiomycota	Agaricomycetes	Agaricales	Hymenogastraceae	Hymenogaster	Unassigned	fun	3	0.583333	1.16667	3
fun_ASV_127	-30.1596	7.65107	fun_ASV_127	fun	Fungi	Unassigned	Unassigned	Unassigned	Unassigned	Unassigned	Unassigned	fun	2	0.75	0.5	2
fun_ASV_128	35.5998	-25.0627	fun_ASV_128	fun	Fungi	Ascomycota	Eurotiomycetes	Chaetothyriales	Unassigned	Unassigned	Unassigned	fun	2	0.75	0.5	2
fun_ASV_129	41.4075	16.3768	fun_ASV_129	fun	Fungi	Ascomycota	Eurotiomycetes	Eurotiales	Aspergillaceae	Penicillium	Unassigned	fun	1	1	0	1
fun_ASV_13	31.5025	-12.2031	fun_ASV_13	fun	Fungi	Ascomycota	Sordariomycetes	Hypocreales	Nectriaceae	Gliocladiopsis	Gliocladiopsis_peggii	fun	2	0.75	0.5	2
fun_ASV_130	12.2346	-2.10921	fun_ASV_130	fun	Fungi	Ascomycota	Eurotiomycetes	Chaetothyriales	Herpotrichiellaceae	Unassigned	Unassigned	fun	3	0.190407	13.117	3
fun_ASV_132	19.9812	-23.5773	fun_ASV_132	fun	Fungi	Ascomycota	Sordariomycetes	Hypocreales	Nectriaceae	Paracremonium	Paracremonium_inflatum	fun	2	0.392857	1.33333	2
fun_ASV_133	28.4872	-0.578937	fun_ASV_133	fun	Fungi	Unassigned	Unassigned	Unassigned	Unassigned	Unassigned	Unassigned	fun	2	0.555556	0.833333	2
fun_ASV_134	38.2201	1.59518	fun_ASV_134	fun	Fungi	Unassigned	Unassigned	Unassigned	Unassigned	Unassigned	Unassigned	fun	2	0.75	0.5	2
fun_ASV_135	-3.67053	39.8987	fun_ASV_135	fun	Fungi	Ascomycota	Sordariomycetes	Sordariales	Chaetomiaceae	Zopfiella	Unassigned	fun	1	1	0	1
fun_ASV_138	-15.4788	-18.8409	fun_ASV_138	fun	Fungi	Ascomycota	Eurotiomycetes	Eurotiales	Aspergillaceae	Aspergillus	Aspergillus_caesiellus	fun	2	0.555556	0.833333	2
fun_ASV_139	32.3224	-19.7508	fun_ASV_139	fun	Fungi	Ascomycota	Unassigned	Unassigned	Unassigned	Unassigned	Unassigned	fun	2	0.75	0.5	2
fun_ASV_14	23.1649	-20.7612	fun_ASV_14	fun	Fungi	Ascomycota	Pezizomycetes	Pezizales	Unassigned	Unassigned	Unassigned	fun	5	0.611111	7.35	5
fun_ASV_140	43.9736	5.69755	fun_ASV_140	fun	Fungi	Ascomycota	Sordariomycetes	Sordariales	Chaetomiaceae	Humicola	Humicola_repens	fun	1	1	0	1
fun_ASV_141	4.31475	26.3734	fun_ASV_141	fun	Fungi	Basidiomycota	Agaricomycetes	Unassigned	Unassigned	Unassigned	Unassigned	fun	2	0.75	0.5	2
fun_ASV_142	19.1537	-39.6575	fun_ASV_142	fun	Fungi	Unassigned	Unassigned	Unassigned	Unassigned	Unassigned	Unassigned	fun	2	0.75	0.5	2
fun_ASV_143	52.2559	-4.56793	fun_ASV_143	fun	Fungi	Basidiomycota	Agaricomycetes	Cantharellales	Hydnaceae	Clavulina	Unassigned	fun	1	1	0	1
fun_ASV_145	-41.7875	-18.2174	fun_ASV_145	fun	Fungi	Unassigned	Unassigned	Unassigned	Unassigned	Unassigned	Unassigned	fun	1	1	0	1
fun_ASV_147	-35.9278	13.0914	fun_ASV_147	fun	Fungi	Unassigned	Unassigned	Unassigned	Unassigned	Unassigned	Unassigned	fun	1	1	0	1
fun_ASV_148	3.34702	40.6055	fun_ASV_148	fun	Fungi	Basidiomycota	Agaricomycetes	Russulales	Russulaceae	Unassigned	Unassigned	fun	1	1	0	1
fun_ASV_149	33.2239	-36.5873	fun_ASV_149	fun	Fungi	Ascomycota	Leotiomycetes	Helotiales	Hyaloscyphaceae	Cistella	Unassigned	fun	1	1	0	1
fun_ASV_15	5.34607	-44.1114	fun_ASV_15	fun	Fungi	Basidiomycota	Agaricomycetes	Thelephorales	Thelephoraceae	Tomentella	Unassigned	fun	1	1	0	1
fun_ASV_151	-9.40954	34.294	fun_ASV_151	fun	Fungi	Ascomycota	Sordariomycetes	Hypocreales	Unassigned	Unassigned	Unassigned	fun	1	1	0	1
fun_ASV_152	-39.1192	3.86953	fun_ASV_152	fun	Fungi	Unassigned	Unassigned	Unassigned	Unassigned	Unassigned	Unassigned	fun	1	1	0	1
fun_ASV_153	0.0614652	-32.684	fun_ASV_153	fun	Fungi	Ascomycota	Sordariomycetes	Xylariales	Xylariaceae	Kretzschmaria	Kretzschmaria_iranica	fun	3	0.714286	1	3
fun_ASV_154	11.0569	9.07686	fun_ASV_154	fun	Fungi	Basidiomycota	Agaricomycetes	Auriculariales	Auriculariaceae	Auricularia	Unassigned	fun	4	0.7	1.5	4
fun_ASV_155	-13.2489	35.1066	fun_ASV_155	fun	Fungi	Ascomycota	Sordariomycetes	Sordariales	Podosporaceae	Podospora	Unassigned	fun	1	1	0	1
fun_ASV_156	-29.2824	-4.63051	fun_ASV_156	fun	Fungi	Ascomycota	Lecanoromycetes	Trapeliales	Phlyctidaceae	Phlyctis	Phlyctis_speirea	fun	2	0.75	0.5	2
fun_ASV_157	43.8501	-21.669	fun_ASV_157	fun	Fungi	Ascomycota	Sordariomycetes	Annulatascales	Unassigned	Unassigned	Unassigned	fun	1	1	0	1
fun_ASV_158	7.22786	40.01	fun_ASV_158	fun	Fungi	Unassigned	Unassigned	Unassigned	Unassigned	Unassigned	Unassigned	fun	1	1	0	1
fun_ASV_159	3.54505	-47.5048	fun_ASV_159	fun	Fungi	Ascomycota	Eurotiomycetes	Chaetothyriales	Unassigned	Unassigned	Unassigned	fun	1	1	0	1
fun_ASV_16	12.4313	-42.0212	fun_ASV_16	fun	Fungi	Basidiomycota	Agaricomycetes	Thelephorales	Thelephoraceae	Tomentella	Unassigned	fun	1	1	0	1
fun_ASV_161	-32.839	19.9695	fun_ASV_161	fun	Fungi	Ascomycota	Sordariomycetes	Hypocreales	Nectriaceae	Mariannaea	Mariannaea_pinicola	fun	1	1	0	1
fun_ASV_162	5.12812	-28.6989	fun_ASV_162	fun	Fungi	Basidiomycota	Unassigned	Unassigned	Unassigned	Unassigned	Unassigned	fun	3	0.150922	14.7555	3
fun_ASV_163	-31.497	-11.159	fun_ASV_163	fun	Fungi	Mortierellomycota	Mortierellomycetes	Mortierellales	Mortierellaceae	Mortierella	Mortierella_globalpina	fun	2	0.75	0.5	2
fun_ASV_164	46.9448	-20.6125	fun_ASV_164	fun	Fungi	Unassigned	Unassigned	Unassigned	Unassigned	Unassigned	Unassigned	fun	1	1	0	1
fun_ASV_165	-25.4697	-41.4052	fun_ASV_165	fun	Fungi	Ascomycota	Unassigned	Unassigned	Unassigned	Unassigned	Unassigned	fun	1	1	0	1
fun_ASV_166	28.7056	-39.6345	fun_ASV_166	fun	Fungi	Unassigned	Unassigned	Unassigned	Unassigned	Unassigned	Unassigned	fun	1	1	0	1
fun_ASV_167	-9.29049	-19.0228	fun_ASV_167	fun	Fungi	Unassigned	Unassigned	Unassigned	Unassigned	Unassigned	Unassigned	fun	5	0.19152	1742.19	5
fun_ASV_168	-0.341534	24.4073	fun_ASV_168	fun	Fungi	Ascomycota	Leotiomycetes	Helotiales	Helotiaceae	Tetracladium	Unassigned	fun	3	0.714286	1	3
fun_ASV_169	-11.8399	-46.946	fun_ASV_169	fun	Fungi	Unassigned	Unassigned	Unassigned	Unassigned	Unassigned	Unassigned	fun	1	1	0	1
fun_ASV_17	9.31253	-9.16556	fun_ASV_17	fun	Fungi	Basidiomycota	Tremellomycetes	Filobasidiales	Piskurozymaceae	Solicoccozyma	Solicoccozyma_terricola	fun	5	0.192082	110.252	5
fun_ASV_170	-42.9174	1.17259	fun_ASV_170	fun	Fungi	Ascomycota	Sordariomycetes	Xylariales	Unassigned	Unassigned	Unassigned	fun	1	1	0	1
fun_ASV_171	2.87109	24.8407	fun_ASV_171	fun	Fungi	Basidiomycota	Agaricomycetes	Unassigned	Unassigned	Unassigned	Unassigned	fun	2	0.75	0.5	2
fun_ASV_172	-41.8843	-5.84156	fun_ASV_172	fun	Fungi	Basidiomycota	Agaricomycetes	Polyporales	Ganodermataceae	Ganoderma	Ganoderma_gibbosum	fun	1	1	0	1
fun_ASV_173	7.32476	-23.0414	fun_ASV_173	fun	Fungi	Unassigned	Unassigned	Unassigned	Unassigned	Unassigned	Unassigned	fun	4	0.192082	727.931	4
fun_ASV_174	-1.16349	13.0849	fun_ASV_174	fun	Fungi	Basidiomycota	Agaricomycetes	Auriculariales	Auriculariaceae	Auricularia	Unassigned	fun	4	0.7	2.83333	4
fun_ASV_175	-2.0082	-51.3402	fun_ASV_175	fun	Fungi	Ascomycota	Eurotiomycetes	Eurotiales	Aspergillaceae	Penicillium	Penicillium_aotearoae	fun	1	1	0	1
fun_ASV_177	33.4611	26.8422	fun_ASV_177	fun	Fungi	Ascomycota	Sordariomycetes	Hypocreales	Hypocreaceae	Hypomyces	Unassigned	fun	1	1	0	1
fun_ASV_178	31.8929	-39.2027	fun_ASV_178	fun	Fungi	Basidiomycota	Agaricomycetes	Agaricales	Hygrophoraceae	Hygrophorus	Unassigned	fun	1	1	0	1
fun_ASV_179	10.2135	-11.6787	fun_ASV_179	fun	Fungi	Unassigned	Unassigned	Unassigned	Unassigned	Unassigned	Unassigned	fun	5	0.169251	55.7799	5
fun_ASV_18	-22.2568	-3.30643	fun_ASV_18	fun	Fungi	Basidiomycota	Agaricomycetes	Agaricales	Inocybaceae	Inocybe	Unassigned	fun	3	0.714286	1	3
fun_ASV_180	-6.7392	6.61419	fun_ASV_180	fun	Fungi	Mortierellomycota	Mortierellomycetes	Mortierellales	Mortierellaceae	Mortierella	Mortierella_globalpina	fun	3	0.529412	8.5	3
fun_ASV_181	5.10495	-15.3747	fun_ASV_181	fun	Fungi	Ascomycota	Sordariomycetes	Glomerellales	Plectosphaerellaceae	Plectosphaerella	Plectosphaerella_ramiseptata	fun	4	0.194362	55.4027	4
fun_ASV_182	0.715435	-27.0392	fun_ASV_182	fun	Fungi	Unassigned	Unassigned	Unassigned	Unassigned	Unassigned	Unassigned	fun	6	0.172823	769.231	6
fun_ASV_185	-33.0361	-25.7411	fun_ASV_185	fun	Fungi	Ascomycota	Leotiomycetes	Helotiales	Unassigned	Unassigned	Unassigned	fun	1	1	0	1
fun_ASV_186	-7.41548	-45.7554	fun_ASV_186	fun	Fungi	Ascomycota	Sordariomycetes	Hypocreales	Nectriaceae	Atractium	Unassigned	fun	1	1	0	1
fun_ASV_187	29.8307	-42.18	fun_ASV_187	fun	Fungi	Ascomycota	Sordariomycetes	Sordariales	Unassigned	Unassigned	Unassigned	fun	1	1	0	1
fun_ASV_188	-26.2432	-17.9334	fun_ASV_188	fun	Fungi	Unassigned	Unassigned	Unassigned	Unassigned	Unassigned	Unassigned	fun	2	0.75	0.5	2
fun_ASV_189	-35.1331	-29.5998	fun_ASV_189	fun	Fungi	Ascomycota	Sordariomycetes	Hypocreales	Unassigned	Unassigned	Unassigned	fun	1	1	0	1
fun_ASV_19	2.11373	-11.1085	fun_ASV_19	fun	Fungi	Basidiomycota	Agaricomycetes	Boletales	Sclerodermataceae	Scleroderma	Unassigned	fun	7	0.203416	272.842	7
fun_ASV_190	28.7932	36.4295	fun_ASV_190	fun	Fungi	Ascomycota	Leotiomycetes	Helotiales	Cordieritidaceae	Unassigned	Unassigned	fun	1	1	0	1
fun_ASV_191	-55.4734	26.3612	fun_ASV_191	fun	Fungi	Ascomycota	Dothideomycetes	Pleosporales	Melanommataceae	Byssosphaeria	Unassigned	fun	3	0.121974	10.4266	3
fun_ASV_192	8.39449	-52.8026	fun_ASV_192	fun	Fungi	Ascomycota	Eurotiomycetes	Eurotiales	Aspergillaceae	Penicillium	Unassigned	fun	1	1	0	1
fun_ASV_193	1.34087	-3.39082	fun_ASV_193	fun	Fungi	Ascomycota	Sordariomycetes	Hypocreales	Nectriaceae	Bisifusarium	Bisifusarium_domesticum	fun	9	0.233096	904.436	9
fun_ASV_194	28.9914	12.0451	fun_ASV_194	fun	Fungi	Basidiomycota	Agaricomycetes	Agaricales	Psathyrellaceae	Candolleomyces	Candolleomyces_cacao	fun	3	0.714286	1	3
fun_ASV_195	-11.6126	-22.7427	fun_ASV_195	fun	Fungi	Unassigned	Unassigned	Unassigned	Unassigned	Unassigned	Unassigned	fun	2	0.16133	7.8536	2
fun_ASV_196	39.7394	-34.4249	fun_ASV_196	fun	Fungi	Rozellomycota	Unassigned	Unassigned	Unassigned	Unassigned	Unassigned	fun	1	1	0	1
fun_ASV_197	4.58301	3.04819	fun_ASV_197	fun	Fungi	Unassigned	Unassigned	Unassigned	Unassigned	Unassigned	Unassigned	fun	3	0.17374	8.05006	3
fun_ASV_198	7.88361	1.51661	fun_ASV_198	fun	Fungi	Ascomycota	Eurotiomycetes	Chaetothyriales	Herpotrichiellaceae	Exophiala	Exophiala_tremulae	fun	3	0.190407	13.117	3
fun_ASV_199	-10.3127	-21.4607	fun_ASV_199	fun	Fungi	Unassigned	Unassigned	Unassigned	Unassigned	Unassigned	Unassigned	fun	3	0.175603	13.7017	3
fun_ASV_2	-31.3582	-15.6666	fun_ASV_2	fun	Fungi	Ascomycota	Dothideomycetes	Pleosporales	Unassigned	Unassigned	Unassigned	fun	1	1	0	1
fun_ASV_20	17.906	3.17879	fun_ASV_20	fun	Fungi	Basidiomycota	Agaricomycetes	Agaricales	Amanitaceae	Amanita	Amanita_griseofolia	fun	4	0.7	2.83333	4
fun_ASV_200	-16.0036	-28.2145	fun_ASV_200	fun	Fungi	Ascomycota	Sordariomycetes	Coniochaetales	Coniochaetaceae	Coniochaeta	Unassigned	fun	2	0.75	0.5	2
fun_ASV_201	19.1039	-47.7049	fun_ASV_201	fun	Fungi	Ascomycota	Sordariomycetes	Sordariales	Chaetomiaceae	Unassigned	Unassigned	fun	1	1	0	1
fun_ASV_203	34.6299	-19.1147	fun_ASV_203	fun	Fungi	Ascomycota	Leotiomycetes	Helotiales	Leotiaceae	Pezoloma	Pezoloma_ericae	fun	2	0.75	0.5	2
fun_ASV_204	33.8007	-23.6449	fun_ASV_204	fun	Fungi	Mortierellomycota	Mortierellomycetes	Mortierellales	Mortierellaceae	Unassigned	Unassigned	fun	2	0.75	0.5	2
fun_ASV_205	-5.78479	-32.3006	fun_ASV_205	fun	Fungi	Basidiomycota	Agaricomycetes	Trechisporales	Hydnodontaceae	Subulicystidium	Unassigned	fun	3	0.714286	1	3
fun_ASV_206	38.8934	-40.5836	fun_ASV_206	fun	Fungi	Ascomycota	Eurotiomycetes	Chaetothyriales	Herpotrichiellaceae	Cladophialophora	Unassigned	fun	1	1	0	1
fun_ASV_207	49.0403	8.14003	fun_ASV_207	fun	Fungi	Ascomycota	Leotiomycetes	Helotiales	Helotiales_fam_Incertae_sedis	Chalara	Unassigned	fun	1	1	0	1
fun_ASV_208	51.8089	2.97529	fun_ASV_208	fun	Fungi	Unassigned	Unassigned	Unassigned	Unassigned	Unassigned	Unassigned	fun	1	1	0	1
fun_ASV_209	39.2512	24.085	fun_ASV_209	fun	Fungi	Basidiomycota	Agaricomycetes	Agaricales	Hymenogastraceae	Hymenogaster	Unassigned	fun	1	1	0	1
fun_ASV_21	19.0927	-0.414626	fun_ASV_21	fun	Fungi	Basidiomycota	Agaricomycetes	Agaricales	Inocybaceae	Inocybe	Unassigned	fun	3	0.583333	1.16667	3
fun_ASV_210	-23.5415	29.6394	fun_ASV_210	fun	Fungi	Ascomycota	Unassigned	Unassigned	Unassigned	Unassigned	Unassigned	fun	1	1	0	1
fun_ASV_211	-7.03416	-50.0751	fun_ASV_211	fun	Fungi	Unassigned	Unassigned	Unassigned	Unassigned	Unassigned	Unassigned	fun	1	1	0	1
fun_ASV_212	-33.4014	22.1183	fun_ASV_212	fun	Fungi	Ascomycota	Dothideomycetes	Pleosporales	Phaeosphaeriaceae	Phaeosphaeria	Phaeosphaeria_oryzae	fun	1	1	0	1
fun_ASV_213	11.4043	19.8094	fun_ASV_213	fun	Fungi	Basidiomycota	Agaricomycetes	Russulales	Russulaceae	Russula	Russula_foetentula	fun	3	0.714286	1	3
fun_ASV_215	-38.6233	-24.4011	fun_ASV_215	fun	Fungi	Ascomycota	Sordariomycetes	Hypocreales	Stachybotryaceae	Paramyrothecium	Paramyrothecium_humicola	fun	1	1	0	1
fun_ASV_216	-15.3982	17.7695	fun_ASV_216	fun	Fungi	Ascomycota	Dothideomycetes	Pleosporales	Lentitheciaceae	Poaceascoma	Unassigned	fun	2	0.555556	0.833333	2
fun_ASV_217	-23.8548	35.3779	fun_ASV_217	fun	Fungi	Ascomycota	Dothideomycetes	Pleosporales	Phaeosphaeriaceae	Setophaeosphaeria	Setophaeosphaeria_hemerocallidis	fun	1	1	0	1
fun_ASV_218	22.6906	-48.1821	fun_ASV_218	fun	Fungi	Ascomycota	Sordariomycetes	Hypocreales	Nectriaceae	Penicillifer	Penicillifer_diparietisporus	fun	1	1	0	1
fun_ASV_219	12.8473	-55.9961	fun_ASV_219	fun	Fungi	Ascomycota	Dothideomycetes	Pleosporales	Phaeosphaeriaceae	Leptospora	Leptospora_chromolaenae	fun	1	1	0	1
fun_ASV_22	-17.0705	-25.1162	fun_ASV_22	fun	Fungi	Basidiomycota	Agaricomycetes	Agaricales	Hydnangiaceae	Laccaria	Laccaria_populina	fun	2	0.75	0.5	2
fun_ASV_220	-7.94997	40.3361	fun_ASV_220	fun	Fungi	Chytridiomycota	Rhizophydiomycetes	Rhizophydiales	Unassigned	Unassigned	Unassigned	fun	1	1	0	1
fun_ASV_221	-10.3375	-33.2521	fun_ASV_221	fun	Fungi	Basidiomycota	Agaricomycetes	Agaricales	Hebelomataceae	Unassigned	Unassigned	fun	2	0.75	0.5	2
fun_ASV_222	44.391	15.3486	fun_ASV_222	fun	Fungi	Ascomycota	Unassigned	Unassigned	Unassigned	Unassigned	Unassigned	fun	1	1	0	1
fun_ASV_223	-23.3959	-0.171877	fun_ASV_223	fun	Fungi	Unassigned	Unassigned	Unassigned	Unassigned	Unassigned	Unassigned	fun	3	0.714286	1	3
fun_ASV_224	-2.49852	-4.07553	fun_ASV_224	fun	Fungi	Ascomycota	Sordariomycetes	Hypocreales	Nectriaceae	Nectria	Unassigned	fun	6	0.176075	247.619	6
fun_ASV_226	51.4108	7.85722	fun_ASV_226	fun	Fungi	Ascomycota	Eurotiomycetes	Chaetothyriales	Cyphellophoraceae	Cyphellophora	Cyphellophora_laciniata	fun	1	1	0	1
fun_ASV_227	-55.6805	23.3365	fun_ASV_227	fun	Fungi	Ascomycota	Sordariomycetes	Xylariales	Unassigned	Unassigned	Unassigned	fun	6	0.112737	209.685	6
fun_ASV_228	-17.6182	-44.4608	fun_ASV_228	fun	Fungi	Mortierellomycota	Mortierellomycetes	Mortierellales	Mortierellaceae	Mortierella	Mortierella_wuyishanensis	fun	1	1	0	1
fun_ASV_229	-14.4514	40.2142	fun_ASV_229	fun	Fungi	Unassigned	Unassigned	Unassigned	Unassigned	Unassigned	Unassigned	fun	1	1	0	1
fun_ASV_23	43.2676	-6.94894	fun_ASV_23	fun	Fungi	Basidiomycota	Agaricomycetes	Boletales	Gyroporaceae	Gyroporus	Unassigned	fun	1	1	0	1
fun_ASV_230	45.8298	11.5755	fun_ASV_230	fun	Fungi	Ascomycota	Sordariomycetes	Hypocreales	Bionectriaceae	Lasionectriopsis	Lasionectriopsis_spinosa	fun	1	1	0	1
fun_ASV_231	-25.6739	0.882866	fun_ASV_231	fun	Fungi	Aphelidiomycota	Aphelidiomycetes	GS16	Unassigned	Unassigned	Unassigned	fun	3	0.714286	1	3
fun_ASV_233	9.79401	-27.0388	fun_ASV_233	fun	Fungi	Ascomycota	Sordariomycetes	Hypocreales	Nectriaceae	Bisifusarium	Bisifusarium_domesticum	fun	4	0.159367	160.795	4
fun_ASV_234	-22.4692	-12.2974	fun_ASV_234	fun	Fungi	Ascomycota	Eurotiomycetes	Onygenales	Gymnoascaceae	Unassigned	Unassigned	fun	3	0.714286	1	3
fun_ASV_235	4.53561	-27.1134	fun_ASV_235	fun	Fungi	Unassigned	Unassigned	Unassigned	Unassigned	Unassigned	Unassigned	fun	3	0.148526	141.265	3
fun_ASV_236	-29.359	27.2778	fun_ASV_236	fun	Fungi	Chytridiomycota	Rhizophydiomycetes	Rhizophydiales	Unassigned	Unassigned	Unassigned	fun	1	1	0	1
fun_ASV_237	49.3152	-11.5801	fun_ASV_237	fun	Fungi	Ascomycota	Sordariomycetes	Hypocreales	Nectriaceae	Varicosporellopsis	Unassigned	fun	1	1	0	1
fun_ASV_238	-27.8254	8.1642	fun_ASV_238	fun	Fungi	Ascomycota	Dothideomycetes	Pleosporales	Phaeosphaeriaceae	Leptospora	Leptospora_rubella	fun	2	0.75	0.5	2
fun_ASV_239	-30.5297	-35.4049	fun_ASV_239	fun	Fungi	Basidiomycota	Agaricomycetes	Russulales	Russulaceae	Russula	Unassigned	fun	1	1	0	1
fun_ASV_24	1.35185	3.27458	fun_ASV_24	fun	Fungi	Ascomycota	Lecanoromycetes	Trapeliales	Phlyctidaceae	Phlyctis	Phlyctis_speirea	fun	3	0.147856	6.06087	3
fun_ASV_240	51.2888	-15.1026	fun_ASV_240	fun	Fungi	Ascomycota	Unassigned	Unassigned	Unassigned	Unassigned	Unassigned	fun	1	1	0	1
fun_ASV_241	41.0569	28.6413	fun_ASV_241	fun	Fungi	Ascomycota	Sordariomycetes	Xylariales	Unassigned	Unassigned	Unassigned	fun	1	1	0	1
fun_ASV_242	9.94016	-39.936	fun_ASV_242	fun	Fungi	Unassigned	Unassigned	Unassigned	Unassigned	Unassigned	Unassigned	fun	2	0.75	0.5	2
fun_ASV_243	-58.3591	18.7234	fun_ASV_243	fun	Fungi	Basidiomycota	Agaricomycetes	Polyporales	Steccherinaceae	Steccherinum	Unassigned	fun	7	0.112931	322.675	7
fun_ASV_245	-23.9087	-4.61213	fun_ASV_245	fun	Fungi	Ascomycota	Dothideomycetes	Pleosporales	Unassigned	Unassigned	Unassigned	fun	3	0.714286	1	3
fun_ASV_246	49.9196	12.454	fun_ASV_246	fun	Fungi	Chytridiomycota	Unassigned	Unassigned	Unassigned	Unassigned	Unassigned	fun	1	1	0	1
fun_ASV_247	46.7487	-28.4413	fun_ASV_247	fun	Fungi	Ascomycota	Sordariomycetes	Hypocreales	Ophiocordycipitaceae	Albophoma	Albophoma_yamanashiensis	fun	1	1	0	1
fun_ASV_249	-24.816	-7.01983	fun_ASV_249	fun	Fungi	Ascomycota	Lecanoromycetes	Peltigerales	Pannariaceae	Unassigned	Unassigned	fun	3	0.714286	1	3
fun_ASV_25	-15.8283	0.319448	fun_ASV_25	fun	Fungi	Basidiomycota	Agaricomycetes	Agaricales	Hymenogastraceae	Hymenogaster	Unassigned	fun	3	0.583333	1.16667	3
fun_ASV_250	21.6096	10.1803	fun_ASV_250	fun	Fungi	Ascomycota	Sordariomycetes	Coniochaetales	Unassigned	Unassigned	Unassigned	fun	2	0.391304	1.23333	2
fun_ASV_252	25.1413	37.9207	fun_ASV_252	fun	Fungi	Basidiomycota	Pucciniomycetes	Platygloeales	Unassigned	Unassigned	Unassigned	fun	1	1	0	1
fun_ASV_253	-19.5299	36.382	fun_ASV_253	fun	Fungi	Ascomycota	Sordariomycetes	Sordariales	Unassigned	Unassigned	Unassigned	fun	1	1	0	1
fun_ASV_254	17.0406	-31.0042	fun_ASV_254	fun	Fungi	Unassigned	Unassigned	Unassigned	Unassigned	Unassigned	Unassigned	fun	2	0.555556	0.833333	2
fun_ASV_255	28.1066	15.0412	fun_ASV_255	fun	Fungi	Mortierellomycota	Mortierellomycetes	Mortierellales	Mortierellaceae	Mortierella	Unassigned	fun	2	0.75	0.5	2
fun_ASV_257	7.27557	13.0227	fun_ASV_257	fun	Fungi	Rozellomycota	Rozellomycotina_cls_Incertae_sedis	Branch03	Unassigned	Unassigned	Unassigned	fun	4	0.7	1.5	4
fun_ASV_259	-43.3475	-11.4565	fun_ASV_259	fun	Fungi	Unassigned	Unassigned	Unassigned	Unassigned	Unassigned	Unassigned	fun	1	1	0	1
fun_ASV_26	34.1971	-13.3083	fun_ASV_26	fun	Fungi	Basidiomycota	Agaricomycetes	Agaricales	Inocybaceae	Unassigned	Unassigned	fun	2	0.75	0.5	2
fun_ASV_260	-44.9611	-6.64581	fun_ASV_260	fun	Fungi	Ascomycota	Sordariomycetes	Hypocreales	Nectriaceae	Ilyonectria	Ilyonectria_robusta	fun	1	1	0	1
fun_ASV_261	-26.9666	-46.1821	fun_ASV_261	fun	Fungi	Unassigned	Unassigned	Unassigned	Unassigned	Unassigned	Unassigned	fun	1	1	0	1
fun_ASV_265	-40.6773	16.0749	fun_ASV_265	fun	Fungi	Ascomycota	Sordariomycetes	Hypocreales	Nectriaceae	Thelonectria	Thelonectria_olida	fun	1	1	0	1
fun_ASV_266	-36.4264	16.1174	fun_ASV_266	fun	Fungi	Unassigned	Unassigned	Unassigned	Unassigned	Unassigned	Unassigned	fun	1	1	0	1
fun_ASV_267	-18.2572	-47.6968	fun_ASV_267	fun	Fungi	Ascomycota	Sordariomycetes	Hypocreales	Bionectriaceae	Clonostachys	Unassigned	fun	1	1	0	1
fun_ASV_268	-17.2192	-34.4506	fun_ASV_268	fun	Fungi	Ascomycota	Sordariomycetes	Hypocreales	Hypocreales_fam_Incertae_sedis	Emericellopsis	Unassigned	fun	2	0.75	0.5	2
fun_ASV_269	-13.1885	-53.7762	fun_ASV_269	fun	Fungi	Unassigned	Unassigned	Unassigned	Unassigned	Unassigned	Unassigned	fun	1	1	0	1
fun_ASV_271	-22.4883	13.3576	fun_ASV_271	fun	Fungi	Ascomycota	Pezizomycetes	Pezizales	Unassigned	Unassigned	Unassigned	fun	3	0.714286	1	3
fun_ASV_272	32.1522	-44.6118	fun_ASV_272	fun	Fungi	Ascomycota	Sordariomycetes	Magnaporthales	Unassigned	Unassigned	Unassigned	fun	1	1	0	1
fun_ASV_273	-5.842	16.9143	fun_ASV_273	fun	Fungi	Ascomycota	Leotiomycetes	Helotiales	Unassigned	Unassigned	Unassigned	fun	2	0.555556	0.833333	2
fun_ASV_274	30.9037	-46.8968	fun_ASV_274	fun	Fungi	Ascomycota	Dothideomycetes	Pleosporales	Phaeosphaeriaceae	Neosetophoma	Neosetophoma_poaceicola	fun	1	1	0	1
fun_ASV_276	27.0846	-49.9655	fun_ASV_276	fun	Fungi	Ascomycota	Unassigned	Unassigned	Unassigned	Unassigned	Unassigned	fun	1	1	0	1
fun_ASV_277	-43.1933	8.62869	fun_ASV_277	fun	Fungi	Ascomycota	Sordariomycetes	Hypocreales	Ophiocordycipitaceae	Purpureocillium	Unassigned	fun	1	1	0	1
fun_ASV_279	2.95976	1.50639	fun_ASV_279	fun	Fungi	Unassigned	Unassigned	Unassigned	Unassigned	Unassigned	Unassigned	fun	5	0.200306	281.109	5
fun_ASV_28	24.6649	25.6653	fun_ASV_28	fun	Fungi	Basidiomycota	Agaricomycetes	Russulales	Russulaceae	Russula	Russula_recondita	fun	1	1	0	1
fun_ASV_280	-31.5665	31.6027	fun_ASV_280	fun	Fungi	Unassigned	Unassigned	Unassigned	Unassigned	Unassigned	Unassigned	fun	1	1	0	1
fun_ASV_281	27.8609	-45.6549	fun_ASV_281	fun	Fungi	Ascomycota	Unassigned	Unassigned	Unassigned	Unassigned	Unassigned	fun	1	1	0	1
fun_ASV_282	54.283	-0.352226	fun_ASV_282	fun	Fungi	Unassigned	Unassigned	Unassigned	Unassigned	Unassigned	Unassigned	fun	1	1	0	1
fun_ASV_283	43.2016	19.8923	fun_ASV_283	fun	Fungi	Ascomycota	Unassigned	Unassigned	Unassigned	Unassigned	Unassigned	fun	1	1	0	1
fun_ASV_285	6.19777	33.3005	fun_ASV_285	fun	Fungi	Basidiomycota	Agaricomycetes	Polyporales	Ganodermataceae	Ganoderma	Ganoderma_ellipsoideum	fun	2	0.75	0.5	2
fun_ASV_286	-25.5528	-13.724	fun_ASV_286	fun	Fungi	Ascomycota	Unassigned	Unassigned	Unassigned	Unassigned	Unassigned	fun	3	0.714286	1	3
fun_ASV_287	-21.0429	18.2554	fun_ASV_287	fun	Fungi	Basidiomycota	Agaricomycetes	Cantharellales	Unassigned	Unassigned	Unassigned	fun	2	0.75	0.5	2
fun_ASV_288	16.1502	-18.92	fun_ASV_288	fun	Fungi	Rozellomycota	Unassigned	Unassigned	Unassigned	Unassigned	Unassigned	fun	4	0.55	10.6	4
fun_ASV_289	35.6886	5.03671	fun_ASV_289	fun	Fungi	Unassigned	Unassigned	Unassigned	Unassigned	Unassigned	Unassigned	fun	2	0.75	0.5	2
fun_ASV_29	-7.86757	-27.7619	fun_ASV_29	fun	Fungi	Mortierellomycota	Mortierellomycetes	Mortierellales	Mortierellaceae	Mortierella	Unassigned	fun	2	0.124053	6.47785	2
fun_ASV_290	18.5192	24.9153	fun_ASV_290	fun	Fungi	Basidiomycota	Agaricomycetes	Polyporales	Podoscyphaceae	Abortiporus	Abortiporus_biennis	fun	2	0.75	0.5	2
fun_ASV_292	-54.2506	22.0163	fun_ASV_292	fun	Fungi	Mortierellomycota	Mortierellomycetes	Mortierellales	Mortierellaceae	Unassigned	Unassigned	fun	6	0.102344	21.0528	6
fun_ASV_293	2.86592	-37.1715	fun_ASV_293	fun	Fungi	Ascomycota	Sordariomycetes	Sordariales	Unassigned	Unassigned	Unassigned	fun	2	0.75	0.5	2
fun_ASV_294	-3.93205	18.6383	fun_ASV_294	fun	Fungi	Ascomycota	Sordariomycetes	Hypocreales	Clavicipitaceae	Unassigned	Unassigned	fun	2	0.555556	0.833333	2
fun_ASV_296	-24.654	-45.7529	fun_ASV_296	fun	Fungi	Rozellomycota	Unassigned	Unassigned	Unassigned	Unassigned	Unassigned	fun	1	1	0	1
fun_ASV_297	12.88	21.856	fun_ASV_297	fun	Fungi	Basidiomycota	Agaricomycetes	Polyporales	Ganodermataceae	Ganoderma	Ganoderma_ellipsoideum	fun	3	0.714286	1	3
fun_ASV_298	44.4215	-24.1607	fun_ASV_298	fun	Fungi	Ascomycota	Unassigned	Unassigned	Unassigned	Unassigned	Unassigned	fun	1	1	0	1
fun_ASV_299	17.7048	13.7395	fun_ASV_299	fun	Fungi	Rozellomycota	Unassigned	Unassigned	Unassigned	Unassigned	Unassigned	fun	3	0.529412	8.23333	3
fun_ASV_3	-30.3358	2.11189	fun_ASV_3	fun	Fungi	Basidiomycota	Agaricomycetes	Russulales	Russulaceae	Lactarius	Lactarius_kesiyae	fun	1	1	0	1
fun_ASV_30	25.9039	-38.4614	fun_ASV_30	fun	Fungi	Ascomycota	Sordariomycetes	Hypocreales	Hypocreaceae	Trichoderma	Trichoderma_yunnanense	fun	1	1	0	1
fun_ASV_300	-47.1388	-1.19076	fun_ASV_300	fun	Fungi	Unassigned	Unassigned	Unassigned	Unassigned	Unassigned	Unassigned	fun	1	1	0	1
fun_ASV_302	-55.3177	17.5667	fun_ASV_302	fun	Fungi	Rozellomycota	Unassigned	Unassigned	Unassigned	Unassigned	Unassigned	fun	5	0.138186	1057.17	5
fun_ASV_304	-29.3699	-40.8555	fun_ASV_304	fun	Fungi	Ascomycota	Leotiomycetes	Helotiales	Unassigned	Unassigned	Unassigned	fun	1	1	0	1
fun_ASV_305	-6.23063	44.0819	fun_ASV_305	fun	Fungi	Ascomycota	Unassigned	Unassigned	Unassigned	Unassigned	Unassigned	fun	1	1	0	1
fun_ASV_306	-28.4823	-10.7258	fun_ASV_306	fun	Fungi	Ascomycota	Pezizomycetes	Pezizales	Pyronemataceae	Unassigned	Unassigned	fun	2	0.75	0.5	2
fun_ASV_307	21.3348	-6.4203	fun_ASV_307	fun	Fungi	Unassigned	Unassigned	Unassigned	Unassigned	Unassigned	Unassigned	fun	4	0.155952	514.349	4
fun_ASV_308	12.3674	-9.48475	fun_ASV_308	fun	Fungi	Ascomycota	Lecanoromycetes	Trapeliales	Phlyctidaceae	Phlyctis	Phlyctis_speirea	fun	4	0.197289	80.8366	4
fun_ASV_309	-2.59091	-41.2361	fun_ASV_309	fun	Fungi	Ascomycota	Unassigned	Unassigned	Unassigned	Unassigned	Unassigned	fun	2	0.75	0.5	2
fun_ASV_31	-11.182	10.1952	fun_ASV_31	fun	Fungi	Unassigned	Unassigned	Unassigned	Unassigned	Unassigned	Unassigned	fun	4	0.6	13.3333	4
fun_ASV_310	-19.9389	42.9909	fun_ASV_310	fun	Fungi	Ascomycota	Sordariomycetes	Hypocreales	Nectriaceae	Unassigned	Unassigned	fun	1	1	0	1
fun_ASV_311	-0.689394	21.3782	fun_ASV_311	fun	Fungi	Ascomycota	Sordariomycetes	Sordariales	Podosporaceae	Triangularia	Triangularia_batistae	fun	3	0.714286	1	3
fun_ASV_312	21.6084	-0.22044	fun_ASV_312	fun	Fungi	Ascomycota	Sordariomycetes	Hypocreales	Ophiocordycipitaceae	Haptocillium	Unassigned	fun	3	0.583333	1.16667	3
fun_ASV_316	12.0942	28.0615	fun_ASV_316	fun	Fungi	Ascomycota	Dothideomycetes	Dothideomycetes_ord_Incertae_sedis	Dothideomycetes_fam_Incertae_sedis	Pseudoarthrographis	Unassigned	fun	2	0.75	0.5	2
fun_ASV_317	24.4945	-7.62016	fun_ASV_317	fun	Fungi	Rozellomycota	Unassigned	Unassigned	Unassigned	Unassigned	Unassigned	fun	3	0.121296	139.497	3
fun_ASV_318	-6.7607	8.85285	fun_ASV_318	fun	Fungi	Ascomycota	Eurotiomycetes	Eurotiales	Aspergillaceae	Aspergillus	Aspergillus_aculeatus	fun	2	0.428571	1.41667	2
fun_ASV_319	44.0457	-32.8344	fun_ASV_319	fun	Fungi	Rozellomycota	Rozellomycotina_cls_Incertae_sedis	GS08	Unassigned	Unassigned	Unassigned	fun	1	1	0	1
fun_ASV_32	-33.4749	7.81452	fun_ASV_32	fun	Fungi	Basidiomycota	Agaricomycetes	Agaricales	Hymenogastraceae	Hymenogaster	Unassigned	fun	1	1	0	1
fun_ASV_320	-39.4606	10.8012	fun_ASV_320	fun	Fungi	Basidiomycota	Agaricomycetes	Unassigned	Unassigned	Unassigned	Unassigned	fun	1	1	0	1
fun_ASV_321	25.5121	-17.0702	fun_ASV_321	fun	Fungi	Basidiomycota	Agaricomycetes	Cantharellales	Ceratobasidiaceae	Ceratobasidium	Unassigned	fun	2	0.555556	0.833333	2
fun_ASV_322	-9.58295	-12.5102	fun_ASV_322	fun	Fungi	Ascomycota	Unassigned	Unassigned	Unassigned	Unassigned	Unassigned	fun	2	0.5	1.16667	2
fun_ASV_323	7.4279	-13.5496	fun_ASV_323	fun	Fungi	Ascomycota	Sordariomycetes	Glomerellales	Plectosphaerellaceae	Unassigned	Unassigned	fun	5	0.188761	44.4993	5
fun_ASV_324	50.1063	-25.7465	fun_ASV_324	fun	Fungi	Ascomycota	Sordariomycetes	Togniniales	Togniniaceae	Phaeoacremonium	Phaeoacremonium_hungaricum	fun	1	1	0	1
fun_ASV_325	23.9908	-10.3352	fun_ASV_325	fun	Fungi	Rozellomycota	Unassigned	Unassigned	Unassigned	Unassigned	Unassigned	fun	4	0.179452	331.465	4
fun_ASV_327	35.2525	-0.356717	fun_ASV_327	fun	Fungi	Ascomycota	Sordariomycetes	Hypocreales	Unassigned	Unassigned	Unassigned	fun	3	0.714286	1	3
fun_ASV_328	-51.1597	-11.7996	fun_ASV_328	fun	Fungi	Ascomycota	Sordariomycetes	Ophiostomatales	Ophiostomataceae	Sporothrix	Unassigned	fun	1	1	0	1
fun_ASV_329	-1.64503	-38.4815	fun_ASV_329	fun	Fungi	Chytridiomycota	Rhizophydiomycetes	Rhizophydiales	Unassigned	Unassigned	Unassigned	fun	2	0.75	0.5	2
fun_ASV_33	12.0791	-32.0494	fun_ASV_33	fun	Fungi	Basidiomycota	Agaricomycetes	Agaricales	Inocybaceae	Inocybe	Unassigned	fun	2	0.75	0.5	2
fun_ASV_330	40.4499	-18.3977	fun_ASV_330	fun	Fungi	Ascomycota	Sordariomycetes	Chaetosphaeriales	Chaetosphaeriaceae	Codinaea	Codinaea_acaciae	fun	2	0.75	0.5	2
fun_ASV_331	10.2553	-22.0664	fun_ASV_331	fun	Fungi	Ascomycota	Leotiomycetes	Helotiales	Vandijckellaceae	Vandijckella	Vandijckella_johannae	fun	2	0.115929	5.95074	2
fun_ASV_332	-1.54647	44.3355	fun_ASV_332	fun	Fungi	Rozellomycota	Rozellomycotina_cls_Incertae_sedis	GS11	Unassigned	Unassigned	Unassigned	fun	1	1	0	1
fun_ASV_334	14.3907	19.2114	fun_ASV_334	fun	Fungi	Unassigned	Unassigned	Unassigned	Unassigned	Unassigned	Unassigned	fun	3	0.714286	1	3
fun_ASV_336	35.9904	37.2453	fun_ASV_336	fun	Fungi	Rozellomycota	Rozellomycotina_cls_Incertae_sedis	GS08	Unassigned	Unassigned	Unassigned	fun	1	1	0	1
fun_ASV_337	-29.5251	-25.5014	fun_ASV_337	fun	Fungi	Ascomycota	Dothideomycetes	Pleosporales	Melanommataceae	Byssosphaeria	Byssosphaeria_taiwanense	fun	2	0.75	0.5	2
fun_ASV_338	-14.3679	-14.4057	fun_ASV_338	fun	Fungi	Ascomycota	Eurotiomycetes	Eurotiales	Aspergillaceae	Aspergillus	Aspergillus_caninus	fun	4	0.7	8.5	4
fun_ASV_339	48.2195	-32.0144	fun_ASV_339	fun	Fungi	Ascomycota	Eurotiomycetes	Chaetothyriales	Herpotrichiellaceae	Cladophialophora	Unassigned	fun	1	1	0	1
fun_ASV_34	-5.99653	-25.5795	fun_ASV_34	fun	Fungi	Ascomycota	Sordariomycetes	Hypocreales	Nectriaceae	Fusarium	Fusarium_oxysporum	fun	3	0.162935	272.247	3
fun_ASV_340	-44.5011	-23.3208	fun_ASV_340	fun	Fungi	Ascomycota	Unassigned	Unassigned	Unassigned	Unassigned	Unassigned	fun	1	1	0	1
fun_ASV_341	-4.64934	-21.3462	fun_ASV_341	fun	Fungi	Unassigned	Unassigned	Unassigned	Unassigned	Unassigned	Unassigned	fun	5	0.21129	1891.93	5
fun_ASV_342	5.50511	-12.4029	fun_ASV_342	fun	Fungi	Ascomycota	Unassigned	Unassigned	Unassigned	Unassigned	Unassigned	fun	5	0.184507	167.031	5
fun_ASV_343	16.5902	-56.3837	fun_ASV_343	fun	Fungi	Unassigned	Unassigned	Unassigned	Unassigned	Unassigned	Unassigned	fun	1	1	0	1
fun_ASV_344	2.86864	47.0356	fun_ASV_344	fun	Fungi	Ascomycota	Dothideomycetes	Pleosporales	Unassigned	Unassigned	Unassigned	fun	1	1	0	1
fun_ASV_345	55.6087	-6.30468	fun_ASV_345	fun	Fungi	Unassigned	Unassigned	Unassigned	Unassigned	Unassigned	Unassigned	fun	1	1	0	1
fun_ASV_346	44.5702	29.1461	fun_ASV_346	fun	Fungi	Ascomycota	Eurotiomycetes	Eurotiales	Aspergillaceae	Aspergillus	Unassigned	fun	1	1	0	1
fun_ASV_348	31.7658	32.8547	fun_ASV_348	fun	Fungi	Ascomycota	Sordariomycetes	Hypocreales	Clavicipitaceae	Metacordyceps	Metacordyceps_chlamydosporia	fun	1	1	0	1
fun_ASV_349	-37.3726	28.3941	fun_ASV_349	fun	Fungi	Unassigned	Unassigned	Unassigned	Unassigned	Unassigned	Unassigned	fun	1	1	0	1
fun_ASV_35	12.0055	33.078	fun_ASV_35	fun	Fungi	Basidiomycota	Agaricomycetes	Russulales	Russulaceae	Russula	Russula_amoenolens	fun	1	1	0	1
fun_ASV_351	7.0503	-28.8242	fun_ASV_351	fun	Fungi	Chytridiomycota	Spizellomycetes	Spizellomycetales	Unassigned	Unassigned	Unassigned	fun	3	0.149203	270.349	3
fun_ASV_352	28.8865	39.1021	fun_ASV_352	fun	Fungi	Ascomycota	Sordariomycetes	Hypocreales	Nectriaceae	Ilyonectria	Ilyonectria_liriodendri	fun	1	1	0	1
fun_ASV_353	-2.37207	30.9601	fun_ASV_353	fun	Fungi	Ascomycota	Sordariomycetes	Coniochaetales	Coniochaetaceae	Coniochaeta	Coniochaeta_velutina	fun	2	0.75	0.5	2
fun_ASV_354	17.3868	-53.7072	fun_ASV_354	fun	Fungi	Ascomycota	Leotiomycetes	Helotiales	Unassigned	Unassigned	Unassigned	fun	1	1	0	1
fun_ASV_355	2.96787	-52.8257	fun_ASV_355	fun	Fungi	Ascomycota	Sordariomycetes	Sordariales	Podosporaceae	Podospora	Unassigned	fun	1	1	0	1
fun_ASV_356	29.3474	-6.28524	fun_ASV_356	fun	Fungi	Ascomycota	Sordariomycetes	Hypocreales	Hypocreaceae	Trichoderma	Trichoderma_yunnanense	fun	2	0.108444	5.63898	2
fun_ASV_357	-1.97703	-1.24855	fun_ASV_357	fun	Fungi	Unassigned	Unassigned	Unassigned	Unassigned	Unassigned	Unassigned	fun	5	0.19494	75.2302	5
fun_ASV_359	1.35641	52.5544	fun_ASV_359	fun	Fungi	Ascomycota	Dothideomycetes	Pleosporales	Phaeosphaeriaceae	Neosetophoma	Neosetophoma_poaceicola	fun	1	1	0	1
fun_ASV_36	-0.323312	34.9843	fun_ASV_36	fun	Fungi	Ascomycota	Eurotiomycetes	Eurotiales	Aspergillaceae	Penicillium	Unassigned	fun	1	1	0	1
fun_ASV_360	51.8756	13.5549	fun_ASV_360	fun	Fungi	Chytridiomycota	Unassigned	Unassigned	Unassigned	Unassigned	Unassigned	fun	1	1	0	1
fun_ASV_361	-27.3853	42.8236	fun_ASV_361	fun	Fungi	Ascomycota	Unassigned	Unassigned	Unassigned	Unassigned	Unassigned	fun	1	1	0	1
fun_ASV_362	27.2154	10.5086	fun_ASV_362	fun	Fungi	Basidiomycota	Agaricomycetes	Agaricales	Psathyrellaceae	Psathyrella	Psathyrella_halophila	fun	3	0.714286	1	3
fun_ASV_364	9.49016	24.4811	fun_ASV_364	fun	Fungi	Ascomycota	Leotiomycetes	Helotiales	Unassigned	Unassigned	Unassigned	fun	2	0.75	0.5	2
fun_ASV_365	-11.3111	43.3126	fun_ASV_365	fun	Fungi	Ascomycota	Sordariomycetes	Myrmecridiales	Myrmecridiales_fam_Incertae_sedis	Atractospora	Unassigned	fun	1	1	0	1
fun_ASV_367	-28.4229	-53.2215	fun_ASV_367	fun	Fungi	Unassigned	Unassigned	Unassigned	Unassigned	Unassigned	Unassigned	fun	1	1	0	1
fun_ASV_369	52.372	-8.45012	fun_ASV_369	fun	Fungi	Ascomycota	Leotiomycetes	Helotiales	Leotiaceae	Unassigned	Unassigned	fun	1	1	0	1
fun_ASV_370	-50.6881	0.773275	fun_ASV_370	fun	Fungi	Ascomycota	Sordariomycetes	Hypocreales	Stachybotryaceae	Myrothecium	Myrothecium_inundatum	fun	1	1	0	1
fun_ASV_371	54.9809	-11.3619	fun_ASV_371	fun	Fungi	Unassigned	Unassigned	Unassigned	Unassigned	Unassigned	Unassigned	fun	1	1	0	1
fun_ASV_374	-44.9475	12.7406	fun_ASV_374	fun	Fungi	Ascomycota	Eurotiomycetes	Eurotiales	Aspergillaceae	Talaromyces	Talaromyces_sparsus	fun	1	1	0	1
fun_ASV_375	-40.715	-31.0439	fun_ASV_375	fun	Fungi	Basidiomycota	Agaricomycetes	Thelephorales	Thelephoraceae	Tomentella	Unassigned	fun	1	1	0	1
fun_ASV_376	17.8659	40.1531	fun_ASV_376	fun	Fungi	Ascomycota	Dothideomycetes	Capnodiales	Unassigned	Unassigned	Unassigned	fun	1	1	0	1
fun_ASV_377	21.5844	-51.4933	fun_ASV_377	fun	Fungi	Ascomycota	Sordariomycetes	Glomerellales	Glomerellaceae	Colletotrichum	Colletotrichum_tamarilloi	fun	1	1	0	1
fun_ASV_378	50.4864	20.9645	fun_ASV_378	fun	Fungi	Ascomycota	Sordariomycetes	Hypocreales	Clavicipitaceae	Metarhizium	Metarhizium_gaoligongense	fun	1	1	0	1
fun_ASV_379	9.586	-6.41781	fun_ASV_379	fun	Fungi	Ascomycota	Sordariomycetes	Glomerellales	Plectosphaerellaceae	Acrostalagmus	Acrostalagmus_luteoalbus	fun	7	0.208599	539.827	7
fun_ASV_38	1.24913	9.62848	fun_ASV_38	fun	Fungi	Ascomycota	Saccharomycetes	Saccharomycetales	Saccharomycetales_fam_Incertae_sedis	Nadsonia	Nadsonia_starkeyi-henricii	fun	3	0.583333	1.16667	3
fun_ASV_380	-19.7248	20.3918	fun_ASV_380	fun	Fungi	Ascomycota	Sordariomycetes	Hypocreales	Hypocreales_fam_Incertae_sedis	Emericellopsis	Emericellopsis_humicola	fun	2	0.75	0.5	2
fun_ASV_381	21.3093	13.6227	fun_ASV_381	fun	Fungi	Rozellomycota	Unassigned	Unassigned	Unassigned	Unassigned	Unassigned	fun	3	0.473684	1.9	3
fun_ASV_383	38.394	34.7545	fun_ASV_383	fun	Fungi	Ascomycota	Sordariomycetes	Glomerellales	Plectosphaerellaceae	Furcasterigmium	Furcasterigmium_furcatum	fun	1	1	0	1
fun_ASV_384	18.8163	11.6709	fun_ASV_384	fun	Fungi	Unassigned	Unassigned	Unassigned	Unassigned	Unassigned	Unassigned	fun	4	0.6	10.7333	4
fun_ASV_385	4.84444	42.4878	fun_ASV_385	fun	Fungi	Ascomycota	Eurotiomycetes	Eurotiales	Aspergillaceae	Aspergillus	Aspergillus_niger	fun	1	1	0	1
fun_ASV_387	-22.5812	9.88213	fun_ASV_387	fun	Fungi	Ascomycota	Eurotiomycetes	Eurotiales	Aspergillaceae	Unassigned	Unassigned	fun	3	0.714286	1	3
fun_ASV_388	52.4784	26.724	fun_ASV_388	fun	Fungi	Ascomycota	Sordariomycetes	Chaetosphaeriales	Chaetosphaeriaceae	Thozetella	Thozetella_neonivea	fun	1	1	0	1
fun_ASV_389	42.9976	-38.9036	fun_ASV_389	fun	Fungi	Ascomycota	Sordariomycetes	Hypocreales	Ophiocordycipitaceae	Unassigned	Unassigned	fun	1	1	0	1
fun_ASV_39	-53.319	19.6852	fun_ASV_39	fun	Fungi	Unassigned	Unassigned	Unassigned	Unassigned	Unassigned	Unassigned	fun	4	0.123585	43.4653	4
fun_ASV_390	33.945	16.517	fun_ASV_390	fun	Fungi	Unassigned	Unassigned	Unassigned	Unassigned	Unassigned	Unassigned	fun	2	0.75	0.5	2
fun_ASV_391	8.59072	18.8248	fun_ASV_391	fun	Fungi	Glomeromycota	Archaeosporomycetes	Archaeosporales	Archaeosporaceae	Unassigned	Unassigned	fun	4	0.7	1.5	4
fun_ASV_392	33.4193	-51.6783	fun_ASV_392	fun	Fungi	Ascomycota	Sordariomycetes	Hypocreales	Bionectriaceae	Gliomastix	Gliomastix_roseogrisea	fun	1	1	0	1
fun_ASV_393	-16.7202	-52.8487	fun_ASV_393	fun	Fungi	Rozellomycota	Unassigned	Unassigned	Unassigned	Unassigned	Unassigned	fun	1	1	0	1
fun_ASV_394	18.8234	45.3477	fun_ASV_394	fun	Fungi	Unassigned	Unassigned	Unassigned	Unassigned	Unassigned	Unassigned	fun	1	1	0	1
fun_ASV_395	-29.4217	37.209	fun_ASV_395	fun	Fungi	Ascomycota	Orbiliomycetes	Orbiliales	Orbiliaceae	Dactylaria	Dactylaria_acaciae	fun	1	1	0	1
fun_ASV_396	33.5821	12.6429	fun_ASV_396	fun	Fungi	Unassigned	Unassigned	Unassigned	Unassigned	Unassigned	Unassigned	fun	2	0.75	0.5	2
fun_ASV_397	-0.44322	22.7178	fun_ASV_397	fun	Fungi	Ascomycota	Sordariomycetes	Sordariales	Chaetomiaceae	Zopfiella	Unassigned	fun	3	0.714286	1	3
fun_ASV_398	40.2646	-10.6855	fun_ASV_398	fun	Fungi	Ascomycota	Sordariomycetes	Sordariales	Podosporaceae	Cladorrhinum	Cladorrhinum_hyalocarpum	fun	2	0.75	0.5	2
fun_ASV_399	5.79245	0.668078	fun_ASV_399	fun	Fungi	Unassigned	Unassigned	Unassigned	Unassigned	Unassigned	Unassigned	fun	6	0.230634	1925.45	6
fun_ASV_4	20.5974	-32.1597	fun_ASV_4	fun	Fungi	Ascomycota	Sordariomycetes	Magnaporthales	Magnaporthaceae	Arxiella	Arxiella_terrestris	fun	2	0.75	0.5	2
fun_ASV_40	-17.3386	21.9421	fun_ASV_40	fun	Fungi	Ascomycota	Dothideomycetes	Pleosporales	Unassigned	Unassigned	Unassigned	fun	1	1	0	1
fun_ASV_401	53.2806	-28.8561	fun_ASV_401	fun	Fungi	Ascomycota	Sordariomycetes	Diaporthales	Diaporthaceae	Diaporthe	Diaporthe_vawdreyi	fun	1	1	0	1
fun_ASV_403	25.4519	-55.9585	fun_ASV_403	fun	Fungi	Ascomycota	Lecanoromycetes	Unassigned	Unassigned	Unassigned	Unassigned	fun	1	1	0	1
fun_ASV_404	27.3272	44.2151	fun_ASV_404	fun	Fungi	Mortierellomycota	Mortierellomycetes	Mortierellales	Mortierellaceae	Mortierella	Unassigned	fun	1	1	0	1
fun_ASV_405	-9.25314	-55.6026	fun_ASV_405	fun	Fungi	Ascomycota	Unassigned	Unassigned	Unassigned	Unassigned	Unassigned	fun	1	1	0	1
fun_ASV_406	14.0638	-29.3304	fun_ASV_406	fun	Fungi	Chytridiomycota	Chytridiomycetes	Chytridiales	Chytridiaceae	Dendrochytridium	Dendrochytridium_crassum	fun	2	0.555556	0.833333	2
fun_ASV_407	-8.36255	-39.3986	fun_ASV_407	fun	Fungi	Basidiomycota	Agaricomycetes	Agaricales	Hydnangiaceae	Laccaria	Laccaria_ochropurpurea	fun	2	0.75	0.5	2
fun_ASV_408	-3.54866	48.777	fun_ASV_408	fun	Fungi	Ascomycota	Sordariomycetes	Glomerellales	Plectosphaerellaceae	Lectera	Lectera_capsici	fun	1	1	0	1
fun_ASV_409	5.77018	-64.0186	fun_ASV_409	fun	Fungi	Ascomycota	Sordariomycetes	Magnaporthales	Magnaporthaceae	Unassigned	Unassigned	fun	1	1	0	1
fun_ASV_41	34.015	-29.067	fun_ASV_41	fun	Fungi	Ascomycota	Pezizomycetes	Pezizales	Unassigned	Unassigned	Unassigned	fun	1	1	0	1
fun_ASV_410	-12.7889	8.18571	fun_ASV_410	fun	Fungi	Unassigned	Unassigned	Unassigned	Unassigned	Unassigned	Unassigned	fun	2	0.428571	1.41667	2
fun_ASV_411	59.2155	-4.11339	fun_ASV_411	fun	Fungi	Basidiomycota	Agaricomycetes	Russulales	Russulaceae	Unassigned	Unassigned	fun	1	1	0	1
fun_ASV_412	37.2604	-45.5569	fun_ASV_412	fun	Fungi	Ascomycota	Sordariomycetes	Myrmecridiales	Myrmecridiales_fam_Incertae_sedis	Atractospora	Unassigned	fun	1	1	0	1
fun_ASV_413	10.4479	45.7329	fun_ASV_413	fun	Fungi	Ascomycota	Sordariomycetes	Glomerellales	Plectosphaerellaceae	Stachylidium	Stachylidium_bicolor	fun	1	1	0	1
fun_ASV_414	-36.7839	-36.7752	fun_ASV_414	fun	Fungi	Basidiomycota	Agaricomycetes	Russulales	Russulaceae	Russula	Russula_pectinatoides	fun	1	1	0	1
fun_ASV_415	4.98189	-59.598	fun_ASV_415	fun	Fungi	Ascomycota	Unassigned	Unassigned	Unassigned	Unassigned	Unassigned	fun	1	1	0	1
fun_ASV_416	-16.7552	-21.2815	fun_ASV_416	fun	Fungi	Ascomycota	Eurotiomycetes	Eurotiales	Aspergillaceae	Aspergillus	Aspergillus_caesiellus	fun	3	0.714286	3.33333	3
fun_ASV_417	14.7403	49.3894	fun_ASV_417	fun	Fungi	Ascomycota	Pezizomycetes	Pezizales	Ascodesmidaceae	Eleutherascus	Eleutherascus_peruvianus	fun	1	1	0	1
fun_ASV_418	13.2197	-62.2437	fun_ASV_418	fun	Fungi	Ascomycota	Sordariomycetes	Amphisphaeriales	Unassigned	Unassigned	Unassigned	fun	1	1	0	1
fun_ASV_42	-6.54777	18.9557	fun_ASV_42	fun	Fungi	Unassigned	Unassigned	Unassigned	Unassigned	Unassigned	Unassigned	fun	3	0.714286	3.33333	3
fun_ASV_420	26.9469	50.2376	fun_ASV_420	fun	Fungi	Ascomycota	Dothideomycetes	Pleosporales	Leptosphaeriaceae	Subplenodomus	Subplenodomus_galiicola	fun	1	1	0	1
fun_ASV_421	6.02672	19.1292	fun_ASV_421	fun	Fungi	Glomeromycota	Archaeosporomycetes	Archaeosporales	Archaeosporaceae	Unassigned	Unassigned	fun	4	0.7	1.5	4
fun_ASV_422	26.87	-15.2903	fun_ASV_422	fun	Fungi	Ascomycota	Lecanoromycetes	Unassigned	Unassigned	Unassigned	Unassigned	fun	3	0.714286	3.33333	3
fun_ASV_424	-30.2075	-23.6788	fun_ASV_424	fun	Fungi	Ascomycota	Sordariomycetes	Hypocreales	Unassigned	Unassigned	Unassigned	fun	2	0.75	0.5	2
fun_ASV_425	27.1226	-23.9867	fun_ASV_425	fun	Fungi	Ascomycota	Leotiomycetes	Helotiales	Leotiaceae	Unassigned	Unassigned	fun	3	0.714286	1	3
fun_ASV_427	56.3746	6.85758	fun_ASV_427	fun	Fungi	Ascomycota	Eurotiomycetes	Chaetothyriales	Cyphellophoraceae	Cyphellophora	Cyphellophora_gamsii	fun	1	1	0	1
fun_ASV_428	-47.0843	-15.0466	fun_ASV_428	fun	Fungi	Ascomycota	Dothideomycetes	Pleosporales	Cucurbitariaceae	Pyrenochaetopsis	Pyrenochaetopsis_kuksensis	fun	1	1	0	1
fun_ASV_429	6.80618	16.1849	fun_ASV_429	fun	Fungi	Ascomycota	Sordariomycetes	Hypocreales	Nectriaceae	Unassigned	Unassigned	fun	4	0.7	1.5	4
fun_ASV_43	18.6544	-22.1422	fun_ASV_43	fun	Fungi	Ascomycota	Sordariomycetes	Diaporthales	Melanconidaceae	Melanconiella	Unassigned	fun	4	0.5	2.18333	4
fun_ASV_430	12.5695	-33.5107	fun_ASV_430	fun	Fungi	Rozellomycota	Rozellomycotina_cls_Incertae_sedis	GS11	Unassigned	Unassigned	Unassigned	fun	2	0.75	0.5	2
fun_ASV_432	15.2631	43.9415	fun_ASV_432	fun	Fungi	Basidiomycota	Agaricomycetes	Unassigned	Unassigned	Unassigned	Unassigned	fun	1	1	0	1
fun_ASV_433	6.20798	-55.7876	fun_ASV_433	fun	Fungi	Ascomycota	Pezizomycetes	Pezizales	Pyronemataceae	Unassigned	Unassigned	fun	1	1	0	1
fun_ASV_434	37.2242	-51.3357	fun_ASV_434	fun	Fungi	Ascomycota	Dothideomycetes	Dothideomycetes_ord_Incertae_sedis	Dothideomycetes_fam_Incertae_sedis	Pseudoarthrographis	Unassigned	fun	1	1	0	1
fun_ASV_435	3.02282	-3.58015	fun_ASV_435	fun	Fungi	Ascomycota	Sordariomycetes	Hypocreales	Hypocreales_fam_Incertae_sedis	Acremonium	Acremonium_hyalinulum	fun	9	0.221284	1088.7	9
fun_ASV_436	15.6912	12.9582	fun_ASV_436	fun	Fungi	Unassigned	Unassigned	Unassigned	Unassigned	Unassigned	Unassigned	fun	3	0.473684	1.9	3
fun_ASV_437	-34.7281	34.5071	fun_ASV_437	fun	Fungi	Ascomycota	Unassigned	Unassigned	Unassigned	Unassigned	Unassigned	fun	1	1	0	1
fun_ASV_44	38.9187	9.04763	fun_ASV_44	fun	Fungi	Basidiomycota	Agaricomycetes	Russulales	Russulaceae	Russula	Russula_amoenolens	fun	1	1	0	1
fun_ASV_440	-51.8794	13.0947	fun_ASV_440	fun	Fungi	Ascomycota	Sordariomycetes	Hypocreales	Nectriaceae	Fusarium	Fusarium_nematophilum	fun	1	1	0	1
fun_ASV_441	11.9417	44.011	fun_ASV_441	fun	Fungi	Aphelidiomycota	Aphelidiomycetes	GS16	Unassigned	Unassigned	Unassigned	fun	1	1	0	1
fun_ASV_442	-21.7555	-25.4755	fun_ASV_442	fun	Fungi	Unassigned	Unassigned	Unassigned	Unassigned	Unassigned	Unassigned	fun	2	0.75	0.5	2
fun_ASV_443	-8.44822	-25.2801	fun_ASV_443	fun	Fungi	Ascomycota	Sordariomycetes	Hypocreales	Stachybotryaceae	Unassigned	Unassigned	fun	3	0.141164	141.343	3
fun_ASV_446	-17.8352	7.24798	fun_ASV_446	fun	Fungi	Ascomycota	Leotiomycetes	Helotiales	Myxotrichaceae	Oidiodendron	Oidiodendron_truncatum	fun	3	0.714286	3.33333	3
fun_ASV_447	-39.7141	24.5367	fun_ASV_447	fun	Fungi	Ascomycota	Dothideomycetes	Pleosporales	Lophiostomataceae	Lophiostoma	Unassigned	fun	1	1	0	1
fun_ASV_448	-41.7148	27.6949	fun_ASV_448	fun	Fungi	Basidiomycota	Agaricomycetes	Russulales	Russulaceae	Russula	Unassigned	fun	1	1	0	1
fun_ASV_449	0.206023	31.1023	fun_ASV_449	fun	Fungi	Ascomycota	Dothideomycetes	Botryosphaeriales	Botryosphaeriaceae	Lasiodiplodia	Lasiodiplodia_acaciae	fun	2	0.75	0.5	2
fun_ASV_45	-14.3381	-43.8843	fun_ASV_45	fun	Fungi	Ascomycota	Eurotiomycetes	Chaetothyriales	Herpotrichiellaceae	Cladophialophora	Cladophialophora_chaetospira	fun	1	1	0	1
fun_ASV_450	23.1596	-30.7748	fun_ASV_450	fun	Fungi	Unassigned	Unassigned	Unassigned	Unassigned	Unassigned	Unassigned	fun	2	0.75	0.5	2
fun_ASV_452	-14.4656	-9.07996	fun_ASV_452	fun	Fungi	Ascomycota	Sordariomycetes	Glomerellales	Plectosphaerellaceae	Gibellulopsis	Unassigned	fun	2	0.5	1.16667	2
fun_ASV_453	39.2534	39.5498	fun_ASV_453	fun	Fungi	Ascomycota	Sordariomycetes	Hypocreales	Nectriaceae	Dactylonectria	Dactylonectria_vitis	fun	1	1	0	1
fun_ASV_454	2.92294	10.2195	fun_ASV_454	fun	Fungi	Ascomycota	Leotiomycetes	Helotiales	Helotiaceae	Scytalidium	Scytalidium_indonesiacum	fun	3	0.583333	1.16667	3
fun_ASV_455	-39.9393	-42.4976	fun_ASV_455	fun	Fungi	Ascomycota	Leotiomycetes	Unassigned	Unassigned	Unassigned	Unassigned	fun	1	1	0	1
fun_ASV_456	1.3396	-5.08339	fun_ASV_456	fun	Fungi	Ascomycota	Dothideomycetes	Dothideomycetes_ord_Incertae_sedis	Eremomycetaceae	Arthrographis	Arthrographis_longispora	fun	9	0.222034	556.47	9
fun_ASV_457	12.3515	-50.2121	fun_ASV_457	fun	Fungi	Mucoromycota	Endogonomycetes	Unassigned	Unassigned	Unassigned	Unassigned	fun	1	1	0	1
fun_ASV_459	-6.04866	29.5599	fun_ASV_459	fun	Fungi	Rozellomycota	Rozellomycotina_cls_Incertae_sedis	GS11	Unassigned	Unassigned	Unassigned	fun	2	0.75	0.5	2
fun_ASV_46	5.69398	-36.6559	fun_ASV_46	fun	Fungi	Rozellomycota	Rozellomycotina_cls_Incertae_sedis	GS11	Unassigned	Unassigned	Unassigned	fun	2	0.75	0.5	2
fun_ASV_461	-23.2844	-50.1107	fun_ASV_461	fun	Fungi	Ascomycota	Sordariomycetes	Hypocreales	Ophiocordycipitaceae	Tolypocladium	Unassigned	fun	1	1	0	1
fun_ASV_462	-54.7649	-17.1588	fun_ASV_462	fun	Fungi	Glomeromycota	Archaeosporomycetes	Archaeosporales	Archaeosporaceae	Unassigned	Unassigned	fun	1	1	0	1
fun_ASV_463	25.7155	-58.6976	fun_ASV_463	fun	Fungi	Ascomycota	Eurotiomycetes	Chaetothyriales	Herpotrichiellaceae	Cladophialophora	Cladophialophora_lanosa	fun	1	1	0	1
fun_ASV_464	45.0947	24.5828	fun_ASV_464	fun	Fungi	Unassigned	Unassigned	Unassigned	Unassigned	Unassigned	Unassigned	fun	1	1	0	1
fun_ASV_465	-25.8122	-15.2434	fun_ASV_465	fun	Fungi	Rozellomycota	Rozellomycotina_cls_Incertae_sedis	GS04	Unassigned	Unassigned	Unassigned	fun	3	0.714286	1	3
fun_ASV_466	-6.88452	-61.4762	fun_ASV_466	fun	Fungi	Ascomycota	Sordariomycetes	Sordariales	Chaetomiaceae	Unassigned	Unassigned	fun	1	1	0	1
fun_ASV_469	27.4888	-34.841	fun_ASV_469	fun	Fungi	Ascomycota	Sordariomycetes	Hypocreales	Nectriaceae	Fusarium	Unassigned	fun	2	0.75	0.5	2
fun_ASV_47	-18.0947	3.58256	fun_ASV_47	fun	Fungi	Ascomycota	Leotiomycetes	Helotiales	Unassigned	Unassigned	Unassigned	fun	2	0.555556	0.833333	2
fun_ASV_471	33.1157	-1.35676	fun_ASV_471	fun	Fungi	Basidiomycota	Agaricomycetes	Russulales	Russulaceae	Russula	Russula_recondita	fun	3	0.714286	1	3
fun_ASV_472	37.7052	-54.0843	fun_ASV_472	fun	Fungi	Basidiomycota	Agaricomycetes	Russulales	Russulaceae	Russula	Unassigned	fun	1	1	0	1
fun_ASV_473	63.2673	3.33049	fun_ASV_473	fun	Fungi	Ascomycota	Eurotiomycetes	Chaetothyriales	Unassigned	Unassigned	Unassigned	fun	1	1	0	1
fun_ASV_474	-0.91879	-63.9593	fun_ASV_474	fun	Fungi	Ascomycota	Eurotiomycetes	Eurotiales	Aspergillaceae	Penicillium	Penicillium_virgatum	fun	1	1	0	1
fun_ASV_476	0.0587073	-56.9422	fun_ASV_476	fun	Fungi	Basidiomycota	Agaricomycetes	Russulales	Russulaceae	Russula	Russula_paravioleipes	fun	1	1	0	1
fun_ASV_477	55.613	-24.1333	fun_ASV_477	fun	Fungi	Ascomycota	Dothideomycetes	Pleosporales	Didymosphaeriaceae	Paraphaeosphaeria	Paraphaeosphaeria_minitans	fun	1	1	0	1
fun_ASV_478	18.4678	27.0746	fun_ASV_478	fun	Fungi	Ascomycota	Dothideomycetes	Pleosporales	Melanommataceae	Unassigned	Unassigned	fun	2	0.75	0.5	2
fun_ASV_479	-14.7871	-57.8403	fun_ASV_479	fun	Fungi	Ascomycota	Leotiomycetes	Unassigned	Unassigned	Unassigned	Unassigned	fun	1	1	0	1
fun_ASV_48	-0.803133	1.60814	fun_ASV_48	fun	Fungi	Basidiomycota	Agaricomycetes	Thelephorales	Thelephoraceae	Tomentella	Unassigned	fun	3	0.170573	9.83329	3
fun_ASV_481	-51.0547	-4.03647	fun_ASV_481	fun	Fungi	Ascomycota	Eurotiomycetes	Eurotiales	Aspergillaceae	Unassigned	Unassigned	fun	1	1	0	1
fun_ASV_482	-11.6312	20.7581	fun_ASV_482	fun	Fungi	Rozellomycota	Rozellomycotina_cls_Incertae_sedis	GS11	Unassigned	Unassigned	Unassigned	fun	2	0.555556	0.833333	2
fun_ASV_483	30.3971	-34.684	fun_ASV_483	fun	Fungi	Ascomycota	Sordariomycetes	Sordariomycetes_ord_Incertae_sedis	Sordariomycetes_fam_Incertae_sedis	Aquapteridospora	Aquapteridospora_bambusinum	fun	2	0.75	0.5	2
fun_ASV_484	61.4032	13.4726	fun_ASV_484	fun	Fungi	Unassigned	Unassigned	Unassigned	Unassigned	Unassigned	Unassigned	fun	1	1	0	1
fun_ASV_486	-20.691	11.5038	fun_ASV_486	fun	Fungi	Unassigned	Unassigned	Unassigned	Unassigned	Unassigned	Unassigned	fun	3	0.714286	1	3
fun_ASV_487	-43.4376	-36.7267	fun_ASV_487	fun	Fungi	Ascomycota	Leotiomycetes	Helotiales	Unassigned	Unassigned	Unassigned	fun	1	1	0	1
fun_ASV_488	31.2652	-55.9573	fun_ASV_488	fun	Fungi	Ascomycota	Unassigned	Unassigned	Unassigned	Unassigned	Unassigned	fun	1	1	0	1
fun_ASV_49	-26.2202	14.2254	fun_ASV_49	fun	Fungi	Ascomycota	Sordariomycetes	Hypocreales	Nectriaceae	Mariannaea	Mariannaea_punicea	fun	1	1	0	1
fun_ASV_490	-28.7571	-18.9828	fun_ASV_490	fun	Fungi	Mortierellomycota	Mortierellomycetes	Mortierellales	Mortierellaceae	Mortierella	Unassigned	fun	2	0.75	0.5	2
fun_ASV_491	-50.739	5.35921	fun_ASV_491	fun	Fungi	Ascomycota	Dothideomycetes	Botryosphaeriales	Botryosphaeriaceae	Lasiodiplodia	Lasiodiplodia_magnoliae	fun	1	1	0	1
fun_ASV_494	-45.4216	2.60715	fun_ASV_494	fun	Fungi	Ascomycota	Eurotiomycetes	Eurotiales	Aspergillaceae	Penicillium	Penicillium_bissettii	fun	1	1	0	1
fun_ASV_495	-15.5431	47.2561	fun_ASV_495	fun	Fungi	Rozellomycota	Unassigned	Unassigned	Unassigned	Unassigned	Unassigned	fun	1	1	0	1
fun_ASV_496	63.2361	-23.2151	fun_ASV_496	fun	Fungi	Ascomycota	Orbiliomycetes	Orbiliales	Orbiliaceae	Unassigned	Unassigned	fun	1	1	0	1
fun_ASV_497	-21.4853	40.2376	fun_ASV_497	fun	Fungi	Ascomycota	Sordariomycetes	Hypocreales	Nectriaceae	Unassigned	Unassigned	fun	1	1	0	1
fun_ASV_499	46.3379	33.342	fun_ASV_499	fun	Fungi	Ascomycota	Saccharomycetes	Saccharomycetales	Debaryomycetaceae	Debaryomyces	Debaryomyces_maramus	fun	1	1	0	1
fun_ASV_5	-58.7059	24.1779	fun_ASV_5	fun	Fungi	Basidiomycota	Agaricomycetes	Boletales	Sclerodermataceae	Scleroderma	Unassigned	fun	6	0.102344	21.0528	6
fun_ASV_50	23.1509	18.6392	fun_ASV_50	fun	Fungi	Rozellomycota	Unassigned	Unassigned	Unassigned	Unassigned	Unassigned	fun	2	0.75	0.5	2
fun_ASV_502	29.1229	-24.4767	fun_ASV_502	fun	Fungi	Basidiomycota	Agaricomycetes	Agaricales	Psathyrellaceae	Coprinellus	Coprinellus_verrucispermus	fun	3	0.714286	1	3
fun_ASV_503	34.859	-3.49827	fun_ASV_503	fun	Fungi	Chytridiomycota	Synchytriomycetes	Synchytriales	Synchytriaceae	Unassigned	Unassigned	fun	3	0.714286	1	3
fun_ASV_505	5.38788	48.6902	fun_ASV_505	fun	Fungi	Ascomycota	Dothideomycetes	Pleosporales	Phaeosphaeriaceae	Paraphoma	Paraphoma_ledniceana	fun	1	1	0	1
fun_ASV_506	13.0532	27.4669	fun_ASV_506	fun	Fungi	Ascomycota	Sordariomycetes	Sordariales	Chaetomiaceae	Unassigned	Unassigned	fun	2	0.75	0.5	2
fun_ASV_507	53.1502	19.4788	fun_ASV_507	fun	Fungi	Unassigned	Unassigned	Unassigned	Unassigned	Unassigned	Unassigned	fun	1	1	0	1
fun_ASV_508	-12.4997	54.0129	fun_ASV_508	fun	Fungi	Chytridiomycota	Rhizophydiomycetes	Rhizophydiales	Terramycetaceae	Boothiomyces	Boothiomyces_macroporosus	fun	1	1	0	1
fun_ASV_509	19.9024	-61.1278	fun_ASV_509	fun	Fungi	Ascomycota	Sordariomycetes	Togniniales	Togniniaceae	Phaeoacremonium	Unassigned	fun	1	1	0	1
fun_ASV_51	40.7296	-22.7897	fun_ASV_51	fun	Fungi	Ascomycota	Sordariomycetes	Hypocreales	Nectriaceae	Unassigned	Unassigned	fun	1	1	0	1
fun_ASV_510	34.7431	42.3447	fun_ASV_510	fun	Fungi	Basidiomycota	Agaricomycetes	Sebacinales	Sebacinaceae	Sebacina	Unassigned	fun	1	1	0	1
fun_ASV_512	58.2567	-7.28024	fun_ASV_512	fun	Fungi	Ascomycota	Sordariomycetes	Sordariales	Unassigned	Unassigned	Unassigned	fun	1	1	0	1
fun_ASV_514	-51.1816	-22.3074	fun_ASV_514	fun	Fungi	Ascomycota	Sordariomycetes	Microascales	Microascaceae	Parascedosporium	Parascedosporium_putredinis	fun	1	1	0	1
fun_ASV_515	58.7686	-27.1893	fun_ASV_515	fun	Fungi	Ascomycota	Lecanoromycetes	Ostropales	Graphidaceae	Gomphillus	Gomphillus_calycioides	fun	1	1	0	1
fun_ASV_517	18.4701	-36.3474	fun_ASV_517	fun	Fungi	Mortierellomycota	Mortierellomycetes	Mortierellales	Mortierellaceae	Mortierella	Unassigned	fun	2	0.75	0.5	2
fun_ASV_518	37.5673	-17.3283	fun_ASV_518	fun	Fungi	Ascomycota	Lecanoromycetes	Unassigned	Unassigned	Unassigned	Unassigned	fun	2	0.75	0.5	2
fun_ASV_519	21.8453	-9.35394	fun_ASV_519	fun	Fungi	Unassigned	Unassigned	Unassigned	Unassigned	Unassigned	Unassigned	fun	4	0.179452	331.465	4
fun_ASV_52	43.944	-0.00909138	fun_ASV_52	fun	Fungi	Ascomycota	Dothideomycetes	Pleosporales	Lophiotremataceae	Atrocalyx	Atrocalyx_nordicus	fun	1	1	0	1
fun_ASV_520	21.3842	-57.0179	fun_ASV_520	fun	Fungi	Mortierellomycota	Mortierellomycetes	Mortierellales	Mortierellaceae	Mortierella	Unassigned	fun	1	1	0	1
fun_ASV_521	-53.3636	-27.1087	fun_ASV_521	fun	Fungi	Unassigned	Unassigned	Unassigned	Unassigned	Unassigned	Unassigned	fun	1	1	0	1
fun_ASV_522	22.719	42.718	fun_ASV_522	fun	Fungi	Ascomycota	Sordariomycetes	Atractosporales	Conlariaceae	Conlarium	Unassigned	fun	1	1	0	1
fun_ASV_523	-2.13225	-56.7543	fun_ASV_523	fun	Fungi	Zoopagomycota	Zoopagomycetes	Zoopagales	Piptocephalidaceae	Syncephalis	Unassigned	fun	1	1	0	1
fun_ASV_524	6.88248	10.0633	fun_ASV_524	fun	Fungi	Rozellomycota	Rozellomycotina_cls_Incertae_sedis	Branch03	Unassigned	Unassigned	Unassigned	fun	4	0.7	1.5	4
fun_ASV_525	-28.8817	-1.48988	fun_ASV_525	fun	Fungi	Ascomycota	Sordariomycetes	Hypocreales	Bionectriaceae	Unassigned	Unassigned	fun	2	0.75	0.5	2
fun_ASV_527	55.1285	-35.7488	fun_ASV_527	fun	Fungi	Ascomycota	Leotiomycetes	Helotiales	Helotiaceae	Scytalidium	Scytalidium_indonesiacum	fun	1	1	0	1
fun_ASV_531	-46.5391	19.801	fun_ASV_531	fun	Fungi	Unassigned	Unassigned	Unassigned	Unassigned	Unassigned	Unassigned	fun	1	1	0	1
fun_ASV_532	35.3998	18.5629	fun_ASV_532	fun	Fungi	Ascomycota	Leotiomycetes	Helotiales	Unassigned	Unassigned	Unassigned	fun	2	0.75	0.5	2
fun_ASV_533	7.86722	17.6707	fun_ASV_533	fun	Fungi	Basidiomycota	Agaricomycetes	Agaricales	Unassigned	Unassigned	Unassigned	fun	4	0.7	1.5	4
fun_ASV_534	-9.57121	48.5742	fun_ASV_534	fun	Fungi	Ascomycota	Unassigned	Unassigned	Unassigned	Unassigned	Unassigned	fun	1	1	0	1
fun_ASV_536	44.7113	-47.2576	fun_ASV_536	fun	Fungi	Unassigned	Unassigned	Unassigned	Unassigned	Unassigned	Unassigned	fun	1	1	0	1
fun_ASV_54	-13.396	-37.6891	fun_ASV_54	fun	Fungi	Ascomycota	Sordariomycetes	Hypocreales	Hypocreaceae	Trichoderma	Trichoderma_spirale	fun	1	1	0	1
fun_ASV_542	31.8197	42.4324	fun_ASV_542	fun	Fungi	Unassigned	Unassigned	Unassigned	Unassigned	Unassigned	Unassigned	fun	1	1	0	1
fun_ASV_544	-14.9368	25.9544	fun_ASV_544	fun	Fungi	Ascomycota	Sordariomycetes	Unassigned	Unassigned	Unassigned	Unassigned	fun	2	0.75	0.5	2
fun_ASV_547	1.5058	12.3779	fun_ASV_547	fun	Fungi	Unassigned	Unassigned	Unassigned	Unassigned	Unassigned	Unassigned	fun	4	0.7	2.83333	4
fun_ASV_548	-23.6564	2.98348	fun_ASV_548	fun	Fungi	Ascomycota	Sordariomycetes	Sordariales	Chaetomiaceae	Corynascella	Corynascella_inquinata	fun	3	0.714286	1	3
fun_ASV_549	6.89828	30.1932	fun_ASV_549	fun	Fungi	Ascomycota	Sordariomycetes	Sordariales	Lasiosphaeriaceae	Unassigned	Unassigned	fun	2	0.75	0.5	2
fun_ASV_55	22.1926	20.8327	fun_ASV_55	fun	Fungi	Rozellomycota	Unassigned	Unassigned	Unassigned	Unassigned	Unassigned	fun	2	0.75	0.5	2
fun_ASV_551	-20.757	-53.1342	fun_ASV_551	fun	Fungi	Chytridiomycota	Unassigned	Unassigned	Unassigned	Unassigned	Unassigned	fun	1	1	0	1
fun_ASV_554	42.188	-51.568	fun_ASV_554	fun	Fungi	Ascomycota	Sordariomycetes	Sordariales	Cephalothecaceae	Cephalotheca	Unassigned	fun	1	1	0	1
fun_ASV_555	8.78632	-58.9533	fun_ASV_555	fun	Fungi	Mucoromycota	Mucoromycetes	Mucorales	Saksenaeaceae	Saksenaea	Unassigned	fun	1	1	0	1
fun_ASV_556	26.9004	-26.5591	fun_ASV_556	fun	Fungi	Ascomycota	Sordariomycetes	Hypocreales	Unassigned	Unassigned	Unassigned	fun	3	0.714286	1	3
fun_ASV_559	36.187	12.3528	fun_ASV_559	fun	Fungi	Mortierellomycota	Mortierellomycetes	Mortierellales	Mortierellaceae	Mortierella	Unassigned	fun	2	0.75	0.5	2
fun_ASV_56	-12.0986	-31.002	fun_ASV_56	fun	Fungi	Basidiomycota	Agaricomycetes	Agaricales	Unassigned	Unassigned	Unassigned	fun	2	0.75	0.5	2
fun_ASV_562	30.1576	22.7415	fun_ASV_562	fun	Fungi	Ascomycota	Sordariomycetes	Glomerellales	Plectosphaerellaceae	Plectosphaerella	Plectosphaerella_sinensis	fun	2	0.75	0.5	2
fun_ASV_563	-54.3104	5.21085	fun_ASV_563	fun	Fungi	Unassigned	Unassigned	Unassigned	Unassigned	Unassigned	Unassigned	fun	1	1	0	1
fun_ASV_566	-4.82694	-33.9947	fun_ASV_566	fun	Fungi	Basidiomycota	Agaricomycetes	Agaricales	Hymenogastraceae	Hymenogaster	Unassigned	fun	3	0.714286	1	3
fun_ASV_568	8.73902	52.6968	fun_ASV_568	fun	Fungi	Ascomycota	Leotiomycetes	Helotiales	Helotiaceae	Tetracladium	Unassigned	fun	1	1	0	1
fun_ASV_57	-35.6549	-4.30702	fun_ASV_57	fun	Fungi	Mortierellomycota	Mortierellomycetes	Mortierellales	Mortierellaceae	Mortierella	Unassigned	fun	1	1	0	1
fun_ASV_571	-38.7343	31.8101	fun_ASV_571	fun	Fungi	Basidiomycota	Agaricomycetes	Sebacinales	Sebacinaceae	Efibulobasidium	Unassigned	fun	1	1	0	1
fun_ASV_573	-12.669	-61.5837	fun_ASV_573	fun	Fungi	Ascomycota	Dothideomycetes	Pleosporales	Acrocalymmaceae	Acrocalymma	Acrocalymma_pterocarpi	fun	1	1	0	1
fun_ASV_574	-47.8873	-29.4797	fun_ASV_574	fun	Fungi	Ascomycota	Orbiliomycetes	Orbiliales	Unassigned	Unassigned	Unassigned	fun	1	1	0	1
fun_ASV_578	-12.6469	17.5345	fun_ASV_578	fun	Fungi	Basidiomycota	Agaricomycetes	Agaricales	Amanitaceae	Amanita	Amanita_griseofolia	fun	3	0.714286	3.33333	3
fun_ASV_58	-14.4123	-4.54537	fun_ASV_58	fun	Fungi	Basidiomycota	Agaricomycetes	Agaricales	Unassigned	Unassigned	Unassigned	fun	4	0.7	2.83333	4
fun_ASV_582	-8.89039	29.2617	fun_ASV_582	fun	Fungi	Ascomycota	Pezizomycetes	Pezizales	Pezizaceae	Peziza	Unassigned	fun	2	0.75	0.5	2
fun_ASV_585	27.9924	12.971	fun_ASV_585	fun	Fungi	Ascomycota	Sordariomycetes	Xylariales	Hypoxylaceae	Hypoxylon	Hypoxylon_carneum	fun	3	0.714286	1	3
fun_ASV_59	-27.2354	19.1915	fun_ASV_59	fun	Fungi	Ascomycota	Sordariomycetes	Amphisphaeriales	Discosiaceae	Discosia	Discosia_pseudoartocreas	fun	1	1	0	1
fun_ASV_590	-10.9948	-59.0884	fun_ASV_590	fun	Fungi	Ascomycota	Dothideomycetes	Pleosporales	Didymellaceae	Pseudoascochyta	Pseudoascochyta_novae-zelandiae	fun	1	1	0	1
fun_ASV_593	48.1341	-42.7099	fun_ASV_593	fun	Fungi	Ascomycota	Unassigned	Unassigned	Unassigned	Unassigned	Unassigned	fun	1	1	0	1
fun_ASV_596	1.78273	-61.8594	fun_ASV_596	fun	Fungi	Ascomycota	Dothideomycetes	Unassigned	Unassigned	Unassigned	Unassigned	fun	1	1	0	1
fun_ASV_597	-20.115	49.1279	fun_ASV_597	fun	Fungi	Ascomycota	Sordariomycetes	Hypocreales	Bionectriaceae	Clonostachys	Unassigned	fun	1	1	0	1
fun_ASV_598	58.7269	11.3631	fun_ASV_598	fun	Fungi	Basidiomycota	Agaricomycetes	Trechisporales	Hydnodontaceae	Trechispora	Unassigned	fun	1	1	0	1
fun_ASV_599	-44.516	26.5116	fun_ASV_599	fun	Fungi	Ascomycota	Sordariomycetes	Amphisphaeriales	Pestalotiopsidaceae	Pestalotiopsis	Pestalotiopsis_doitungensis	fun	1	1	0	1
fun_ASV_6	22.4232	-11.9335	fun_ASV_6	fun	Fungi	Basidiomycota	Agaricomycetes	Boletales	Sclerodermataceae	Scleroderma	Unassigned	fun	2	0.120849	6.10831	2
fun_ASV_60	29.6406	3.84852	fun_ASV_60	fun	Fungi	Ascomycota	Sordariomycetes	Diaporthales	Melanconidaceae	Melanconiella	Unassigned	fun	2	0.555556	0.833333	2
fun_ASV_601	56.1929	24.8222	fun_ASV_601	fun	Fungi	Ascomycota	Orbiliomycetes	Orbiliales	Orbiliaceae	Dactylellina	Unassigned	fun	1	1	0	1
fun_ASV_605	58.4226	16.9957	fun_ASV_605	fun	Fungi	Ascomycota	Dothideomycetes	Pleosporales	Phaeosphaeriaceae	Unassigned	Unassigned	fun	1	1	0	1
fun_ASV_606	57.5757	-17.2086	fun_ASV_606	fun	Fungi	Basidiomycota	Agaricomycetes	Unassigned	Unassigned	Unassigned	Unassigned	fun	1	1	0	1
fun_ASV_608	22.2823	46.6981	fun_ASV_608	fun	Fungi	Ascomycota	Pezizomycetes	Pezizales	Pezizaceae	Unassigned	Unassigned	fun	1	1	0	1
fun_ASV_61	-10.4036	24.563	fun_ASV_61	fun	Fungi	Ascomycota	Sordariomycetes	Hypocreales	Nectriaceae	Fusicolla	Fusicolla_acetilerea	fun	2	0.75	0.5	2
fun_ASV_611	-36.5081	-40.9357	fun_ASV_611	fun	Fungi	Ascomycota	Sordariomycetes	Ophiostomatales	Unassigned	Unassigned	Unassigned	fun	1	1	0	1
fun_ASV_617	-7.05576	-41.6254	fun_ASV_617	fun	Fungi	Basidiomycota	Agaricomycetes	Agaricales	Hydnangiaceae	Laccaria	Laccaria_populina	fun	2	0.75	0.5	2
fun_ASV_62	-21.0099	25.695	fun_ASV_62	fun	Fungi	Basidiomycota	Agaricomycetes	Agaricales	Unassigned	Unassigned	Unassigned	fun	1	1	0	1
fun_ASV_624	-48.8881	-32.2854	fun_ASV_624	fun	Fungi	Basidiomycota	Geminibasidiomycetes	Geminibasidiales	Geminibasidiaceae	Geminibasidium	Unassigned	fun	1	1	0	1
fun_ASV_63	26.0711	16.2339	fun_ASV_63	fun	Fungi	Ascomycota	Sordariomycetes	Amphisphaeriales	Discosiaceae	Discosia	Discosia_pseudoartocreas	fun	2	0.75	0.5	2
fun_ASV_635	53.4985	-17.8505	fun_ASV_635	fun	Fungi	Basidiomycota	Tremellomycetes	Filobasidiales	Piskurozymaceae	Solicoccozyma	Solicoccozyma_terricola	fun	1	1	0	1
fun_ASV_637	49.8354	-38.6341	fun_ASV_637	fun	Fungi	Basidiomycota	Agaricomycetes	Sebacinales	Sebacinaceae	Sebacina	Unassigned	fun	1	1	0	1
fun_ASV_639	-43.9235	21.5079	fun_ASV_639	fun	Fungi	Ascomycota	Sordariomycetes	Glomerellales	Glomerellaceae	Colletotrichum	Colletotrichum_destructivum	fun	1	1	0	1
fun_ASV_64	-0.537761	-47.4078	fun_ASV_64	fun	Fungi	Unassigned	Unassigned	Unassigned	Unassigned	Unassigned	Unassigned	fun	1	1	0	1
fun_ASV_640	30.6218	21.713	fun_ASV_640	fun	Fungi	Ascomycota	Dothideomycetes	Pleosporales	Lophiostomataceae	Flabellascoma	Flabellascoma_aquaticum	fun	2	0.75	0.5	2
fun_ASV_641	-12.8622	25.2852	fun_ASV_641	fun	Fungi	Ascomycota	Unassigned	Unassigned	Unassigned	Unassigned	Unassigned	fun	2	0.75	0.5	2
fun_ASV_644	9.68386	14.0572	fun_ASV_644	fun	Fungi	Basidiomycota	Agaricomycetes	Unassigned	Unassigned	Unassigned	Unassigned	fun	4	0.7	1.5	4
fun_ASV_647	-36.0156	-48.0022	fun_ASV_647	fun	Fungi	Aphelidiomycota	Aphelidiomycetes	GS16	Unassigned	Unassigned	Unassigned	fun	1	1	0	1
fun_ASV_65	8.16717	24.1572	fun_ASV_65	fun	Fungi	Ascomycota	Sordariomycetes	Magnaporthales	Magnaporthaceae	Arxiella	Arxiella_terrestris	fun	2	0.75	0.5	2
fun_ASV_651	-34.2243	38.531	fun_ASV_651	fun	Fungi	Ascomycota	Leotiomycetes	Helotiales	Helotiaceae	Hymenoscyphus	Unassigned	fun	1	1	0	1
fun_ASV_652	9.21362	-30.058	fun_ASV_652	fun	Fungi	Ascomycota	Sordariomycetes	Microascales	Microascaceae	Acaulium	Acaulium_retardatum	fun	3	0.130739	140.196	3
fun_ASV_655	-19.9749	-56.8652	fun_ASV_655	fun	Fungi	Unassigned	Unassigned	Unassigned	Unassigned	Unassigned	Unassigned	fun	1	1	0	1
fun_ASV_656	17.786	50.6994	fun_ASV_656	fun	Fungi	Ascomycota	Sordariomycetes	Sordariomycetes_ord_Incertae_sedis	Papulosaceae	Wongia	Unassigned	fun	1	1	0	1
fun_ASV_658	40.5556	1.08772	fun_ASV_658	fun	Fungi	Unassigned	Unassigned	Unassigned	Unassigned	Unassigned	Unassigned	fun	2	0.75	0.5	2
fun_ASV_66	34.964	21.9415	fun_ASV_66	fun	Fungi	Unassigned	Unassigned	Unassigned	Unassigned	Unassigned	Unassigned	fun	1	1	0	1
fun_ASV_660	-22.1716	44.917	fun_ASV_660	fun	Fungi	Ascomycota	Leotiomycetes	Helotiales	Dermateaceae	Pezicula	Pezicula_ericae	fun	1	1	0	1
fun_ASV_663	62.1588	-14.1416	fun_ASV_663	fun	Fungi	Basidiomycota	Agaricomycetes	Agaricales	Psathyrellaceae	Coprinellus	Coprinellus_verrucispermus	fun	1	1	0	1
fun_ASV_664	-34.2646	-54.2162	fun_ASV_664	fun	Fungi	Ascomycota	Unassigned	Unassigned	Unassigned	Unassigned	Unassigned	fun	1	1	0	1
fun_ASV_665	62.085	-7.13813	fun_ASV_665	fun	Fungi	Ascomycota	Sordariomycetes	Sordariales	Chaetomiaceae	Arxotrichum	Arxotrichum_wyomingense	fun	1	1	0	1
fun_ASV_666	-24.6845	-54.3455	fun_ASV_666	fun	Fungi	Ascomycota	Eurotiomycetes	Chaetothyriales	Cyphellophoraceae	Cyphellophora	Cyphellophora_laciniata	fun	1	1	0	1
fun_ASV_67	-9.41073	8.07678	fun_ASV_67	fun	Fungi	Ascomycota	Sordariomycetes	Hypocreales	Unassigned	Unassigned	Unassigned	fun	2	0.391304	1.33333	2
fun_ASV_68	-36.6635	-1.72234	fun_ASV_68	fun	Fungi	Basidiomycota	Agaricomycetes	Hymenochaetales	Unassigned	Unassigned	Unassigned	fun	1	1	0	1
fun_ASV_69	-35.3892	-19.4666	fun_ASV_69	fun	Fungi	Ascomycota	Sordariomycetes	Glomerellales	Plectosphaerellaceae	Plectosphaerella	Plectosphaerella_ramiseptata	fun	1	1	0	1
fun_ASV_7	18.3881	4.93975	fun_ASV_7	fun	Fungi	Basidiomycota	Agaricomycetes	Agaricales	Hydnangiaceae	Laccaria	Laccaria_populina	fun	4	0.7	2.83333	4
fun_ASV_70	-11.666	29.9411	fun_ASV_70	fun	Fungi	Ascomycota	Lecanoromycetes	Lecanorales	Unassigned	Unassigned	Unassigned	fun	1	1	0	1
fun_ASV_71	28.0154	-9.85272	fun_ASV_71	fun	Fungi	Basidiomycota	Agaricomycetes	Agaricales	Unassigned	Unassigned	Unassigned	fun	4	0.137029	398.198	4
fun_ASV_72	48.2803	-9.25317	fun_ASV_72	fun	Fungi	Ascomycota	Dothideomycetes	Pleosporales	Pleosporales_fam_Incertae_sedis	Pseudorobillarda	Pseudorobillarda_phragmitis	fun	1	1	0	1
fun_ASV_73	10.0994	-0.660357	fun_ASV_73	fun	Fungi	Unassigned	Unassigned	Unassigned	Unassigned	Unassigned	Unassigned	fun	3	0.167949	12.3423	3
fun_ASV_74	-5.46569	34.7711	fun_ASV_74	fun	Fungi	Unassigned	Unassigned	Unassigned	Unassigned	Unassigned	Unassigned	fun	1	1	0	1
fun_ASV_75	43.8754	-12.5661	fun_ASV_75	fun	Fungi	Unassigned	Unassigned	Unassigned	Unassigned	Unassigned	Unassigned	fun	1	1	0	1
fun_ASV_76	-3.44048	0.92594	fun_ASV_76	fun	Fungi	Basidiomycota	Tremellomycetes	Cystofilobasidiales	Mrakiaceae	Tausonia	Tausonia_pullulans	fun	2	0.156325	6.50676	2
fun_ASV_77	9.28354	-2.8624	fun_ASV_77	fun	Fungi	Ascomycota	Lecanoromycetes	Lecanorales	Ramalinaceae	Unassigned	Unassigned	fun	6	0.195522	287.967	6
fun_ASV_78	37.5161	-9.90441	fun_ASV_78	fun	Fungi	Unassigned	Unassigned	Unassigned	Unassigned	Unassigned	Unassigned	fun	2	0.75	0.5	2
fun_ASV_79	-10.2734	-23.9836	fun_ASV_79	fun	Fungi	Ascomycota	Lecanoromycetes	Trapeliales	Phlyctidaceae	Phlyctis	Phlyctis_speirea	fun	3	0.175603	13.7017	3
fun_ASV_8	3.95186	-9.38006	fun_ASV_8	fun	Fungi	Ascomycota	Lecanoromycetes	Trapeliales	Phlyctidaceae	Phlyctis	Phlyctis_speirea	fun	8	0.224315	1045.16	8
fun_ASV_80	-36.7556	-14.5086	fun_ASV_80	fun	Fungi	Ascomycota	Sordariomycetes	Sordariales	Chaetomiaceae	Unassigned	Unassigned	fun	1	1	0	1
fun_ASV_81	-25.88	26.1451	fun_ASV_81	fun	Fungi	Basidiomycota	Agaricomycetes	Unassigned	Unassigned	Unassigned	Unassigned	fun	1	1	0	1
fun_ASV_82	34.3905	7.36965	fun_ASV_82	fun	Fungi	Ascomycota	Sordariomycetes	Hypocreales	Nectriaceae	Dactylonectria	Dactylonectria_anthuriicola	fun	2	0.75	0.5	2
fun_ASV_83	-20.7416	-42.4745	fun_ASV_83	fun	Fungi	Ascomycota	Leotiomycetes	Helotiales	Dermateaceae	Pezicula	Pezicula_neosporulosa	fun	1	1	0	1
fun_ASV_84	1.27653	-8.37657	fun_ASV_84	fun	Fungi	Ascomycota	Lecanoromycetes	Lecanorales	Unassigned	Unassigned	Unassigned	fun	8	0.198485	381.816	8
fun_ASV_85	-3.81649	-44.9376	fun_ASV_85	fun	Fungi	Unassigned	Unassigned	Unassigned	Unassigned	Unassigned	Unassigned	fun	1	1	0	1
fun_ASV_86	-30.5168	-31.0734	fun_ASV_86	fun	Fungi	Ascomycota	Unassigned	Unassigned	Unassigned	Unassigned	Unassigned	fun	1	1	0	1
fun_ASV_87	-61.1732	23.1579	fun_ASV_87	fun	Fungi	Ascomycota	Sordariomycetes	Sordariales	Chaetomiaceae	Humicola	Humicola_mutabilis	fun	5	0.124762	740.829	5
fun_ASV_88	24.4476	29.8079	fun_ASV_88	fun	Fungi	Ascomycota	Dothideomycetes	Pleosporales	Phaeosphaeriaceae	Phaeosphaeria	Phaeosphaeria_ampeli	fun	1	1	0	1
fun_ASV_89	27.1729	2.3015	fun_ASV_89	fun	Fungi	Unassigned	Unassigned	Unassigned	Unassigned	Unassigned	Unassigned	fun	3	0.714286	3.33333	3
fun_ASV_9	-0.182147	-3.62813	fun_ASV_9	fun	Fungi	Basidiomycota	Agaricomycetes	Russulales	Russulaceae	Russula	Russula_recondita	fun	6	0.209936	912.756	6
fun_ASV_90	29.6372	30.463	fun_ASV_90	fun	Fungi	Ascomycota	Dothideomycetes	Pleosporales	Phaeosphaeriaceae	Pseudoophiobolus	Pseudoophiobolus_pseudoitalicus	fun	1	1	0	1
fun_ASV_91	17.4586	29.8264	fun_ASV_91	fun	Fungi	Basidiomycota	Agaricomycetes	Agaricales	Unassigned	Unassigned	Unassigned	fun	1	1	0	1
fun_ASV_92	-18.4144	-15.4678	fun_ASV_92	fun	Fungi	Ascomycota	Sordariomycetes	Chaetosphaeriales	Chaetosphaeriaceae	Chloridium	Chloridium_aseptatum	fun	2	0.555556	0.833333	2
fun_ASV_93	-11.5481	-4.30068	fun_ASV_93	fun	Fungi	Basidiomycota	Agaricomycetes	Agaricales	Hymenogastraceae	Hymenogaster	Unassigned	fun	4	0.7	2.83333	4
fun_ASV_94	-63.4054	20.7432	fun_ASV_94	fun	Fungi	Ascomycota	Sordariomycetes	Sordariales	Chaetomiaceae	Chaetomium	Unassigned	fun	3	0.170573	1236.39	3
fun_ASV_95	-51.5433	21.4596	fun_ASV_95	fun	Fungi	Ascomycota	Eurotiomycetes	Eurotiales	Aspergillaceae	Penicillium	Unassigned	fun	3	0.153037	1143.88	3
fun_ASV_96	7.73367	-47.2812	fun_ASV_96	fun	Fungi	Unassigned	Unassigned	Unassigned	Unassigned	Unassigned	Unassigned	fun	1	1	0	1
fun_ASV_97	-4.36916	-2.31989	fun_ASV_97	fun	Fungi	Basidiomycota	Agaricomycetes	Agaricales	Psathyrellaceae	Coprinopsis	Coprinopsis_urticicola	fun	3	0.167949	12.3423	3
fun_ASV_98	28.6015	-19.4055	fun_ASV_98	fun	Fungi	Ascomycota	Unassigned	Unassigned	Unassigned	Unassigned	Unassigned	fun	2	0.555556	0.833333	2
fun_ASV_99	-57.9958	26.301	fun_ASV_99	fun	Fungi	Basidiomycota	Agaricomycetes	Agaricales	Entolomataceae	Clitopilus	Unassigned	fun	4	0.102025	8.18169	4

## Sheet: one_Gephi_edge
source	target	correlation	direct	cor
fun_ASV_1	bac_ASV_243	0.979088	undirected	+
fun_ASV_5	bac_ASV_243	0.995825	undirected	+
fun_ASV_87	bac_ASV_243	0.945615	undirected	+
fun_ASV_99	bac_ASV_243	0.962185	undirected	+
fun_ASV_227	bac_ASV_243	0.966387	undirected	+
fun_ASV_243	bac_ASV_243	1	undirected	+
fun_ASV_292	bac_ASV_243	0.995825	undirected	+
fun_ASV_1	bac_ASV_5	0.983333	undirected	+
fun_ASV_5	bac_ASV_5	1	undirected	+
fun_ASV_99	bac_ASV_5	0.945615	undirected	+
fun_ASV_227	bac_ASV_5	0.962352	undirected	+
fun_ASV_243	bac_ASV_5	0.995825	undirected	+
fun_ASV_292	bac_ASV_5	1	undirected	+
fun_ASV_182	bac_ASV_182	1	undirected	+
fun_ASV_162	bac_ASV_182	0.96624	undirected	+
fun_ASV_173	bac_ASV_182	0.95	undirected	+
fun_ASV_235	bac_ASV_182	0.95	undirected	+
fun_ASV_233	bac_ASV_182	0.96624	undirected	+
fun_ASV_351	bac_ASV_182	0.945615	undirected	+
fun_ASV_1	bac_ASV_227	0.979088	undirected	+
fun_ASV_5	bac_ASV_227	0.962352	undirected	+
fun_ASV_87	bac_ASV_227	0.962352	undirected	+
fun_ASV_227	bac_ASV_227	1	undirected	+
fun_ASV_243	bac_ASV_227	0.966387	undirected	+
fun_ASV_292	bac_ASV_227	0.962352	undirected	+
fun_ASV_1	bac_ASV_292	0.983333	undirected	+
fun_ASV_5	bac_ASV_292	1	undirected	+
fun_ASV_99	bac_ASV_292	0.945615	undirected	+
fun_ASV_227	bac_ASV_292	0.962352	undirected	+
fun_ASV_243	bac_ASV_292	0.995825	undirected	+
fun_ASV_292	bac_ASV_292	1	undirected	+
fun_ASV_1	bac_ASV_1	1	undirected	+
fun_ASV_5	bac_ASV_1	0.983333	undirected	+
fun_ASV_227	bac_ASV_1	0.979088	undirected	+
fun_ASV_243	bac_ASV_1	0.979088	undirected	+
fun_ASV_292	bac_ASV_1	0.983333	undirected	+
fun_ASV_14	bac_ASV_14	1	undirected	+
fun_ASV_43	bac_ASV_14	0.966667	undirected	+
fun_ASV_122	bac_ASV_14	0.949289	undirected	+
fun_ASV_118	bac_ASV_14	0.95	undirected	+
fun_ASV_288	bac_ASV_14	0.949289	undirected	+
fun_ASV_39	bac_ASV_87	0.95	undirected	+
fun_ASV_87	bac_ASV_87	1	undirected	+
fun_ASV_227	bac_ASV_87	0.962352	undirected	+
fun_ASV_243	bac_ASV_87	0.945615	undirected	+
fun_ASV_302	bac_ASV_87	0.940019	undirected	+
fun_ASV_14	bac_ASV_122	0.949289	undirected	+
fun_ASV_43	bac_ASV_122	0.96624	undirected	+
fun_ASV_122	bac_ASV_122	1	undirected	+
fun_ASV_118	bac_ASV_122	0.983192	undirected	+
fun_ASV_288	bac_ASV_122	0.948276	undirected	+
fun_ASV_34	bac_ASV_167	-0.940019	undirected	-
fun_ASV_94	bac_ASV_167	-0.957427	undirected	-
fun_ASV_195	bac_ASV_167	-0.940019	undirected	-
fun_ASV_167	bac_ASV_167	1	undirected	+
fun_ASV_341	bac_ASV_167	-0.938384	undirected	-
fun_ASV_79	bac_ASV_341	0.938384	undirected	+
fun_ASV_199	bac_ASV_341	0.96624	undirected	+
fun_ASV_167	bac_ASV_341	-0.938384	undirected	-
fun_ASV_341	bac_ASV_341	1	undirected	+
fun_ASV_399	bac_ASV_341	0.965517	undirected	+
fun_ASV_39	bac_ASV_302	0.940019	undirected	+
fun_ASV_87	bac_ASV_302	0.940019	undirected	+
fun_ASV_95	bac_ASV_302	0.940019	undirected	+
fun_ASV_191	bac_ASV_302	0.945455	undirected	+
fun_ASV_302	bac_ASV_302	1	undirected	+
fun_ASV_7	bac_ASV_7	1	undirected	+
fun_ASV_21	bac_ASV_7	0.966667	undirected	+
fun_ASV_20	bac_ASV_7	1	undirected	+
fun_ASV_312	bac_ASV_7	0.949289	undirected	+
fun_ASV_7	bac_ASV_20	1	undirected	+
fun_ASV_21	bac_ASV_20	0.966667	undirected	+
fun_ASV_20	bac_ASV_20	1	undirected	+
fun_ASV_312	bac_ASV_20	0.949289	undirected	+
fun_ASV_31	bac_ASV_31	1	undirected	+
fun_ASV_180	bac_ASV_31	-0.945615	undirected	-
fun_ASV_318	bac_ASV_31	0.96624	undirected	+
fun_ASV_410	bac_ASV_31	-0.945615	undirected	-
fun_ASV_25	bac_ASV_93	0.95	undirected	+
fun_ASV_93	bac_ASV_93	1	undirected	+
fun_ASV_58	bac_ASV_93	1	undirected	+
fun_ASV_126	bac_ASV_93	0.957427	undirected	+
fun_ASV_14	bac_ASV_43	0.966667	undirected	+
fun_ASV_43	bac_ASV_43	1	undirected	+
fun_ASV_122	bac_ASV_43	0.96624	undirected	+
fun_ASV_118	bac_ASV_43	0.983333	undirected	+
fun_ASV_39	bac_ASV_39	1	undirected	+
fun_ASV_87	bac_ASV_39	0.95	undirected	+
fun_ASV_191	bac_ASV_39	0.940019	undirected	+
fun_ASV_302	bac_ASV_39	0.940019	undirected	+
fun_ASV_6	bac_ASV_71	0.95	undirected	+
fun_ASV_71	bac_ASV_71	1	undirected	+
fun_ASV_317	bac_ASV_71	0.966667	undirected	+
fun_ASV_307	bac_ASV_71	0.96624	undirected	+
fun_ASV_25	bac_ASV_58	0.95	undirected	+
fun_ASV_93	bac_ASV_58	1	undirected	+
fun_ASV_58	bac_ASV_58	1	undirected	+
fun_ASV_126	bac_ASV_58	0.957427	undirected	+
fun_ASV_5	bac_ASV_99	0.945615	undirected	+
fun_ASV_99	bac_ASV_99	1	undirected	+
fun_ASV_243	bac_ASV_99	0.962185	undirected	+
fun_ASV_292	bac_ASV_99	0.945615	undirected	+
fun_ASV_14	bac_ASV_118	0.95	undirected	+
fun_ASV_43	bac_ASV_118	0.983333	undirected	+
fun_ASV_122	bac_ASV_118	0.983192	undirected	+
fun_ASV_118	bac_ASV_118	1	undirected	+
fun_ASV_17	bac_ASV_173	0.983333	undirected	+
fun_ASV_182	bac_ASV_173	0.95	undirected	+
fun_ASV_173	bac_ASV_173	1	undirected	+
fun_ASV_435	bac_ASV_173	0.962352	undirected	+
fun_ASV_154	bac_ASV_154	1	undirected	+
fun_ASV_257	bac_ASV_154	1	undirected	+
fun_ASV_524	bac_ASV_154	1	undirected	+
fun_ASV_644	bac_ASV_154	0.96875	undirected	+
fun_ASV_38	bac_ASV_174	0.940019	undirected	+
fun_ASV_174	bac_ASV_174	1	undirected	+
fun_ASV_454	bac_ASV_174	0.945455	undirected	+
fun_ASV_547	bac_ASV_174	0.956089	undirected	+
fun_ASV_14	bac_ASV_288	0.949289	undirected	+
fun_ASV_122	bac_ASV_288	0.948276	undirected	+
fun_ASV_132	bac_ASV_288	0.953269	undirected	+
fun_ASV_288	bac_ASV_288	1	undirected	+
fun_ASV_182	bac_ASV_233	0.96624	undirected	+
fun_ASV_162	bac_ASV_233	0.965517	undirected	+
fun_ASV_224	bac_ASV_233	0.96624	undirected	+
fun_ASV_233	bac_ASV_233	1	undirected	+
fun_ASV_154	bac_ASV_257	1	undirected	+
fun_ASV_257	bac_ASV_257	1	undirected	+
fun_ASV_524	bac_ASV_257	1	undirected	+
fun_ASV_644	bac_ASV_257	0.96875	undirected	+
fun_ASV_299	bac_ASV_384	0.953269	undirected	+
fun_ASV_384	bac_ASV_384	1	undirected	+
fun_ASV_381	bac_ASV_384	0.965517	undirected	+
fun_ASV_436	bac_ASV_384	0.982759	undirected	+
fun_ASV_391	bac_ASV_391	1	undirected	+
fun_ASV_533	bac_ASV_391	1	undirected	+
fun_ASV_421	bac_ASV_391	1	undirected	+
fun_ASV_429	bac_ASV_391	1	undirected	+
fun_ASV_71	bac_ASV_307	0.96624	undirected	+
fun_ASV_307	bac_ASV_307	1	undirected	+
fun_ASV_519	bac_ASV_307	0.982759	undirected	+
fun_ASV_325	bac_ASV_307	0.982759	undirected	+
fun_ASV_9	bac_ASV_519	0.949289	undirected	+
fun_ASV_307	bac_ASV_519	0.982759	undirected	+
fun_ASV_519	bac_ASV_519	1	undirected	+
fun_ASV_325	bac_ASV_519	1	undirected	+
fun_ASV_9	bac_ASV_325	0.949289	undirected	+
fun_ASV_307	bac_ASV_325	0.982759	undirected	+
fun_ASV_519	bac_ASV_325	1	undirected	+
fun_ASV_325	bac_ASV_325	1	undirected	+
fun_ASV_38	bac_ASV_547	0.949289	undirected	+
fun_ASV_174	bac_ASV_547	0.956089	undirected	+
fun_ASV_454	bac_ASV_547	0.956089	undirected	+
fun_ASV_547	bac_ASV_547	1	undirected	+
fun_ASV_10	bac_ASV_338	0.940019	undirected	+
fun_ASV_322	bac_ASV_338	0.981818	undirected	+
fun_ASV_338	bac_ASV_338	1	undirected	+
fun_ASV_452	bac_ASV_338	0.953463	undirected	+
fun_ASV_391	bac_ASV_533	1	undirected	+
fun_ASV_533	bac_ASV_533	1	undirected	+
fun_ASV_421	bac_ASV_533	1	undirected	+
fun_ASV_429	bac_ASV_533	1	undirected	+
fun_ASV_154	bac_ASV_524	1	undirected	+
fun_ASV_257	bac_ASV_524	1	undirected	+
fun_ASV_524	bac_ASV_524	1	undirected	+
fun_ASV_644	bac_ASV_524	0.96875	undirected	+
fun_ASV_391	bac_ASV_421	1	undirected	+
fun_ASV_533	bac_ASV_421	1	undirected	+
fun_ASV_421	bac_ASV_421	1	undirected	+
fun_ASV_429	bac_ASV_421	1	undirected	+
fun_ASV_391	bac_ASV_429	1	undirected	+
fun_ASV_533	bac_ASV_429	1	undirected	+
fun_ASV_421	bac_ASV_429	1	undirected	+
fun_ASV_429	bac_ASV_429	1	undirected	+
fun_ASV_154	bac_ASV_644	0.96875	undirected	+
fun_ASV_257	bac_ASV_644	0.96875	undirected	+
fun_ASV_524	bac_ASV_644	0.96875	undirected	+
fun_ASV_644	bac_ASV_644	1	undirected	+
fun_ASV_18	bac_ASV_18	1	undirected	+
fun_ASV_245	bac_ASV_18	0.966667	undirected	+
fun_ASV_249	bac_ASV_18	-0.966667	undirected	-
fun_ASV_7	bac_ASV_21	0.966667	undirected	+
fun_ASV_21	bac_ASV_21	1	undirected	+
fun_ASV_20	bac_ASV_21	0.966667	undirected	+
fun_ASV_25	bac_ASV_25	1	undirected	+
fun_ASV_93	bac_ASV_25	0.95	undirected	+
fun_ASV_58	bac_ASV_25	0.95	undirected	+
fun_ASV_34	bac_ASV_34	1	undirected	+
fun_ASV_167	bac_ASV_34	-0.940019	undirected	-
fun_ASV_443	bac_ASV_34	0.95	undirected	+
fun_ASV_38	bac_ASV_38	1	undirected	+
fun_ASV_174	bac_ASV_38	0.940019	undirected	+
fun_ASV_547	bac_ASV_38	0.949289	undirected	+
fun_ASV_42	bac_ASV_42	1	undirected	+
fun_ASV_273	bac_ASV_42	0.949289	undirected	+
fun_ASV_294	bac_ASV_42	-0.940019	undirected	-
fun_ASV_79	bac_ASV_79	1	undirected	+
fun_ASV_199	bac_ASV_79	0.940019	undirected	+
fun_ASV_341	bac_ASV_79	0.938384	undirected	+
fun_ASV_94	bac_ASV_94	1	undirected	+
fun_ASV_95	bac_ASV_94	-0.966667	undirected	-
fun_ASV_167	bac_ASV_94	-0.957427	undirected	-
fun_ASV_93	bac_ASV_126	0.957427	undirected	+
fun_ASV_58	bac_ASV_126	0.957427	undirected	+
fun_ASV_126	bac_ASV_126	1	undirected	+
fun_ASV_60	bac_ASV_89	0.966667	undirected	+
fun_ASV_89	bac_ASV_89	1	undirected	+
fun_ASV_133	bac_ASV_89	0.95	undirected	+
fun_ASV_94	bac_ASV_95	-0.966667	undirected	-
fun_ASV_95	bac_ASV_95	1	undirected	+
fun_ASV_302	bac_ASV_95	0.940019	undirected	+
fun_ASV_109	bac_ASV_109	1	undirected	+
fun_ASV_254	bac_ASV_109	0.945455	undirected	+
fun_ASV_406	bac_ASV_109	0.981818	undirected	+
fun_ASV_182	bac_ASV_162	0.96624	undirected	+
fun_ASV_162	bac_ASV_162	1	undirected	+
fun_ASV_233	bac_ASV_162	0.965517	undirected	+
fun_ASV_79	bac_ASV_199	0.940019	undirected	+
fun_ASV_199	bac_ASV_199	1	undirected	+
fun_ASV_341	bac_ASV_199	0.96624	undirected	+
fun_ASV_153	bac_ASV_153	1	undirected	+
fun_ASV_205	bac_ASV_153	1	undirected	+
fun_ASV_566	bac_ASV_153	1	undirected	+
fun_ASV_194	bac_ASV_194	1	undirected	+
fun_ASV_362	bac_ASV_194	1	undirected	+
fun_ASV_585	bac_ASV_194	1	undirected	+
fun_ASV_213	bac_ASV_213	1	undirected	+
fun_ASV_297	bac_ASV_213	1	undirected	+
fun_ASV_334	bac_ASV_213	1	undirected	+
fun_ASV_106	bac_ASV_235	0.95	undirected	+
fun_ASV_182	bac_ASV_235	0.95	undirected	+
fun_ASV_235	bac_ASV_235	1	undirected	+
fun_ASV_168	bac_ASV_168	1	undirected	+
fun_ASV_311	bac_ASV_168	-0.95	undirected	-
fun_ASV_397	bac_ASV_168	-0.95	undirected	-
fun_ASV_223	bac_ASV_223	1	undirected	+
fun_ASV_231	bac_ASV_223	0.949289	undirected	+
fun_ASV_548	bac_ASV_223	0.948276	undirected	+
fun_ASV_31	bac_ASV_180	-0.945615	undirected	-
fun_ASV_67	bac_ASV_180	-0.953983	undirected	-
fun_ASV_180	bac_ASV_180	1	undirected	+
fun_ASV_223	bac_ASV_231	0.949289	undirected	+
fun_ASV_231	bac_ASV_231	1	undirected	+
fun_ASV_548	bac_ASV_231	0.96624	undirected	+
fun_ASV_71	bac_ASV_317	0.966667	undirected	+
fun_ASV_317	bac_ASV_317	1	undirected	+
fun_ASV_356	bac_ASV_317	0.95	undirected	+
fun_ASV_153	bac_ASV_205	1	undirected	+
fun_ASV_205	bac_ASV_205	1	undirected	+
fun_ASV_566	bac_ASV_205	1	undirected	+
fun_ASV_234	bac_ASV_234	1	undirected	+
fun_ASV_286	bac_ASV_234	0.976471	undirected	+
fun_ASV_465	bac_ASV_234	1	undirected	+
fun_ASV_39	bac_ASV_191	0.940019	undirected	+
fun_ASV_191	bac_ASV_191	1	undirected	+
fun_ASV_302	bac_ASV_191	0.945455	undirected	+
fun_ASV_168	bac_ASV_311	-0.95	undirected	-
fun_ASV_311	bac_ASV_311	1	undirected	+
fun_ASV_397	bac_ASV_311	1	undirected	+
fun_ASV_18	bac_ASV_245	0.966667	undirected	+
fun_ASV_245	bac_ASV_245	1	undirected	+
fun_ASV_249	bac_ASV_245	-0.966667	undirected	-
fun_ASV_18	bac_ASV_249	-0.966667	undirected	-
fun_ASV_245	bac_ASV_249	-0.966667	undirected	-
fun_ASV_249	bac_ASV_249	1	undirected	+
fun_ASV_250	bac_ASV_299	-0.937247	undirected	-
fun_ASV_299	bac_ASV_299	1	undirected	+
fun_ASV_384	bac_ASV_299	0.953269	undirected	+
fun_ASV_213	bac_ASV_297	1	undirected	+
fun_ASV_297	bac_ASV_297	1	undirected	+
fun_ASV_334	bac_ASV_297	1	undirected	+
fun_ASV_271	bac_ASV_271	1	undirected	+
fun_ASV_387	bac_ASV_271	1	undirected	+
fun_ASV_486	bac_ASV_271	0.96875	undirected	+
fun_ASV_7	bac_ASV_312	0.949289	undirected	+
fun_ASV_20	bac_ASV_312	0.949289	undirected	+
fun_ASV_312	bac_ASV_312	1	undirected	+
fun_ASV_194	bac_ASV_362	1	undirected	+
fun_ASV_362	bac_ASV_362	1	undirected	+
fun_ASV_585	bac_ASV_362	1	undirected	+
fun_ASV_182	bac_ASV_351	0.945615	undirected	+
fun_ASV_351	bac_ASV_351	1	undirected	+
fun_ASV_652	bac_ASV_351	0.983193	undirected	+
fun_ASV_234	bac_ASV_286	0.976471	undirected	+
fun_ASV_286	bac_ASV_286	1	undirected	+
fun_ASV_465	bac_ASV_286	0.976471	undirected	+
fun_ASV_174	bac_ASV_454	0.945455	undirected	+
fun_ASV_454	bac_ASV_454	1	undirected	+
fun_ASV_547	bac_ASV_454	0.956089	undirected	+
fun_ASV_213	bac_ASV_334	1	undirected	+
fun_ASV_297	bac_ASV_334	1	undirected	+
fun_ASV_334	bac_ASV_334	1	undirected	+
fun_ASV_92	bac_ASV_416	-0.940019	undirected	-
fun_ASV_138	bac_ASV_416	0.943961	undirected	+
fun_ASV_416	bac_ASV_416	1	undirected	+
fun_ASV_216	bac_ASV_578	0.94	undirected	+
fun_ASV_578	bac_ASV_578	1	undirected	+
fun_ASV_482	bac_ASV_578	0.98	undirected	+
fun_ASV_384	bac_ASV_381	0.965517	undirected	+
fun_ASV_381	bac_ASV_381	1	undirected	+
fun_ASV_436	bac_ASV_381	0.982759	undirected	+
fun_ASV_98	bac_ASV_422	0.945615	undirected	+
fun_ASV_321	bac_ASV_422	0.94958	undirected	+
fun_ASV_422	bac_ASV_422	1	undirected	+
fun_ASV_471	bac_ASV_471	1	undirected	+
fun_ASV_327	bac_ASV_471	1	undirected	+
fun_ASV_503	bac_ASV_471	1	undirected	+
fun_ASV_384	bac_ASV_436	0.982759	undirected	+
fun_ASV_381	bac_ASV_436	0.982759	undirected	+
fun_ASV_436	bac_ASV_436	1	undirected	+
fun_ASV_168	bac_ASV_397	-0.95	undirected	-
fun_ASV_311	bac_ASV_397	1	undirected	+
fun_ASV_397	bac_ASV_397	1	undirected	+
fun_ASV_34	bac_ASV_443	0.95	undirected	+
fun_ASV_29	bac_ASV_443	-0.95	undirected	-
fun_ASV_443	bac_ASV_443	1	undirected	+
fun_ASV_471	bac_ASV_327	1	undirected	+
fun_ASV_327	bac_ASV_327	1	undirected	+
fun_ASV_503	bac_ASV_327	1	undirected	+
fun_ASV_425	bac_ASV_425	1	undirected	+
fun_ASV_502	bac_ASV_425	1	undirected	+
fun_ASV_556	bac_ASV_425	0.96875	undirected	+
fun_ASV_271	bac_ASV_387	1	undirected	+
fun_ASV_387	bac_ASV_387	1	undirected	+
fun_ASV_486	bac_ASV_387	0.96875	undirected	+
fun_ASV_351	bac_ASV_652	0.983193	undirected	+
fun_ASV_331	bac_ASV_652	0.937247	undirected	+
fun_ASV_652	bac_ASV_652	1	undirected	+
fun_ASV_47	bac_ASV_446	-0.937247	undirected	-
fun_ASV_108	bac_ASV_446	-0.962352	undirected	-
fun_ASV_446	bac_ASV_446	1	undirected	+
fun_ASV_425	bac_ASV_502	1	undirected	+
fun_ASV_502	bac_ASV_502	1	undirected	+
fun_ASV_556	bac_ASV_502	0.96875	undirected	+
fun_ASV_223	bac_ASV_548	0.948276	undirected	+
fun_ASV_231	bac_ASV_548	0.96624	undirected	+
fun_ASV_548	bac_ASV_548	1	undirected	+
fun_ASV_271	bac_ASV_486	0.96875	undirected	+
fun_ASV_387	bac_ASV_486	0.96875	undirected	+
fun_ASV_486	bac_ASV_486	1	undirected	+
fun_ASV_234	bac_ASV_465	1	undirected	+
fun_ASV_286	bac_ASV_465	0.976471	undirected	+
fun_ASV_465	bac_ASV_465	1	undirected	+
fun_ASV_471	bac_ASV_503	1	undirected	+
fun_ASV_327	bac_ASV_503	1	undirected	+
fun_ASV_503	bac_ASV_503	1	undirected	+
fun_ASV_153	bac_ASV_566	1	undirected	+
fun_ASV_205	bac_ASV_566	1	undirected	+
fun_ASV_566	bac_ASV_566	1	undirected	+
fun_ASV_425	bac_ASV_556	0.96875	undirected	+
fun_ASV_502	bac_ASV_556	0.96875	undirected	+
fun_ASV_556	bac_ASV_556	1	undirected	+
fun_ASV_194	bac_ASV_585	1	undirected	+
fun_ASV_362	bac_ASV_585	1	undirected	+
fun_ASV_585	bac_ASV_585	1	undirected	+
fun_ASV_6	bac_ASV_6	1	undirected	+
fun_ASV_71	bac_ASV_6	0.95	undirected	+
fun_ASV_4	bac_ASV_4	1	undirected	+
fun_ASV_450	bac_ASV_4	0.95	undirected	+
fun_ASV_10	bac_ASV_10	1	undirected	+
fun_ASV_338	bac_ASV_10	0.940019	undirected	+
fun_ASV_13	bac_ASV_13	1	undirected	+
fun_ASV_26	bac_ASV_13	0.983333	undirected	+
fun_ASV_22	bac_ASV_22	1	undirected	+
fun_ASV_200	bac_ASV_22	0.966667	undirected	+
fun_ASV_13	bac_ASV_26	0.983333	undirected	+
fun_ASV_26	bac_ASV_26	1	undirected	+
fun_ASV_33	bac_ASV_33	1	undirected	+
fun_ASV_430	bac_ASV_33	0.962352	undirected	+
fun_ASV_29	bac_ASV_29	1	undirected	+
fun_ASV_443	bac_ASV_29	-0.95	undirected	-
fun_ASV_46	bac_ASV_46	1	undirected	+
fun_ASV_293	bac_ASV_46	0.983333	undirected	+
fun_ASV_56	bac_ASV_56	1	undirected	+
fun_ASV_221	bac_ASV_56	0.940019	undirected	+
fun_ASV_50	bac_ASV_50	1	undirected	+
fun_ASV_55	bac_ASV_50	0.983333	undirected	+
fun_ASV_50	bac_ASV_55	0.983333	undirected	+
fun_ASV_55	bac_ASV_55	1	undirected	+
fun_ASV_61	bac_ASV_61	1	undirected	+
fun_ASV_103	bac_ASV_61	-0.95	undirected	-
fun_ASV_47	bac_ASV_47	1	undirected	+
fun_ASV_446	bac_ASV_47	-0.937247	undirected	-
fun_ASV_63	bac_ASV_63	1	undirected	+
fun_ASV_255	bac_ASV_63	0.966667	undirected	+
fun_ASV_60	bac_ASV_60	1	undirected	+
fun_ASV_89	bac_ASV_60	0.966667	undirected	+
fun_ASV_67	bac_ASV_67	1	undirected	+
fun_ASV_180	bac_ASV_67	-0.953983	undirected	-
fun_ASV_78	bac_ASV_78	1	undirected	+
fun_ASV_398	bac_ASV_78	0.98	undirected	+
fun_ASV_65	bac_ASV_65	1	undirected	+
fun_ASV_364	bac_ASV_65	0.970292	undirected	+
fun_ASV_92	bac_ASV_92	1	undirected	+
fun_ASV_416	bac_ASV_92	-0.940019	undirected	-
fun_ASV_98	bac_ASV_98	1	undirected	+
fun_ASV_422	bac_ASV_98	0.945615	undirected	+
fun_ASV_106	bac_ASV_106	1	undirected	+
fun_ASV_235	bac_ASV_106	0.95	undirected	+
fun_ASV_82	bac_ASV_82	1	undirected	+
fun_ASV_289	bac_ASV_82	0.957427	undirected	+
fun_ASV_116	bac_ASV_116	1	undirected	+
fun_ASV_242	bac_ASV_116	0.983333	undirected	+
fun_ASV_127	bac_ASV_127	1	undirected	+
fun_ASV_238	bac_ASV_127	-0.949289	undirected	-
fun_ASV_101	bac_ASV_101	1	undirected	+
fun_ASV_268	bac_ASV_101	-0.937247	undirected	-
fun_ASV_61	bac_ASV_103	-0.95	undirected	-
fun_ASV_103	bac_ASV_103	1	undirected	+
fun_ASV_141	bac_ASV_141	1	undirected	+
fun_ASV_171	bac_ASV_141	0.981818	undirected	+
fun_ASV_134	bac_ASV_134	1	undirected	+
fun_ASV_658	bac_ASV_134	0.979088	undirected	+
fun_ASV_132	bac_ASV_132	1	undirected	+
fun_ASV_288	bac_ASV_132	0.953269	undirected	+
fun_ASV_139	bac_ASV_139	1	undirected	+
fun_ASV_203	bac_ASV_139	0.966667	undirected	+
fun_ASV_128	bac_ASV_128	1	undirected	+
fun_ASV_204	bac_ASV_128	0.95	undirected	+
fun_ASV_108	bac_ASV_108	1	undirected	+
fun_ASV_446	bac_ASV_108	-0.962352	undirected	-
fun_ASV_156	bac_ASV_156	1	undirected	+
fun_ASV_525	bac_ASV_156	0.940019	undirected	+
fun_ASV_138	bac_ASV_138	1	undirected	+
fun_ASV_416	bac_ASV_138	0.943961	undirected	+
fun_ASV_141	bac_ASV_171	0.981818	undirected	+
fun_ASV_171	bac_ASV_171	1	undirected	+
fun_ASV_89	bac_ASV_133	0.95	undirected	+
fun_ASV_133	bac_ASV_133	1	undirected	+
fun_ASV_142	bac_ASV_142	1	undirected	+
fun_ASV_517	bac_ASV_142	0.953983	undirected	+
fun_ASV_163	bac_ASV_163	1	undirected	+
fun_ASV_306	bac_ASV_163	0.94958	undirected	+
fun_ASV_119	bac_ASV_119	1	undirected	+
fun_ASV_442	bac_ASV_119	0.953463	undirected	+
fun_ASV_56	bac_ASV_221	0.940019	undirected	+
fun_ASV_221	bac_ASV_221	1	undirected	+
fun_ASV_22	bac_ASV_200	0.966667	undirected	+
fun_ASV_200	bac_ASV_200	1	undirected	+
fun_ASV_128	bac_ASV_204	0.95	undirected	+
fun_ASV_204	bac_ASV_204	1	undirected	+
fun_ASV_188	bac_ASV_188	1	undirected	+
fun_ASV_490	bac_ASV_188	-0.940019	undirected	-
fun_ASV_139	bac_ASV_203	0.966667	undirected	+
fun_ASV_203	bac_ASV_203	1	undirected	+
fun_ASV_195	bac_ASV_195	1	undirected	+
fun_ASV_167	bac_ASV_195	-0.940019	undirected	-
fun_ASV_101	bac_ASV_268	-0.937247	undirected	-
fun_ASV_268	bac_ASV_268	1	undirected	+
fun_ASV_116	bac_ASV_242	0.983333	undirected	+
fun_ASV_242	bac_ASV_242	1	undirected	+
fun_ASV_309	bac_ASV_309	1	undirected	+
fun_ASV_329	bac_ASV_309	0.94	undirected	+
fun_ASV_216	bac_ASV_216	1	undirected	+
fun_ASV_578	bac_ASV_216	0.94	undirected	+
fun_ASV_127	bac_ASV_238	-0.949289	undirected	-
fun_ASV_238	bac_ASV_238	1	undirected	+
fun_ASV_317	bac_ASV_356	0.95	undirected	+
fun_ASV_356	bac_ASV_356	1	undirected	+
fun_ASV_250	bac_ASV_250	1	undirected	+
fun_ASV_299	bac_ASV_250	-0.937247	undirected	-
fun_ASV_285	bac_ASV_285	1	undirected	+
fun_ASV_549	bac_ASV_285	0.976471	undirected	+
fun_ASV_163	bac_ASV_306	0.94958	undirected	+
fun_ASV_306	bac_ASV_306	1	undirected	+
fun_ASV_407	bac_ASV_407	1	undirected	+
fun_ASV_617	bac_ASV_407	1	undirected	+
fun_ASV_63	bac_ASV_255	0.966667	undirected	+
fun_ASV_255	bac_ASV_255	1	undirected	+
fun_ASV_42	bac_ASV_273	0.949289	undirected	+
fun_ASV_273	bac_ASV_273	1	undirected	+
fun_ASV_290	bac_ASV_290	1	undirected	+
fun_ASV_478	bac_ASV_290	1	undirected	+
fun_ASV_46	bac_ASV_293	0.983333	undirected	+
fun_ASV_293	bac_ASV_293	1	undirected	+
fun_ASV_287	bac_ASV_287	1	undirected	+
fun_ASV_380	bac_ASV_287	0.96624	undirected	+
fun_ASV_109	bac_ASV_254	0.945455	undirected	+
fun_ASV_254	bac_ASV_254	1	undirected	+
fun_ASV_322	bac_ASV_322	1	undirected	+
fun_ASV_338	bac_ASV_322	0.981818	undirected	+
fun_ASV_321	bac_ASV_321	1	undirected	+
fun_ASV_422	bac_ASV_321	0.94958	undirected	+
fun_ASV_316	bac_ASV_316	1	undirected	+
fun_ASV_506	bac_ASV_316	0.96624	undirected	+
fun_ASV_287	bac_ASV_380	0.96624	undirected	+
fun_ASV_380	bac_ASV_380	1	undirected	+
fun_ASV_309	bac_ASV_329	0.94	undirected	+
fun_ASV_329	bac_ASV_329	1	undirected	+
fun_ASV_31	bac_ASV_318	0.96624	undirected	+
fun_ASV_318	bac_ASV_318	1	undirected	+
fun_ASV_109	bac_ASV_406	0.981818	undirected	+
fun_ASV_406	bac_ASV_406	1	undirected	+
fun_ASV_331	bac_ASV_331	1	undirected	+
fun_ASV_652	bac_ASV_331	0.937247	undirected	+
fun_ASV_396	bac_ASV_396	1	undirected	+
fun_ASV_559	bac_ASV_396	0.953463	undirected	+
fun_ASV_390	bac_ASV_390	1	undirected	+
fun_ASV_532	bac_ASV_390	-0.940019	undirected	-
fun_ASV_353	bac_ASV_353	1	undirected	+
fun_ASV_449	bac_ASV_353	-0.94958	undirected	-
fun_ASV_33	bac_ASV_430	0.962352	undirected	+
fun_ASV_430	bac_ASV_430	1	undirected	+
fun_ASV_82	bac_ASV_289	0.957427	undirected	+
fun_ASV_289	bac_ASV_289	1	undirected	+
fun_ASV_330	bac_ASV_330	1	undirected	+
fun_ASV_518	bac_ASV_330	1	undirected	+
fun_ASV_42	bac_ASV_294	-0.940019	undirected	-
fun_ASV_294	bac_ASV_294	1	undirected	+
fun_ASV_65	bac_ASV_364	0.970292	undirected	+
fun_ASV_364	bac_ASV_364	1	undirected	+
fun_ASV_78	bac_ASV_398	0.98	undirected	+
fun_ASV_398	bac_ASV_398	1	undirected	+
fun_ASV_353	bac_ASV_449	-0.94958	undirected	-
fun_ASV_449	bac_ASV_449	1	undirected	+
fun_ASV_459	bac_ASV_459	1	undirected	+
fun_ASV_582	bac_ASV_459	1	undirected	+
fun_ASV_142	bac_ASV_517	0.953983	undirected	+
fun_ASV_517	bac_ASV_517	1	undirected	+
fun_ASV_407	bac_ASV_617	1	undirected	+
fun_ASV_617	bac_ASV_617	1	undirected	+
fun_ASV_316	bac_ASV_506	0.96624	undirected	+
fun_ASV_506	bac_ASV_506	1	undirected	+
fun_ASV_424	bac_ASV_424	1	undirected	+
fun_ASV_337	bac_ASV_424	0.943961	undirected	+
fun_ASV_119	bac_ASV_442	0.953463	undirected	+
fun_ASV_442	bac_ASV_442	1	undirected	+
fun_ASV_578	bac_ASV_482	0.98	undirected	+
fun_ASV_482	bac_ASV_482	1	undirected	+
fun_ASV_469	bac_ASV_469	1	undirected	+
fun_ASV_483	bac_ASV_469	1	undirected	+
fun_ASV_330	bac_ASV_518	1	undirected	+
fun_ASV_518	bac_ASV_518	1	undirected	+
fun_ASV_641	bac_ASV_641	1	undirected	+
fun_ASV_544	bac_ASV_641	0.976471	undirected	+
fun_ASV_459	bac_ASV_582	1	undirected	+
fun_ASV_582	bac_ASV_582	1	undirected	+
fun_ASV_156	bac_ASV_525	0.940019	undirected	+
fun_ASV_525	bac_ASV_525	1	undirected	+
fun_ASV_338	bac_ASV_452	0.953463	undirected	+
fun_ASV_452	bac_ASV_452	1	undirected	+
fun_ASV_134	bac_ASV_658	0.979088	undirected	+
fun_ASV_658	bac_ASV_658	1	undirected	+
fun_ASV_396	bac_ASV_559	0.953463	undirected	+
fun_ASV_559	bac_ASV_559	1	undirected	+
fun_ASV_424	bac_ASV_337	0.943961	undirected	+
fun_ASV_337	bac_ASV_337	1	undirected	+
fun_ASV_31	bac_ASV_410	-0.945615	undirected	-
fun_ASV_410	bac_ASV_410	1	undirected	+
fun_ASV_290	bac_ASV_478	1	undirected	+
fun_ASV_478	bac_ASV_478	1	undirected	+
fun_ASV_469	bac_ASV_483	1	undirected	+
fun_ASV_483	bac_ASV_483	1	undirected	+
fun_ASV_4	bac_ASV_450	0.95	undirected	+
fun_ASV_450	bac_ASV_450	1	undirected	+
fun_ASV_641	bac_ASV_544	0.976471	undirected	+
fun_ASV_544	bac_ASV_544	1	undirected	+
fun_ASV_390	bac_ASV_532	-0.940019	undirected	-
fun_ASV_532	bac_ASV_532	1	undirected	+
fun_ASV_640	bac_ASV_640	1	undirected	+
fun_ASV_562	bac_ASV_640	0.976471	undirected	+
fun_ASV_285	bac_ASV_549	0.976471	undirected	+
fun_ASV_549	bac_ASV_549	1	undirected	+
fun_ASV_188	bac_ASV_490	-0.940019	undirected	-
fun_ASV_490	bac_ASV_490	1	undirected	+
fun_ASV_640	bac_ASV_562	0.976471	undirected	+
fun_ASV_562	bac_ASV_562	1	undirected	+
fun_ASV_3	bac_ASV_3	1	undirected	+
fun_ASV_2	bac_ASV_2	1	undirected	+
fun_ASV_11	bac_ASV_11	1	undirected	+
fun_ASV_16	bac_ASV_16	1	undirected	+
fun_ASV_15	bac_ASV_15	1	undirected	+
fun_ASV_23	bac_ASV_23	1	undirected	+
fun_ASV_32	bac_ASV_32	1	undirected	+
fun_ASV_30	bac_ASV_30	1	undirected	+
fun_ASV_28	bac_ASV_28	1	undirected	+
fun_ASV_36	bac_ASV_36	1	undirected	+
fun_ASV_40	bac_ASV_40	1	undirected	+
fun_ASV_35	bac_ASV_35	1	undirected	+
fun_ASV_41	bac_ASV_41	1	undirected	+
fun_ASV_54	bac_ASV_54	1	undirected	+
fun_ASV_45	bac_ASV_45	1	undirected	+
fun_ASV_44	bac_ASV_44	1	undirected	+
fun_ASV_49	bac_ASV_49	1	undirected	+
fun_ASV_51	bac_ASV_51	1	undirected	+
fun_ASV_62	bac_ASV_62	1	undirected	+
fun_ASV_52	bac_ASV_52	1	undirected	+
fun_ASV_57	bac_ASV_57	1	undirected	+
fun_ASV_59	bac_ASV_59	1	undirected	+
fun_ASV_70	bac_ASV_70	1	undirected	+
fun_ASV_66	bac_ASV_66	1	undirected	+
fun_ASV_68	bac_ASV_68	1	undirected	+
fun_ASV_91	bac_ASV_91	1	undirected	+
fun_ASV_85	bac_ASV_85	1	undirected	+
fun_ASV_69	bac_ASV_69	1	undirected	+
fun_ASV_75	bac_ASV_75	1	undirected	+
fun_ASV_81	bac_ASV_81	1	undirected	+
fun_ASV_64	bac_ASV_64	1	undirected	+
fun_ASV_80	bac_ASV_80	1	undirected	+
fun_ASV_96	bac_ASV_96	1	undirected	+
fun_ASV_129	bac_ASV_129	1	undirected	+
fun_ASV_86	bac_ASV_86	1	undirected	+
fun_ASV_72	bac_ASV_72	1	undirected	+
fun_ASV_100	bac_ASV_100	1	undirected	+
fun_ASV_74	bac_ASV_74	1	undirected	+
fun_ASV_88	bac_ASV_88	1	undirected	+
fun_ASV_83	bac_ASV_83	1	undirected	+
fun_ASV_102	bac_ASV_102	1	undirected	+
fun_ASV_111	bac_ASV_111	1	undirected	+
fun_ASV_124	bac_ASV_124	1	undirected	+
fun_ASV_123	bac_ASV_123	1	undirected	+
fun_ASV_140	bac_ASV_140	1	undirected	+
fun_ASV_105	bac_ASV_105	1	undirected	+
fun_ASV_90	bac_ASV_90	1	undirected	+
fun_ASV_117	bac_ASV_117	1	undirected	+
fun_ASV_120	bac_ASV_120	1	undirected	+
fun_ASV_110	bac_ASV_110	1	undirected	+
fun_ASV_113	bac_ASV_113	1	undirected	+
fun_ASV_166	bac_ASV_166	1	undirected	+
fun_ASV_112	bac_ASV_112	1	undirected	+
fun_ASV_149	bac_ASV_149	1	undirected	+
fun_ASV_186	bac_ASV_186	1	undirected	+
fun_ASV_114	bac_ASV_114	1	undirected	+
fun_ASV_155	bac_ASV_155	1	undirected	+
fun_ASV_147	bac_ASV_147	1	undirected	+
fun_ASV_151	bac_ASV_151	1	undirected	+
fun_ASV_145	bac_ASV_145	1	undirected	+
fun_ASV_157	bac_ASV_157	1	undirected	+
fun_ASV_135	bac_ASV_135	1	undirected	+
fun_ASV_152	bac_ASV_152	1	undirected	+
fun_ASV_169	bac_ASV_169	1	undirected	+
fun_ASV_158	bac_ASV_158	1	undirected	+
fun_ASV_164	bac_ASV_164	1	undirected	+
fun_ASV_143	bac_ASV_143	1	undirected	+
fun_ASV_159	bac_ASV_159	1	undirected	+
fun_ASV_161	bac_ASV_161	1	undirected	+
fun_ASV_209	bac_ASV_209	1	undirected	+
fun_ASV_175	bac_ASV_175	1	undirected	+
fun_ASV_172	bac_ASV_172	1	undirected	+
fun_ASV_148	bac_ASV_148	1	undirected	+
fun_ASV_165	bac_ASV_165	1	undirected	+
fun_ASV_211	bac_ASV_211	1	undirected	+
fun_ASV_177	bac_ASV_177	1	undirected	+
fun_ASV_178	bac_ASV_178	1	undirected	+
fun_ASV_187	bac_ASV_187	1	undirected	+
fun_ASV_185	bac_ASV_185	1	undirected	+
fun_ASV_230	bac_ASV_230	1	undirected	+
fun_ASV_170	bac_ASV_170	1	undirected	+
fun_ASV_239	bac_ASV_239	1	undirected	+
fun_ASV_189	bac_ASV_189	1	undirected	+
fun_ASV_210	bac_ASV_210	1	undirected	+
fun_ASV_196	bac_ASV_196	1	undirected	+
fun_ASV_298	bac_ASV_298	1	undirected	+
fun_ASV_457	bac_ASV_457	1	undirected	+
fun_ASV_208	bac_ASV_208	1	undirected	+
fun_ASV_236	bac_ASV_236	1	undirected	+
fun_ASV_201	bac_ASV_201	1	undirected	+
fun_ASV_220	bac_ASV_220	1	undirected	+
fun_ASV_222	bac_ASV_222	1	undirected	+
fun_ASV_190	bac_ASV_190	1	undirected	+
fun_ASV_228	bac_ASV_228	1	undirected	+
fun_ASV_247	bac_ASV_247	1	undirected	+
fun_ASV_252	bac_ASV_252	1	undirected	+
fun_ASV_237	bac_ASV_237	1	undirected	+
fun_ASV_218	bac_ASV_218	1	undirected	+
fun_ASV_259	bac_ASV_259	1	undirected	+
fun_ASV_192	bac_ASV_192	1	undirected	+
fun_ASV_266	bac_ASV_266	1	undirected	+
fun_ASV_212	bac_ASV_212	1	undirected	+
fun_ASV_272	bac_ASV_272	1	undirected	+
fun_ASV_215	bac_ASV_215	1	undirected	+
fun_ASV_324	bac_ASV_324	1	undirected	+
fun_ASV_246	bac_ASV_246	1	undirected	+
fun_ASV_206	bac_ASV_206	1	undirected	+
fun_ASV_241	bac_ASV_241	1	undirected	+
fun_ASV_207	bac_ASV_207	1	undirected	+
fun_ASV_320	bac_ASV_320	1	undirected	+
fun_ASV_267	bac_ASV_267	1	undirected	+
fun_ASV_283	bac_ASV_283	1	undirected	+
fun_ASV_332	bac_ASV_332	1	undirected	+
fun_ASV_229	bac_ASV_229	1	undirected	+
fun_ASV_240	bac_ASV_240	1	undirected	+
fun_ASV_253	bac_ASV_253	1	undirected	+
fun_ASV_277	bac_ASV_277	1	undirected	+
fun_ASV_281	bac_ASV_281	1	undirected	+
fun_ASV_280	bac_ASV_280	1	undirected	+
fun_ASV_219	bac_ASV_219	1	undirected	+
fun_ASV_269	bac_ASV_269	1	undirected	+
fun_ASV_376	bac_ASV_376	1	undirected	+
fun_ASV_340	bac_ASV_340	1	undirected	+
fun_ASV_348	bac_ASV_348	1	undirected	+
fun_ASV_354	bac_ASV_354	1	undirected	+
fun_ASV_260	bac_ASV_260	1	undirected	+
fun_ASV_282	bac_ASV_282	1	undirected	+
fun_ASV_226	bac_ASV_226	1	undirected	+
fun_ASV_355	bac_ASV_355	1	undirected	+
fun_ASV_217	bac_ASV_217	1	undirected	+
fun_ASV_296	bac_ASV_296	1	undirected	+
fun_ASV_276	bac_ASV_276	1	undirected	+
fun_ASV_304	bac_ASV_304	1	undirected	+
fun_ASV_265	bac_ASV_265	1	undirected	+
fun_ASV_336	bac_ASV_336	1	undirected	+
fun_ASV_441	bac_ASV_441	1	undirected	+
fun_ASV_369	bac_ASV_369	1	undirected	+
fun_ASV_345	bac_ASV_345	1	undirected	+
fun_ASV_319	bac_ASV_319	1	undirected	+
fun_ASV_447	bac_ASV_447	1	undirected	+
fun_ASV_385	bac_ASV_385	1	undirected	+
fun_ASV_261	bac_ASV_261	1	undirected	+
fun_ASV_360	bac_ASV_360	1	undirected	+
fun_ASV_274	bac_ASV_274	1	undirected	+
fun_ASV_339	bac_ASV_339	1	undirected	+
fun_ASV_305	bac_ASV_305	1	undirected	+
fun_ASV_377	bac_ASV_377	1	undirected	+
fun_ASV_300	bac_ASV_300	1	undirected	+
fun_ASV_310	bac_ASV_310	1	undirected	+
fun_ASV_494	bac_ASV_494	1	undirected	+
fun_ASV_464	bac_ASV_464	1	undirected	+
fun_ASV_523	bac_ASV_523	1	undirected	+
fun_ASV_383	bac_ASV_383	1	undirected	+
fun_ASV_378	bac_ASV_378	1	undirected	+
fun_ASV_344	bac_ASV_344	1	undirected	+
fun_ASV_343	bac_ASV_343	1	undirected	+
fun_ASV_520	bac_ASV_520	1	undirected	+
fun_ASV_346	bac_ASV_346	1	undirected	+
fun_ASV_413	bac_ASV_413	1	undirected	+
fun_ASV_393	bac_ASV_393	1	undirected	+
fun_ASV_414	bac_ASV_414	1	undirected	+
fun_ASV_428	bac_ASV_428	1	undirected	+
fun_ASV_352	bac_ASV_352	1	undirected	+
fun_ASV_371	bac_ASV_371	1	undirected	+
fun_ASV_349	bac_ASV_349	1	undirected	+
fun_ASV_476	bac_ASV_476	1	undirected	+
fun_ASV_432	bac_ASV_432	1	undirected	+
fun_ASV_389	bac_ASV_389	1	undirected	+
fun_ASV_507	bac_ASV_507	1	undirected	+
fun_ASV_375	bac_ASV_375	1	undirected	+
fun_ASV_365	bac_ASV_365	1	undirected	+
fun_ASV_433	bac_ASV_433	1	undirected	+
fun_ASV_635	bac_ASV_635	1	undirected	+
fun_ASV_395	bac_ASV_395	1	undirected	+
fun_ASV_403	bac_ASV_403	1	undirected	+
fun_ASV_392	bac_ASV_392	1	undirected	+
fun_ASV_388	bac_ASV_388	1	undirected	+
fun_ASV_522	bac_ASV_522	1	undirected	+
fun_ASV_555	bac_ASV_555	1	undirected	+
fun_ASV_412	bac_ASV_412	1	undirected	+
fun_ASV_405	bac_ASV_405	1	undirected	+
fun_ASV_427	bac_ASV_427	1	undirected	+
fun_ASV_534	bac_ASV_534	1	undirected	+
fun_ASV_328	bac_ASV_328	1	undirected	+
fun_ASV_611	bac_ASV_611	1	undirected	+
fun_ASV_374	bac_ASV_374	1	undirected	+
fun_ASV_477	bac_ASV_477	1	undirected	+
fun_ASV_497	bac_ASV_497	1	undirected	+
fun_ASV_461	bac_ASV_461	1	undirected	+
fun_ASV_401	bac_ASV_401	1	undirected	+
fun_ASV_434	bac_ASV_434	1	undirected	+
fun_ASV_411	bac_ASV_411	1	undirected	+
fun_ASV_437	bac_ASV_437	1	undirected	+
fun_ASV_408	bac_ASV_408	1	undirected	+
fun_ASV_542	bac_ASV_542	1	undirected	+
fun_ASV_404	bac_ASV_404	1	undirected	+
fun_ASV_606	bac_ASV_606	1	undirected	+
fun_ASV_417	bac_ASV_417	1	undirected	+
fun_ASV_512	bac_ASV_512	1	undirected	+
fun_ASV_481	bac_ASV_481	1	undirected	+
fun_ASV_415	bac_ASV_415	1	undirected	+
fun_ASV_394	bac_ASV_394	1	undirected	+
fun_ASV_487	bac_ASV_487	1	undirected	+
fun_ASV_574	bac_ASV_574	1	undirected	+
fun_ASV_505	bac_ASV_505	1	undirected	+
fun_ASV_455	bac_ASV_455	1	undirected	+
fun_ASV_367	bac_ASV_367	1	undirected	+
fun_ASV_495	bac_ASV_495	1	undirected	+
fun_ASV_359	bac_ASV_359	1	undirected	+
fun_ASV_536	bac_ASV_536	1	undirected	+
fun_ASV_647	bac_ASV_647	1	undirected	+
fun_ASV_637	bac_ASV_637	1	undirected	+
fun_ASV_527	bac_ASV_527	1	undirected	+
fun_ASV_608	bac_ASV_608	1	undirected	+
fun_ASV_596	bac_ASV_596	1	undirected	+
fun_ASV_639	bac_ASV_639	1	undirected	+
fun_ASV_361	bac_ASV_361	1	undirected	+
fun_ASV_590	bac_ASV_590	1	undirected	+
fun_ASV_551	bac_ASV_551	1	undirected	+
fun_ASV_491	bac_ASV_491	1	undirected	+
fun_ASV_466	bac_ASV_466	1	undirected	+
fun_ASV_499	bac_ASV_499	1	undirected	+
fun_ASV_370	bac_ASV_370	1	undirected	+
fun_ASV_598	bac_ASV_598	1	undirected	+
fun_ASV_474	bac_ASV_474	1	undirected	+
fun_ASV_488	bac_ASV_488	1	undirected	+
fun_ASV_479	bac_ASV_479	1	undirected	+
fun_ASV_418	bac_ASV_418	1	undirected	+
fun_ASV_531	bac_ASV_531	1	undirected	+
fun_ASV_409	bac_ASV_409	1	undirected	+
fun_ASV_440	bac_ASV_440	1	undirected	+
fun_ASV_656	bac_ASV_656	1	undirected	+
fun_ASV_651	bac_ASV_651	1	undirected	+
fun_ASV_448	bac_ASV_448	1	undirected	+
fun_ASV_463	bac_ASV_463	1	undirected	+
fun_ASV_514	bac_ASV_514	1	undirected	+
fun_ASV_515	bac_ASV_515	1	undirected	+
fun_ASV_496	bac_ASV_496	1	undirected	+
fun_ASV_665	bac_ASV_665	1	undirected	+
fun_ASV_473	bac_ASV_473	1	undirected	+
fun_ASV_663	bac_ASV_663	1	undirected	+
fun_ASV_660	bac_ASV_660	1	undirected	+
fun_ASV_453	bac_ASV_453	1	undirected	+
fun_ASV_593	bac_ASV_593	1	undirected	+
fun_ASV_573	bac_ASV_573	1	undirected	+
fun_ASV_508	bac_ASV_508	1	undirected	+
fun_ASV_568	bac_ASV_568	1	undirected	+
fun_ASV_599	bac_ASV_599	1	undirected	+
fun_ASV_462	bac_ASV_462	1	undirected	+
fun_ASV_521	bac_ASV_521	1	undirected	+
fun_ASV_420	bac_ASV_420	1	undirected	+
fun_ASV_601	bac_ASV_601	1	undirected	+
fun_ASV_571	bac_ASV_571	1	undirected	+
fun_ASV_563	bac_ASV_563	1	undirected	+
fun_ASV_554	bac_ASV_554	1	undirected	+
fun_ASV_472	bac_ASV_472	1	undirected	+
fun_ASV_624	bac_ASV_624	1	undirected	+
fun_ASV_666	bac_ASV_666	1	undirected	+
fun_ASV_655	bac_ASV_655	1	undirected	+
fun_ASV_605	bac_ASV_605	1	undirected	+
fun_ASV_509	bac_ASV_509	1	undirected	+
fun_ASV_597	bac_ASV_597	1	undirected	+
fun_ASV_484	bac_ASV_484	1	undirected	+
fun_ASV_510	bac_ASV_510	1	undirected	+
fun_ASV_664	bac_ASV_664	1	undirected	+
fun_ASV_8	bac_ASV_193	0.95	undirected	+
fun_ASV_19	bac_ASV_193	0.966667	undirected	+
fun_ASV_121	bac_ASV_193	0.97072	undirected	+
fun_ASV_130	bac_ASV_193	0.95	undirected	+
fun_ASV_198	bac_ASV_193	0.95	undirected	+
fun_ASV_193	bac_ASV_193	1	undirected	+
fun_ASV_435	bac_ASV_193	0.937247	undirected	+
fun_ASV_399	bac_ASV_193	0.949289	undirected	+
fun_ASV_456	bac_ASV_193	0.940019	undirected	+
fun_ASV_8	bac_ASV_435	0.945615	undirected	+
fun_ASV_19	bac_ASV_435	0.97072	undirected	+
fun_ASV_17	bac_ASV_435	0.979088	undirected	+
fun_ASV_121	bac_ASV_435	0.966387	undirected	+
fun_ASV_173	bac_ASV_435	0.962352	undirected	+
fun_ASV_193	bac_ASV_435	0.937247	undirected	+
fun_ASV_279	bac_ASV_435	0.945615	undirected	+
fun_ASV_342	bac_ASV_435	0.953983	undirected	+
fun_ASV_435	bac_ASV_435	1	undirected	+
fun_ASV_115	bac_ASV_456	0.953463	undirected	+
fun_ASV_121	bac_ASV_456	0.943961	undirected	+
fun_ASV_193	bac_ASV_456	0.940019	undirected	+
fun_ASV_308	bac_ASV_456	0.953463	undirected	+
fun_ASV_323	bac_ASV_456	0.961441	undirected	+
fun_ASV_357	bac_ASV_456	0.981818	undirected	+
fun_ASV_379	bac_ASV_456	0.981818	undirected	+
fun_ASV_399	bac_ASV_456	0.956089	undirected	+
fun_ASV_456	bac_ASV_456	1	undirected	+
fun_ASV_8	bac_ASV_8	1	undirected	+
fun_ASV_9	bac_ASV_8	0.95	undirected	+
fun_ASV_77	bac_ASV_8	0.937247	undirected	+
fun_ASV_84	bac_ASV_8	0.957427	undirected	+
fun_ASV_121	bac_ASV_8	0.962352	undirected	+
fun_ASV_181	bac_ASV_8	0.979088	undirected	+
fun_ASV_193	bac_ASV_8	0.95	undirected	+
fun_ASV_435	bac_ASV_8	0.945615	undirected	+
fun_ASV_8	bac_ASV_84	0.957427	undirected	+
fun_ASV_77	bac_ASV_84	0.961441	undirected	+
fun_ASV_104	bac_ASV_84	0.961441	undirected	+
fun_ASV_84	bac_ASV_84	1	undirected	+
fun_ASV_115	bac_ASV_84	0.953463	undirected	+
fun_ASV_181	bac_ASV_84	0.961441	undirected	+
fun_ASV_224	bac_ASV_84	0.940019	undirected	+
fun_ASV_308	bac_ASV_84	0.953463	undirected	+
fun_ASV_8	bac_ASV_121	0.962352	undirected	+
fun_ASV_19	bac_ASV_121	0.937247	undirected	+
fun_ASV_121	bac_ASV_121	1	undirected	+
fun_ASV_193	bac_ASV_121	0.97072	undirected	+
fun_ASV_279	bac_ASV_121	0.962352	undirected	+
fun_ASV_435	bac_ASV_121	0.966387	undirected	+
fun_ASV_399	bac_ASV_121	0.953269	undirected	+
fun_ASV_456	bac_ASV_121	0.943961	undirected	+
fun_ASV_19	bac_ASV_19	1	undirected	+
fun_ASV_17	bac_ASV_19	0.95	undirected	+
fun_ASV_48	bac_ASV_19	-0.966667	undirected	-
fun_ASV_121	bac_ASV_19	0.937247	undirected	+
fun_ASV_193	bac_ASV_19	0.966667	undirected	+
fun_ASV_342	bac_ASV_19	0.983333	undirected	+
fun_ASV_435	bac_ASV_19	0.97072	undirected	+
fun_ASV_9	bac_ASV_379	0.940019	undirected	+
fun_ASV_197	bac_ASV_379	0.940019	undirected	+
fun_ASV_323	bac_ASV_379	0.943961	undirected	+
fun_ASV_357	bac_ASV_379	0.963636	undirected	+
fun_ASV_379	bac_ASV_379	1	undirected	+
fun_ASV_399	bac_ASV_379	0.938384	undirected	+
fun_ASV_456	bac_ASV_379	0.981818	undirected	+
fun_ASV_8	bac_ASV_9	0.95	undirected	+
fun_ASV_9	bac_ASV_9	1	undirected	+
fun_ASV_519	bac_ASV_9	0.949289	undirected	+
fun_ASV_357	bac_ASV_9	0.940019	undirected	+
fun_ASV_325	bac_ASV_9	0.949289	undirected	+
fun_ASV_379	bac_ASV_9	0.940019	undirected	+
fun_ASV_8	bac_ASV_77	0.937247	undirected	+
fun_ASV_77	bac_ASV_77	1	undirected	+
fun_ASV_104	bac_ASV_77	0.962185	undirected	+
fun_ASV_84	bac_ASV_77	0.961441	undirected	+
fun_ASV_179	bac_ASV_77	0.970292	undirected	+
fun_ASV_224	bac_ASV_77	0.979088	undirected	+
fun_ASV_24	bac_ASV_104	0.945615	undirected	+
fun_ASV_77	bac_ASV_104	0.962185	undirected	+
fun_ASV_104	bac_ASV_104	1	undirected	+
fun_ASV_84	bac_ASV_104	0.961441	undirected	+
fun_ASV_179	bac_ASV_104	0.970292	undirected	+
fun_ASV_224	bac_ASV_104	0.953983	undirected	+
fun_ASV_77	bac_ASV_224	0.979088	undirected	+
fun_ASV_104	bac_ASV_224	0.953983	undirected	+
fun_ASV_84	bac_ASV_224	0.940019	undirected	+
fun_ASV_179	bac_ASV_224	0.949289	undirected	+
fun_ASV_224	bac_ASV_224	1	undirected	+
fun_ASV_233	bac_ASV_224	0.96624	undirected	+
fun_ASV_121	bac_ASV_399	0.953269	undirected	+
fun_ASV_193	bac_ASV_399	0.949289	undirected	+
fun_ASV_341	bac_ASV_399	0.965517	undirected	+
fun_ASV_379	bac_ASV_399	0.938384	undirected	+
fun_ASV_399	bac_ASV_399	1	undirected	+
fun_ASV_456	bac_ASV_399	0.956089	undirected	+
fun_ASV_19	bac_ASV_17	0.95	undirected	+
fun_ASV_17	bac_ASV_17	1	undirected	+
fun_ASV_173	bac_ASV_17	0.983333	undirected	+
fun_ASV_181	bac_ASV_17	0.945615	undirected	+
fun_ASV_435	bac_ASV_17	0.979088	undirected	+
fun_ASV_24	bac_ASV_179	0.949289	undirected	+
fun_ASV_77	bac_ASV_179	0.970292	undirected	+
fun_ASV_104	bac_ASV_179	0.970292	undirected	+
fun_ASV_179	bac_ASV_179	1	undirected	+
fun_ASV_224	bac_ASV_179	0.949289	undirected	+
fun_ASV_73	bac_ASV_279	0.95	undirected	+
fun_ASV_97	bac_ASV_279	0.949289	undirected	+
fun_ASV_121	bac_ASV_279	0.962352	undirected	+
fun_ASV_279	bac_ASV_279	1	undirected	+
fun_ASV_435	bac_ASV_279	0.945615	undirected	+
fun_ASV_19	bac_ASV_342	0.983333	undirected	+
fun_ASV_48	bac_ASV_342	-0.983333	undirected	-
fun_ASV_76	bac_ASV_342	0.95	undirected	+
fun_ASV_342	bac_ASV_342	1	undirected	+
fun_ASV_435	bac_ASV_342	0.953983	undirected	+
fun_ASV_197	bac_ASV_323	0.937247	undirected	+
fun_ASV_323	bac_ASV_323	1	undirected	+
fun_ASV_357	bac_ASV_323	0.943961	undirected	+
fun_ASV_379	bac_ASV_323	0.943961	undirected	+
fun_ASV_456	bac_ASV_323	0.961441	undirected	+
fun_ASV_9	bac_ASV_357	0.940019	undirected	+
fun_ASV_323	bac_ASV_357	0.943961	undirected	+
fun_ASV_357	bac_ASV_357	1	undirected	+
fun_ASV_379	bac_ASV_357	0.963636	undirected	+
fun_ASV_456	bac_ASV_357	0.981818	undirected	+
fun_ASV_84	bac_ASV_115	0.953463	undirected	+
fun_ASV_115	bac_ASV_115	1	undirected	+
fun_ASV_308	bac_ASV_115	1	undirected	+
fun_ASV_456	bac_ASV_115	0.953463	undirected	+
fun_ASV_8	bac_ASV_181	0.979088	undirected	+
fun_ASV_17	bac_ASV_181	0.945615	undirected	+
fun_ASV_84	bac_ASV_181	0.961441	undirected	+
fun_ASV_181	bac_ASV_181	1	undirected	+
fun_ASV_84	bac_ASV_308	0.953463	undirected	+
fun_ASV_115	bac_ASV_308	1	undirected	+
fun_ASV_308	bac_ASV_308	1	undirected	+
fun_ASV_456	bac_ASV_308	0.953463	undirected	+
fun_ASV_24	bac_ASV_24	1	undirected	+
fun_ASV_104	bac_ASV_24	0.945615	undirected	+
fun_ASV_179	bac_ASV_24	0.949289	undirected	+
fun_ASV_19	bac_ASV_48	-0.966667	undirected	-
fun_ASV_48	bac_ASV_48	1	undirected	+
fun_ASV_342	bac_ASV_48	-0.983333	undirected	-
fun_ASV_73	bac_ASV_73	1	undirected	+
fun_ASV_97	bac_ASV_73	0.949289	undirected	+
fun_ASV_279	bac_ASV_73	0.95	undirected	+
fun_ASV_73	bac_ASV_97	0.949289	undirected	+
fun_ASV_97	bac_ASV_97	1	undirected	+
fun_ASV_279	bac_ASV_97	0.949289	undirected	+
fun_ASV_130	bac_ASV_130	1	undirected	+
fun_ASV_198	bac_ASV_130	0.966667	undirected	+
fun_ASV_193	bac_ASV_130	0.95	undirected	+
fun_ASV_130	bac_ASV_198	0.966667	undirected	+
fun_ASV_198	bac_ASV_198	1	undirected	+
fun_ASV_193	bac_ASV_198	0.95	undirected	+
fun_ASV_197	bac_ASV_197	1	undirected	+
fun_ASV_323	bac_ASV_197	0.937247	undirected	+
fun_ASV_379	bac_ASV_197	0.940019	undirected	+
fun_ASV_76	bac_ASV_76	1	undirected	+
fun_ASV_342	bac_ASV_76	0.95	undirected	+

## Sheet: one_Gephi_node
ID	filed	Kingdom	Phylum	Class	Order	Family	Genus	Species	group	Label
bac_ASV_1	bac	Fungi	Basidiomycota	Agaricomycetes	Thelephorales	Thelephoraceae	Unassigned	Unassigned	bac	bac_ASV_1
bac_ASV_10	bac	Fungi	Ascomycota	Pezizomycetes	Pezizales	Unassigned	Unassigned	Unassigned	bac	bac_ASV_10
bac_ASV_100	bac	Fungi	Unassigned	Unassigned	Unassigned	Unassigned	Unassigned	Unassigned	bac	bac_ASV_100
bac_ASV_101	bac	Fungi	Ascomycota	Sordariomycetes	Diaporthales	Melanconidaceae	Melanconiella	Unassigned	bac	bac_ASV_101
bac_ASV_102	bac	Fungi	Unassigned	Unassigned	Unassigned	Unassigned	Unassigned	Unassigned	bac	bac_ASV_102
bac_ASV_103	bac	Fungi	Unassigned	Unassigned	Unassigned	Unassigned	Unassigned	Unassigned	bac	bac_ASV_103
bac_ASV_104	bac	Fungi	Ascomycota	Lecanoromycetes	Trapeliales	Phlyctidaceae	Phlyctis	Phlyctis_speirea	bac	bac_ASV_104
bac_ASV_105	bac	Fungi	Ascomycota	Sordariomycetes	Sordariales	Chaetomiaceae	Humicola	Humicola_mutabilis	bac	bac_ASV_105
bac_ASV_106	bac	Fungi	Ascomycota	Leotiomycetes	Helotiales	Dermateaceae	Pezicula	Pezicula_rhizophila	bac	bac_ASV_106
bac_ASV_108	bac	Fungi	Unassigned	Unassigned	Unassigned	Unassigned	Unassigned	Unassigned	bac	bac_ASV_108
bac_ASV_109	bac	Fungi	Ascomycota	Leotiomycetes	Helotiales	Mollisiaceae	Mollisia	Unassigned	bac	bac_ASV_109
bac_ASV_11	bac	Fungi	Basidiomycota	Agaricomycetes	Russulales	Russulaceae	Russula	Russula_recondita	bac	bac_ASV_11
bac_ASV_110	bac	Fungi	Ascomycota	Dothideomycetes	Pleosporales	Unassigned	Unassigned	Unassigned	bac	bac_ASV_110
bac_ASV_111	bac	Fungi	Ascomycota	Sordariomycetes	Hypocreales	Hypocreaceae	Trichoderma	Trichoderma_virens	bac	bac_ASV_111
bac_ASV_112	bac	Fungi	Ascomycota	Sordariomycetes	Chaetosphaeriales	Chaetosphaeriaceae	Unassigned	Unassigned	bac	bac_ASV_112
bac_ASV_113	bac	Fungi	Ascomycota	Sordariomycetes	Chaetosphaeriales	Chaetosphaeriaceae	Dictyochaeta	Dictyochaeta_lithocarpi	bac	bac_ASV_113
bac_ASV_114	bac	Fungi	Ascomycota	Dothideomycetes	Pleosporales	Unassigned	Unassigned	Unassigned	bac	bac_ASV_114
bac_ASV_115	bac	Fungi	Ascomycota	Lecanoromycetes	Trapeliales	Phlyctidaceae	Phlyctis	Phlyctis_speirea	bac	bac_ASV_115
bac_ASV_116	bac	Fungi	Ascomycota	Dothideomycetes	Pleosporales	Didymellaceae	Endophoma	Endophoma_elongata	bac	bac_ASV_116
bac_ASV_117	bac	Fungi	Rozellomycota	Unassigned	Unassigned	Unassigned	Unassigned	Unassigned	bac	bac_ASV_117
bac_ASV_118	bac	Fungi	Basidiomycota	Agaricomycetes	Russulales	Russulaceae	Russula	Unassigned	bac	bac_ASV_118
bac_ASV_119	bac	Fungi	Unassigned	Unassigned	Unassigned	Unassigned	Unassigned	Unassigned	bac	bac_ASV_119
bac_ASV_120	bac	Fungi	Rozellomycota	Unassigned	Unassigned	Unassigned	Unassigned	Unassigned	bac	bac_ASV_120
bac_ASV_121	bac	Fungi	Unassigned	Unassigned	Unassigned	Unassigned	Unassigned	Unassigned	bac	bac_ASV_121
bac_ASV_122	bac	Fungi	Basidiomycota	Agaricomycetes	Russulales	Russulaceae	Russula	Unassigned	bac	bac_ASV_122
bac_ASV_123	bac	Fungi	Mortierellomycota	Mortierellomycetes	Mortierellales	Mortierellaceae	Unassigned	Unassigned	bac	bac_ASV_123
bac_ASV_124	bac	Fungi	Basidiomycota	Agaricomycetes	Agaricales	Psathyrellaceae	Coprinopsis	Coprinopsis_urticicola	bac	bac_ASV_124
bac_ASV_126	bac	Fungi	Basidiomycota	Agaricomycetes	Agaricales	Hymenogastraceae	Hymenogaster	Unassigned	bac	bac_ASV_126
bac_ASV_127	bac	Fungi	Unassigned	Unassigned	Unassigned	Unassigned	Unassigned	Unassigned	bac	bac_ASV_127
bac_ASV_128	bac	Fungi	Ascomycota	Eurotiomycetes	Chaetothyriales	Unassigned	Unassigned	Unassigned	bac	bac_ASV_128
bac_ASV_129	bac	Fungi	Ascomycota	Eurotiomycetes	Eurotiales	Aspergillaceae	Penicillium	Unassigned	bac	bac_ASV_129
bac_ASV_13	bac	Fungi	Ascomycota	Sordariomycetes	Hypocreales	Nectriaceae	Gliocladiopsis	Gliocladiopsis_peggii	bac	bac_ASV_13
bac_ASV_130	bac	Fungi	Ascomycota	Eurotiomycetes	Chaetothyriales	Herpotrichiellaceae	Unassigned	Unassigned	bac	bac_ASV_130
bac_ASV_132	bac	Fungi	Ascomycota	Sordariomycetes	Hypocreales	Nectriaceae	Paracremonium	Paracremonium_inflatum	bac	bac_ASV_132
bac_ASV_133	bac	Fungi	Unassigned	Unassigned	Unassigned	Unassigned	Unassigned	Unassigned	bac	bac_ASV_133
bac_ASV_134	bac	Fungi	Unassigned	Unassigned	Unassigned	Unassigned	Unassigned	Unassigned	bac	bac_ASV_134
bac_ASV_135	bac	Fungi	Ascomycota	Sordariomycetes	Sordariales	Chaetomiaceae	Zopfiella	Unassigned	bac	bac_ASV_135
bac_ASV_138	bac	Fungi	Ascomycota	Eurotiomycetes	Eurotiales	Aspergillaceae	Aspergillus	Aspergillus_caesiellus	bac	bac_ASV_138
bac_ASV_139	bac	Fungi	Ascomycota	Unassigned	Unassigned	Unassigned	Unassigned	Unassigned	bac	bac_ASV_139
bac_ASV_14	bac	Fungi	Ascomycota	Pezizomycetes	Pezizales	Unassigned	Unassigned	Unassigned	bac	bac_ASV_14
bac_ASV_140	bac	Fungi	Ascomycota	Sordariomycetes	Sordariales	Chaetomiaceae	Humicola	Humicola_repens	bac	bac_ASV_140
bac_ASV_141	bac	Fungi	Basidiomycota	Agaricomycetes	Unassigned	Unassigned	Unassigned	Unassigned	bac	bac_ASV_141
bac_ASV_142	bac	Fungi	Unassigned	Unassigned	Unassigned	Unassigned	Unassigned	Unassigned	bac	bac_ASV_142
bac_ASV_143	bac	Fungi	Basidiomycota	Agaricomycetes	Cantharellales	Hydnaceae	Clavulina	Unassigned	bac	bac_ASV_143
bac_ASV_145	bac	Fungi	Unassigned	Unassigned	Unassigned	Unassigned	Unassigned	Unassigned	bac	bac_ASV_145
bac_ASV_147	bac	Fungi	Unassigned	Unassigned	Unassigned	Unassigned	Unassigned	Unassigned	bac	bac_ASV_147
bac_ASV_148	bac	Fungi	Basidiomycota	Agaricomycetes	Russulales	Russulaceae	Unassigned	Unassigned	bac	bac_ASV_148
bac_ASV_149	bac	Fungi	Ascomycota	Leotiomycetes	Helotiales	Hyaloscyphaceae	Cistella	Unassigned	bac	bac_ASV_149
bac_ASV_15	bac	Fungi	Basidiomycota	Agaricomycetes	Thelephorales	Thelephoraceae	Tomentella	Unassigned	bac	bac_ASV_15
bac_ASV_151	bac	Fungi	Ascomycota	Sordariomycetes	Hypocreales	Unassigned	Unassigned	Unassigned	bac	bac_ASV_151
bac_ASV_152	bac	Fungi	Unassigned	Unassigned	Unassigned	Unassigned	Unassigned	Unassigned	bac	bac_ASV_152
bac_ASV_153	bac	Fungi	Ascomycota	Sordariomycetes	Xylariales	Xylariaceae	Kretzschmaria	Kretzschmaria_iranica	bac	bac_ASV_153
bac_ASV_154	bac	Fungi	Basidiomycota	Agaricomycetes	Auriculariales	Auriculariaceae	Auricularia	Unassigned	bac	bac_ASV_154
bac_ASV_155	bac	Fungi	Ascomycota	Sordariomycetes	Sordariales	Podosporaceae	Podospora	Unassigned	bac	bac_ASV_155
bac_ASV_156	bac	Fungi	Ascomycota	Lecanoromycetes	Trapeliales	Phlyctidaceae	Phlyctis	Phlyctis_speirea	bac	bac_ASV_156
bac_ASV_157	bac	Fungi	Ascomycota	Sordariomycetes	Annulatascales	Unassigned	Unassigned	Unassigned	bac	bac_ASV_157
bac_ASV_158	bac	Fungi	Unassigned	Unassigned	Unassigned	Unassigned	Unassigned	Unassigned	bac	bac_ASV_158
bac_ASV_159	bac	Fungi	Ascomycota	Eurotiomycetes	Chaetothyriales	Unassigned	Unassigned	Unassigned	bac	bac_ASV_159
bac_ASV_16	bac	Fungi	Basidiomycota	Agaricomycetes	Thelephorales	Thelephoraceae	Tomentella	Unassigned	bac	bac_ASV_16
bac_ASV_161	bac	Fungi	Ascomycota	Sordariomycetes	Hypocreales	Nectriaceae	Mariannaea	Mariannaea_pinicola	bac	bac_ASV_161
bac_ASV_162	bac	Fungi	Basidiomycota	Unassigned	Unassigned	Unassigned	Unassigned	Unassigned	bac	bac_ASV_162
bac_ASV_163	bac	Fungi	Mortierellomycota	Mortierellomycetes	Mortierellales	Mortierellaceae	Mortierella	Mortierella_globalpina	bac	bac_ASV_163
bac_ASV_164	bac	Fungi	Unassigned	Unassigned	Unassigned	Unassigned	Unassigned	Unassigned	bac	bac_ASV_164
bac_ASV_165	bac	Fungi	Ascomycota	Unassigned	Unassigned	Unassigned	Unassigned	Unassigned	bac	bac_ASV_165
bac_ASV_166	bac	Fungi	Unassigned	Unassigned	Unassigned	Unassigned	Unassigned	Unassigned	bac	bac_ASV_166
bac_ASV_167	bac	Fungi	Unassigned	Unassigned	Unassigned	Unassigned	Unassigned	Unassigned	bac	bac_ASV_167
bac_ASV_168	bac	Fungi	Ascomycota	Leotiomycetes	Helotiales	Helotiaceae	Tetracladium	Unassigned	bac	bac_ASV_168
bac_ASV_169	bac	Fungi	Unassigned	Unassigned	Unassigned	Unassigned	Unassigned	Unassigned	bac	bac_ASV_169
bac_ASV_17	bac	Fungi	Basidiomycota	Tremellomycetes	Filobasidiales	Piskurozymaceae	Solicoccozyma	Solicoccozyma_terricola	bac	bac_ASV_17
bac_ASV_170	bac	Fungi	Ascomycota	Sordariomycetes	Xylariales	Unassigned	Unassigned	Unassigned	bac	bac_ASV_170
bac_ASV_171	bac	Fungi	Basidiomycota	Agaricomycetes	Unassigned	Unassigned	Unassigned	Unassigned	bac	bac_ASV_171
bac_ASV_172	bac	Fungi	Basidiomycota	Agaricomycetes	Polyporales	Ganodermataceae	Ganoderma	Ganoderma_gibbosum	bac	bac_ASV_172
bac_ASV_173	bac	Fungi	Unassigned	Unassigned	Unassigned	Unassigned	Unassigned	Unassigned	bac	bac_ASV_173
bac_ASV_174	bac	Fungi	Basidiomycota	Agaricomycetes	Auriculariales	Auriculariaceae	Auricularia	Unassigned	bac	bac_ASV_174
bac_ASV_175	bac	Fungi	Ascomycota	Eurotiomycetes	Eurotiales	Aspergillaceae	Penicillium	Penicillium_aotearoae	bac	bac_ASV_175
bac_ASV_177	bac	Fungi	Ascomycota	Sordariomycetes	Hypocreales	Hypocreaceae	Hypomyces	Unassigned	bac	bac_ASV_177
bac_ASV_178	bac	Fungi	Basidiomycota	Agaricomycetes	Agaricales	Hygrophoraceae	Hygrophorus	Unassigned	bac	bac_ASV_178
bac_ASV_179	bac	Fungi	Unassigned	Unassigned	Unassigned	Unassigned	Unassigned	Unassigned	bac	bac_ASV_179
bac_ASV_18	bac	Fungi	Basidiomycota	Agaricomycetes	Agaricales	Inocybaceae	Inocybe	Unassigned	bac	bac_ASV_18
bac_ASV_180	bac	Fungi	Mortierellomycota	Mortierellomycetes	Mortierellales	Mortierellaceae	Mortierella	Mortierella_globalpina	bac	bac_ASV_180
bac_ASV_181	bac	Fungi	Ascomycota	Sordariomycetes	Glomerellales	Plectosphaerellaceae	Plectosphaerella	Plectosphaerella_ramiseptata	bac	bac_ASV_181
bac_ASV_182	bac	Fungi	Unassigned	Unassigned	Unassigned	Unassigned	Unassigned	Unassigned	bac	bac_ASV_182
bac_ASV_185	bac	Fungi	Ascomycota	Leotiomycetes	Helotiales	Unassigned	Unassigned	Unassigned	bac	bac_ASV_185
bac_ASV_186	bac	Fungi	Ascomycota	Sordariomycetes	Hypocreales	Nectriaceae	Atractium	Unassigned	bac	bac_ASV_186
bac_ASV_187	bac	Fungi	Ascomycota	Sordariomycetes	Sordariales	Unassigned	Unassigned	Unassigned	bac	bac_ASV_187
bac_ASV_188	bac	Fungi	Unassigned	Unassigned	Unassigned	Unassigned	Unassigned	Unassigned	bac	bac_ASV_188
[truncated: 914 more rows]

## Sheet: one_net_VS_erdos_properties
	one	Means	SD
num.edges	992	992	0
[truncated: 13 more rows]

## Sheet: one_node_properties
igraph.degree	igraph.closeness	igraph.betweenness	igraph.cen.degree
[truncated: 1,000 more rows]
