# Supplementary material for: Analysing fungal microbiome differences between the roots of healthy and diseased Chinese hickory (Carya cathayensis) trees
Source: Sci Rep. 2025 Dec 17;15:44018. doi: 10.1038/s41598-025-27645-y (PMC12712095; doi:10.1038/s41598-025-27645-y)
Supplement: Supplementary file 4 — Supplementary Material 4 [file 41598_2025_27645_MOESM4_ESM.xlsx]

## Sheet: co-occurrence_Grobel_net
	one
num.edges	179
num.pos.edges	0
num.neg.edges	0
num.vertices	195
connectance	0.00946339
average.degree	1.8359
average.path.length	4.64012
diameter	11
edge.connectivity	0
clustering.coefficient	0
no.clusters	45
centralization.degree	0.0730108
centralization.betweenness	0.0726704
centralization.closeness	0.832136

## Sheet: cor_matrix
	bac_ASV_1	bac_ASV_2	bac_ASV_3	bac_ASV_4	bac_ASV_5	bac_ASV_7	bac_ASV_8	bac_ASV_12	bac_ASV_9	bac_ASV_17	bac_ASV_11	bac_ASV_10	bac_ASV_15	bac_ASV_22	bac_ASV_13	bac_ASV_14	bac_ASV_18	bac_ASV_26	bac_ASV_80	bac_ASV_28	bac_ASV_21	bac_ASV_16	bac_ASV_19	bac_ASV_25	bac_ASV_20	bac_ASV_23	bac_ASV_29	bac_ASV_27	bac_ASV_24	bac_ASV_36	bac_ASV_51	bac_ASV_30	bac_ASV_32	bac_ASV_31	bac_ASV_33	bac_ASV_39	bac_ASV_37	bac_ASV_35	bac_ASV_34	bac_ASV_40	bac_ASV_47	bac_ASV_38	bac_ASV_43	bac_ASV_48	bac_ASV_435	bac_ASV_52	bac_ASV_54	bac_ASV_41	bac_ASV_49
bac_ASV_1	0	0	0	0	0	0	0	0	0	0	0	0	0	0	0	0	0	0	0	0	0	0	0	0	0	0	0	0	0	0	0	0	0	0	0	0	0	0	0	0	0	0	0	0	0	0	0	0	0
bac_ASV_2	0	0	0	0	0	0	0	0	0	0	0	0	0	0	0	0	0	0	0	0	0	0	0	0	0	0	0	0	0	0	0	0	0	0	0	0	0	0	0	0	0	0	0	0	0	0	0	0	0
bac_ASV_3	0	0	0	0	0	0	0	0	0	0	0	0	0	0	0	0	0	0	0	0	0	0	0	0	0	0	0	0	0	0	0	0	0	0	0	0	0	0	0	0	0	0	0	0	0	0	0	0	0
bac_ASV_4	0	0	0	0	0	0	0	0	0	0	0	0	0	0	0	0	0	0	0	0	0	0	0	0	0	0	0	0	0	0	0	0	0	0	0	0	0	0	0	0	0	0	0	0	0	0	0	0	0
bac_ASV_5	0	0	0	0	0	0	0	0	0	0	0	0	0	0	0	0	0	0	0	0	0	0	0	0	0	0	0	0	0	0	0	0	0	0	0	0	0	0	0	0	0	0	0	0	0	0	0	0	0
bac_ASV_7	0	0	0	0	0	0	0	0	0	0	0	0	0	0	0	0	0	0	0	0	0	0	0	0	0	0	0	0	0	0	0	0	0	0	0	0	0	0	0	0	0	0	0	0	0	0	0	0	0
bac_ASV_8	0	0	0	0	0	0	0	0	0	0	0	0	0	0	0	0	0	0	0	0	0	0	0	0	0	0	0	0	0	0	0	0	0	0	0	0	0	0	0	0	0	0	0	0	0	0	0	0	0
bac_ASV_12	0	0	0	0	0	0	0	0	0	0	0	0	0	0	0	0	0	0	0	0	0	0	0	0	0	0	0	0	0	0	0	0	0	0	0	0	0	0	0	0	0	0	0	0	0	0	0	0	0
bac_ASV_9	0	0	0	0	0	0	0	0	0	0	0	0	0	0	0	0	0	0	0	0	0	0	0	0	0	0	0	0	0	0	0	0	0	0	0	0	0	0	0	0	0	0	0	0	0	0	0	0	0
bac_ASV_17	0	0	0	0	0	0	0	0	0	0	0	0	0	0	0	0	0	0	0	0	0	0	0	0	0	0	0	0	0	0	0	0	0	0	0	0	0	0	0	0	0	0	0	0	0	0	0	0	0
bac_ASV_11	0	0	0	0	0	0	0	0	0	0	0	0	0	0	0	0	0	0	0	0	0	0	0	0	0	0	0	0	0	0	0	0	0	0	0	0	0	0	0	0	0	0	0	0	0	0	0	0	0
bac_ASV_10	0	0	0	0	0	0	0	0	0	0	0	0	0	0	0	0	0	0	0	0	0	0	0	0	0	0	0	0	0	0	0	0	0	0	0	0	0	0	0	0	0	0	0	0	0	0	0	0	0
bac_ASV_15	0	0	0	0	0	0	0	0	0	0	0	0	0	0	0	0	0	0	0	0	0	0	0	0	0	0	0	0	0	0	0	0	0	0	0	0	0	0	0	0	0	0	0	0	0	0	0	0	0
bac_ASV_22	0	0	0	0	0	0	0	0	0	0	0	0	0	0	0	0	0	0	0	0	0	0	0	0	0	0	0	0	0	0	0	0	0	0	0	0	0	0	0	0	0	0	0	0	0	0	0	0	0
bac_ASV_13	0	0	0	0	0	0	0	0	0	0	0	0	0	0	0	0	0	0	0	0	0	0	0	0	0	0	0	0	0	0	0	0	0	0	0	0	0	0	0	0	0	0	0	0	0	0	0	0	0
bac_ASV_14	0	0	0	0	0	0	0	0	0	0	0	0	0	0	0	0	0	0	0	0	0	0	0	0	0	0	0	0	0	0	0	0	0	0	0	0	0	0	0	0	0	0	0	0	0	0	0	0	0
bac_ASV_18	0	0	0	0	0	0	0	0	0	0	0	0	0	0	0	0	0	0	0	0	0	0	0	0	0	0	0	0	0	0	0	0	0	0	0	0	0	0	0	0	0	0	0	0	0	0	0	0	0
bac_ASV_26	0	0	0	0	0	0	0	0	0	0	0	0	0	0	0	0	0	0	0	0	0	0	0	0	0	0	0	0	0	0	0	0	0	0	0	0	0	0	0	0	0	0	0	0	0	0	0	0	0
bac_ASV_80	0	0	0	0	0	0	0	0	0	0	0	0	0	0	0	0	0	0	0	0	0	0	0	0	0	0	0	0	0	0	0	0	0	0	0	0	0	0	0	0	0	0	0	0	0	0	0	0	0
bac_ASV_28	0	0	0	0	0	0	0	0	0	0	0	0	0	0	0	0	0	0	0	0	0	0	0	0	0	0	0	0	0	0	0	0	0	0	0	0	0	0	0	0	0	0	0	0	0	0	0	0	0
bac_ASV_21	0	0	0	0	0	0	0	0	0	0	0	0	0	0	0	0	0	0	0	0	0	0	0	0	0	0	0	0	0	0	0	0	0	0	0	0	0	0	0	0	0	0	0	0	0	0	0	0	0
bac_ASV_16	0	0	0	0	0	0	0	0	0	0	0	0	0	0	0	0	0	0	0	0	0	0	0	0	0	0	0	0	0	0	0	0	0	0	0	0	0	0	0	0	0	0	0	0	0	0	0	0	0
bac_ASV_19	0	0	0	0	0	0	0	0	0	0	0	0	0	0	0	0	0	0	0	0	0	0	0	0	0	0	0	0	0	0	0	0	0	0	0	0	0	0	0	0	0	0	0	0	0	0	0	0	0
bac_ASV_25	0	0	0	0	0	0	0	0	0	0	0	0	0	0	0	0	0	0	0	0	0	0	0	0	0	0	0	0	0	0	0	0	0	0	0	0	0	0	0	0	0	0	0	0	0	0	0	0	0
bac_ASV_20	0	0	0	0	0	0	0	0	0	0	0	0	0	0	0	0	0	0	0	0	0	0	0	0	0	0	0	0	0	0	0	0	0	0	0	0	0	0	0	0	0	0	0	0	0	0	0	0	0
bac_ASV_23	0	0	0	0	0	0	0	0	0	0	0	0	0	0	0	0	0	0	0	0	0	0	0	0	0	0	0	0	0	0	0	0	0	0	0	0	0	0	0	0	0	0	0	0	0	0	0	0	0
bac_ASV_29	0	0	0	0	0	0	0	0	0	0	0	0	0	0	0	0	0	0	0	0	0	0	0	0	0	0	0	0	0	0	0	0	0	0	0	0	0	0	0	0	0	0	0	0	0	0	0	0	0
bac_ASV_27	0	0	0	0	0	0	0	0	0	0	0	0	0	0	0	0	0	0	0	0	0	0	0	0	0	0	0	0	0	0	0	0	0	0	0	0	0	0	0	0	0	0	0	0	0	0	0	0	0
bac_ASV_24	0	0	0	0	0	0	0	0	0	0	0	0	0	0	0	0	0	0	0	0	0	0	0	0	0	0	0	0	0	0	0	0	0	0	0	0	0	0	0	0	0	0	0	0	0	0	0	0	0
bac_ASV_36	0	0	0	0	0	0	0	0	0	0	0	0	0	0	0	0	0	0	0	0	0	0	0	0	0	0	0	0	0	0	0	0	0	0	0	0	0	0	0	0	0	0	0	0	0	0	0	0	0
bac_ASV_51	0	0	0	0	0	0	0	0	0	0	0	0	0	0	0	0	0	0	0	0	0	0	0	0	0	0	0	0	0	0	0	0	0	0	0	0	0	0	0	0	0	0	0	0	0	0	0	0	0
bac_ASV_30	0	0	0	0	0	0	0	0	0	0	0	0	0	0	0	0	0	0	0	0	0	0	0	0	0	0	0	0	0	0	0	0	0	0	0	0	0	0	0	0	0	0	0	0	0	0	0	0	0
bac_ASV_32	0	0	0	0	0	0	0	0	0	0	0	0	0	0	0	0	0	0	0	0	0	0	0	0	0	0	0	0	0	0	0	0	0	0	0	0	0	0	0	0	0	0	0	0	0	0	0	0	0
bac_ASV_31	0	0	0	0	0	0	0	0	0	0	0	0	0	0	0	0	0	0	0	0	0	0	0	0	0	0	0	0	0	0	0	0	0	0	0	0	0	0	0	0	0	0	0	0	0	0	0	0	0
bac_ASV_33	0	0	0	0	0	0	0	0	0	0	0	0	0	0	0	0	0	0	0	0	0	0	0	0	0	0	0	0	0	0	0	0	0	0	0	0	0	0	0	0	0	0	0	0	0	0	0	0	0
bac_ASV_39	0	0	0	0	0	0	0	0	0	0	0	0	0	0	0	0	0	0	0	0	0	0	0	0	0	0	0	0	0	0	0	0	0	0	0	0	0	0	0	0	0	0	0	0	0	0	0	0	0
bac_ASV_37	0	0	0	0	0	0	0	0	0	0	0	0	0	0	0	0	0	0	0	0	0	0	0	0	0	0	0	0	0	0	0	0	0	0	0	0	0	0	0	0	0	0	0	0	0	0	0	0	0
bac_ASV_35	0	0	0	0	0	0	0	0	0	0	0	0	0	0	0	0	0	0	0	0	0	0	0	0	0	0	0	0	0	0	0	0	0	0	0	0	0	0	0	0	0	0	0	0	0	0	0	0	0
bac_ASV_34	0	0	0	0	0	0	0	0	0	0	0	0	0	0	0	0	0	0	0	0	0	0	0	0	0	0	0	0	0	0	0	0	0	0	0	0	0	0	0	0	0	0	0	0	0	0	0	0	0
bac_ASV_40	0	0	0	0	0	0	0	0	0	0	0	0	0	0	0	0	0	0	0	0	0	0	0	0	0	0	0	0	0	0	0	0	0	0	0	0	0	0	0	0	0	0	0	0	0	0	0	0	0
bac_ASV_47	0	0	0	0	0	0	0	0	0	0	0	0	0	0	0	0	0	0	0	0	0	0	0	0	0	0	0	0	0	0	0	0	0	0	0	0	0	0	0	0	0	0	0	0	0	0	0	0	0
bac_ASV_38	0	0	0	0	0	0	0	0	0	0	0	0	0	0	0	0	0	0	0	0	0	0	0	0	0	0	0	0	0	0	0	0	0	0	0	0	0	0	0	0	0	0	0	0	0	0	0	0	0
bac_ASV_43	0	0	0	0	0	0	0	0	0	0	0	0	0	0	0	0	0	0	0	0	0	0	0	0	0	0	0	0	0	0	0	0	0	0	0	0	0	0	0	0	0	0	0	0	0	0	0	0	0
bac_ASV_48	0	0	0	0	0	0	0	0	0	0	0	0	0	0	0	0	0	0	0	0	0	0	0	0	0	0	0	0	0	0	0	0	0	0	0	0	0	0	0	0	0	0	0	0	0	0	0	0	0
bac_ASV_435	0	0	0	0	0	0	0	0	0	0	0	0	0	0	0	0	0	0	0	0	0	0	0	0	0	0	0	0	0	0	0	0	0	0	0	0	0	0	0	0	0	0	0	0	0	0	0	0	0
bac_ASV_52	0	0	0	0	0	0	0	0	0	0	0	0	0	0	0	0	0	0	0	0	0	0	0	0	0	0	0	0	0	0	0	0	0	0	0	0	0	0	0	0	0	0	0	0	0	0	0	0	0
bac_ASV_54	0	0	0	0	0	0	0	0	0	0	0	0	0	0	0	0	0	0	0	0	0	0	0	0	0	0	0	0	0	0	0	0	0	0	0	0	0	0	0	0	0	0	0	0	0	0	0	0	0
bac_ASV_41	0	0	0	0	0	0	0	0	0	0	0	0	0	0	0	0	0	0	0	0	0	0	0	0	0	0	0	0	0	0	0	0	0	0	0	0	0	0	0	0	0	0	0	0	0	0	0	0	0
bac_ASV_49	0	0	0	0	0	0	0	0	0	0	0	0	0	0	0	0	0	0	0	0	0	0	0	0	0	0	0	0	0	0	0	0	0	0	0	0	0	0	0	0	0	0	0	0	0	0	0	0	0
bac_ASV_45	0	0	0	0	0	0	0	0	0	0	0	0	0	0	0	0	0	0	0	0	0	0	0	0	0	0	0	0	0	0	0	0	0	0	0	0	0	0	0	0	0	0	0	0	0	0	0	0	0
bac_ASV_58	0	0	0	0	0	0	0	0	0	0	0	0	0	0	0	0	0	0	0	0	0	0	0	0	0	0	0	0	0	0	0	0	0	0	0	0	0	0	0	0	0	0	0	0	0	0	0	0	0
bac_ASV_46	0	0	0	0	0	0	0	0	0	0	0	0	0	0	0	0	0	0	0	0	0	0	0	0	0	0	0	0	0	0	0	0	0	0	0	0	0	0	0	0	0	0	0	0	0	0	0	0	0
bac_ASV_53	0	0	0	0	0	0	0	0	0	0	0	0	0	0	0	0	0	0	0	0	0	0	0	0	0	0	0	0	0	0	0	0	0	0	0	0	0	0	0	0	0	0	0	0	0	0	0	0	0
bac_ASV_42	0	0	0	0	0	0	0	0	0	0	0	0	0	0	0	0	0	0	0	0	0	0	0	0	0	0	0	0	0	0	0	0	0	0	0	0	0	0	0	0	0	0	0	0	0	0	0	0	0
bac_ASV_62	0	0	0	0	0	0	0	0	0	0	0	0	0	0	0	0	0	0	0	0	0	0	0	0	0	0	0	0	0	0	0	0	0	0	0	0	0	0	0	0	0	0	0	0	0	0	0	0	0
bac_ASV_44	0	0	0	0	0	0	0	0	0	0	0	0	0	0	0	0	0	0	0	0	0	0	0	0	0	0	0	0	0	0	0	0	0	0	0	0	0	0	0	0	0	0	0	0	0	0	0	0	0
bac_ASV_86	0	0	0	0	0	0	0	0	0	0	0	0	0	0	0	0	0	0	0	0	0	0	0	0	0	0	0	0	0	0	0	0	0	0	0	0	0	0	0	0	0	0	0	0	0	0	0	0	0
bac_ASV_56	0	0	0	0	0	0	0	0	0	0	0	0	0	0	0	0	0	0	0	0	0	0	0	0	0	0	0	0	0	0	0	0	0	0	0	0	0	0	0	0	0	0	0	0	0	0	0	0	0
bac_ASV_50	0	0	0	0	0	0	0	0	0	0	0	0	0	0	0	0	0	0	0	0	0	0	0	0	0	0	0	0	0	0	0	0	0	0	0	0	0	0	0	0	0	0	0	0	0	0	0	0	0
bac_ASV_1799	0	0	0	0	0	0	0	0	0	0	0	0	0	0	0	0	0	0	0	0	0	0	0	0	0	0	0	0	0	0	0	0	0	0	0	0	0	0	0	0	0	0	0	0	0	0	0	0	0
bac_ASV_89	0	0	0	0	0	0	0	0	0	0	0	0	0	0	0	0	0	0	0	0	0	0	0	0	0	0	0	0	0	0	0	0	0	0	0	0	0	0	0	0	0	0	0	0	0	0	0	0	0
bac_ASV_70	0	0	0	0	0	0	0	0	0	0	0	0	0	0	0	0	0	0	0	0	0	0	0	0	0	0	0	0	0	0	0	0	0	0	0	0	0	0	0	0	0	0	0	0	0	0	0	0	0
bac_ASV_55	0	0	0	0	0	0	0	0	0	0	0	0	0	0	0	0	0	0	0	0	0	0	0	0	0	0	0	0	0	0	0	0	0	0	0	0	0	0	0	0	0	0	0	0	0	0	0	0	0
bac_ASV_60	0	0	0	0	0	0	0	0	0	0	0	0	0	0	0	0	0	0	0	0	0	0	0	0	0	0	0	0	0	0	0	0	0	0	0	0	0	0	0	0	0	0	0	0	0	0	0	0	0
bac_ASV_63	0	0	0	0	0	0	0	0	0	0	0	0	0	0	0	0	0	0	0	0	0	0	0	0	0	0	0	0	0	0	0	0	0	0	0	0	0	0	0	0	0	0	0	0	0	0	0	0	0
bac_ASV_66	0	0	0	0	0	0	0	0	0	0	0	0	0	0	0	0	0	0	0	0	0	0	0	0	0	0	0	0	0	0	0	0	0	0	0	0	0	0	0	0	0	0	0	0	0	0	0	0	0
bac_ASV_57	0	0	0	0	0	0	0	0	0	0	0	0	0	0	0	0	0	0	0	0	0	0	0	0	0	0	0	0	0	0	0	0	0	0	0	0	0	0	0	0	0	0	0	0	0	0	0	0	0
bac_ASV_72	0	0	0	0	0	0	0	0	0	0	0	0	0	0	0	0	0	0	0	0	0	0	0	0	0	0	0	0	0	0	0	0	0	0	0	0	0	0	0	0	0	0	0	0	0	0	0	0	0
bac_ASV_59	0	0	0	0	0	0	0	0	0	0	0	0	0	0	0	0	0	0	0	0	0	0	0	0	0	0	0	0	0	0	0	0	0	0	0	0	0	0	0	0	0	0	0	0	0	0	0	0	0
bac_ASV_65	0	0	0	0	0	0	0	0	0	0	0	0	0	0	0	0	0	0	0	0	0	0	0	0	0	0	0	0	0	0	0	0	0	0	0	0	0	0	0	0	0	0	0	0	0	0	0	0	0
bac_ASV_75	0	0	0	0	0	0	0	0	0	0	0	0	0	0	0	0	0	0	0	0	0	0	0	0	0	0	0	0	0	0	0	0	0	0	0	0	0	0	0	0	0	0	0	0	0	0	0	0	0
bac_ASV_61	0	0	0	0	0	0	0	0	0	0	0	0	0	0	0	0	0	0	0	0	0	0	0	0	0	0	0	0	0	0	0	0	0	0	0	0	0	0	0	0	0	0	0	0	0	0	0	0	0
bac_ASV_78	0	0	0	0	0	0	0	0	0	0	0	0	0	0	0	0	0	0	0	0	0	0	0	0	0	0	0	0	0	0	0	0	0	0	0	0	0	0	0	0	0	0	0	0	0	0	0	0	0
bac_ASV_71	0	0	0	0	0	0	0	0	0	0	0	0	0	0	0	0	0	0	0	0	0	0	0	0	0	0	0	0	0	0	0	0	0	0	0	0	0	0	0	0	0	0	0	0	0	0	0	0	0
bac_ASV_67	0	0	0	0	0	0	0	0	0	0	0	0	0	0	0	0	0	0	0	0	0	0	0	0	0	0	0	0	0	0	0	0	0	0	0	0	0	0	0	0	0	0	0	0	0	0	0	0	0
bac_ASV_116	0	0	0	0	0	0	0	0	0	0	0	0	0	0	0	0	0	0	0	0	0	0	0	0	0	0	0	0	0	0	0	0	0	0	0	0	0	0	0	0	0	0	0	0	0	0	0	0	0
bac_ASV_76	0	0	0	0	0	0	0	0	0	0	0	0	0	0	0	0	0	0	0	0	0	0	0	0	0	0	0	0	0	0	0	0	0	0	0	0	0	0	0	0	0	0	0	0	0	0	0	0	0
bac_ASV_77	0	0	0	0	0	0	0	0	0	0	0	0	0	0	0	0	0	0	0	0	0	0	0	0	0	0	0	0	0	0	0	0	0	0	0	0	0	0	0	0	0	0	0	0	0	0	0	0	0
bac_ASV_69	0	0	0	0	0	0	0	0	0	0	0	0	0	0	0	0	0	0	0	0	0	0	0	0	0	0	0	0	0	0	0	0	0	0	0	0	0	0	0	0	0	0	0	0	0	0	0	0	0
bac_ASV_84	0	0	0	0	0	0	0	0	0	0	0	0	0	0	0	0	0	0	0	0	0	0	0	0	0	0	0	0	0	0	0	0	0	0	0	0	0	0	0	0	0	0	0	0	0	0	0	0	0
bac_ASV_94	0	0	0	0	0	0	0	0	0	0	0	0	0	0	0	0	0	0	0	0	0	0	0	0	0	0	0	0	0	0	0	0	0	0	0	0	0	0	0	0	0	0	0	0	0	0	0	0	0
bac_ASV_73	0	0	0	0	0	0	0	0	0	0	0	0	0	0	0	0	0	0	0	0	0	0	0	0	0	0	0	0	0	0	0	0	0	0	0	0	0	0	0	0	0	0	0	0	0	0	0	0	0
bac_ASV_74	0	0	0	0	0	0	0	0	0	0	0	0	0	0	0	0	0	0	0	0	0	0	0	0	0	0	0	0	0	0	0	0	0	0	0	0	0	0	0	0	0	0	0	0	0	0	0	0	0
bac_ASV_81	0	0	0	0	0	0	0	0	0	0	0	0	0	0	0	0	0	0	0	0	0	0	0	0	0	0	0	0	0	0	0	0	0	0	0	0	0	0	0	0	0	0	0	0	0	0	0	0	0
bac_ASV_79	0	0	0	0	0	0	0	0	0	0	0	0	0	0	0	0	0	0	0	0	0	0	0	0	0	0	0	0	0	0	0	0	0	0	0	0	0	0	0	0	0	0	0	0	0	0	0	0	0
bac_ASV_90	0	0	0	0	0	0	0	0	0	0	0	0	0	0	0	0	0	0	0	0	0	0	0	0	0	0	0	0	0	0	0	0	0	0	0	0	0	0	0	0	0	0	0	0	0	0	0	0	0
bac_ASV_100	0	0	0	0	0	0	0	0	0	0	0	0	0	0	0	0	0	0	0	0	0	0	0	0	0	0	0	0	0	0	0	0	0	0	0	0	0	0	0	0	0	0	0	0	0	0	0	0	0
bac_ASV_88	0	0	0	0	0	0	0	0	0	0	0	0	0	0	0	0	0	0	0	0	0	0	0	0	0	0	0	0	0	0	0	0	0	0	0	0	0	0	0	0	0	0	0	0	0	0	0	0	0
bac_ASV_83	0	0	0	0	0	0	0	0	0	0	0	0	0	0	0	0	0	0	0	0	0	0	0	0	0	0	0	0	0	0	0	0	0	0	0	0	0	0	0	0	0	0	0	0	0	0	0	0	0
bac_ASV_82	0	0	0	0	0	0	0	0	0	0	0	0	0	0	0	0	0	0	0	0	0	0	0	0	0	0	0	0	0	0	0	0	0	0	0	0	0	0	0	0	0	0	0	0	0	0	0	0	0
bac_ASV_109	0	0	0	0	0	0	0	0	0	0	0	0	0	0	0	0	0	0	0	0	0	0	0	0	0	0	0	0	0	0	0	0	0	0	0	0	0	0	0	0	0	0	0	0	0	0	0	0	0
bac_ASV_106	0	0	0	0	0	0	0	0	0	0	0	0	0	0	0	0	0	0	0	0	0	0	0	0	0	0	0	0	0	0	0	0	0	0	0	0	0	0	0	0	0	0	0	0	0	0	0	0	0
bac_ASV_85	0	0	0	0	0	0	0	0	0	0	0	0	0	0	0	0	0	0	0	0	0	0	0	0	0	0	0	0	0	0	0	0	0	0	0	0	0	0	0	0	0	0	0	0	0	0	0	0	0
bac_ASV_112	0	0	0	0	0	0	0	0	0	0	0	0	0	0	0	0	0	0	0	0	0	0	0	0	0	0	0	0	0	0	0	0	0	0	0	0	0	0	0	0	0	0	0	0	0	0	0	0	0
bac_ASV_87	0	0	0	0	0	0	0	0	0	0	0	0	0	0	0	0	0	0	0	0	0	0	0	0	0	0	0	0	0	0	0	0	0	0	0	0	0	0	0	0	0	0	0	0	0	0	0	0	0
bac_ASV_91	0	0	0	0	0	0	0	0	0	0	0	0	0	0	0	0	0	0	0	0	0	0	0	0	0	0	0	0	0	0	0	0	0	0	0	0	0	0	0	0	0	0	0	0	0	0	0	0	0
bac_ASV_92	0	0	0	0	0	0	0	0	0	0	0	0	0	0	0	0	0	0	0	0	0	0	0	0	0	0	0	0	0	0	0	0	0	0	0	0	0	0	0	0	0	0	0	0	0	0	0	0	0
bac_ASV_97	0	0	0	0	0	0	0	0	0	0	0	0	0	0	0	0	0	0	0	0	0	0	0	0	0	0	0	0	0	0	0	0	0	0	0	0	0	0	0	0	0	0	0	0	0	0	0	0	0
bac_ASV_96	0	0	0	0	0	0	0	0	0	0	0	0	0	0	0	0	0	0	0	0	0	0	0	0	0	0	0	0	0	0	0	0	0	0	0	0	0	0	0	0	0	0	0	0	0	0	0	0	0
bac_ASV_93	0	0	0	0	0	0	0	0	0	0	0	0	0	0	0	0	0	0	0	0	0	0	0	0	0	0	0	0	0	0	0	0	0	0	0	0	0	0	0	0	0	0	0	0	0	0	0	0	0
bac_ASV_102	0	0	0	0	0	0	0	0	0	0	0	0	0	0	0	0	0	0	0	0	0	0	0	0	0	0	0	0	0	0	0	0	0	0	0	0	0	0	0	0	0	0	0	0	0	0	0	0	0
bac_ASV_103	0	0	0	0	0	0	0	0	0	0	0	0	0	0	0	0	0	0	0	0	0	0	0	0	0	0	0	0	0	0	0	0	0	0	0	0	0	0	0	0	0	0	0	0	0	0	0	0	0
bac_ASV_111	0	0	0	0	0	0	0	0	0	0	0	0	0	0	0	0	0	0	0	0	0	0	0	0	0	0	0	0	0	0	0	0	0	0	0	0	0	0	0	0	0	0	0	0	0	0	0	0	0
bac_ASV_119	0	0	0	0	0	0	0	0	0	0	0	0	0	0	0	0	0	0	0	0	0	0	0	0	0	0	0	0	0	0	0	0	0	0	0	0	0	0	0	0	0	0	0	0	0	0	0	0	0
bac_ASV_114	0	0	0	0	0	0	0	0	0	0	0	0	0	0	0	0	0	0	0	0	0	0	0	0	0	0	0	0	0	0	0	0	0	0	0	0	0	0	0	0	0	0	0	0	0	0	0	0	0
bac_ASV_104	0	0	0	0	0	0	0	0	0	0	0	0	0	0	0	0	0	0	0	0	0	0	0	0	0	0	0	0	0	0	0	0	0	0	0	0	0	0	0	0	0	0	0	0	0	0	0	0	0
bac_ASV_99	0	0	0	0	0	0	0	0	0	0	0	0	0	0	0	0	0	0	0	0	0	0	0	0	0	0	0	0	0	0	0	0	0	0	0	0	0	0	0	0	0	0	0	0	0	0	0	0	0
bac_ASV_105	0	0	0	0	0	0	0	0	0	0	0	0	0	0	0	0	0	0	0	0	0	0	0	0	0	0	0	0	0	0	0	0	0	0	0	0	0	0	0	0	0	0	0	0	0	0	0	0	0
bac_ASV_98	0	0	0	0	0	0	0	0	0	0	0	0	0	0	0	0	0	0	0	0	0	0	0	0	0	0	0	0	0	0	0	0	0	0	0	0	0	0	0	0	0	0	0	0	0	0	0	0	0
bac_ASV_101	0	0	0	0	0	0	0	0	0	0	0	0	0	0	0	0	0	0	0	0	0	0	0	0	0	0	0	0	0	0	0	0	0	0	0	0	0	0	0	0	0	0	0	0	0	0	0	0	0
bac_ASV_110	0	0	0	0	0	0	0	0	0	0	0	0	0	0	0	0	0	0	0	0	0	0	0	0	0	0	0	0	0	0	0	0	0	0	0	0	0	0	0	0	0	0	0	0	0	0	0	0	0
bac_ASV_127	0	0	0	0	0	0	0	0	0	0	0	0	0	0	0	0	0	0	0	0	0	0	0	0	0	0	0	0	0	0	0	0	0	0	0	0	0	0	0	0	0	0	0	0	0	0	0	0	0
bac_ASV_120	0	0	0	0	0	0	0	0	0	0	0	0	0	0	0	0	0	0	0	0	0	0	0	0	0	0	0	0	0	0	0	0	0	0	0	0	0	0	0	0	0	0	0	0	0	0	0	0	0
bac_ASV_113	0	0	0	0	0	0	0	0	0	0	0	0	0	0	0	0	0	0	0	0	0	0	0	0	0	0	0	0	0	0	0	0	0	0	0	0	0	0	0	0	0	0	0	0	0	0	0	0	0
bac_ASV_129	0	0	0	0	0	0	0	0	0	0	0	0	0	0	0	0	0	0	0	0	0	0	0	0	0	0	0	0	0	0	0	0	0	0	0	0	0	0	0	0	0	0	0	0	0	0	0	0	0
bac_ASV_107	0	0	0	0	0	0	0	0	0	0	0	0	0	0	0	0	0	0	0	0	0	0	0	0	0	0	0	0	0	0	0	0	0	0	0	0	0	0	0	0	0	0	0	0	0	0	0	0	0
bac_ASV_180	0	0	0	0	0	0	0	0	0	0	0	0	0	0	0	0	0	0	0	0	0	0	0	0	0	0	0	0	0	0	0	0	0	0	0	0	0	0	0	0	0	0	0	0	0	0	0	0	0
bac_ASV_108	0	0	0	0	0	0	0	0	0	0	0	0	0	0	0	0	0	0	0	0	0	0	0	0	0	0	0	0	0	0	0	0	0	0	0	0	0	0	0	0	0	0	0	0	0	0	0	0	0
bac_ASV_115	0	0	0	0	0	0	0	0	0	0	0	0	0	0	0	0	0	0	0	0	0	0	0	0	0	0	0	0	0	0	0	0	0	0	0	0	0	0	0	0	0	0	0	0	0	0	0	0	0
bac_ASV_118	0	0	0	0	0	0	0	0	0	0	0	0	0	0	0	0	0	0	0	0	0	0	0	0	0	0	0	0	0	0	0	0	0	0	0	0	0	0	0	0	0	0	0	0	0	0	0	0	0
bac_ASV_168	0	0	0	0	0	0	0	0	0	0	0	0	0	0	0	0	0	0	0	0	0	0	0	0	0	0	0	0	0	0	0	0	0	0	0	0	0	0	0	0	0	0	0	0	0	0	0	0	0
bac_ASV_136	0	0	0	0	0	0	0	0	0	0	0	0	0	0	0	0	0	0	0	0	0	0	0	0	0	0	0	0	0	0	0	0	0	0	0	0	0	0	0	0	0	0	0	0	0	0	0	0	0
bac_ASV_121	0	0	0	0	0	0	0	0	0	0	0	0	0	0	0	0	0	0	0	0	0	0	0	0	0	0	0	0	0	0	0	0	0	0	0	0	0	0	0	0	0	0	0	0	0	0	0	0	0
bac_ASV_117	0	0	0	0	0	0	0	0	0	0	0	0	0	0	0	0	0	0	0	0	0	0	0	0	0	0	0	0	0	0	0	0	0	0	0	0	0	0	0	0	0	0	0	0	0	0	0	0	0
bac_ASV_122	0	0	0	0	0	0	0	0	0	0	0	0	0	0	0	0	0	0	0	0	0	0	0	0	0	0	0	0	0	0	0	0	0	0	0	0	0	0	0	0	0	0	0	0	0	0	0	0	0
bac_ASV_123	0	0	0	0	0	0	0	0	0	0	0	0	0	0	0	0	0	0	0	0	0	0	0	0	0	0	0	0	0	0	0	0	0	0	0	0	0	0	0	0	0	0	0	0	0	0	0	0	0
bac_ASV_135	0	0	0	0	0	0	0	0	0	0	0	0	0	0	0	0	0	0	0	0	0	0	0	0	0	0	0	0	0	0	0	0	0	0	0	0	0	0	0	0	0	0	0	0	0	0	0	0	0
bac_ASV_161	0	0	0	0	0	0	0	0	0	0	0	0	0	0	0	0	0	0	0	0	0	0	0	0	0	0	0	0	0	0	0	0	0	0	0	0	0	0	0	0	0	0	0	0	0	0	0	0	0
bac_ASV_149	0	0	0	0	0	0	0	0	0	0	0	0	0	0	0	0	0	0	0	0	0	0	0	0	0	0	0	0	0	0	0	0	0	0	0	0	0	0	0	0	0	0	0	0	0	0	0	0	0
bac_ASV_126	0	0	0	0	0	0	0	0	0	0	0	0	0	0	0	0	0	0	0	0	0	0	0	0	0	0	0	0	0	0	0	0	0	0	0	0	0	0	0	0	0	0	0	0	0	0	0	0	0
bac_ASV_131	0	0	0	0	0	0	0	0	0	0	0	0	0	0	0	0	0	0	0	0	0	0	0	0	0	0	0	0	0	0	0	0	0	0	0	0	0	0	0	0	0	0	0	0	0	0	0	0	0
bac_ASV_124	0	0	0	0	0	0	0	0	0	0	0	0	0	0	0	0	0	0	0	0	0	0	0	0	0	0	0	0	0	0	0	0	0	0	0	0	0	0	0	0	0	0	0	0	0	0	0	0	0
bac_ASV_125	0	0	0	0	0	0	0	0	0	0	0	0	0	0	0	0	0	0	0	0	0	0	0	0	0	0	0	0	0	0	0	0	0	0	0	0	0	0	0	0	0	0	0	0	0	0	0	0	0
bac_ASV_142	0	0	0	0	0	0	0	0	0	0	0	0	0	0	0	0	0	0	0	0	0	0	0	0	0	0	0	0	0	0	0	0	0	0	0	0	0	0	0	0	0	0	0	0	0	0	0	0	0
bac_ASV_188	0	0	0	0	0	0	0	0	0	0	0	0	0	0	0	0	0	0	0	0	0	0	0	0	0	0	0	0	0	0	0	0	0	0	0	0	0	0	0	0	0	0	0	0	0	0	0	0	0
bac_ASV_128	0	0	0	0	0	0	0	0	0	0	0	0	0	0	0	0	0	0	0	0	0	0	0	0	0	0	0	0	0	0	0	0	0	0	0	0	0	0	0	0	0	0	0	0	0	0	0	0	0
bac_ASV_132	0	0	0	0	0	0	0	0	0	0	0	0	0	0	0	0	0	0	0	0	0	0	0	0	0	0	0	0	0	0	0	0	0	0	0	0	0	0	0	0	0	0	0	0	0	0	0	0	0
bac_ASV_130	0	0	0	0	0	0	0	0	0	0	0	0	0	0	0	0	0	0	0	0	0	0	0	0	0	0	0	0	0	0	0	0	0	0	0	0	0	0	0	0	0	0	0	0	0	0	0	0	0
bac_ASV_166	0	0	0	0	0	0	0	0	0	0	0	0	0	0	0	0	0	0	0	0	0	0	0	0	0	0	0	0	0	0	0	0	0	0	0	0	0	0	0	0	0	0	0	0	0	0	0	0	0
bac_ASV_133	0	0	0	0	0	0	0	0	0	0	0	0	0	0	0	0	0	0	0	0	0	0	0	0	0	0	0	0	0	0	0	0	0	0	0	0	0	0	0	0	0	0	0	0	0	0	0	0	0
bac_ASV_144	0	0	0	0	0	0	0	0	0	0	0	0	0	0	0	0	0	0	0	0	0	0	0	0	0	0	0	0	0	0	0	0	0	0	0	0	0	0	0	0	0	0	0	0	0	0	0	0	0
bac_ASV_134	0	0	0	0	0	0	0	0	0	0	0	0	0	0	0	0	0	0	0	0	0	0	0	0	0	0	0	0	0	0	0	0	0	0	0	0	0	0	0	0	0	0	0	0	0	0	0	0	0
bac_ASV_138	0	0	0	0	0	0	0	0	0	0	0	0	0	0	0	0	0	0	0	0	0	0	0	0	0	0	0	0	0	0	0	0	0	0	0	0	0	0	0	0	0	0	0	0	0	0	0	0	0
bac_ASV_150	0	0	0	0	0	0	0	0	0	0	0	0	0	0	0	0	0	0	0	0	0	0	0	0	0	0	0	0	0	0	0	0	0	0	0	0	0	0	0	0	0	0	0	0	0	0	0	0	0
bac_ASV_163	0	0	0	0	0	0	0	0	0	0	0	0	0	0	0	0	0	0	0	0	0	0	0	0	0	0	0	0	0	0	0	0	0	0	0	0	0	0	0	0	0	0	0	0	0	0	0	0	0
bac_ASV_226	0	0	0	0	0	0	0	0	0	0	0	0	0	0	0	0	0	0	0	0	0	0	0	0	0	0	0	0	0	0	0	0	0	0	0	0	0	0	0	0	0	0	0	0	0	0	0	0	0
bac_ASV_140	0	0	0	0	0	0	0	0	0	0	0	0	0	0	0	0	0	0	0	0	0	0	0	0	0	0	0	0	0	0	0	0	0	0	0	0	0	0	0	0	0	0	0	0	0	0	0	0	0
bac_ASV_235	0	0	0	0	0	0	0	0	0	0	0	0	0	0	0	0	0	0	0	0	0	0	0	0	0	0	0	0	0	0	0	0	0	0	0	0	0	0	0	0	0	0	0	0	0	0	0	0	0
bac_ASV_162	0	0	0	0	0	0	0	0	0	0	0	0	0	0	0	0	0	0	0	0	0	0	0	0	0	0	0	0	0	0	0	0	0	0	0	0	0	0	0	0	0	0	0	0	0	0	0	0	0
bac_ASV_145	0	0	0	0	0	0	0	0	0	0	0	0	0	0	0	0	0	0	0	0	0	0	0	0	0	0	0	0	0	0	0	0	0	0	0	0	0	0	0	0	0	0	0	0	0	0	0	0	0
bac_ASV_158	0	0	0	0	0	0	0	0	0	0	0	0	0	0	0	0	0	0	0	0	0	0	0	0	0	0	0	0	0	0	0	0	0	0	0	0	0	0	0	0	0	0	0	0	0	0	0	0	0
bac_ASV_174	0	0	0	0	0	0	0	0	0	0	0	0	0	0	0	0	0	0	0	0	0	0	0	0	0	0	0	0	0	0	0	0	0	0	0	0	0	0	0	0	0	0	0	0	0	0	0	0	0
bac_ASV_137	0	0	0	0	0	0	0	0	0	0	0	0	0	0	0	0	0	0	0	0	0	0	0	0	0	0	0	0	0	0	0	0	0	0	0	0	0	0	0	0	0	0	0	0	0	0	0	0	0
bac_ASV_154	0	0	0	0	0	0	0	0	0	0	0	0	0	0	0	0	0	0	0	0	0	0	0	0	0	0	0	0	0	0	0	0	0	0	0	0	0	0	0	0	0	0	0	0	0	0	0	0	0
bac_ASV_179	0	0	0	0	0	0	0	0	0	0	0	0	0	0	0	0	0	0	0	0	0	0	0	0	0	0	0	0	0	0	0	0	0	0	0	0	0	0	0	0	0	0	0	0	0	0	0	0	0
bac_ASV_139	0	0	0	0	0	0	0	0	0	0	0	0	0	0	0	0	0	0	0	0	0	0	0	0	0	0	0	0	0	0	0	0	0	0	0	0	0	0	0	0	0	0	0	0	0	0	0	0	0
bac_ASV_156	0	0	0	0	0	0	0	0	0	0	0	0	0	0	0	0	0	0	0	0	0	0	0	0	0	0	0	0	0	0	0	0	0	0	0	0	0	0	0	0	0	0	0	0	0	0	0	0	0
bac_ASV_151	0	0	0	0	0	0	0	0	0	0	0	0	0	0	0	0	0	0	0	0	0	0	0	0	0	0	0	0	0	0	0	0	0	0	0	0	0	0	0	0	0	0	0	0	0	0	0	0	0
bac_ASV_185	0	0	0	0	0	0	0	0	0	0	0	0	0	0	0	0	0	0	0	0	0	0	0	0	0	0	0	0	0	0	0	0	0	0	0	0	0	0	0	0	0	0	0	0	0	0	0	0	0
bac_ASV_146	0	0	0	0	0	0	0	0	0	0	0	0	0	0	0	0	0	0	0	0	0	0	0	0	0	0	0	0	0	0	0	0	0	0	0	0	0	0	0	0	0	0	0	0	0	0	0	0	0
bac_ASV_167	0	0	0	0	0	0	0	0	0	0	0	0	0	0	0	0	0	0	0	0	0	0	0	0	0	0	0	0	0	0	0	0	0	0	0	0	0	0	0	0	0	0	0	0	0	0	0	0	0
bac_ASV_171	0	0	0	0	0	0	0	0	0	0	0	0	0	0	0	0	0	0	0	0	0	0	0	0	0	0	0	0	0	0	0	0	0	0	0	0	0	0	0	0	0	0	0	0	0	0	0	0	0
bac_ASV_165	0	0	0	0	0	0	0	0	0	0	0	0	0	0	0	0	0	0	0	0	0	0	0	0	0	0	0	0	0	0	0	0	0	0	0	0	0	0	0	0	0	0	0	0	0	0	0	0	0
bac_ASV_147	0	0	0	0	0	0	0	0	0	0	0	0	0	0	0	0	0	0	0	0	0	0	0	0	0	0	0	0	0	0	0	0	0	0	0	0	0	0	0	0	0	0	0	0	0	0	0	0	0
bac_ASV_183	0	0	0	0	0	0	0	0	0	0	0	0	0	0	0	0	0	0	0	0	0	0	0	0	0	0	0	0	0	0	0	0	0	0	0	0	0	0	0	0	0	0	0	0	0	0	0	0	0
bac_ASV_148	0	0	0	0	0	0	0	0	0	0	0	0	0	0	0	0	0	0	0	0	0	0	0	0	0	0	0	0	0	0	0	0	0	0	0	0	0	0	0	0	0	0	0	0	0	0	0	0	0
bac_ASV_157	0	0	0	0	0	0	0	0	0	0	0	0	0	0	0	0	0	0	0	0	0	0	0	0	0	0	0	0	0	0	0	0	0	0	0	0	0	0	0	0	0	0	0	0	0	0	0	0	0
bac_ASV_164	0	0	0	0	0	0	0	0	0	0	0	0	0	0	0	0	0	0	0	0	0	0	0	0	0	0	0	0	0	0	0	0	0	0	0	0	0	0	0	0	0	0	0	0	0	0	0	0	0
bac_ASV_152	0	0	0	0	0	0	0	0	0	0	0	0	0	0	0	0	0	0	0	0	0	0	0	0	0	0	0	0	0	0	0	0	0	0	0	0	0	0	0	0	0	0	0	0	0	0	0	0	0
bac_ASV_143	0	0	0	0	0	0	0	0	0	0	0	0	0	0	0	0	0	0	0	0	0	0	0	0	0	0	0	0	0	0	0	0	0	0	0	0	0	0	0	0	0	0	0	0	0	0	0	0	0
bac_ASV_189	0	0	0	0	0	0	0	0	0	0	0	0	0	0	0	0	0	0	0	0	0	0	0	0	0	0	0	0	0	0	0	0	0	0	0	0	0	0	0	0	0	0	0	0	0	0	0	0	0
bac_ASV_172	0	0	0	0	0	0	0	0	0	0	0	0	0	0	0	0	0	0	0	0	0	0	0	0	0	0	0	0	0	0	0	0	0	0	0	0	0	0	0	0	0	0	0	0	0	0	0	0	0
bac_ASV_159	0	0	0	0	0	0	0	0	0	0	0	0	0	0	0	0	0	0	0	0	0	0	0	0	0	0	0	0	0	0	0	0	0	0	0	0	0	0	0	0	0	0	0	0	0	0	0	0	0
bac_ASV_220	0	0	0	0	0	0	0	0	0	0	0	0	0	0	0	0	0	0	0	0	0	0	0	0	0	0	0	0	0	0	0	0	0	0	0	0	0	0	0	0	0	0	0	0	0	0	0	0	0
bac_ASV_170	0	0	0	0	0	0	0	0	0	0	0	0	0	0	0	0	0	0	0	0	0	0	0	0	0	0	0	0	0	0	0	0	0	0	0	0	0	0	0	0	0	0	0	0	0	0	0	0	0
bac_ASV_182	0	0	0	0	0	0	0	0	0	0	0	0	0	0	0	0	0	0	0	0	0	0	0	0	0	0	0	0	0	0	0	0	0	0	0	0	0	0	0	0	0	0	0	0	0	0	0	0	0
bac_ASV_155	0	0	0	0	0	0	0	0	0	0	0	0	0	0	0	0	0	0	0	0	0	0	0	0	0	0	0	0	0	0	0	0	0	0	0	0	0	0	0	0	0	0	0	0	0	0	0	0	0
bac_ASV_160	0	0	0	0	0	0	0	0	0	0	0	0	0	0	0	0	0	0	0	0	0	0	0	0	0	0	0	0	0	0	0	0	0	0	0	0	0	0	0	0	0	0	0	0	0	0	0	0	0
bac_ASV_153	0	0	0	0	0	0	0	0	0	0	0	0	0	0	0	0	0	0	0	0	0	0	0	0	0	0	0	0	0	0	0	0	0	0	0	0	0	0	0	0	0	0	0	0	0	0	0	0	0
bac_ASV_175	0	0	0	0	0	0	0	0	0	0	0	0	0	0	0	0	0	0	0	0	0	0	0	0	0	0	0	0	0	0	0	0	0	0	0	0	0	0	0	0	0	0	0	0	0	0	0	0	0
bac_ASV_202	0	0	0	0	0	0	0	0	0	0	0	0	0	0	0	0	0	0	0	0	0	0	0	0	0	0	0	0	0	0	0	0	0	0	0	0	0	0	0	0	0	0	0	0	0	0	0	0	0
bac_ASV_176	0	0	0	0	0	0	0	0	0	0	0	0	0	0	0	0	0	0	0	0	0	0	0	0	0	0	0	0	0	0	0	0	0	0	0	0	0	0	0	0	0	0	0	0	0	0	0	0	0
bac_ASV_169	0	0	0	0	0	0	0	0	0	0	0	0	0	0	0	0	0	0	0	0	0	0	0	0	0	0	0	0	0	0	0	0	0	0	0	0	0	0	0	0	0	0	0	0	0	0	0	0	0
bac_ASV_173	0	0	0	0	0	0	0	0	0	0	0	0	0	0	0	0	0	0	0	0	0	0	0	0	0	0	0	0	0	0	0	0	0	0	0	0	0	0	0	0	0	0	0	0	0	0	0	0	0
bac_ASV_177	0	0	0	0	0	0	0	0	0	0	0	0	0	0	0	0	0	0	0	0	0	0	0	0	0	0	0	0	0	0	0	0	0	0	0	0	0	0	0	0	0	0	0	0	0	0	0	0	0
bac_ASV_181	0	0	0	0	0	0	0	0	0	0	0	0	0	0	0	0	0	0	0	0	0	0	0	0	0	0	0	0	0	0	0	0	0	0	0	0	0	0	0	0	0	0	0	0	0	0	0	0	0
bac_ASV_194	0	0	0	0	0	0	0	0	0	0	0	0	0	0	0	0	0	0	0	0	0	0	0	0	0	0	0	0	0	0	0	0	0	0	0	0	0	0	0	0	0	0	0	0	0	0	0	0	0
bac_ASV_196	0	0	0	0	0	0	0	0	0	0	0	0	0	0	0	0	0	0	0	0	0	0	0	0	0	0	0	0	0	0	0	0	0	0	0	0	0	0	0	0	0	0	0	0	0	0	0	0	0
bac_ASV_186	0	0	0	0	0	0	0	0	0	0	0	0	0	0	0	0	0	0	0	0	0	0	0	0	0	0	0	0	0	0	0	0	0	0	0	0	0	0	0	0	0	0	0	0	0	0	0	0	0
bac_ASV_178	0	0	0	0	0	0	0	0	0	0	0	0	0	0	0	0	0	0	0	0	0	0	0	0	0	0	0	0	0	0	0	0	0	0	0	0	0	0	0	0	0	0	0	0	0	0	0	0	0
bac_ASV_206	0	0	0	0	0	0	0	0	0	0	0	0	0	0	0	0	0	0	0	0	0	0	0	0	0	0	0	0	0	0	0	0	0	0	0	0	0	0	0	0	0	0	0	0	0	0	0	0	0
bac_ASV_193	0	0	0	0	0	0	0	0	0	0	0	0	0	0	0	0	0	0	0	0	0	0	0	0	0	0	0	0	0	0	0	0	0	0	0	0	0	0	0	0	0	0	0	0	0	0	0	0	0
bac_ASV_201	0	0	0	0	0	0	0	0	0	0	0	0	0	0	0	0	0	0	0	0	0	0	0	0	0	0	0	0	0	0	0	0	0	0	0	0	0	0	0	0	0	0	0	0	0	0	0	0	0
bac_ASV_199	0	0	0	0	0	0	0	0	0	0	0	0	0	0	0	0	0	0	0	0	0	0	0	0	0	0	0	0	0	0	0	0	0	0	0	0	0	0	0	0	0	0	0	0	0	0	0	0	0
bac_ASV_187	0	0	0	0	0	0	0	0	0	0	0	0	0	0	0	0	0	0	0	0	0	0	0	0	0	0	0	0	0	0	0	0	0	0	0	0	0	0	0	0	0	0	0	0	0	0	0	0	0
bac_ASV_227	0	0	0	0	0	0	0	0	0	0	0	0	0	0	0	0	0	0	0	0	0	0	0	0	0	0	0	0	0	0	0	0	0	0	0	0	0	0	0	0	0	0	0	0	0	0	0	0	0
bac_ASV_184	0	0	0	0	0	0	0	0	0	0	0	0	0	0	0	0	0	0	0	0	0	0	0	0	0	0	0	0	0	0	0	0	0	0	0	0	0	0	0	0	0	0	0	0	0	0	0	0	0
bac_ASV_210	0	0	0	0	0	0	0	0	0	0	0	0	0	0	0	0	0	0	0	0	0	0	0	0	0	0	0	0	0	0	0	0	0	0	0	0	0	0	0	0	0	0	0	0	0	0	0	0	0
bac_ASV_205	0	0	0	0	0	0	0	0	0	0	0	0	0	0	0	0	0	0	0	0	0	0	0	0	0	0	0	0	0	0	0	0	0	0	0	0	0	0	0	0	0	0	0	0	0	0	0	0	0
bac_ASV_198	0	0	0	0	0	0	0	0	0	0	0	0	0	0	0	0	0	0	0	0	0	0	0	0	0	0	0	0	0	0	0	0	0	0	0	0	0	0	0	0	0	0	0	0	0	0	0	0	0
bac_ASV_192	0	0	0	0	0	0	0	0	0	0	0	0	0	0	0	0	0	0	0	0	0	0	0	0	0	0	0	0	0	0	0	0	0	0	0	0	0	0	0	0	0	0	0	0	0	0	0	0	0
bac_ASV_191	0	0	0	0	0	0	0	0	0	0	0	0	0	0	0	0	0	0	0	0	0	0	0	0	0	0	0	0	0	0	0	0	0	0	0	0	0	0	0	0	0	0	0	0	0	0	0	0	0
bac_ASV_190	0	0	0	0	0	0	0	0	0	0	0	0	0	0	0	0	0	0	0	0	0	0	0	0	0	0	0	0	0	0	0	0	0	0	0	0	0	0	0	0	0	0	0	0	0	0	0	0	0
bac_ASV_217	0	0	0	0	0	0	0	0	0	0	0	0	0	0	0	0	0	0	0	0	0	0	0	0	0	0	0	0	0	0	0	0	0	0	0	0	0	0	0	0	0	0	0	0	0	0	0	0	0
bac_ASV_203	0	0	0	0	0	0	0	0	0	0	0	0	0	0	0	0	0	0	0	0	0	0	0	0	0	0	0	0	0	0	0	0	0	0	0	0	0	0	0	0	0	0	0	0	0	0	0	0	0
bac_ASV_228	0	0	0	0	0	0	0	0	0	0	0	0	0	0	0	0	0	0	0	0	0	0	0	0	0	0	0	0	0	0	0	0	0	0	0	0	0	0	0	0	0	0	0	0	0	0	0	0	0
bac_ASV_229	0	0	0	0	0	0	0	0	0	0	0	0	0	0	0	0	0	0	0	0	0	0	0	0	0	0	0	0	0	0	0	0	0	0	0	0	0	0	0	0	0	0	0	0	0	0	0	0	0
bac_ASV_245	0	0	0	0	0	0	0	0	0	0	0	0	0	0	0	0	0	0	0	0	0	0	0	0	0	0	0	0	0	0	0	0	0	0	0	0	0	0	0	0	0	0	0	0	0	0	0	0	0
bac_ASV_211	0	0	0	0	0	0	0	0	0	0	0	0	0	0	0	0	0	0	0	0	0	0	0	0	0	0	0	0	0	0	0	0	0	0	0	0	0	0	0	0	0	0	0	0	0	0	0	0	0
bac_ASV_214	0	0	0	0	0	0	0	0	0	0	0	0	0	0	0	0	0	0	0	0	0	0	0	0	0	0	0	0	0	0	0	0	0	0	0	0	0	0	0	0	0	0	0	0	0	0	0	0	0
bac_ASV_223	0	0	0	0	0	0	0	0	0	0	0	0	0	0	0	0	0	0	0	0	0	0	0	0	0	0	0	0	0	0	0	0	0	0	0	0	0	0	0	0	0	0	0	0	0	0	0	0	0
bac_ASV_195	0	0	0	0	0	0	0	0	0	0	0	0	0	0	0	0	0	0	0	0	0	0	0	0	0	0	0	0	0	0	0	0	0	0	0	0	0	0	0	0	0	0	0	0	0	0	0	0	0
bac_ASV_219	0	0	0	0	0	0	0	0	0	0	0	0	0	0	0	0	0	0	0	0	0	0	0	0	0	0	0	0	0	0	0	0	0	0	0	0	0	0	0	0	0	0	0	0	0	0	0	0	0
bac_ASV_230	0	0	0	0	0	0	0	0	0	0	0	0	0	0	0	0	0	0	0	0	0	0	0	0	0	0	0	0	0	0	0	0	0	0	0	0	0	0	0	0	0	0	0	0	0	0	0	0	0
bac_ASV_221	0	0	0	0	0	0	0	0	0	0	0	0	0	0	0	0	0	0	0	0	0	0	0	0	0	0	0	0	0	0	0	0	0	0	0	0	0	0	0	0	0	0	0	0	0	0	0	0	0
bac_ASV_197	0	0	0	0	0	0	0	0	0	0	0	0	0	0	0	0	0	0	0	0	0	0	0	0	0	0	0	0	0	0	0	0	0	0	0	0	0	0	0	0	0	0	0	0	0	0	0	0	0
bac_ASV_200	0	0	0	0	0	0	0	0	0	0	0	0	0	0	0	0	0	0	0	0	0	0	0	0	0	0	0	0	0	0	0	0	0	0	0	0	0	0	0	0	0	0	0	0	0	0	0	0	0
bac_ASV_204	0	0	0	0	0	0	0	0	0	0	0	0	0	0	0	0	0	0	0	0	0	0	0	0	0	0	0	0	0	0	0	0	0	0	0	0	0	0	0	0	0	0	0	0	0	0	0	0	0
bac_ASV_249	0	0	0	0	0	0	0	0	0	0	0	0	0	0	0	0	0	0	0	0	0	0	0	0	0	0	0	0	0	0	0	0	0	0	0	0	0	0	0	0	0	0	0	0	0	0	0	0	0
bac_ASV_213	0	0	0	0	0	0	0	0	0	0	0	0	0	0	0	0	0	0	0	0	0	0	0	0	0	0	0	0	0	0	0	0	0	0	0	0	0	0	0	0	0	0	0	0	0	0	0	0	0
bac_ASV_207	0	0	0	0	0	0	0	0	0	0	0	0	0	0	0	0	0	0	0	0	0	0	0	0	0	0	0	0	0	0	0	0	0	0	0	0	0	0	0	0	0	0	0	0	0	0	0	0	0
bac_ASV_218	0	0	0	0	0	0	0	0	0	0	0	0	0	0	0	0	0	0	0	0	0	0	0	0	0	0	0	0	0	0	0	0	0	0	0	0	0	0	0	0	0	0	0	0	0	0	0	0	0
bac_ASV_251	0	0	0	0	0	0	0	0	0	0	0	0	0	0	0	0	0	0	0	0	0	0	0	0	0	0	0	0	0	0	0	0	0	0	0	0	0	0	0	0	0	0	0	0	0	0	0	0	0
bac_ASV_224	0	0	0	0	0	0	0	0	0	0	0	0	0	0	0	0	0	0	0	0	0	0	0	0	0	0	0	0	0	0	0	0	0	0	0	0	0	0	0	0	0	0	0	0	0	0	0	0	0
bac_ASV_209	0	0	0	0	0	0	0	0	0	0	0	0	0	0	0	0	0	0	0	0	0	0	0	0	0	0	0	0	0	0	0	0	0	0	0	0	0	0	0	0	0	0	0	0	0	0	0	0	0
bac_ASV_257	0	0	0	0	0	0	0	0	0	0	0	0	0	0	0	0	0	0	0	0	0	0	0	0	0	0	0	0	0	0	0	0	0	0	0	0	0	0	0	0	0	0	0	0	0	0	0	0	0
bac_ASV_208	0	0	0	0	0	0	0	0	0	0	0	0	0	0	0	0	0	0	0	0	0	0	0	0	0	0	0	0	0	0	0	0	0	0	0	0	0	0	0	0	0	0	0	0	0	0	0	0	0
bac_ASV_569	0	0	0	0	0	0	0	0	0	0	0	0	0	0	0	0	0	0	0	0	0	0	0	0	0	0	0	0	0	0	0	0	0	0	0	0	0	0	0	0	0	0	0	0	0	0	0	0	0
bac_ASV_232	0	0	0	0	0	0	0	0	0	0	0	0	0	0	0	0	0	0	0	0	0	0	0	0	0	0	0	0	0	0	0	0	0	0	0	0	0	0	0	0	0	0	0	0	0	0	0	0	0
bac_ASV_222	0	0	0	0	0	0	0	0	0	0	0	0	0	0	0	0	0	0	0	0	0	0	0	0	0	0	0	0	0	0	0	0	0	0	0	0	0	0	0	0	0	0	0	0	0	0	0	0	0
bac_ASV_215	0	0	0	0	0	0	0	0	0	0	0	0	0	0	0	0	0	0	0	0	0	0	0	0	0	0	0	0	0	0	0	0	0	0	0	0	0	0	0	0	0	0	0	0	0	0	0	0	0
bac_ASV_1839	0	0	0	0	0	0	0	0	0	0	0	0	0	0	0	0	0	0	0	0	0	0	0	0	0	0	0	0	0	0	0	0	0	0	0	0	0	0	0	0	0	0	0	0	0	0	0	0	0
bac_ASV_212	0	0	0	0	0	0	0	0	0	0	0	0	0	0	0	0	0	0	0	0	0	0	0	0	0	0	0	0	0	0	0	0	0	0	0	0	0	0	0	0	0	0	0	0	0	0	0	0	0
bac_ASV_258	0	0	0	0	0	0	0	0	0	0	0	0	0	0	0	0	0	0	0	0	0	0	0	0	0	0	0	0	0	0	0	0	0	0	0	0	0	0	0	0	0	0	0	0	0	0	0	0	0
bac_ASV_269	0	0	0	0	0	0	0	0	0	0	0	0	0	0	0	0	0	0	0	0	0	0	0	0	0	0	0	0	0	0	0	0	0	0	0	0	0	0	0	0	0	0	0	0	0	0	0	0	0
bac_ASV_225	0	0	0	0	0	0	0	0	0	0	0	0	0	0	0	0	0	0	0	0	0	0	0	0	0	0	0	0	0	0	0	0	0	0	0	0	0	0	0	0	0	0	0	0	0	0	0	0	0
bac_ASV_216	0	0	0	0	0	0	0	0	0	0	0	0	0	0	0	0	0	0	0	0	0	0	0	0	0	0	0	0	0	0	0	0	0	0	0	0	0	0	0	0	0	0	0	0	0	0	0	0	0
bac_ASV_238	0	0	0	0	0	0	0	0	0	0	0	0	0	0	0	0	0	0	0	0	0	0	0	0	0	0	0	0	0	0	0	0	0	0	0	0	0	0	0	0	0	0	0	0	0	0	0	0	0
bac_ASV_261	0	0	0	0	0	0	0	0	0	0	0	0	0	0	0	0	0	0	0	0	0	0	0	0	0	0	0	0	0	0	0	0	0	0	0	0	0	0	0	0	0	0	0	0	0	0	0	0	0
bac_ASV_233	0	0	0	0	0	0	0	0	0	0	0	0	0	0	0	0	0	0	0	0	0	0	0	0	0	0	0	0	0	0	0	0	0	0	0	0	0	0	0	0	0	0	0	0	0	0	0	0	0
bac_ASV_239	0	0	0	0	0	0	0	0	0	0	0	0	0	0	0	0	0	0	0	0	0	0	0	0	0	0	0	0	0	0	0	0	0	0	0	0	0	0	0	0	0	0	0	0	0	0	0	0	0
bac_ASV_231	0	0	0	0	0	0	0	0	0	0	0	0	0	0	0	0	0	0	0	0	0	0	0	0	0	0	0	0	0	0	0	0	0	0	0	0	0	0	0	0	0	0	0	0	0	0	0	0	0
bac_ASV_234	0	0	0	0	0	0	0	0	0	0	0	0	0	0	0	0	0	0	0	0	0	0	0	0	0	0	0	0	0	0	0	0	0	0	0	0	0	0	0	0	0	0	0	0	0	0	0	0	0
bac_ASV_263	0	0	0	0	0	0	0	0	0	0	0	0	0	0	0	0	0	0	0	0	0	0	0	0	0	0	0	0	0	0	0	0	0	0	0	0	0	0	0	0	0	0	0	0	0	0	0	0	0
bac_ASV_250	0	0	0	0	0	0	0	0	0	0	0	0	0	0	0	0	0	0	0	0	0	0	0	0	0	0	0	0	0	0	0	0	0	0	0	0	0	0	0	0	0	0	0	0	0	0	0	0	0
bac_ASV_281	0	0	0	0	0	0	0	0	0	0	0	0	0	0	0	0	0	0	0	0	0	0	0	0	0	0	0	0	0	0	0	0	0	0	0	0	0	0	0	0	0	0	0	0	0	0	0	0	0
bac_ASV_237	0	0	0	0	0	0	0	0	0	0	0	0	0	0	0	0	0	0	0	0	0	0	0	0	0	0	0	0	0	0	0	0	0	0	0	0	0	0	0	0	0	0	0	0	0	0	0	0	0
bac_ASV_254	0	0	0	0	0	0	0	0	0	0	0	0	0	0	0	0	0	0	0	0	0	0	0	0	0	0	0	0	0	0	0	0	0	0	0	0	0	0	0	0	0	0	0	0	0	0	0	0	0
bac_ASV_240	0	0	0	0	0	0	0	0	0	0	0	0	0	0	0	0	0	0	0	0	0	0	0	0	0	0	0	0	0	0	0	0	0	0	0	0	0	0	0	0	0	0	0	0	0	0	0	0	0
bac_ASV_243	0	0	0	0	0	0	0	0	0	0	0	0	0	0	0	0	0	0	0	0	0	0	0	0	0	0	0	0	0	0	0	0	0	0	0	0	0	0	0	0	0	0	0	0	0	0	0	0	0
bac_ASV_289	0	0	0	0	0	0	0	0	0	0	0	0	0	0	0	0	0	0	0	0	0	0	0	0	0	0	0	0	0	0	0	0	0	0	0	0	0	0	0	0	0	0	0	0	0	0	0	0	0
bac_ASV_469	0	0	0	0	0	0	0	0	0	0	0	0	0	0	0	0	0	0	0	0	0	0	0	0	0	0	0	0	0	0	0	0	0	0	0	0	0	0	0	0	0	0	0	0	0	0	0	0	0
bac_ASV_309	0	0	0	0	0	0	0	0	0	0	0	0	0	0	0	0	0	0	0	0	0	0	0	0	0	0	0	0	0	0	0	0	0	0	0	0	0	0	0	0	0	0	0	0	0	0	0	0	0
bac_ASV_247	0	0	0	0	0	0	0	0	0	0	0	0	0	0	0	0	0	0	0	0	0	0	0	0	0	0	0	0	0	0	0	0	0	0	0	0	0	0	0	0	0	0	0	0	0	0	0	0	0
bac_ASV_265	0	0	0	0	0	0	0	0	0	0	0	0	0	0	0	0	0	0	0	0	0	0	0	0	0	0	0	0	0	0	0	0	0	0	0	0	0	0	0	0	0	0	0	0	0	0	0	0	0
bac_ASV_241	0	0	0	0	0	0	0	0	0	0	0	0	0	0	0	0	0	0	0	0	0	0	0	0	0	0	0	0	0	0	0	0	0	0	0	0	0	0	0	0	0	0	0	0	0	0	0	0	0
bac_ASV_244	0	0	0	0	0	0	0	0	0	0	0	0	0	0	0	0	0	0	0	0	0	0	0	0	0	0	0	0	0	0	0	0	0	0	0	0	0	0	0	0	0	0	0	0	0	0	0	0	0
bac_ASV_242	0	0	0	0	0	0	0	0	0	0	0	0	0	0	0	0	0	0	0	0	0	0	0	0	0	0	0	0	0	0	0	0	0	0	0	0	0	0	0	0	0	0	0	0	0	0	0	0	0
bac_ASV_280	0	0	0	0	0	0	0	0	0	0	0	0	0	0	0	0	0	0	0	0	0	0	0	0	0	0	0	0	0	0	0	0	0	0	0	0	0	0	0	0	0	0	0	0	0	0	0	0	0
bac_ASV_236	0	0	0	0	0	0	0	0	0	0	0	0	0	0	0	0	0	0	0	0	0	0	0	0	0	0	0	0	0	0	0	0	0	0	0	0	0	0	0	0	0	0	0	0	0	0	0	0	0
bac_ASV_256	0	0	0	0	0	0	0	0	0	0	0	0	0	0	0	0	0	0	0	0	0	0	0	0	0	0	0	0	0	0	0	0	0	0	0	0	0	0	0	0	0	0	0	0	0	0	0	0	0
bac_ASV_252	0	0	0	0	0	0	0	0	0	0	0	0	0	0	0	0	0	0	0	0	0	0	0	0	0	0	0	0	0	0	0	0	0	0	0	0	0	0	0	0	0	0	0	0	0	0	0	0	0
bac_ASV_286	0	0	0	0	0	0	0	0	0	0	0	0	0	0	0	0	0	0	0	0	0	0	0	0	0	0	0	0	0	0	0	0	0	0	0	0	0	0	0	0	0	0	0	0	0	0	0	0	0
bac_ASV_278	0	0	0	0	0	0	0	0	0	0	0	0	0	0	0	0	0	0	0	0	0	0	0	0	0	0	0	0	0	0	0	0	0	0	0	0	0	0	0	0	0	0	0	0	0	0	0	0	0
bac_ASV_285	0	0	0	0	0	0	0	0	0	0	0	0	0	0	0	0	0	0	0	0	0	0	0	0	0	0	0	0	0	0	0	0	0	0	0	0	0	0	0	0	0	0	0	0	0	0	0	0	0
bac_ASV_298	0	0	0	0	0	0	0	0	0	0	0	0	0	0	0	0	0	0	0	0	0	0	0	0	0	0	0	0	0	0	0	0	0	0	0	0	0	0	0	0	0	0	0	0	0	0	0	0	0
bac_ASV_248	0	0	0	0	0	0	0	0	0	0	0	0	0	0	0	0	0	0	0	0	0	0	0	0	0	0	0	0	0	0	0	0	0	0	0	0	0	0	0	0	0	0	0	0	0	0	0	0	0
bac_ASV_295	0	0	0	0	0	0	0	0	0	0	0	0	0	0	0	0	0	0	0	0	0	0	0	0	0	0	0	0	0	0	0	0	0	0	0	0	0	0	0	0	0	0	0	0	0	0	0	0	0
bac_ASV_1426	0	0	0	0	0	0	0	0	0	0	0	0	0	0	0	0	0	0	0	0	0	0	0	0	0	0	0	0	0	0	0	0	0	0	0	0	0	0	0	0	0	0	0	0	0	0	0	0	0
bac_ASV_273	0	0	0	0	0	0	0	0	0	0	0	0	0	0	0	0	0	0	0	0	0	0	0	0	0	0	0	0	0	0	0	0	0	0	0	0	0	0	0	0	0	0	0	0	0	0	0	0	0
bac_ASV_936	0	0	0	0	0	0	0	0	0	0	0	0	0	0	0	0	0	0	0	0	0	0	0	0	0	0	0	0	0	0	0	0	0	0	0	0	0	0	0	0	0	0	0	0	0	0	0	0	0
bac_ASV_253	0	0	0	0	0	0	0	0	0	0	0	0	0	0	0	0	0	0	0	0	0	0	0	0	0	0	0	0	0	0	0	0	0	0	0	0	0	0	0	0	0	0	0	0	0	0	0	0	0
bac_ASV_255	0	0	0	0	0	0	0	0	0	0	0	0	0	0	0	0	0	0	0	0	0	0	0	0	0	0	0	0	0	0	0	0	0	0	0	0	0	0	0	0	0	0	0	0	0	0	0	0	0
bac_ASV_316	0	0	0	0	0	0	0	0	0	0	0	0	0	0	0	0	0	0	0	0	0	0	0	0	0	0	0	0	0	0	0	0	0	0	0	0	0	0	0	0	0	0	0	0	0	0	0	0	0
bac_ASV_297	0	0	0	0	0	0	0	0	0	0	0	0	0	0	0	0	0	0	0	0	0	0	0	0	0	0	0	0	0	0	0	0	0	0	0	0	0	0	0	0	0	0	0	0	0	0	0	0	0
bac_ASV_246	0	0	0	0	0	0	0	0	0	0	0	0	0	0	0	0	0	0	0	0	0	0	0	0	0	0	0	0	0	0	0	0	0	0	0	0	0	0	0	0	0	0	0	0	0	0	0	0	0
bac_ASV_259	0	0	0	0	0	0	0	0	0	0	0	0	0	0	0	0	0	0	0	0	0	0	0	0	0	0	0	0	0	0	0	0	0	0	0	0	0	0	0	0	0	0	0	0	0	0	0	0	0
bac_ASV_262	0	0	0	0	0	0	0	0	0	0	0	0	0	0	0	0	0	0	0	0	0	0	0	0	0	0	0	0	0	0	0	0	0	0	0	0	0	0	0	0	0	0	0	0	0	0	0	0	0
bac_ASV_270	0	0	0	0	0	0	0	0	0	0	0	0	0	0	0	0	0	0	0	0	0	0	0	0	0	0	0	0	0	0	0	0	0	0	0	0	0	0	0	0	0	0	0	0	0	0	0	0	0
bac_ASV_288	0	0	0	0	0	0	0	0	0	0	0	0	0	0	0	0	0	0	0	0	0	0	0	0	0	0	0	0	0	0	0	0	0	0	0	0	0	0	0	0	0	0	0	0	0	0	0	0	0
bac_ASV_264	0	0	0	0	0	0	0	0	0	0	0	0	0	0	0	0	0	0	0	0	0	0	0	0	0	0	0	0	0	0	0	0	0	0	0	0	0	0	0	0	0	0	0	0	0	0	0	0	0
bac_ASV_306	0	0	0	0	0	0	0	0	0	0	0	0	0	0	0	0	0	0	0	0	0	0	0	0	0	0	0	0	0	0	0	0	0	0	0	0	0	0	0	0	0	0	0	0	0	0	0	0	0
bac_ASV_338	0	0	0	0	0	0	0	0	0	0	0	0	0	0	0	0	0	0	0	0	0	0	0	0	0	0	0	0	0	0	0	0	0	0	0	0	0	0	0	0	0	0	0	0	0	0	0	0	0
bac_ASV_272	0	0	0	0	0	0	0	0	0	0	0	0	0	0	0	0	0	0	0	0	0	0	0	0	0	0	0	0	0	0	0	0	0	0	0	0	0	0	0	0	0	0	0	0	0	0	0	0	0
bac_ASV_322	0	0	0	0	0	0	0	0	0	0	0	0	0	0	0	0	0	0	0	0	0	0	0	0	0	0	0	0	0	0	0	0	0	0	0	0	0	0	0	0	0	0	0	0	0	0	0	0	0
bac_ASV_277	0	0	0	0	0	0	0	0	0	0	0	0	0	0	0	0	0	0	0	0	0	0	0	0	0	0	0	0	0	0	0	0	0	0	0	0	0	0	0	0	0	0	0	0	0	0	0	0	0
bac_ASV_293	0	0	0	0	0	0	0	0	0	0	0	0	0	0	0	0	0	0	0	0	0	0	0	0	0	0	0	0	0	0	0	0	0	0	0	0	0	0	0	0	0	0	0	0	0	0	0	0	0
bac_ASV_446	0	0	0	0	0	0	0	0	0	0	0	0	0	0	0	0	0	0	0	0	0	0	0	0	0	0	0	0	0	0	0	0	0	0	0	0	0	0	0	0	0	0	0	0	0	0	0	0	0
bac_ASV_279	0	0	0	0	0	0	0	0	0	0	0	0	0	0	0	0	0	0	0	0	0	0	0	0	0	0	0	0	0	0	0	0	0	0	0	0	0	0	0	0	0	0	0	0	0	0	0	0	0
bac_ASV_275	0	0	0	0	0	0	0	0	0	0	0	0	0	0	0	0	0	0	0	0	0	0	0	0	0	0	0	0	0	0	0	0	0	0	0	0	0	0	0	0	0	0	0	0	0	0	0	0	0
bac_ASV_268	0	0	0	0	0	0	0	0	0	0	0	0	0	0	0	0	0	0	0	0	0	0	0	0	0	0	0	0	0	0	0	0	0	0	0	0	0	0	0	0	0	0	0	0	0	0	0	0	0
bac_ASV_287	0	0	0	0	0	0	0	0	0	0	0	0	0	0	0	0	0	0	0	0	0	0	0	0	0	0	0	0	0	0	0	0	0	0	0	0	0	0	0	0	0	0	0	0	0	0	0	0	0
bac_ASV_282	0	0	0	0	0	0	0	0	0	0	0	0	0	0	0	0	0	0	0	0	0	0	0	0	0	0	0	0	0	0	0	0	0	0	0	0	0	0	0	0	0	0	0	0	0	0	0	0	0
bac_ASV_260	0	0	0	0	0	0	0	0	0	0	0	0	0	0	0	0	0	0	0	0	0	0	0	0	0	0	0	0	0	0	0	0	0	0	0	0	0	0	0	0	0	0	0	0	0	0	0	0	0
bac_ASV_271	0	0	0	0	0	0	0	0	0	0	0	0	0	0	0	0	0	0	0	0	0	0	0	0	0	0	0	0	0	0	0	0	0	0	0	0	0	0	0	0	0	0	0	0	0	0	0	0	0
bac_ASV_319	0	0	0	0	0	0	0	0	0	0	0	0	0	0	0	0	0	0	0	0	0	0	0	0	0	0	0	0	0	0	0	0	0	0	0	0	0	0	0	0	0	0	0	0	0	0	0	0	0
bac_ASV_291	0	0	0	0	0	0	0	0	0	0	0	0	0	0	0	0	0	0	0	0	0	0	0	0	0	0	0	0	0	0	0	0	0	0	0	0	0	0	0	0	0	0	0	0	0	0	0	0	0
bac_ASV_274	0	0	0	0	0	0	0	0	0	0	0	0	0	0	0	0	0	0	0	0	0	0	0	0	0	0	0	0	0	0	0	0	0	0	0	0	0	0	0	0	0	0	0	0	0	0	0	0	0
bac_ASV_284	0	0	0	0	0	0	0	0	0	0	0	0	0	0	0	0	0	0	0	0	0	0	0	0	0	0	0	0	0	0	0	0	0	0	0	0	0	0	0	0	0	0	0	0	0	0	0	0	0
bac_ASV_1747	0	0	0	0	0	0	0	0	0	0	0	0	0	0	0	0	0	0	0	0	0	0	0	0	0	0	0	0	0	0	0	0	0	0	0	0	0	0	0	0	0	0	0	0	0	0	0	0	0
bac_ASV_283	0	0	0	0	0	0	0	0	0	0	0	0	0	0	0	0	0	0	0	0	0	0	0	0	0	0	0	0	0	0	0	0	0	0	0	0	0	0	0	0	0	0	0	0	0	0	0	0	0
bac_ASV_276	0	0	0	0	0	0	0	0	0	0	0	0	0	0	0	0	0	0	0	0	0	0	0	0	0	0	0	0	0	0	0	0	0	0	0	0	0	0	0	0	0	0	0	0	0	0	0	0	0
bac_ASV_290	0	0	0	0	0	0	0	0	0	0	0	0	0	0	0	0	0	0	0	0	0	0	0	0	0	0	0	0	0	0	0	0	0	0	0	0	0	0	0	0	0	0	0	0	0	0	0	0	0
bac_ASV_422	0	0	0	0	0	0	0	0	0	0	0	0	0	0	0	0	0	0	0	0	0	0	0	0	0	0	0	0	0	0	0	0	0	0	0	0	0	0	0	0	0	0	0	0	0	0	0	0	0
bac_ASV_2788	0	0	0	0	0	0	0	0	0	0	0	0	0	0	0	0	0	0	0	0	0	0	0	0	0	0	0	0	0	0	0	0	0	0	0	0	0	0	0	0	0	0	0	0	0	0	0	0	0
bac_ASV_294	0	0	0	0	0	0	0	0	0	0	0	0	0	0	0	0	0	0	0	0	0	0	0	0	0	0	0	0	0	0	0	0	0	0	0	0	0	0	0	0	0	0	0	0	0	0	0	0	0
bac_ASV_312	0	0	0	0	0	0	0	0	0	0	0	0	0	0	0	0	0	0	0	0	0	0	0	0	0	0	0	0	0	0	0	0	0	0	0	0	0	0	0	0	0	0	0	0	0	0	0	0	0
bac_ASV_301	0	0	0	0	0	0	0	0	0	0	0	0	0	0	0	0	0	0	0	0	0	0	0	0	0	0	0	0	0	0	0	0	0	0	0	0	0	0	0	0	0	0	0	0	0	0	0	0	0
bac_ASV_381	0	0	0	0	0	0	0	0	0	0	0	0	0	0	0	0	0	0	0	0	0	0	0	0	0	0	0	0	0	0	0	0	0	0	0	0	0	0	0	0	0	0	0	0	0	0	0	0	0
bac_ASV_470	0	0	0	0	0	0	0	0	0	0	0	0	0	0	0	0	0	0	0	0	0	0	0	0	0	0	0	0	0	0	0	0	0	0	0	0	0	0	0	0	0	0	0	0	0	0	0	0	0
bac_ASV_323	0	0	0	0	0	0	0	0	0	0	0	0	0	0	0	0	0	0	0	0	0	0	0	0	0	0	0	0	0	0	0	0	0	0	0	0	0	0	0	0	0	0	0	0	0	0	0	0	0
bac_ASV_292	0	0	0	0	0	0	0	0	0	0	0	0	0	0	0	0	0	0	0	0	0	0	0	0	0	0	0	0	0	0	0	0	0	0	0	0	0	0	0	0	0	0	0	0	0	0	0	0	0
bac_ASV_300	0	0	0	0	0	0	0	0	0	0	0	0	0	0	0	0	0	0	0	0	0	0	0	0	0	0	0	0	0	0	0	0	0	0	0	0	0	0	0	0	0	0	0	0	0	0	0	0	0
bac_ASV_299	0	0	0	0	0	0	0	0	0	0	0	0	0	0	0	0	0	0	0	0	0	0	0	0	0	0	0	0	0	0	0	0	0	0	0	0	0	0	0	0	0	0	0	0	0	0	0	0	0
bac_ASV_296	0	0	0	0	0	0	0	0	0	0	0	0	0	0	0	0	0	0	0	0	0	0	0	0	0	0	0	0	0	0	0	0	0	0	0	0	0	0	0	0	0	0	0	0	0	0	0	0	0
bac_ASV_345	0	0	0	0	0	0	0	0	0	0	0	0	0	0	0	0	0	0	0	0	0	0	0	0	0	0	0	0	0	0	0	0	0	0	0	0	0	0	0	0	0	0	0	0	0	0	0	0	0
bac_ASV_344	0	0	0	0	0	0	0	0	0	0	0	0	0	0	0	0	0	0	0	0	0	0	0	0	0	0	0	0	0	0	0	0	0	0	0	0	0	0	0	0	0	0	0	0	0	0	0	0	0
bac_ASV_304	0	0	0	0	0	0	0	0	0	0	0	0	0	0	0	0	0	0	0	0	0	0	0	0	0	0	0	0	0	0	0	0	0	0	0	0	0	0	0	0	0	0	0	0	0	0	0	0	0
bac_ASV_2950	0	0	0	0	0	0	0	0	0	0	0	0	0	0	0	0	0	0	0	0	0	0	0	0	0	0	0	0	0	0	0	0	0	0	0	0	0	0	0	0	0	0	0	0	0	0	0	0	0
bac_ASV_3490	0	0	0	0	0	0	0	0	0	0	0	0	0	0	0	0	0	0	0	0	0	0	0	0	0	0	0	0	0	0	0	0	0	0	0	0	0	0	0	0	0	0	0	0	0	0	0	0	0
bac_ASV_326	0	0	0	0	0	0	0	0	0	0	0	0	0	0	0	0	0	0	0	0	0	0	0	0	0	0	0	0	0	0	0	0	0	0	0	0	0	0	0	0	0	0	0	0	0	0	0	0	0
bac_ASV_318	0	0	0	0	0	0	0	0	0	0	0	0	0	0	0	0	0	0	0	0	0	0	0	0	0	0	0	0	0	0	0	0	0	0	0	0	0	0	0	0	0	0	0	0	0	0	0	0	0
bac_ASV_356	0	0	0	0	0	0	0	0	0	0	0	0	0	0	0	0	0	0	0	0	0	0	0	0	0	0	0	0	0	0	0	0	0	0	0	0	0	0	0	0	0	0	0	0	0	0	0	0	0
bac_ASV_385	0	0	0	0	0	0	0	0	0	0	0	0	0	0	0	0	0	0	0	0	0	0	0	0	0	0	0	0	0	0	0	0	0	0	0	0	0	0	0	0	0	0	0	0	0	0	0	0	0
bac_ASV_302	0	0	0	0	0	0	0	0	0	0	0	0	0	0	0	0	0	0	0	0	0	0	0	0	0	0	0	0	0	0	0	0	0	0	0	0	0	0	0	0	0	0	0	0	0	0	0	0	0
bac_ASV_321	0	0	0	0	0	0	0	0	0	0	0	0	0	0	0	0	0	0	0	0	0	0	0	0	0	0	0	0	0	0	0	0	0	0	0	0	0	0	0	0	0	0	0	0	0	0	0	0	0
bac_ASV_459	0	0	0	0	0	0	0	0	0	0	0	0	0	0	0	0	0	0	0	0	0	0	0	0	0	0	0	0	0	0	0	0	0	0	0	0	0	0	0	0	0	0	0	0	0	0	0	0	0
bac_ASV_311	0	0	0	0	0	0	0	0	0	0	0	0	0	0	0	0	0	0	0	0	0	0	0	0	0	0	0	0	0	0	0	0	0	0	0	0	0	0	0	0	0	0	0	0	0	0	0	0	0
bac_ASV_372	0	0	0	0	0	0	0	0	0	0	0	0	0	0	0	0	0	0	0	0	0	0	0	0	0	0	0	0	0	0	0	0	0	0	0	0	0	0	0	0	0	0	0	0	0	0	0	0	0
bac_ASV_305	0	0	0	0	0	0	0	0	0	0	0	0	0	0	0	0	0	0	0	0	0	0	0	0	0	0	0	0	0	0	0	0	0	0	0	0	0	0	0	0	0	0	0	0	0	0	0	0	0
bac_ASV_342	0	0	0	0	0	0	0	0	0	0	0	0	0	0	0	0	0	0	0	0	0	0	0	0	0	0	0	0	0	0	0	0	0	0	0	0	0	0	0	0	0	0	0	0	0	0	0	0	0
bac_ASV_307	0	0	0	0	0	0	0	0	0	0	0	0	0	0	0	0	0	0	0	0	0	0	0	0	0	0	0	0	0	0	0	0	0	0	0	0	0	0	0	0	0	0	0	0	0	0	0	0	0
bac_ASV_332	0	0	0	0	0	0	0	0	0	0	0	0	0	0	0	0	0	0	0	0	0	0	0	0	0	0	0	0	0	0	0	0	0	0	0	0	0	0	0	0	0	0	0	0	0	0	0	0	0
bac_ASV_315	0	0	0	0	0	0	0	0	0	0	0	0	0	0	0	0	0	0	0	0	0	0	0	0	0	0	0	0	0	0	0	0	0	0	0	0	0	0	0	0	0	0	0	0	0	0	0	0	0
bac_ASV_336	0	0	0	0	0	0	0	0	0	0	0	0	0	0	0	0	0	0	0	0	0	0	0	0	0	0	0	0	0	0	0	0	0	0	0	0	0	0	0	0	0	0	0	0	0	0	0	0	0
bac_ASV_333	0	0	0	0	0	0	0	0	0	0	0	0	0	0	0	0	0	0	0	0	0	0	0	0	0	0	0	0	0	0	0	0	0	0	0	0	0	0	0	0	0	0	0	0	0	0	0	0	0
bac_ASV_314	0	0	0	0	0	0	0	0	0	0	0	0	0	0	0	0	0	0	0	0	0	0	0	0	0	0	0	0	0	0	0	0	0	0	0	0	0	0	0	0	0	0	0	0	0	0	0	0	0
bac_ASV_308	0	0	0	0	0	0	0	0	0	0	0	0	0	0	0	0	0	0	0	0	0	0	0	0	0	0	0	0	0	0	0	0	0	0	0	0	0	0	0	0	0	0	0	0	0	0	0	0	0
bac_ASV_310	0	0	0	0	0	0	0	0	0	0	0	0	0	0	0	0	0	0	0	0	0	0	0	0	0	0	0	0	0	0	0	0	0	0	0	0	0	0	0	0	0	0	0	0	0	0	0	0	0
bac_ASV_313	0	0	0	0	0	0	0	0	0	0	0	0	0	0	0	0	0	0	0	0	0	0	0	0	0	0	0	0	0	0	0	0	0	0	0	0	0	0	0	0	0	0	0	0	0	0	0	0	0
bac_ASV_325	0	0	0	0	0	0	0	0	0	0	0	0	0	0	0	0	0	0	0	0	0	0	0	0	0	0	0	0	0	0	0	0	0	0	0	0	0	0	0	0	0	0	0	0	0	0	0	0	0
bac_ASV_330	0	0	0	0	0	0	0	0	0	0	0	0	0	0	0	0	0	0	0	0	0	0	0	0	0	0	0	0	0	0	0	0	0	0	0	0	0	0	0	0	0	0	0	0	0	0	0	0	0
bac_ASV_365	0	0	0	0	0	0	0	0	0	0	0	0	0	0	0	0	0	0	0	0	0	0	0	0	0	0	0	0	0	0	0	0	0	0	0	0	0	0	0	0	0	0	0	0	0	0	0	0	0
bac_ASV_317	0	0	0	0	0	0	0	0	0	0	0	0	0	0	0	0	0	0	0	0	0	0	0	0	0	0	0	0	0	0	0	0	0	0	0	0	0	0	0	0	0	0	0	0	0	0	0	0	0
bac_ASV_387	0	0	0	0	0	0	0	0	0	0	0	0	0	0	0	0	0	0	0	0	0	0	0	0	0	0	0	0	0	0	0	0	0	0	0	0	0	0	0	0	0	0	0	0	0	0	0	0	0
bac_ASV_324	0	0	0	0	0	0	0	0	0	0	0	0	0	0	0	0	0	0	0	0	0	0	0	0	0	0	0	0	0	0	0	0	0	0	0	0	0	0	0	0	0	0	0	0	0	0	0	0	0
bac_ASV_339	0	0	0	0	0	0	0	0	0	0	0	0	0	0	0	0	0	0	0	0	0	0	0	0	0	0	0	0	0	0	0	0	0	0	0	0	0	0	0	0	0	0	0	0	0	0	0	0	0
bac_ASV_362	0	0	0	0	0	0	0	0	0	0	0	0	0	0	0	0	0	0	0	0	0	0	0	0	0	0	0	0	0	0	0	0	0	0	0	0	0	0	0	0	0	0	0	0	0	0	0	0	0
bac_ASV_355	0	0	0	0	0	0	0	0	0	0	0	0	0	0	0	0	0	0	0	0	0	0	0	0	0	0	0	0	0	0	0	0	0	0	0	0	0	0	0	0	0	0	0	0	0	0	0	0	0
bac_ASV_352	0	0	0	0	0	0	0	0	0	0	0	0	0	0	0	0	0	0	0	0	0	0	0	0	0	0	0	0	0	0	0	0	0	0	0	0	0	0	0	0	0	0	0	0	0	0	0	0	0
bac_ASV_975	0	0	0	0	0	0	0	0	0	0	0	0	0	0	0	0	0	0	0	0	0	0	0	0	0	0	0	0	0	0	0	0	0	0	0	0	0	0	0	0	0	0	0	0	0	0	0	0	0
bac_ASV_508	0	0	0	0	0	0	0	0	0	0	0	0	0	0	0	0	0	0	0	0	0	0	0	0	0	0	0	0	0	0	0	0	0	0	0	0	0	0	0	0	0	0	0	0	0	0	0	0	0
bac_ASV_349	0	0	0	0	0	0	0	0	0	0	0	0	0	0	0	0	0	0	0	0	0	0	0	0	0	0	0	0	0	0	0	0	0	0	0	0	0	0	0	0	0	0	0	0	0	0	0	0	0
bac_ASV_327	0	0	0	0	0	0	0	0	0	0	0	0	0	0	0	0	0	0	0	0	0	0	0	0	0	0	0	0	0	0	0	0	0	0	0	0	0	0	0	0	0	0	0	0	0	0	0	0	0
bac_ASV_335	0	0	0	0	0	0	0	0	0	0	0	0	0	0	0	0	0	0	0	0	0	0	0	0	0	0	0	0	0	0	0	0	0	0	0	0	0	0	0	0	0	0	0	0	0	0	0	0	0
bac_ASV_328	0	0	0	0	0	0	0	0	0	0	0	0	0	0	0	0	0	0	0	0	0	0	0	0	0	0	0	0	0	0	0	0	0	0	0	0	0	0	0	0	0	0	0	0	0	0	0	0	0
bac_ASV_329	0	0	0	0	0	0	0	0	0	0	0	0	0	0	0	0	0	0	0	0	0	0	0	0	0	0	0	0	0	0	0	0	0	0	0	0	0	0	0	0	0	0	0	0	0	0	0	0	0
bac_ASV_337	0	0	0	0	0	0	0	0	0	0	0	0	0	0	0	0	0	0	0	0	0	0	0	0	0	0	0	0	0	0	0	0	0	0	0	0	0	0	0	0	0	0	0	0	0	0	0	0	0
bac_ASV_429	0	0	0	0	0	0	0	0	0	0	0	0	0	0	0	0	0	0	0	0	0	0	0	0	0	0	0	0	0	0	0	0	0	0	0	0	0	0	0	0	0	0	0	0	0	0	0	0	0
bac_ASV_366	0	0	0	0	0	0	0	0	0	0	0	0	0	0	0	0	0	0	0	0	0	0	0	0	0	0	0	0	0	0	0	0	0	0	0	0	0	0	0	0	0	0	0	0	0	0	0	0	0
bac_ASV_348	0	0	0	0	0	0	0	0	0	0	0	0	0	0	0	0	0	0	0	0	0	0	0	0	0	0	0	0	0	0	0	0	0	0	0	0	0	0	0	0	0	0	0	0	0	0	0	0	0
bac_ASV_350	0	0	0	0	0	0	0	0	0	0	0	0	0	0	0	0	0	0	0	0	0	0	0	0	0	0	0	0	0	0	0	0	0	0	0	0	0	0	0	0	0	0	0	0	0	0	0	0	0
bac_ASV_383	0	0	0	0	0	0	0	0	0	0	0	0	0	0	0	0	0	0	0	0	0	0	0	0	0	0	0	0	0	0	0	0	0	0	0	0	0	0	0	0	0	0	0	0	0	0	0	0	0
bac_ASV_434	0	0	0	0	0	0	0	0	0	0	0	0	0	0	0	0	0	0	0	0	0	0	0	0	0	0	0	0	0	0	0	0	0	0	0	0	0	0	0	0	0	0	0	0	0	0	0	0	0
bac_ASV_341	0	0	0	0	0	0	0	0	0	0	0	0	0	0	0	0	0	0	0	0	0	0	0	0	0	0	0	0	0	0	0	0	0	0	0	0	0	0	0	0	0	0	0	0	0	0	0	0	0
bac_ASV_331	0	0	0	0	0	0	0	0	0	0	0	0	0	0	0	0	0	0	0	0	0	0	0	0	0	0	0	0	0	0	0	0	0	0	0	0	0	0	0	0	0	0	0	0	0	0	0	0	0
bac_ASV_371	0	0	0	0	0	0	0	0	0	0	0	0	0	0	0	0	0	0	0	0	0	0	0	0	0	0	0	0	0	0	0	0	0	0	0	0	0	0	0	0	0	0	0	0	0	0	0	0	0
bac_ASV_334	0	0	0	0	0	0	0	0	0	0	0	0	0	0	0	0	0	0	0	0	0	0	0	0	0	0	0	0	0	0	0	0	0	0	0	0	0	0	0	0	0	0	0	0	0	0	0	0	0
bac_ASV_513	0	0	0	0	0	0	0	0	0	0	0	0	0	0	0	0	0	0	0	0	0	0	0	0	0	0	0	0	0	0	0	0	0	0	0	0	0	0	0	0	0	0	0	0	0	0	0	0	0
bac_ASV_367	0	0	0	0	0	0	0	0	0	0	0	0	0	0	0	0	0	0	0	0	0	0	0	0	0	0	0	0	0	0	0	0	0	0	0	0	0	0	0	0	0	0	0	0	0	0	0	0	0
bac_ASV_346	0	0	0	0	0	0	0	0	0	0	0	0	0	0	0	0	0	0	0	0	0	0	0	0	0	0	0	0	0	0	0	0	0	0	0	0	0	0	0	0	0	0	0	0	0	0	0	0	0
bac_ASV_359	0	0	0	0	0	0	0	0	0	0	0	0	0	0	0	0	0	0	0	0	0	0	0	0	0	0	0	0	0	0	0	0	0	0	0	0	0	0	0	0	0	0	0	0	0	0	0	0	0
bac_ASV_500	0	0	0	0	0	0	0	0	0	0	0	0	0	0	0	0	0	0	0	0	0	0	0	0	0	0	0	0	0	0	0	0	0	0	0	0	0	0	0	0	0	0	0	0	0	0	0	0	0
bac_ASV_363	0	0	0	0	0	0	0	0	0	0	0	0	0	0	0	0	0	0	0	0	0	0	0	0	0	0	0	0	0	0	0	0	0	0	0	0	0	0	0	0	0	0	0	0	0	0	0	0	0
bac_ASV_360	0	0	0	0	0	0	0	0	0	0	0	0	0	0	0	0	0	0	0	0	0	0	0	0	0	0	0	0	0	0	0	0	0	0	0	0	0	0	0	0	0	0	0	0	0	0	0	0	0
bac_ASV_347	0	0	0	0	0	0	0	0	0	0	0	0	0	0	0	0	0	0	0	0	0	0	0	0	0	0	0	0	0	0	0	0	0	0	0	0	0	0	0	0	0	0	0	0	0	0	0	0	0
bac_ASV_361	0	0	0	0	0	0	0	0	0	0	0	0	0	0	0	0	0	0	0	0	0	0	0	0	0	0	0	0	0	0	0	0	0	0	0	0	0	0	0	0	0	0	0	0	0	0	0	0	0
bac_ASV_351	0	0	0	0	0	0	0	0	0	0	0	0	0	0	0	0	0	0	0	0	0	0	0	0	0	0	0	0	0	0	0	0	0	0	0	0	0	0	0	0	0	0	0	0	0	0	0	0	0
bac_ASV_384	0	0	0	0	0	0	0	0	0	0	0	0	0	0	0	0	0	0	0	0	0	0	0	0	0	0	0	0	0	0	0	0	0	0	0	0	0	0	0	0	0	0	0	0	0	0	0	0	0
bac_ASV_378	0	0	0	0	0	0	0	0	0	0	0	0	0	0	0	0	0	0	0	0	0	0	0	0	0	0	0	0	0	0	0	0	0	0	0	0	0	0	0	0	0	0	0	0	0	0	0	0	0
bac_ASV_396	0	0	0	0	0	0	0	0	0	0	0	0	0	0	0	0	0	0	0	0	0	0	0	0	0	0	0	0	0	0	0	0	0	0	0	0	0	0	0	0	0	0	0	0	0	0	0	0	0
bac_ASV_358	0	0	0	0	0	0	0	0	0	0	0	0	0	0	0	0	0	0	0	0	0	0	0	0	0	0	0	0	0	0	0	0	0	0	0	0	0	0	0	0	0	0	0	0	0	0	0	0	0
bac_ASV_376	0	0	0	0	0	0	0	0	0	0	0	0	0	0	0	0	0	0	0	0	0	0	0	0	0	0	0	0	0	0	0	0	0	0	0	0	0	0	0	0	0	0	0	0	0	0	0	0	0
bac_ASV_377	0	0	0	0	0	0	0	0	0	0	0	0	0	0	0	0	0	0	0	0	0	0	0	0	0	0	0	0	0	0	0	0	0	0	0	0	0	0	0	0	0	0	0	0	0	0	0	0	0
bac_ASV_418	0	0	0	0	0	0	0	0	0	0	0	0	0	0	0	0	0	0	0	0	0	0	0	0	0	0	0	0	0	0	0	0	0	0	0	0	0	0	0	0	0	0	0	0	0	0	0	0	0
bac_ASV_357	0	0	0	0	0	0	0	0	0	0	0	0	0	0	0	0	0	0	0	0	0	0	0	0	0	0	0	0	0	0	0	0	0	0	0	0	0	0	0	0	0	0	0	0	0	0	0	0	0
bac_ASV_401	0	0	0	0	0	0	0	0	0	0	0	0	0	0	0	0	0	0	0	0	0	0	0	0	0	0	0	0	0	0	0	0	0	0	0	0	0	0	0	0	0	0	0	0	0	0	0	0	0
bac_ASV_594	0	0	0	0	0	0	0	0	0	0	0	0	0	0	0	0	0	0	0	0	0	0	0	0	0	0	0	0	0	0	0	0	0	0	0	0	0	0	0	0	0	0	0	0	0	0	0	0	0
bac_ASV_353	0	0	0	0	0	0	0	0	0	0	0	0	0	0	0	0	0	0	0	0	0	0	0	0	0	0	0	0	0	0	0	0	0	0	0	0	0	0	0	0	0	0	0	0	0	0	0	0	0
bac_ASV_369	0	0	0	0	0	0	0	0	0	0	0	0	0	0	0	0	0	0	0	0	0	0	0	0	0	0	0	0	0	0	0	0	0	0	0	0	0	0	0	0	0	0	0	0	0	0	0	0	0
bac_ASV_439	0	0	0	0	0	0	0	0	0	0	0	0	0	0	0	0	0	0	0	0	0	0	0	0	0	0	0	0	0	0	0	0	0	0	0	0	0	0	0	0	0	0	0	0	0	0	0	0	0
bac_ASV_464	0	0	0	0	0	0	0	0	0	0	0	0	0	0	0	0	0	0	0	0	0	0	0	0	0	0	0	0	0	0	0	0	0	0	0	0	0	0	0	0	0	0	0	0	0	0	0	0	0
bac_ASV_402	0	0	0	0	0	0	0	0	0	0	0	0	0	0	0	0	0	0	0	0	0	0	0	0	0	0	0	0	0	0	0	0	0	0	0	0	0	0	0	0	0	0	0	0	0	0	0	0	0
bac_ASV_437	0	0	0	0	0	0	0	0	0	0	0	0	0	0	0	0	0	0	0	0	0	0	0	0	0	0	0	0	0	0	0	0	0	0	0	0	0	0	0	0	0	0	0	0	0	0	0	0	0
bac_ASV_364	0	0	0	0	0	0	0	0	0	0	0	0	0	0	0	0	0	0	0	0	0	0	0	0	0	0	0	0	0	0	0	0	0	0	0	0	0	0	0	0	0	0	0	0	0	0	0	0	0
bac_ASV_373	0	0	0	0	0	0	0	0	0	0	0	0	0	0	0	0	0	0	0	0	0	0	0	0	0	0	0	0	0	0	0	0	0	0	0	0	0	0	0	0	0	0	0	0	0	0	0	0	0
bac_ASV_390	0	0	0	0	0	0	0	0	0	0	0	0	0	0	0	0	0	0	0	0	0	0	0	0	0	0	0	0	0	0	0	0	0	0	0	0	0	0	0	0	0	0	0	0	0	0	0	0	0
bac_ASV_374	0	0	0	0	0	0	0	0	0	0	0	0	0	0	0	0	0	0	0	0	0	0	0	0	0	0	0	0	0	0	0	0	0	0	0	0	0	0	0	0	0	0	0	0	0	0	0	0	0
bac_ASV_368	0	0	0	0	0	0	0	0	0	0	0	0	0	0	0	0	0	0	0	0	0	0	0	0	0	0	0	0	0	0	0	0	0	0	0	0	0	0	0	0	0	0	0	0	0	0	0	0	0
bac_ASV_532	0	0	0	0	0	0	0	0	0	0	0	0	0	0	0	0	0	0	0	0	0	0	0	0	0	0	0	0	0	0	0	0	0	0	0	0	0	0	0	0	0	0	0	0	0	0	0	0	0
bac_ASV_433	0	0	0	0	0	0	0	0	0	0	0	0	0	0	0	0	0	0	0	0	0	0	0	0	0	0	0	0	0	0	0	0	0	0	0	0	0	0	0	0	0	0	0	0	0	0	0	0	0
bac_ASV_432	0	0	0	0	0	0	0	0	0	0	0	0	0	0	0	0	0	0	0	0	0	0	0	0	0	0	0	0	0	0	0	0	0	0	0	0	0	0	0	0	0	0	0	0	0	0	0	0	0
bac_ASV_426	0	0	0	0	0	0	0	0	0	0	0	0	0	0	0	0	0	0	0	0	0	0	0	0	0	0	0	0	0	0	0	0	0	0	0	0	0	0	0	0	0	0	0	0	0	0	0	0	0
bac_ASV_974	0	0	0	0	0	0	0	0	0	0	0	0	0	0	0	0	0	0	0	0	0	0	0	0	0	0	0	0	0	0	0	0	0	0	0	0	0	0	0	0	0	0	0	0	0	0	0	0	0
bac_ASV_421	0	0	0	0	0	0	0	0	0	0	0	0	0	0	0	0	0	0	0	0	0	0	0	0	0	0	0	0	0	0	0	0	0	0	0	0	0	0	0	0	0	0	0	0	0	0	0	0	0
bac_ASV_370	0	0	0	0	0	0	0	0	0	0	0	0	0	0	0	0	0	0	0	0	0	0	0	0	0	0	0	0	0	0	0	0	0	0	0	0	0	0	0	0	0	0	0	0	0	0	0	0	0
bac_ASV_380	0	0	0	0	0	0	0	0	0	0	0	0	0	0	0	0	0	0	0	0	0	0	0	0	0	0	0	0	0	0	0	0	0	0	0	0	0	0	0	0	0	0	0	0	0	0	0	0	0
bac_ASV_389	0	0	0	0	0	0	0	0	0	0	0	0	0	0	0	0	0	0	0	0	0	0	0	0	0	0	0	0	0	0	0	0	0	0	0	0	0	0	0	0	0	0	0	0	0	0	0	0	0
bac_ASV_407	0	0	0	0	0	0	0	0	0	0	0	0	0	0	0	0	0	0	0	0	0	0	0	0	0	0	0	0	0	0	0	0	0	0	0	0	0	0	0	0	0	0	0	0	0	0	0	0	0
bac_ASV_409	0	0	0	0	0	0	0	0	0	0	0	0	0	0	0	0	0	0	0	0	0	0	0	0	0	0	0	0	0	0	0	0	0	0	0	0	0	0	0	0	0	0	0	0	0	0	0	0	0
bac_ASV_382	0	0	0	0	0	0	0	0	0	0	0	0	0	0	0	0	0	0	0	0	0	0	0	0	0	0	0	0	0	0	0	0	0	0	0	0	0	0	0	0	0	0	0	0	0	0	0	0	0
bac_ASV_451	0	0	0	0	0	0	0	0	0	0	0	0	0	0	0	0	0	0	0	0	0	0	0	0	0	0	0	0	0	0	0	0	0	0	0	0	0	0	0	0	0	0	0	0	0	0	0	0	0
bac_ASV_428	0	0	0	0	0	0	0	0	0	0	0	0	0	0	0	0	0	0	0	0	0	0	0	0	0	0	0	0	0	0	0	0	0	0	0	0	0	0	0	0	0	0	0	0	0	0	0	0	0
bac_ASV_462	0	0	0	0	0	0	0	0	0	0	0	0	0	0	0	0	0	0	0	0	0	0	0	0	0	0	0	0	0	0	0	0	0	0	0	0	0	0	0	0	0	0	0	0	0	0	0	0	0
bac_ASV_445	0	0	0	0	0	0	0	0	0	0	0	0	0	0	0	0	0	0	0	0	0	0	0	0	0	0	0	0	0	0	0	0	0	0	0	0	0	0	0	0	0	0	0	0	0	0	0	0	0
bac_ASV_386	0	0	0	0	0	0	0	0	0	0	0	0	0	0	0	0	0	0	0	0	0	0	0	0	0	0	0	0	0	0	0	0	0	0	0	0	0	0	0	0	0	0	0	0	0	0	0	0	0
bac_ASV_400	0	0	0	0	0	0	0	0	0	0	0	0	0	0	0	0	0	0	0	0	0	0	0	0	0	0	0	0	0	0	0	0	0	0	0	0	0	0	0	0	0	0	0	0	0	0	0	0	0
bac_ASV_398	0	0	0	0	0	0	0	0	0	0	0	0	0	0	0	0	0	0	0	0	0	0	0	0	0	0	0	0	0	0	0	0	0	0	0	0	0	0	0	0	0	0	0	0	0	0	0	0	0
bac_ASV_447	0	0	0	0	0	0	0	0	0	0	0	0	0	0	0	0	0	0	0	0	0	0	0	0	0	0	0	0	0	0	0	0	0	0	0	0	0	0	0	0	0	0	0	0	0	0	0	0	0
bac_ASV_424	0	0	0	0	0	0	0	0	0	0	0	0	0	0	0	0	0	0	0	0	0	0	0	0	0	0	0	0	0	0	0	0	0	0	0	0	0	0	0	0	0	0	0	0	0	0	0	0	0
bac_ASV_3055	0	0	0	0	0	0	0	0	0	0	0	0	0	0	0	0	0	0	0	0	0	0	0	0	0	0	0	0	0	0	0	0	0	0	0	0	0	0	0	0	0	0	0	0	0	0	0	0	0
bac_ASV_391	0	0	0	0	0	0	0	0	0	0	0	0	0	0	0	0	0	0	0	0	0	0	0	0	0	0	0	0	0	0	0	0	0	0	0	0	0	0	0	0	0	0	0	0	0	0	0	0	0
bac_ASV_397	0	0	0	0	0	0	0	0	0	0	0	0	0	0	0	0	0	0	0	0	0	0	0	0	0	0	0	0	0	0	0	0	0	0	0	0	0	0	0	0	0	0	0	0	0	0	0	0	0
bac_ASV_419	0	0	0	0	0	0	0	0	0	0	0	0	0	0	0	0	0	0	0	0	0	0	0	0	0	0	0	0	0	0	0	0	0	0	0	0	0	0	0	0	0	0	0	0	0	0	0	0	0
bac_ASV_375	0	0	0	0	0	0	0	0	0	0	0	0	0	0	0	0	0	0	0	0	0	0	0	0	0	0	0	0	0	0	0	0	0	0	0	0	0	0	0	0	0	0	0	0	0	0	0	0	0
bac_ASV_379	0	0	0	0	0	0	0	0	0	0	0	0	0	0	0	0	0	0	0	0	0	0	0	0	0	0	0	0	0	0	0	0	0	0	0	0	0	0	0	0	0	0	0	0	0	0	0	0	0
bac_ASV_408	0	0	0	0	0	0	0	0	0	0	0	0	0	0	0	0	0	0	0	0	0	0	0	0	0	0	0	0	0	0	0	0	0	0	0	0	0	0	0	0	0	0	0	0	0	0	0	0	0
bac_ASV_454	0	0	0	0	0	0	0	0	0	0	0	0	0	0	0	0	0	0	0	0	0	0	0	0	0	0	0	0	0	0	0	0	0	0	0	0	0	0	0	0	0	0	0	0	0	0	0	0	0
bac_ASV_414	0	0	0	0	0	0	0	0	0	0	0	0	0	0	0	0	0	0	0	0	0	0	0	0	0	0	0	0	0	0	0	0	0	0	0	0	0	0	0	0	0	0	0	0	0	0	0	0	0
bac_ASV_431	0	0	0	0	0	0	0	0	0	0	0	0	0	0	0	0	0	0	0	0	0	0	0	0	0	0	0	0	0	0	0	0	0	0	0	0	0	0	0	0	0	0	0	0	0	0	0	0	0
bac_ASV_1601	0	0	0	0	0	0	0	0	0	0	0	0	0	0	0	0	0	0	0	0	0	0	0	0	0	0	0	0	0	0	0	0	0	0	0	0	0	0	0	0	0	0	0	0	0	0	0	0	0
bac_ASV_453	0	0	0	0	0	0	0	0	0	0	0	0	0	0	0	0	0	0	0	0	0	0	0	0	0	0	0	0	0	0	0	0	0	0	0	0	0	0	0	0	0	0	0	0	0	0	0	0	0
bac_ASV_413	0	0	0	0	0	0	0	0	0	0	0	0	0	0	0	0	0	0	0	0	0	0	0	0	0	0	0	0	0	0	0	0	0	0	0	0	0	0	0	0	0	0	0	0	0	0	0	0	0
bac_ASV_404	0	0	0	0	0	0	0	0	0	0	0	0	0	0	0	0	0	0	0	0	0	0	0	0	0	0	0	0	0	0	0	0	0	0	0	0	0	0	0	0	0	0	0	0	0	0	0	0	0
bac_ASV_399	0	0	0	0	0	0	0	0	0	0	0	0	0	0	0	0	0	0	0	0	0	0	0	0	0	0	0	0	0	0	0	0	0	0	0	0	0	0	0	0	0	0	0	0	0	0	0	0	0
bac_ASV_427	0	0	0	0	0	0	0	0	0	0	0	0	0	0	0	0	0	0	0	0	0	0	0	0	0	0	0	0	0	0	0	0	0	0	0	0	0	0	0	0	0	0	0	0	0	0	0	0	0
bac_ASV_405	0	0	0	0	0	0	0	0	0	0	0	0	0	0	0	0	0	0	0	0	0	0	0	0	0	0	0	0	0	0	0	0	0	0	0	0	0	0	0	0	0	0	0	0	0	0	0	0	0
bac_ASV_441	0	0	0	0	0	0	0	0	0	0	0	0	0	0	0	0	0	0	0	0	0	0	0	0	0	0	0	0	0	0	0	0	0	0	0	0	0	0	0	0	0	0	0	0	0	0	0	0	0
bac_ASV_388	0	0	0	0	0	0	0	0	0	0	0	0	0	0	0	0	0	0	0	0	0	0	0	0	0	0	0	0	0	0	0	0	0	0	0	0	0	0	0	0	0	0	0	0	0	0	0	0	0
bac_ASV_392	0	0	0	0	0	0	0	0	0	0	0	0	0	0	0	0	0	0	0	0	0	0	0	0	0	0	0	0	0	0	0	0	0	0	0	0	0	0	0	0	0	0	0	0	0	0	0	0	0
bac_ASV_410	0	0	0	0	0	0	0	0	0	0	0	0	0	0	0	0	0	0	0	0	0	0	0	0	0	0	0	0	0	0	0	0	0	0	0	0	0	0	0	0	0	0	0	0	0	0	0	0	0
bac_ASV_423	0	0	0	0	0	0	0	0	0	0	0	0	0	0	0	0	0	0	0	0	0	0	0	0	0	0	0	0	0	0	0	0	0	0	0	0	0	0	0	0	0	0	0	0	0	0	0	0	0
bac_ASV_440	0	0	0	0	0	0	0	0	0	0	0	0	0	0	0	0	0	0	0	0	0	0	0	0	0	0	0	0	0	0	0	0	0	0	0	0	0	0	0	0	0	0	0	0	0	0	0	0	0
bac_ASV_395	0	0	0	0	0	0	0	0	0	0	0	0	0	0	0	0	0	0	0	0	0	0	0	0	0	0	0	0	0	0	0	0	0	0	0	0	0	0	0	0	0	0	0	0	0	0	0	0	0
bac_ASV_393	0	0	0	0	0	0	0	0	0	0	0	0	0	0	0	0	0	0	0	0	0	0	0	0	0	0	0	0	0	0	0	0	0	0	0	0	0	0	0	0	0	0	0	0	0	0	0	0	0
bac_ASV_613	0	0	0	0	0	0	0	0	0	0	0	0	0	0	0	0	0	0	0	0	0	0	0	0	0	0	0	0	0	0	0	0	0	0	0	0	0	0	0	0	0	0	0	0	0	0	0	0	0
bac_ASV_411	0	0	0	0	0	0	0	0	0	0	0	0	0	0	0	0	0	0	0	0	0	0	0	0	0	0	0	0	0	0	0	0	0	0	0	0	0	0	0	0	0	0	0	0	0	0	0	0	0
bac_ASV_415	0	0	0	0	0	0	0	0	0	0	0	0	0	0	0	0	0	0	0	0	0	0	0	0	0	0	0	0	0	0	0	0	0	0	0	0	0	0	0	0	0	0	0	0	0	0	0	0	0
bac_ASV_536	0	0	0	0	0	0	0	0	0	0	0	0	0	0	0	0	0	0	0	0	0	0	0	0	0	0	0	0	0	0	0	0	0	0	0	0	0	0	0	0	0	0	0	0	0	0	0	0	0
bac_ASV_468	0	0	0	0	0	0	0	0	0	0	0	0	0	0	0	0	0	0	0	0	0	0	0	0	0	0	0	0	0	0	0	0	0	0	0	0	0	0	0	0	0	0	0	0	0	0	0	0	0
bac_ASV_598	0	0	0	0	0	0	0	0	0	0	0	0	0	0	0	0	0	0	0	0	0	0	0	0	0	0	0	0	0	0	0	0	0	0	0	0	0	0	0	0	0	0	0	0	0	0	0	0	0
bac_ASV_412	0	0	0	0	0	0	0	0	0	0	0	0	0	0	0	0	0	0	0	0	0	0	0	0	0	0	0	0	0	0	0	0	0	0	0	0	0	0	0	0	0	0	0	0	0	0	0	0	0
bac_ASV_438	0	0	0	0	0	0	0	0	0	0	0	0	0	0	0	0	0	0	0	0	0	0	0	0	0	0	0	0	0	0	0	0	0	0	0	0	0	0	0	0	0	0	0	0	0	0	0	0	0
bac_ASV_403	0	0	0	0	0	0	0	0	0	0	0	0	0	0	0	0	0	0	0	0	0	0	0	0	0	0	0	0	0	0	0	0	0	0	0	0	0	0	0	0	0	0	0	0	0	0	0	0	0
bac_ASV_456	0	0	0	0	0	0	0	0	0	0	0	0	0	0	0	0	0	0	0	0	0	0	0	0	0	0	0	0	0	0	0	0	0	0	0	0	0	0	0	0	0	0	0	0	0	0	0	0	0
bac_ASV_430	0	0	0	0	0	0	0	0	0	0	0	0	0	0	0	0	0	0	0	0	0	0	0	0	0	0	0	0	0	0	0	0	0	0	0	0	0	0	0	0	0	0	0	0	0	0	0	0	0
bac_ASV_556	0	0	0	0	0	0	0	0	0	0	0	0	0	0	0	0	0	0	0	0	0	0	0	0	0	0	0	0	0	0	0	0	0	0	0	0	0	0	0	0	0	0	0	0	0	0	0	0	0
bac_ASV_596	0	0	0	0	0	0	0	0	0	0	0	0	0	0	0	0	0	0	0	0	0	0	0	0	0	0	0	0	0	0	0	0	0	0	0	0	0	0	0	0	0	0	0	0	0	0	0	0	0
bac_ASV_443	0	0	0	0	0	0	0	0	0	0	0	0	0	0	0	0	0	0	0	0	0	0	0	0	0	0	0	0	0	0	0	0	0	0	0	0	0	0	0	0	0	0	0	0	0	0	0	0	0
bac_ASV_541	0	0	0	0	0	0	0	0	0	0	0	0	0	0	0	0	0	0	0	0	0	0	0	0	0	0	0	0	0	0	0	0	0	0	0	0	0	0	0	0	0	0	0	0	0	0	0	0	0
bac_ASV_471	0	0	0	0	0	0	0	0	0	0	0	0	0	0	0	0	0	0	0	0	0	0	0	0	0	0	0	0	0	0	0	0	0	0	0	0	0	0	0	0	0	0	0	0	0	0	0	0	0
bac_ASV_442	0	0	0	0	0	0	0	0	0	0	0	0	0	0	0	0	0	0	0	0	0	0	0	0	0	0	0	0	0	0	0	0	0	0	0	0	0	0	0	0	0	0	0	0	0	0	0	0	0
bac_ASV_444	0	0	0	0	0	0	0	0	0	0	0	0	0	0	0	0	0	0	0	0	0	0	0	0	0	0	0	0	0	0	0	0	0	0	0	0	0	0	0	0	0	0	0	0	0	0	0	0	0
bac_ASV_473	0	0	0	0	0	0	0	0	0	0	0	0	0	0	0	0	0	0	0	0	0	0	0	0	0	0	0	0	0	0	0	0	0	0	0	0	0	0	0	0	0	0	0	0	0	0	0	0	0
bac_ASV_416	0	0	0	0	0	0	0	0	0	0	0	0	0	0	0	0	0	0	0	0	0	0	0	0	0	0	0	0	0	0	0	0	0	0	0	0	0	0	0	0	0	0	0	0	0	0	0	0	0
bac_ASV_461	0	0	0	0	0	0	0	0	0	0	0	0	0	0	0	0	0	0	0	0	0	0	0	0	0	0	0	0	0	0	0	0	0	0	0	0	0	0	0	0	0	0	0	0	0	0	0	0	0
bac_ASV_417	0	0	0	0	0	0	0	0	0	0	0	0	0	0	0	0	0	0	0	0	0	0	0	0	0	0	0	0	0	0	0	0	0	0	0	0	0	0	0	0	0	0	0	0	0	0	0	0	0
bac_ASV_455	0	0	0	0	0	0	0	0	0	0	0	0	0	0	0	0	0	0	0	0	0	0	0	0	0	0	0	0	0	0	0	0	0	0	0	0	0	0	0	0	0	0	0	0	0	0	0	0	0
bac_ASV_467	0	0	0	0	0	0	0	0	0	0	0	0	0	0	0	0	0	0	0	0	0	0	0	0	0	0	0	0	0	0	0	0	0	0	0	0	0	0	0	0	0	0	0	0	0	0	0	0	0
bac_ASV_525	0	0	0	0	0	0	0	0	0	0	0	0	0	0	0	0	0	0	0	0	0	0	0	0	0	0	0	0	0	0	0	0	0	0	0	0	0	0	0	0	0	0	0	0	0	0	0	0	0
bac_ASV_1518	0	0	0	0	0	0	0	0	0	0	0	0	0	0	0	0	0	0	0	0	0	0	0	0	0	0	0	0	0	0	0	0	0	0	0	0	0	0	0	0	0	0	0	0	0	0	0	0	0
bac_ASV_486	0	0	0	0	0	0	0	0	0	0	0	0	0	0	0	0	0	0	0	0	0	0	0	0	0	0	0	0	0	0	0	0	0	0	0	0	0	0	0	0	0	0	0	0	0	0	0	0	0
bac_ASV_497	0	0	0	0	0	0	0	0	0	0	0	0	0	0	0	0	0	0	0	0	0	0	0	0	0	0	0	0	0	0	0	0	0	0	0	0	0	0	0	0	0	0	0	0	0	0	0	0	0
bac_ASV_542	0	0	0	0	0	0	0	0	0	0	0	0	0	0	0	0	0	0	0	0	0	0	0	0	0	0	0	0	0	0	0	0	0	0	0	0	0	0	0	0	0	0	0	0	0	0	0	0	0
bac_ASV_586	0	0	0	0	0	0	0	0	0	0	0	0	0	0	0	0	0	0	0	0	0	0	0	0	0	0	0	0	0	0	0	0	0	0	0	0	0	0	0	0	0	0	0	0	0	0	0	0	0
bac_ASV_476	0	0	0	0	0	0	0	0	0	0	0	0	0	0	0	0	0	0	0	0	0	0	0	0	0	0	0	0	0	0	0	0	0	0	0	0	0	0	0	0	0	0	0	0	0	0	0	0	0
bac_ASV_458	0	0	0	0	0	0	0	0	0	0	0	0	0	0	0	0	0	0	0	0	0	0	0	0	0	0	0	0	0	0	0	0	0	0	0	0	0	0	0	0	0	0	0	0	0	0	0	0	0
bac_ASV_420	0	0	0	0	0	0	0	0	0	0	0	0	0	0	0	0	0	0	0	0	0	0	0	0	0	0	0	0	0	0	0	0	0	0	0	0	0	0	0	0	0	0	0	0	0	0	0	0	0
bac_ASV_493	0	0	0	0	0	0	0	0	0	0	0	0	0	0	0	0	0	0	0	0	0	0	0	0	0	0	0	0	0	0	0	0	0	0	0	0	0	0	0	0	0	0	0	0	0	0	0	0	0
bac_ASV_463	0	0	0	0	0	0	0	0	0	0	0	0	0	0	0	0	0	0	0	0	0	0	0	0	0	0	0	0	0	0	0	0	0	0	0	0	0	0	0	0	0	0	0	0	0	0	0	0	0
bac_ASV_503	0	0	0	0	0	0	0	0	0	0	0	0	0	0	0	0	0	0	0	0	0	0	0	0	0	0	0	0	0	0	0	0	0	0	0	0	0	0	0	0	0	0	0	0	0	0	0	0	0
bac_ASV_449	0	0	0	0	0	0	0	0	0	0	0	0	0	0	0	0	0	0	0	0	0	0	0	0	0	0	0	0	0	0	0	0	0	0	0	0	0	0	0	0	0	0	0	0	0	0	0	0	0
bac_ASV_452	0	0	0	0	0	0	0	0	0	0	0	0	0	0	0	0	0	0	0	0	0	0	0	0	0	0	0	0	0	0	0	0	0	0	0	0	0	0	0	0	0	0	0	0	0	0	0	0	0
bac_ASV_523	0	0	0	0	0	0	0	0	0	0	0	0	0	0	0	0	0	0	0	0	0	0	0	0	0	0	0	0	0	0	0	0	0	0	0	0	0	0	0	0	0	0	0	0	0	0	0	0	0
bac_ASV_484	0	0	0	0	0	0	0	0	0	0	0	0	0	0	0	0	0	0	0	0	0	0	0	0	0	0	0	0	0	0	0	0	0	0	0	0	0	0	0	0	0	0	0	0	0	0	0	0	0
bac_ASV_731	0	0	0	0	0	0	0	0	0	0	0	0	0	0	0	0	0	0	0	0	0	0	0	0	0	0	0	0	0	0	0	0	0	0	0	0	0	0	0	0	0	0	0	0	0	0	0	0	0
bac_ASV_472	0	0	0	0	0	0	0	0	0	0	0	0	0	0	0	0	0	0	0	0	0	0	0	0	0	0	0	0	0	0	0	0	0	0	0	0	0	0	0	0	0	0	0	0	0	0	0	0	0
bac_ASV_482	0	0	0	0	0	0	0	0	0	0	0	0	0	0	0	0	0	0	0	0	0	0	0	0	0	0	0	0	0	0	0	0	0	0	0	0	0	0	0	0	0	0	0	0	0	0	0	0	0
bac_ASV_528	0	0	0	0	0	0	0	0	0	0	0	0	0	0	0	0	0	0	0	0	0	0	0	0	0	0	0	0	0	0	0	0	0	0	0	0	0	0	0	0	0	0	0	0	0	0	0	0	0
bac_ASV_539	0	0	0	0	0	0	0	0	0	0	0	0	0	0	0	0	0	0	0	0	0	0	0	0	0	0	0	0	0	0	0	0	0	0	0	0	0	0	0	0	0	0	0	0	0	0	0	0	0
bac_ASV_457	0	0	0	0	0	0	0	0	0	0	0	0	0	0	0	0	0	0	0	0	0	0	0	0	0	0	0	0	0	0	0	0	0	0	0	0	0	0	0	0	0	0	0	0	0	0	0	0	0
bac_ASV_519	0	0	0	0	0	0	0	0	0	0	0	0	0	0	0	0	0	0	0	0	0	0	0	0	0	0	0	0	0	0	0	0	0	0	0	0	0	0	0	0	0	0	0	0	0	0	0	0	0
bac_ASV_448	0	0	0	0	0	0	0	0	0	0	0	0	0	0	0	0	0	0	0	0	0	0	0	0	0	0	0	0	0	0	0	0	0	0	0	0	0	0	0	0	0	0	0	0	0	0	0	0	0
bac_ASV_512	0	0	0	0	0	0	0	0	0	0	0	0	0	0	0	0	0	0	0	0	0	0	0	0	0	0	0	0	0	0	0	0	0	0	0	0	0	0	0	0	0	0	0	0	0	0	0	0	0
bac_ASV_554	0	0	0	0	0	0	0	0	0	0	0	0	0	0	0	0	0	0	0	0	0	0	0	0	0	0	0	0	0	0	0	0	0	0	0	0	0	0	0	0	0	0	0	0	0	0	0	0	0
bac_ASV_492	0	0	0	0	0	0	0	0	0	0	0	0	0	0	0	0	0	0	0	0	0	0	0	0	0	0	0	0	0	0	0	0	0	0	0	0	0	0	0	0	0	0	0	0	0	0	0	0	0
bac_ASV_477	0	0	0	0	0	0	0	0	0	0	0	0	0	0	0	0	0	0	0	0	0	0	0	0	0	0	0	0	0	0	0	0	0	0	0	0	0	0	0	0	0	0	0	0	0	0	0	0	0
bac_ASV_425	0	0	0	0	0	0	0	0	0	0	0	0	0	0	0	0	0	0	0	0	0	0	0	0	0	0	0	0	0	0	0	0	0	0	0	0	0	0	0	0	0	0	0	0	0	0	0	0	0
bac_ASV_628	0	0	0	0	0	0	0	0	0	0	0	0	0	0	0	0	0	0	0	0	0	0	0	0	0	0	0	0	0	0	0	0	0	0	0	0	0	0	0	0	0	0	0	0	0	0	0	0	0
bac_ASV_436	0	0	0	0	0	0	0	0	0	0	0	0	0	0	0	0	0	0	0	0	0	0	0	0	0	0	0	0	0	0	0	0	0	0	0	0	0	0	0	0	0	0	0	0	0	0	0	0	0
fun_ASV_2	0	0	0	0	0	0	0	0	0	0	0	0	0	0	0	0	0	0	0	0	0	0	0	0	0	0	0	0	0	0	0	0	0	0	0	0	0	0	0	0	0	0	0	0	0	0	0	0	0
fun_ASV_4	0	0	0	0	0	0	0	0	0	0	0	0	0	0	0	0	0	0	0	0	0	0	0	0	0	0	0	0	0	0	0	0	0	0	0	0	0	0	0	0	0	0	0	0	0	0	0	0	0
fun_ASV_5	0	0	0	0	0	0	0	0	0	0	0	0	0	0	0	0	0	0	0	0	0	0	0	0	0	0	0	0	0	0	0	0	0	0	0	0	0	0	0	0	0	0	0	0	0	0	0	0	0
fun_ASV_3	0	0	0	0	0	0	0	0	0	0	0	0	0	0	0	0	0	0	0	0	0	0	0	0	0	0	0	0	0	0	0	0	0	0	0	0	0	0	0	0	0	0	0	0	0	0	0	0	0
fun_ASV_10	0	0	0	0	0	0	0	0	0	0	0	0	0	0	0	0	0	0	0	0	0	0	0	0	0	0	0	0	0	0	0	0	0	0	0	0	0	0	0	0	0	0	0	0	0	0	0	0	0
fun_ASV_8	0	0	0	0	0	0	0	0	0	0	0	0	0	0	0	0	0	0	0	0	0	0	0	0	0	0	0	0	0	0	0	0	0	0	0	0	0	0	0	0	0	0	0	0	0	0	0	0	0
fun_ASV_9	0	0	0	0	0	0	0	0	0	0	0	0	0	0	0	0	0	0	0	0	0	0	0	0	0	0	0	0	0	0	0	0	0	0	0	0	0	0	0	0	0	0	0	0	0	0	0	0	0
fun_ASV_7	0	0	0	0	0	0	0	0	0	0	0	0	0	0	0	0	0	0	0	0	0	0	0	0	0	0	0	0	0	0	0	0	0	0	0	0	0	0	0	0	0	0	0	0	0	0	0	0	0
fun_ASV_6	0	0	0	0	0	0	0	0	0	0	0	0	0	0	0	0	0	0	0	0	0	0	0	0	0	0	0	0	0	0	0	0	0	0	0	0	0	0	0	0	0	0	0	0	0	0	0	0	0
fun_ASV_13	0	0	0	0	0	0	0	0	0	0	0	0	0	0	0	0	0	0	0	0	0	0	0	0	0	0	0	0	0	0	0	0	0	0	0	0	0	0	0	0	0	0	0	0	0	0	0	0	0
fun_ASV_16	0	0	0	0	0	0	0	0	0	0	0	0	0	0	0	0	0	0	0	0	0	0	0	0	0	0	0	0	0	0	0	0	0	0	0	0	0	0	0	0	0	0	0	0	0	0	0	0	0
fun_ASV_11	0	0	0	0	0	0	0	0	0	0	0	0	0	0	0	0	0	0	0	0	0	0	0	0	0	0	0	0	0	0	0	0	0	0	0	0	0	0	0	0	0	0	0	0	0	0	0	0	0
fun_ASV_14	0	0	0	0	0	0	0	0	0	0	0	0	0	0	0	0	0	0	0	0	0	0	0	0	0	0	0	0	0	0	0	0	0	0	0	0	0	0	0	0	0	0	0	0	0	0	0	0	0
fun_ASV_20	0	0	0	0	0	0	0	0	0	0	0	0	0	0	0	0	0	0	0	0	0	0	0	0	0	0	0	0	0	0	0	0	0	0	0	0	0	0	0	0	0	0	0	0	0	0	0	0	0
fun_ASV_17	0	0	0	0	0	0	0	0	0	0	0	0	0	0	0	0	0	0	0	0	0	0	0	0	0	0	0	0	0	0	0	0	0	0	0	0	0	0	0	0	0	0	0	0	0	0	0	0	0
fun_ASV_18	0	0	0	0	0	0	0	0	0	0	0	0	0	0	0	0	0	0	0	0	0	0	0	0	0	0	0	0	0	0	0	0	0	0	0	0	0	0	0	0	0	0	0	0	0	0	0	0	0
fun_ASV_21	0	0	0	0	0	0	0	0	0	0	0	0	0	0	0	0	0	0	0	0	0	0	0	0	0	0	0	0	0	0	0	0	0	0	0	0	0	0	0	0	0	0	0	0	0	0	0	0	0
fun_ASV_19	0	0	0	0	0	0	0	0	0	0	0	0	0	0	0	0	0	0	0	0	0	0	0	0	0	0	0	0	0	0	0	0	0	0	0	0	0	0	0	0	0	0	0	0	0	0	0	0	0
fun_ASV_26	0	0	0	0	0	0	0	0	0	0	0	0	0	0	0	0	0	0	0	0	0	0	0	0	0	0	0	0	0	0	0	0	0	0	0	0	0	0	0	0	0	0	0	0	0	0	0	0	0
fun_ASV_36	0	0	0	0	0	0	0	0	0	0	0	0	0	0	0	0	0	0	0	0	0	0	0	0	0	0	0	0	0	0	0	0	0	0	0	0	0	0	0	0	0	0	0	0	0	0	0	0	0
fun_ASV_15	0	0	0	0	0	0	0	0	0	0	0	0	0	0	0	0	0	0	0	0	0	0	0	0	0	0	0	0	0	0	0	0	0	0	0	0	0	0	0	0	0	0	0	0	0	0	0	0	0
fun_ASV_22	0	0	0	0	0	0	0	0	0	0	0	0	0	0	0	0	0	0	0	0	0	0	0	0	0	0	0	0	0	0	0	0	0	0	0	0	0	0	0	0	0	0	0	0	0	0	0	0	0
fun_ASV_23	0	0	0	0	0	0	0	0	0	0	0	0	0	0	0	0	0	0	0	0	0	0	0	0	0	0	0	0	0	0	0	0	0	0	0	0	0	0	0	0	0	0	0	0	0	0	0	0	0
fun_ASV_37	0	0	0	0	0	0	0	0	0	0	0	0	0	0	0	0	0	0	0	0	0	0	0	0	0	0	0	0	0	0	0	0	0	0	0	0	0	0	0	0	0	0	0	0	0	0	0	0	0
fun_ASV_24	0	0	0	0	0	0	0	0	0	0	0	0	0	0	0	0	0	0	0	0	0	0	0	0	0	0	0	0	0	0	0	0	0	0	0	0	0	0	0	0	0	0	0	0	0	0	0	0	0
fun_ASV_28	0	0	0	0	0	0	0	0	0	0	0	0	0	0	0	0	0	0	0	0	0	0	0	0	0	0	0	0	0	0	0	0	0	0	0	0	0	0	0	0	0	0	0	0	0	0	0	0	0
fun_ASV_32	0	0	0	0	0	0	0	0	0	0	0	0	0	0	0	0	0	0	0	0	0	0	0	0	0	0	0	0	0	0	0	0	0	0	0	0	0	0	0	0	0	0	0	0	0	0	0	0	0
fun_ASV_31	0	0	0	0	0	0	0	0	0	0	0	0	0	0	0	0	0	0	0	0	0	0	0	0	0	0	0	0	0	0	0	0	0	0	0	0	0	0	0	0	0	0	0	0	0	0	0	0	0
fun_ASV_25	0	0	0	0	0	0	0	0	0	0	0	0	0	0	0	0	0	0	0	0	0	0	0	0	0	0	0	0	0	0	0	0	0	0	0	0	0	0	0	0	0	0	0	0	0	0	0	0	0
fun_ASV_33	0	0	0	0	0	0	0	0	0	0	0	0	0	0	0	0	0	0	0	0	0	0	0	0	0	0	0	0	0	0	0	0	0	0	0	0	0	0	0	0	0	0	0	0	0	0	0	0	0
fun_ASV_35	0	0	0	0	0	0	0	0	0	0	0	0	0	0	0	0	0	0	0	0	0	0	0	0	0	0	0	0	0	0	0	0	0	0	0	0	0	0	0	0	0	0	0	0	0	0	0	0	0
fun_ASV_34	0	0	0	0	0	0	0	0	0	0	0	0	0	0	0	0	0	0	0	0	0	0	0	0	0	0	0	0	0	0	0	0	0	0	0	0	0	0	0	0	0	0	0	0	0	0	0	0	0
fun_ASV_40	0	0	0	0	0	0	0	0	0	0	0	0	0	0	0	0	0	0	0	0	0	0	0	0	0	0	0	0	0	0	0	0	0	0	0	0	0	0	0	0	0	0	0	0	0	0	0	0	0
fun_ASV_38	0	0	0	0	0	0	0	0	0	0	0	0	0	0	0	0	0	0	0	0	0	0	0	0	0	0	0	0	0	0	0	0	0	0	0	0	0	0	0	0	0	0	0	0	0	0	0	0	0
fun_ASV_43	0	0	0	0	0	0	0	0	0	0	0	0	0	0	0	0	0	0	0	0	0	0	0	0	0	0	0	0	0	0	0	0	0	0	0	0	0	0	0	0	0	0	0	0	0	0	0	0	0
fun_ASV_30	0	0	0	0	0	0	0	0	0	0	0	0	0	0	0	0	0	0	0	0	0	0	0	0	0	0	0	0	0	0	0	0	0	0	0	0	0	0	0	0	0	0	0	0	0	0	0	0	0
fun_ASV_41	0	0	0	0	0	0	0	0	0	0	0	0	0	0	0	0	0	0	0	0	0	0	0	0	0	0	0	0	0	0	0	0	0	0	0	0	0	0	0	-0.983333	0	0	0	0	0	0	0	0	0
fun_ASV_39	0	0	0	0	0	0	0	0	0	0	0	0	0	0	0	0	0	0	0	0	0	0	0	0	0	0	0	0	0	0	0	0	0	0	0	0	0	0	0	0	0	0	0	0	0	0	0	0	0
fun_ASV_27	0	0	0	0	0	0	0	0	0	0	0	0	0	0	0	0	0	0	0	0	0	0	0	0	0	0	0	0	0	0	0	0	0	0	0	0	0	0	0	0	0	0	0	0	0	0	0	0	0
fun_ASV_48	0	0	0	0	0	0	0	0	0	0	0	0	0	0	0	0	0	0	0	0	0	0	0	0	0	0	0	0	0	0	0	0	0	0	0	0	0	0	0	0	0	0	0	0	0	0	0	0	0
fun_ASV_42	0	0	0	0	0	0	0	0	0	0	0	0	0	0	0	0	0	0	0	0	0	0	0	0	0	0	0	0	0	0	0	0	0	0	0	0	0	0	0	0	0	0	0	0	0	0	0	0	0
fun_ASV_51	0	0	0	0	0	0	0	0	0	0	0	0	0	0	0	0	0	0	0	0	0	0	0	0	0	0	0	0	0	0	0	0	0	0	0	0	0	0	0	0	0	0	0	0	0	0	0	0	0
fun_ASV_49	0	0	0	0	0	0	0	0	0	0	0	0	0	0	0	0	0	0	0	0	0	0	0	0	0	0	0	0	0	0	0	0	0	0	0	0	0	0	0	0	0	0	0	0	0	0	0	0	0
fun_ASV_57	0	0	0	0	0	0	0	0	0	0	0	0	0	0	0	0	0	0	0	0	0	0	0	0	0	0	0	0	0	0	0	0	0	0	0	0	0	0	0	0	0	0	0	0	0	0	0	0	0
fun_ASV_46	0	0	0	0	0	0	0	0	0	0	0	0	0	0	0	0	0	0	0	0	0	0	0	0	0	0	0	0	0	0	0	0	0	0	0	0	0	0	0	0	0	0	0	0	0	0	0	0	0
fun_ASV_44	0	0	0	0	0	0	0	0	0	0	0	0	0	0	0	0	0	0	0	0	0	0	0	0	0	0	0	0	0	0	0	0	0	0	0	0	0	0	0	0	0	0	0	0	0	0	0	0	0
fun_ASV_55	0	0	0	0	0	0	0	0	0	0	0	0	0	0	0	0	0	0	0	0	0	0	0	0	0	0	0	0	0	0	0	0	0	0	0	0	0	0	0	0	0	0	0	0	0	0	0	0	0
fun_ASV_56	0	0	0	0	0	0	0	0	0	0	0	0	0	0	0	0	0	0	0	0	0	0	0	0	0	0	0	0	0	0	0	0	0	0	0	0	0	0	0	0	0	0	0	0	0	0	0	0	0
fun_ASV_50	0	0	0	0	0	0	0	0	0	0	0	0	0	0	0	0	0	0	0	0	0	0	0	0	0	0	0	0	0	0	0	0	0	0	0	0	0	0	0	0	0	0	0	0	0	0	0	0	0
fun_ASV_58	0	0	0	0	0	0	0	0	0	0	0	0	0	0	0	0	0	0	0	0	0	0	0	0	0	0	0	0	0	0	0	0	0	0	0	0	0	0	0	0	0	0	0	0	0	0	0	0	0
fun_ASV_61	0	0	0	0	0	0	0	0	0	0	0	0	0	0	0	0	0	0	0	0	0	0	0	0	0	0	0	0	0	0	0	0	0	0	0	0	0	0	0	0	0	0	0	0	0	0	0	0	0
fun_ASV_95	0	0	0	0	0	0	0	0	0	0	0	0	0	0	0	0	0	0	0	0	0	0	0	0	0	0	0	0	0	0	0	0	0	0	0	0	0	0	0	0	0	0	0	0	0	0	0	0	0
fun_ASV_54	0	0	0	0	0	0	0	0	0	0	0	0	0	0	0	0	0	0	0	0	0	0	0	0	0	0	0	0	0	0	0	0	0	0	0	0	0	0	0	0	0	0	0	0	0	0	0	0	0
fun_ASV_63	0	0	0	0	0	0	0	0	0	0	0	0	0	0	0	0	0	0	0	0	0	0	0	0	0	0	0	0	0	0	0	0	0	0	0	0	0	0	0	0	0	0	0	0	0	0	0	0	0
fun_ASV_78	0	0	0	0	0	0	0	0	0	0	0	0	0	0	0	0	0	0	0	0	0	0	0	0	0	0	0	0	0	0	0	0	0	0	0	0	0	0	0	0	0	0	0	0	0	0	0	0	0
fun_ASV_64	0	0	0	0	0	0	0	0	0	0	0	0	0	0	0	0	0	0	0	0	0	0	0	0	0	0	0	0	0	0	0	0	0	0	0	0	0	0	0	0	0	0	0	0	0	0	0	0	0
fun_ASV_60	0	0	0	0	0	0	0	0	0	0	0	0	0	0	0	0	0	0	0	0	0	0	0	0	0	0	0	0	0	0	0	0	0	0	0	0	0	0	0	0	0	0	0	0	0	0	0	0	0
fun_ASV_65	0	0	0	0	0	0	0	0	0	0	0	0	0	0	0	0	0	0	0	0	0	0	0	0	0	0	0	0	0	0	0	0	0	0	0	0	0	0	0	0	0	0	0	0	0	0	0	0	0
fun_ASV_53	0	0	0	0	0	0	0	0	0	0	0	0	0	0	0	0	0	0	0	0	0	0	0	0	0	0	0	0	0	0	0	0	0	0	0	0	0	0	0	0	0	0	0	0	0	0	0	0	0
fun_ASV_67	0	0	0	0	0	0	0	0	0	0	0	0	0	0	0	0	0	0	0	0	0	0	0	0	0	0	0	0	0	0	0	0	0	0	0	0	0	0	0	0	0	0	0	0	0	0	0	0	0
fun_ASV_73	0	0	0	0	0	0	0	0	0	0	0	0	0	0	0	0	0	0	0	0	0	0	0	0	0	0	0	0	0	0	0	0	0	0	0	0	0	0	0	0	0	0	0	0	0	0	0	0	0
fun_ASV_77	0	0	0	0	0	0	0	0	0	0	0	0	0	0	0	0	0	0	0	0	0	0	0	0	0	0	0	0	0	0	0	0	0	0	0	0	0	0	0	0	0	0	0	0	0	0	0	0	0
fun_ASV_76	0	0	0	0	0	0	0	0	0	0	0	0	0	0	0	0	0	0	0	0	0	0	0	0	0	0	0	0	0	0	0	0	0	0	0	0	0	0	0	0	0	0	0	0	0	0	0	0	0
fun_ASV_81	0	0	0	0	0	0	0	0	0	0	0	0	0	0	0	0	0	0	0	0	0	0	0	0	0	0	0	0	0	0	0	0	0	0	0	0	0	0	0	0	0	0	0	0	0	0	0	0	0
fun_ASV_71	0	0	0	0	0	0	0	0	0	0	0	0	0	0	0	0	0	0	0	0	0	0	0	0	0	0	0	0	0	0	0	0	0	0	0	0	0	0	0	0	0	0	0	0	0	0	0	0	0
fun_ASV_70	0	0	0	0	0	0	0	0	0	0	0	0	0	0	0	0	0	0	0	0	0	0	0	0	0	0	0	0	0	0	0	0	0	0	0	0	0	0	0	0	0	0	0	0	0	0	0	0	0
fun_ASV_83	0	0	0	0	0	0	0	0	0	0	0	0	0	0	0	0	0	0	0	0	0	0	0	0	0	0	0	0	0	0	0	0	0	0	0	0	0	0	0	0	0	0	0	0	0	0	0	0	0
fun_ASV_84	0	0	0	0	0	0	0	0	0	0	0	0	0	0	0	0	0	0	0	0	0	0	0	0	0	0	0	0	0	0	0	0	0	0	0	0	0	0	0	0	0	0	0	0	0	0	0	0	0
fun_ASV_74	0	0	0	0	0	0	0	0	0	0	0	0	0	0	0	0	0	0	0	0	0	0	0	0	0	0	0	0	0	0	0	0	0	0	0	0	0	0	0	0	0	0	0	0	0	0	0	0	0
fun_ASV_94	0	0	0	0	0	0	0	0	0	0	0	0	0	0	0	0	0	0	0	0	0	0	0	0	0	0	0	0	0	0	0	0	0	0	0	0	0	0	0	0	0	0	0	0	0	0	0	0	0
fun_ASV_96	0	0	0	0	0	0	0	0	0	0	0	0	0	0	0	0	0	0	0	0	0	0	0	0	0	0	0	0	0	0	0	0	0	0	0	0	0	0	0	0	0	0	0	0	0	0	0	0	0
fun_ASV_79	0	0	0	0	0	0	0	0	0	0	0	0	0	0	0	0	0	0	0	0	0	0	0	0	0	0	0	0	0	0	0	0	0	0	0	0	0	0	0	0	0	0	0	0	0	0	0	0	0
fun_ASV_87	0	0	0	0	0	0	0	0	0	0	0	0	0	0	0	0	0	0	0	0	0	0	0	0	0	0	0	0	0	0	0	0	0	0	0	0	0	0	0	0	0	0	0	0	0	0	0	0	0
fun_ASV_82	0	0	0	0	0	0	0	0	0	0	0	0	0	0	0	0	0	0	0	0	0	0	0	0	0	0	0	0	0	0	0	0	0	0	0	0	0	0	0	0	0	0	0	0	0	0	0	0	0
fun_ASV_99	0	0	0	0	0	0	0	0	0	0	0	0	0	0	0	0	0	0	0	0	0	0	0	0	0	0	0	0	0	0	0	0	0	0	0	0	0	0	0	0	0	0	0	0	0	0	0	0	0
fun_ASV_93	0	0	0	0	0	0	0	0	0	0	0	0	0	0	0	0	0	0	0	0	0	0	0	0	0	0	0	0	0	0	0	0	0	0	0	0	0	0	0	0	0	0	0	0	0	0	0	0	0
fun_ASV_97	0	0	0	0	0	0	0	0	0	0	0	0	0	0	0	0	0	0	0	0	0	0	0	0	0	0	0	0	0	0	0	0	0	0	0	0	0	0	0	0	0	0	0	0	0	0	0	0	0
fun_ASV_129	0	0	0	0	0	0	0	0	0	0	0	0	0	0	0	0	0	0	0	0	0	0	0	0	0	0	0	0	0	0	0	0	0	0	0	0	0	0	0	0	0	0	0	0	0	0	0	0	0
fun_ASV_75	0	0	0	0	0	0	0	0	0	0	0	0	0	0	0	0	0	0	0	0	0	0	0	0	0	0	0	0	0	0	0	0	0	0	0	0	0	0	0	0	0	0	0	0	0	0	0	0	0
fun_ASV_98	0	0	0	0	0	0	0	0	0	0	0	0	0	0	0	0	0	0	0	0	0	0	0	0	0	0	0	0	0	0	0	0	0	0	0	0	0	0	0	0	0	0	0	0	0	0	0	0	0
fun_ASV_85	0	0	0	0	0	0	0	0	0	0	0	0	0	0	0	0	0	0	0	0	0	0	0	0	0	0	0	0	0	0	0	0	0	0	0	0	0	0	0	0	0	0	0	0	0	0	0	0	0
fun_ASV_100	0	0	0	0	0	0	0	0	0	0	0	0	0	0	0	0	0	0	0	0	0	0	0	0	0	0	0	0	0	0	0	0	0	0	0	0	0	0	0	0	0	0	0	0	0	0	0	0	0
fun_ASV_109	0	0	0	0	0	0	0	0	0	0	0	0	0	0	0	0	0	0	0	0	0	0	0	0	0	0	0	0	0	0	0	0	0	0	0	0	0	0	0	0	0	0	0	0	0	0	0	0	0
fun_ASV_103	0	0	0	0	0	0	0	0	0	0	0	0	0	0	0	0	0	0	0	0	0	0	0	0	0	0	0	0	0	0	0	0	0	0	0	0	0	0	0	0	0	0	0	0	0	0	0	0	0
fun_ASV_92	0	0	0	0	0	0	0	0	0	0	0	0	0	0	0	0	0	0	0	0	0	0	0	0	0	0	0	0	0	0	0	0	0	0	0	0	0	0	0	0	0	0	0	0	0	0	0	0	0
fun_ASV_90	0	0	0	0	0	0	0	0	0	0	0	0	0	0	0	0	0	0	0	0	0	0	0	0	0	0	0	0	0	0	0	0	0	0	0	0	0	0	0	0	0	0	0	0	0	0	0	0	0
fun_ASV_80	0	0	0	0	0	0	0	0	0	0	0	0	0	0	0	0	0	0	0	0	0	0	0	0	0	0	0	0	0	0	0	0	0	0	0	0	0	0	0	0	0	0	0	0	0	0	0	0	0
fun_ASV_105	0	0	0	0	0	0	0	0	0	0	0	0	0	0	0	0	0	0	0	0	0	0	0	0	0	0	0	0	0	0	0	0	0	0	0	0	0	0	0	0	0	0	0	0	0	0	0	0	0
fun_ASV_156	0	0	0	0	0	0	0	0	0	0	0	0	0	0	0	0	0	0	0	0	0	0	0	0	0	0	0	0	0	0	0	0	0	0	0	0	0	0	0	0	0	0	0	0	0	0	0	0	0
fun_ASV_106	0	0	0	0	0	0	0	0	0	0	0	0	0	0	0	0	0	0	0	0	0	0	0	0	0	0	0	0	0	0	0	0	0	0	0	0	0	0	0	0	0	0	0	0	0	0	0	0	0
fun_ASV_110	0	0	0	0	0	0	0	0	0	0	0	0	0	0	0	0	0	0	0	0	0	0	0	0	0	0	0	0	0	0	0	0	0	0	0	0	0	0	0	0	0	0	0	0	0	0	0	0	0
fun_ASV_158	0	0	0	0	0	0	0	0	0	0	0	0	0	0	0	0	0	0	0	0	0	0	0	0	0	0	0	0	0	0	0	0	0	0	0	0	0	0	0	0	0	0	0	0	0	0	0	0	0
fun_ASV_124	0	0	0	0	0	0	0	0	0	0	0	0	0	0	0	0	0	0	0	0	0	0	0	0	0	0	0	0	0	0	0	0	0	0	0	0	0	0	0	0	0	0	0	0	0	0	0	0	0
fun_ASV_114	0	0	0	0	0	0	0	0	0	0	0	0	0	0	0	0	0	0	0	0	0	0	0	0	0	0	0	0	0	0	0	0	0	0	0	0	0	0	0	0	0	0	0	0	0	0	0	0	0
fun_ASV_139	0	0	0	0	0	0	0	0	0	0	0	0	0	0	0	0	0	0	0	0	0	0	0	0	0	0	0	0	0	0	0	0	0	0	0	0	0	0	0	0	0	0	0	0	0	0	0	0	0
fun_ASV_119	0	0	0	0	0	0	0	0	0	0	0	0	0	0	0	0	0	0	0	0	0	0	0	0	0	0	0	0	0	0	0	0	0	0	0	0	0	0	0	0	0	0	0	0	0	0	0	0	0
fun_ASV_108	0	0	0	0	0	0	0	0	0	0	0	0	0	0	0	0	0	0	0	0	0	0	0	0	0	0	0	0	0	0	0	0	0	0	0	0	0	0	0	0	0	0	0	0	0	0	0	0	0
fun_ASV_116	0	0	0	0	0	0	0	0	0	0	0	0	0	0	0	0	0	0	0	0	0	0	0	0	0	0	0	0	0	0	0	0	0	0	0	0	0	0	0	0	0	0	0	0	0	0	0	0	0
fun_ASV_150	0	0	0	0	0	0	0	0	0	0	0	0	0	0	0	0	0	0	0	0	0	0	0	0	0	0	0	0	0	0	0	0	0	0	0	0	0	0	0	0	0	0	0	0	0	0	0	0	0
fun_ASV_107	0	0	0	0	0	0	0	0	0	0	0	0	0	0	0	0	0	0	0	0	0	0	0	0	0	0	0	0	0	0	0	0	0	0	0	0	0	0	0	0	0	0	0	0	0	0	0	0	0
fun_ASV_91	0	0	0	0	0	0	0	0	0	0	0	0	0	0	0	0	0	0	0	0	0	0	0	0	0	0	0	0	0	0	0	0	0	0	0	0	0	0	0	0	0	0	0	0	0	0	0	0	0
fun_ASV_141	0	0	0	0	0	0	0	0	0	0	0	0	0	0	0	0	0	0	0	0	0	0	0	0	0	0	0	0	0	0	0	0	0	0	0	0	0	0	0	0	0	0	0	0	0	0	0	0	0
fun_ASV_115	0	0	0	0	0	0	0	0	0	0	0	0	0	0	0	0	0	0	0	0	0	0	0	0	0	0	0	0	0	0	0	0	0	0	0	0	0	0	0	0	0	0	0	0	0	0	0	0	0
fun_ASV_113	0	0	0	0	0	0	0	0	0	0	0	0	0	0	0	0	0	0	0	0	0	0	0	0	0	0	0	0	0	0	0	0	0	0	0	0	0	0	0	0	0	0	0	0	0	0	0	0	0
fun_ASV_128	0	0	0	0	0	0	0	0	0	0	0	0	0	0	0	0	0	0	0	0	0	0	0	0	0	0	0	0	0	0	0	0	0	0	0	0	0	0	0	0	0	0	0	0	0	0	0	0	0
fun_ASV_146	0	0	0	0	0	0	0	0	0	0	0	0	0	0	0	0	0	0	0	0	0	0	0	0	0	0	0	0	0	0	0	0	0	0	0	0	0	0	0	0	0	0	0	0	0	0	0	0	0
fun_ASV_140	0	0	0	0	0	0	0	0	0	0	0	0	0	0	0	0	0	0	0	0	0	0	0	0	0	0	0	0	0	0	0	0	0	0	0	0	0	0	0	0	0	0	0	0	0	0	0	0	0
fun_ASV_89	0	0	0	0	0	0	0	0	0	0	0	0	0	0	0	0	0	0	0	0	0	0	0	0	0	0	0	0	0	0	0	0	0	0	0	0	0	0	0	0	0	0	0	0	0	0	0	0	0
fun_ASV_118	0	0	0	0	0	0	0	0	0	0	0	0	0	0	0	0	0	0	0	0	0	0	0	0	0	0	0	0	0	0	0	0	0	0	0	0	0	0	0	0	0	0	0	0	0	0	0	0	0
fun_ASV_121	0	0	0	0	0	0	0	0	0	0	0	0	0	0	0	0	0	0	0	0	0	0	0	0	0	0	0	0	0	0	0	0	0	0	0	0	0	0	0	0	0	0	0	0	0	0	0	0	0
fun_ASV_144	0	0	0	0	0	0	0	0	0	0	0	0	0	0	0	0	0	0	0	0	0	0	0	0	0	0	0	0	0	0	0	0	0	0	0	0	0	0	0	0	0	0	0	0	0	0	0	0	0
fun_ASV_151	0	0	0	0	0	0	0	0	0	0	0	0	0	0	0	0	0	0	0	0	0	0	0	0	0	0	0	0	0	0	0	0	0	0	0	0	0	0	0	0	0	0	0	0	0	0	0	0	0
fun_ASV_126	0	0	0	0	0	0	0	0	0	0	0	0	0	0	0	0	0	0	0	0	0	0	0	0	0	0	0	0	0	0	0	0	0	0	0	0	0	0	0	0	0	0	0	0	0	0	0	0	0
fun_ASV_134	0	0	0	0	0	0	0	0	0	0	0	0	0	0	0	0	0	0	0	0	0	0	0	0	0	0	0	0	0	0	0	0	0	0	0	0	0	0	0	0	0	0	0	0	0	0	0	0	0
fun_ASV_122	0	0	0	0	0	0	0	0	0	0	0	0	0	0	0	0	0	0	0	0	0	0	0	0	0	0	0	0	0	0	0	0	0	0	0	0	0	0	0	0	0	0	0	0.95	0	0	0	0	0
fun_ASV_131	0	0	0	0	0	0	0	0	0	0	0	0	0	0	0	0	0	0	0	0	0	0	0	0	0	0	0	0	0	0	0	0	0	0	0	0	0	0	0	0	0	0	0	0	0	0	0	0	0
fun_ASV_135	0	0	0	0	0	0	0	0	0	0	0	0	0	0	0	0	0	0	0	0	0	0	0	0	0	0	0	0	0	0	0	0	0	0	0	0	0	0	0	0	0	0	0	0	0	0	0	0	0
fun_ASV_133	0	0	0	0	0	0	0	0	0	0	0	0	0	0	0	0	0	0	0	0	0	0	0	0	0	0	0	0	0	0	0	0	0	0	0	0	0	0	0	0	0	0	0	0	0	0	0	0	0
fun_ASV_145	0	0	0	0	0	0	0	0	0	0	0	0	0	0	0	0	0	0	0	0	0	0	0	0	0	0	0	0	0	0	0	0	0	0	0	0	0	0	0	0	0	0	0	0	0	0	0	0	0
fun_ASV_214	0	0	0	0	0	0	0	0	0	0	0	0	0	0	0	0	0	0	0	0	0	0	0	0	0	0	0	0	0	0	0	0	0	0	0	0	0	0	0	0	0	0	0	0	0	0	0	0	0
fun_ASV_136	0	0	0	0	0	0	0	0	0	0	0	0	0	0	0	0	0	0	0	0	0	0	0	0	0	0	0	0	0	0	0	0	0	0	0	0	0	0	0	0	0	0	0	0	0	0	0	0	0
fun_ASV_190	0	0	0	0	0	0	0	0	0	0	0	0	0	0	0	0	0	0	0	0	0	0	0	0	0	0	0	0	0	0	0	0	0	0	0	0	0	0	0	0	0	0	0	0	0	0	0	0	0
fun_ASV_177	0	0	0	0	0	0	0	0	0	0	0	0	0	0	0	0	0	0	0	0	0	0	0	0	0	0	0	0	0	0	0	0	0	0	0	0	0	0	0	0	0	0	0	0	0	0	0	0	0
fun_ASV_138	0	0	0	0	0	0	0	0	0	0	0	0	0	0	0	0	0	0	0	0	0	0	0	0	0	0	0	0	0	0	0	0	0	0	0	0	0	0	0	0	0	0	0	0	0	0	0	0	0
fun_ASV_125	0	0	0	0	0	0	0	0	0	0	0	0	0	0	0	0	0	0	0	0	0	0	0	0	0	0	0	0	0	0	0	0	0	0	0	0	0	0	0	0	0	0	0	0	0	0	0	0	0
fun_ASV_153	0	0	0	0	0	0	0	0	0	0	0	0	0	0	0	0	0	0	0	0	0	0	0	0	0	0	0	0	0	0	0	0	0	0	0	0	0	0	0	0	0	0	0	0	0	0	0	0	0
fun_ASV_160	0	0	0	0	0	0	0	0	0	0	0	0	0	0	0	0	0	0	0	0	0	0	0	0	0	0	0	0	0	0	0	0	0	0	0	0	0	0	0	0	0	0	0	0	0	0	0	0	0
fun_ASV_148	0	0	0	0	0	0	0	0	0	0	0	0	0	0	0	0	0	0	0	0	0	0	0	0	0	0	0	0	0	0	0	0	0	0	0	0	0	0	0	0	0	0	0	0	0	0	0	0	0
fun_ASV_132	0	0	0	0	0	0	0	0	0	0	0	0	0	0	0	0	0	0	0	0	0	0	0	0	0	0	0	0	0	0	0	0	0	0	0	0	0	0	0	0	0	0	0	0	0	0	0	0	0
fun_ASV_171	0	0	0	0	0	0	0	0	0	0	0	0	0	0	0	0	0	0	0	0	0	0	0	0	0	0	0	0	0	0	0	0	0	0	0	0	0	0	0	0	0	0	0	0	0	0	0	0	0
fun_ASV_142	0	0	0	0	0	0	0	0	0	0	0	0	0	0	0	0	0	0	0	0	0	0	0	0	0	0	0	0	0	0	0	0	0	0	0	0	0	0	0	0	0	0	0	0	0	0	0	0	0
fun_ASV_149	0	0	0	0	0	0	0	0	0	0	0	0	0	0	0	0	0	0	0	0	0	0	0	0	0	0	0	0	0	0	0	0	0	0	0	0	0	0	0	0	0	0	0	0	0	0	0	0	0
fun_ASV_154	0	0	0	0	0	0	0	0	0	0	0	0	0	0	0	0	0	0	0	0	0	0	0	0	0	0	0	0	0	0	0	0	0	0	0	0	0	0	0	0	0	0	0	0	0	0	0	0	0
fun_ASV_195	0	0	0	0	0	0	0	0	0	0	0	0	0	0	0	0	0	0	0	0	0	0	0	0	0	0	0	0	0	0	0	0	0	0	0	0	0	0	0	0	0	0	0	0	0	0	0	0	0
fun_ASV_189	0	0	0	0	0	0	0	0	0	0	0	0	0	0	0	0	0	0	0	0	0	0	0	0	0	0	0	0	0	0	0	0	0	0	0	0	0	0	0	0	0	0	0	0	0	0	0	0	0
fun_ASV_178	0	0	0	0	0	0	0	0	0	0	0	0	0	0	0	0	0	0	0	0	0	0	0	0	0	0	0	0	0	0	0	0	0	0	0	0	0	0	0	0	0	0	0	0	0	0	0	0	0
fun_ASV_188	0	0	0	0	0	0	0	0	0	0	0	0	0	0	0	0	0	0	0	0	0	0	0	0	0	0	0	0	0	0	0	0	0	0	0	0	0	0	0	0	0	0	0	0	0	0	0	0	0
fun_ASV_183	0	0	0	0	0	0	0	0	0	0	0	0	0	0	0	0	0	0	0	0	0	0	0	0	0	0	0	0	0	0	0	0	0	0	0	0	0	0	0	0	0	0	0	0	0	0	0	0	0
fun_ASV_157	0	0	0	0	0	0	0	0	0	0	0	0	0	0	0	0	0	0	0	0	0	0	0	0	0	0	0	0	0	0	0	0	0	0	0	0	0	0	0	0	0	0	0	0	0	0	0	0	0
fun_ASV_167	0	0	0	0	0	0	0	0	0	0	0	0	0	0	0	0	0	0	0	0	0	0	0	0	0	0	0	0	0	0	0	0	0	0	0	0	0	0	0	0	0	0	0	0	0	0	0	0	0
fun_ASV_165	0	0	0	0	0	0	0	0	0	0	0	0	0	0	0	0	0	0	0	0	0	0	0	0	0	0	0	0	0	0	0	0	0	0	0	0	0	0	0	0	0	0	0	0	0	0	0	0	0
fun_ASV_173	0	0	0	0	0	0	0	0	0	0	0	0	0	0	0	0	0	0	0	0	0	0	0	0	0	0	0	0	0	0	0	0	0	0	0	0	0	0	0	0	0	0	0	0	0	0	0	0	0
fun_ASV_203	0	0	0	0	0	0	0	0	0	0	0	0	0	0	0	0	0	0	0	0	0	0	0	0	0	0	0	0	0	0	0	0	0	0	0	0	0	0	0	0	0	0	0	0	0	0	0	0	0
fun_ASV_201	0	0	0	0	0	0	0	0	0	0	0	0	0	0	0	0	0	0	0	0	0	0	0	0	0	0	0	0	0	0	0	0	0	0	0	0	0	0	0	0	0	0	0	0	0	0	0	0	0
fun_ASV_159	0	0	0	0	0	0	0	0	0	0	0	0	0	0	0	0	0	0	0	0	0	0	0	0	0	0	0	0	0	0	0	0	0	0	0	0	0	0	0	0	0	0	0	0	0	0	0	0	0
fun_ASV_181	0	0	0	0	0	0	0	0	0	0	0	0	0	0	0	0	0	0	0	0	0	0	0	0	0	0	0	0	0	0	0	0	0	0	0	0	0	0	0	0	0	0	0	0	0	0	0	0	0
fun_ASV_179	0	0	0	0	0	0	0	0	0	0	0	0	0	0	0	0	0	0	0	0	0	0	0	0	0	0	0	0	0	0	0	0	0	0	0	0	0	0	0	0	0	0	0	0	0	0	0	0	0
fun_ASV_175	0	0	0	0	0	0	0	0	0	0	0	0	0	0	0	0	0	0	0	0	0	0	0	0	0	0	0	0	0	0	0	0	0	0	0	0	0	0	0	0	0	0	0	0	0	0	0	0	0
fun_ASV_174	0	0	0	0	0	0	0	0	0	0	0	0	0	0	0	0	0	0	0	0	0	0	0	0	0	0	0	0	0	0	0	0	0	0	0	0	0	0	0	0	0	0	0	0	0	0	0	0	0
fun_ASV_168	0	0	0	0	0	0	0	0	0	0	0	0	0	0	0	0	0	0	0	0	0	0	0	0	0	0	0	0	0	0	0	0	0	0	0	0	0	0	0	0	0	0	0	0	0	0	0	0	0
fun_ASV_176	0	0	0	0	0	0	0	0	0	0	0	0	0	0	0	0	0	0	0	0	0	0	0	0	0	0	0	0	0	0	0	0	0	0	0	0	0	0	0	0	0	0	0	0	0	0	0	0	0
fun_ASV_162	0	0	0	0	0	0	0	0	0	0	0	0	0	0	0	0	0	0	0	0	0	0	0	0	0	0	0	0	0	0	0	0	0	0	0	0	0	0	0	0	0	0	0	0	0	0	0	0	0
fun_ASV_169	0	0	0	0	0	0	0	0	0	0	0	0	0	0	0	0	0	0	0	0	0	0	0	0	0	0	0	0	0	0	0	0	0	0	0	0	0	0	0	0	0	0	0	0	0	0	0	0	0
fun_ASV_198	0	0	0	0	0	0	0	0	0	0	0	0	0	0	0	0	0	0	0	0	0	0	0	0	0	0	0	0	0	0	0	0	0	0	0	0	0	0	0	0	0	0	0	0	0	0	0	0	0
fun_ASV_152	0	0	0	0	0	0	0	0	0	0	0	0	0	0	0	0	0	0	0	0	0	0	0	0	0.949289	0	0	0	0	0	0	0	0	0	0	0	0	0	0	0	0.96624	0	0	0	0	0	0	0	0
fun_ASV_199	0	0	0	0	0	0	0	0	0	0	0	0	0	0	0	0	0	0	0	0	0	0	0	0	0	0	0	0	0	0	0	0	0	0	0	0	0	0	0	0	0	0	0	0	0	0	0	0	0
fun_ASV_186	0	0	0	0	0	0	0	0	0	0	0	0	0	0	0	0	0	0	0	0	0	0	0	0	0	0	0	0	0	0	0	0	0	0	0	0	0	0	0	0	0	0	0	0	0	0	0	0	0
fun_ASV_252	0	0	0	0	0	0	0	0	0	0	0	0	0	0	0	0	0	0	0	0	0	0	0	0	0	0	0	0	0	0	0	0	0	0	0	0	0	0	0	0	0	0	0	0	0	0	0	0	0
fun_ASV_351	0	0	0	0	0	0	0	0	0	0	0	0	0	0	0	0	0	0	0	0	0	0	0	0	0	0	0	0	0	0	0	0	0	0	0	0	0	0	0	-0.983333	0	0	0	0	0	0	0	0	0
fun_ASV_166	0	0	0	0	0	0	0	0	0	0	0	0	0	0	0	0	0	0	0	0	0	0	0	0	0	0	0	0	0	0	0	0	0	0	0	0	0	0	0	0	0	0	0	0	0	0	0	0	0
fun_ASV_204	0	0	0	0	0	0	0	0	0	0	0	0	0	0	0	0	0	0	0	0	0	0	0	0	0	0	0	0	0	0	0	0	0	0	0	0	0	0	0	0	0	0	0	0	0	0	0	0	0
fun_ASV_170	0	0	0	0	0	0	0	0	0	0	0	0	0	0	0	0	0	0	0	0	0	0	0	0	0	0	0	0	0	0	0	0	0	0	0	0	0	0	0	0	0	0	0	0	0	0	0	0	0
fun_ASV_187	0	0	0	0	0	0	0	0	0	0	0	0	0	0	0	0	0	0	0	0	0	0	0	0	0	0	0	0	0	0	0	0	0	0	0	0	0	0	0	0	0	0	0	0	0	0	0	0	0
fun_ASV_222	0	0	0	0	0	0	0	0	0	0	0	0	0	0	0	0	0	0	0	0	0	0	0	0	0	0	0	0	0	0	0	0	0	0	0	0	0	0	0	0	0	0	0	0	0	0	0	0	0
fun_ASV_250	0	0	0	0	0	0	0	0	0	0	0	0	0	0	0	0	0	0	0	0	0	0	0	0	0	0	0	0	0	0	0	0	0	0	0	0	0	0	0	0	0	0	0	0	0	0	0	0	0
fun_ASV_185	0	0	0	0	0	0	0	0	0	0	0	0	0	0	0	0	0	0	0	0	0	0	0	0	0	0	0	0	0	0	0	0	0	0	0	0	0	0	0	0	0	0	0	0	0	0	0	0	0
fun_ASV_218	0	0	0	0	0	0	0	0	0	0	0	0	0	0	0	0	0	0	0	0	0	0	0	0	0	0	0	0	0	0	0	0	0	0	0	0	0	0	0	0	0	0	0	0	0	0	0	0	0
fun_ASV_180	0	0	0	0	0	0	0	0	0	0	0	0	0	0	0	0	0	0	0	0	0	0	0	0	0	0	0	0	0	0	0	0	0	0	0	0	0	0	0	0	0	0	0	0	0	0	0	0	0
fun_ASV_196	0	0	0	0	0	0	0	0	0	0	0	0	0	0	0	0	0	0	0	0	0	0	0	0	0	0	0	0	0	0	0	0	0	0	0	0	0	0	0	0	0	0	0	0	0	0	0	0	0
fun_ASV_225	0	0	0	0	0	0	0	0	0	0	0	0	0	0	0	0	0	0	0	0	0	0	0	0	0	0	0	0	0	0	0	0	0	0	0	0	0	0	0	0	0	0	0	0	0	0	0	0	0
fun_ASV_200	0	0	0	0	0	0	0	0	0	0	0	0	0	0	0	0	0	0	0	0	0	0	0	0	0	0	0	0	0	0	0	0	0	0	0	0	0	0	0	0	0	0	0	0	0	0	0	0	0
fun_ASV_163	0	0	0	0	0	0	0	0	0	0	0	0	0	0	0	0	0	0	0	0	0	0	0	0	0	0	0	0	0	0	0	0	0	0	0	0	0	0	0	0	0	0	0	0	0	0	0	0	0
fun_ASV_184	0	0	0	0	0	0	0	0	0	0	0	0	0	0	0	0	0	0	0	0	0	0	0	0	0	0	0	0	0	0	0	0	0	0	0	0	0	0	0	0	0	0	0	0	0	0	0	0	0
fun_ASV_217	0	0	0	0	0	0	0	0	0	0	0	0	0	0	0	0	0	0	0	0	0	0	0	0	0	0	0	0	0	0	0	0	0	0	0	0	0	0	0	0	0	0	0	0	0	0	0	0	0
fun_ASV_202	0	0	0	0	0	0	0	0	0	0	0	0	0	0	0	0	0	0	0	0	0	0	0	0	0	0	0	0	0	0	0	0	0	0	0	0	0	0	0	0	0	0	0	0	0	0	0	0	0
fun_ASV_205	0	0	0	0	0	0	0	0	0	0	0	0	0	0	0	0	0	0	0	0	0	0	0	0	0	0	0	0	0	0	0	0	0	0	0	0	0	0	0	0	0	0	0	0	0	0	0	0	0
fun_ASV_197	0	0	0	0	0	0	0	0	0	0	0	0	0	0	0	0	0	0	0	0	0	0	0	0	0	0	0	0	0	0	0	0	0	0	0	0	0	0	0	0	0	0	0	0	0	0	0	0	0
fun_ASV_137	0	0	0	0	0	0	0	0	0	0	0	0	0	0	0	0	0	0	0	0	0	0	0	0	0	0	0	0	0	0	0	0	0	0	0	0	0	0	0	0	0	0	0	0	0	0	0	0	0
fun_ASV_216	0	0	0	0	0	0	0	0	0	0	0	0	0	0	0	0	0	0	0	0	0	0	0	0	0	0	0	0	0	0	0	0	0	0	0	0	0	0	0	0	0	0	0	0	0	0	0	0	0
fun_ASV_220	0	0	0	0	0	0	0	0	0	0	0	0	0	0	0	0	0	0	0	0	0	0	0	0	0	0	0	0	0	0	0	0	0	0	0	0	0	0	0	0	0	0	0	0	0	0	0	0	0
fun_ASV_210	0	0	0	0	0	0	0	0	0	0	0	0	0	0	0	0	0	0	0	0	0	0	0	0	0	0	0	0	0	0	0	0	0	0	0	0	0	0	0	0	0	0	0	0	0	0	0	0	0
fun_ASV_262	0	0	0	0	0	0	0	0	0	0	0	0	0	0	0	0	0	0	0	0	0	0	0	0	0	0	0	0	0	0	0	0	0	0	0	0	0	0	0	0	0	0	0	0	0	0	0	0	0
fun_ASV_207	0	0	0	0	0	0	0	0	0	0	0	0	0	0	0	0	0	0	0	0	0	0	0	0	0	0	0	0	0	0	0	0	0	0	0	0	0	0	0	0	0	0	0	0	0	0	0	0	0
fun_ASV_182	0	0	0	0	0	0	0	0	0	0	0	0	0	0	0	0	0	0	0	0	0	0	0	0	0	0	0	0	0	0	0	0	0	0	0	0	0	0	0	0	0	0	0	0	0	0	0	0	0
fun_ASV_520	0	0	0	0	0	0	0	0	0	0	0	0	0	0	0	0	0	0	0	0	0	0	0	0	0	0	0	0	0	0	0	0	0	0	0	0	0	0	0	0	0	0	0	0	0	0	0	0	0
fun_ASV_226	0	0	0	0	0	0	0	0	0	0	0	0	0	0	0	0	0	0	0	0	0	0	0	0	0	0	0	0	0	0	0	0	0	0	0	0	0	0	0	0	0	0	0	0	0	0	0	0	0
fun_ASV_212	0	0	0	0	0	0	0	0	0	0	0	0	0	0	0	0	0	0	0	0	0	0	0	0.95	0	0	0	0	0	0	0	0	0	0	0	0	0	0	0	0	0	0	0	0	0	0	0	0	0
fun_ASV_242	0	0	0	0	0	0	0	0	0	0	0	0	0	0	0	0	0	0	0	0	0	0	0	0	0	0	0	0	0	0	0	0	0	0	0	0	0	0	0	0	0	0	0	0	0	0	0	0	0
fun_ASV_268	0	0	0	0	0	0	0	0	0	0	0	0	0	0	0	0	0	0	0	0	0	0	0	0	0	0	0	0	0	0	0	0	0	0	0	0	0	0	0	0	0	0	0	0	0	0	0	0	0
fun_ASV_194	0	0	0	0	0	0	0	0	0	0	0	0	0	0	0	0	0	0	0	0	0	0	0	0	0	0	0	0	0	0	0	0	0	0	0	0	0	0	0	0	0	0	0	0	0	0	0	0	0
fun_ASV_238	0	0	0	0	0	0	0	0	0	0	0	0	0	0	0	0	0	0	0	0	0	0	0	0	0	0	0	0	0	0	0	0	0	0	0	0	0	0	0	0	0	0	0	0	0	0	0	0	0
fun_ASV_245	0	0	0	0	0	0	0	0	0	0	0	0	0.953983	0	0	0	0	0	0	0	0	0	0	0	0	0	0	0	0	0	0	0	0	0	0	0	0	0	0	0	0	-0.945615	0	0	0	0	0	0	0
fun_ASV_232	0	0	0	0	0	0	0	0	0	0	0	0	0	0	0	0	0	0	0	0	0	0	0	0	0	0	0	0	0	0	0	0	0	0	0	0	0	0	0	0	0	0	0	0	0	0	0	0	0
fun_ASV_240	0	0	0	0	0	0	0	0	0	0	0	0	0	0	0	0	0	0	0	0	0	0	0	0	0	0	0	0	0	0	0	0	0	0	0	0	0	0	0	0	0	0	0	0	0	0	0	0	0
fun_ASV_211	0	0	0	0	0	0	0	0	0	0	0	0	0	0	0	0	0	0	0	0	0	0	0	0	0	0	0	0	0	0	0	0	0	0	0	0	0	0	0	0	0	0	0	0	0	0	0	0	0
fun_ASV_208	0	0	0	0	0	0	0	0	0	0	0	0	0	0	0	0	0	0	0	0	0	0	0	0	0	0	0	0	0	0	0	0	0	0	0	0	0	0	0	0	0	0	0	0	0	0	0	0	0
fun_ASV_253	0	0	0	0	0	0	0	0	0	0	0	0	0	0	0	0	0	0	0	0	0	0	0	0	0	0	0	0	0	0	0	0	0	0	0	0	0	0	0	0	0	0	0	0	0	0	0	0	0
fun_ASV_206	0	0	0	0	0	0	0	0	0	0	0	0	0	0	0	0	0	0	0	0	0	0	0	0	0	0	0	0	0	0	0	0	0	0	0	0	0	0	0	0	0	0	0	0	0	0	0	0	0
fun_ASV_223	0	0	0	0	0	0	0	0	0	0	0	0	0	0	0	0	0	0	0	0	0	0	0	0	0	0	0	0	0	0	0	0	0	0	0	0	0	0	0	0	0	0	0	0	0	0	0	0	0
fun_ASV_213	0	0	0	0	0	0	0	0	0	0	0	0	0	0	0	0	0	0	0	0	0	0	0	0	0	0	0	0	0	0	0	0	0	0	0	0	0	0	0	0	0	0	0	0	0	0	0	0	0
fun_ASV_735	0	0	0	0	0	0	0	0	0	0	0	0	0	0	0	0	0	0	0	0	0	0	0	0	0	0	0	0	0	0	0	0	0	0	0	0	0	0	0	0	0	0	0	0	0	0	0	0	0
fun_ASV_254	0	0	0	0	0	0	0	0	0	0	0	0	0	0	0	0	0	0	0	0	0	0	0	0	0	0	0	0	0	0	0	0	0	0	0	0	0	0	0	0	0	0	0	0	0	0	0	0	0
fun_ASV_234	0	0	0	0	0	0	0	0	0	0	0	0	0	0	0	0	0	0	0	0	0	0	0	0	0	0	0	0	0	0	0	0	0	0	0	0	0	0	0	0	0	0	0	0	0	0	0	0	0
fun_ASV_243	0	0	0	0	0	0	0	0	0	0	0	0	0	0	0	0	0	0	0	0	0	0	0	0	0	0	0	0	0	0	0	0	0	0	0	0	0	0	0	0	0	0	0	0	0	0	0	0	0
fun_ASV_224	0	0	0	0	0	0	0	0	0	0	0	0	0	0	0	0	0	0	0	0	0	0	0	0	0	0	0	0	0	0	0	0	0	0	0	0	0	0	0	0	0	0	0	0	0	0	0	0	0
fun_ASV_289	0	0	0	0	0	0	0	0	0	0	0	0	0	0	0	0	0	0	0	0	0	0	0	0	0	0	0	0	0	0	0	0	0	0	0	0	0	0	0	0	0	0	0	0	0	0	0	0	0
fun_ASV_244	0	0	0	0	0	0	0	0	0	0	0	0	0	0	0	0	0	0	0	0	0	0	0	0	0	0	0	0	0	0	0	0	0	0	0	0	0	0	0	0	0	0	0	0	0	0	0	0	0
fun_ASV_248	0	0	0	0	0	0	0	0	0	0	0	0	0	0	0	0	0	0	0	0	0	0	0	0	0	0	0	0	0	0	0	0	0	0	0	0	0	0	0	0	0	0	0	0	0	0	0	0	0
fun_ASV_247	0	0	0	0	0	0	0	0	0	0	0	0	0	0	0	0	0	0	0	0	0	0	0	0	0	0	0	0	0	0	0	0	0	0	0	0	0	0	0	0	0	0	0	0	0	0	0	0	0
fun_ASV_233	0	0	0	0	0	0	0	0	0	0	0	0	0	0	0	0	0	0	0	0	0	0	0	0	0	0	0	0	0	0	0	0	0	0	0	0	0	0	0	0	0	0	0	0	0	0	0	0	0
fun_ASV_241	0	0	0	0	0	0	0	0	0	0	0	0	0	0	0	0	0	0	0	0	0	0	0	0	0	0	0	0	0	0	0	0	0	0	0	0	0	0	0	0	0	0	0	0	0	0	0	0	0
fun_ASV_274	0	0	0	0	0	0	0	0	0	0	0	0	0	0	0	0	0	0	0	0	0	0	0	0	0	0	0	0	0	0	0	0	0	0	0	0	0	0	0	0	0	0	0	0	0	0	0	0	0
fun_ASV_230	0	0	0	0	0	0	0	0	0	0	0	0	0	0	0	0	0	0	0	0	0	0	0	0	0	0	0	0	0	0	0	0	0	0	0	0	0	0	0	0	0	0	0	0	0	0	0	0	0
fun_ASV_237	0	0	0	0	0	0	0	0	0	0	0	0	0	0	0	0	0	0	0	0	0	0	0	0	0	0	0	0	0	0	0	0	0	0	0	0	0	0	0	0	0	0	0	0	0	0	0	0	0
fun_ASV_256	0	0	0	0	0	0	0	0	0	0	0	0	0	0	0	0	0	0	0	0	0	0	0	0	0	0	0	0	0	0	0	0	0	0	0	0	0	0	0	0	0	0	0	0	0	0	0	0	0
fun_ASV_259	0	0	0	0	0	0	0	0	0	0	0	0	0	0	0	0	0	0	0	0	0	0	0	0	0	0	0	0	0	0	0	0	0	0	0	0	0	0	0	0	0	0	0	0	0	0	0	0	0
fun_ASV_227	0	0	0	0	0	0	0	0	0	0	0	0	0	0	0	0	0	0	0	0	0	0	0	0	0	0	0	0	0	0	0	0	0	0	0	0	0	0	0	0	0	0	0	0	0	0	0	0	0
fun_ASV_229	0	0	0	0	0	0	0	0	0	0	0	0	0	0	0	0	0	0	0	0	0	0	0	0	0	0	0	0	0	0	0	0	0	0	0	0	0	0	0	0	0	0	0	0	0	0	0	0	0
fun_ASV_246	0	0	0	0	0	0	0	0	0	0	0	0	0	0	0	0	0	0	0	0	0	0	0	0	0	0	0	0	0	0	0	0	0	0	0	0	0	0	0	0	0	0	0	0	0	0	0	0	0
fun_ASV_249	0	0	0	0	0	0	0	0	0	0	0	0	0	0	0	0	0	0	0	0	0	0	0	0	0	0	0	0	0	0	0	0	0	0	0	0	0	0	0	0	0	0	0	0	0	0	0	0	0
fun_ASV_235	0	0	0	0	0	0	0	0	0	0	0	0	0	0	0	0	0	0	0	0	0	0	0	0	0	0	0	0	0	0	0	0	0	0	0	0	0	0	0	0	0	0	0	0	0	0	0	0	0
fun_ASV_300	0	0	0	0	0	0	0	0	0	0	0	0	0	0	0	0	0	0	0	0	0	0	0	0	0	0	0	0	0	0	0	0	0	0	0	0	0	0	0	0	0	0	0	0	0	0	0	0	0
fun_ASV_215	0	0	0	0	0	0	0	0	0	0	0	0	0	0	0	0	0	0	0	0	0	0	0	0	0	0	0	0	0	0	0	0	0	0	0	0	0	0	0	0	0	0	0	0	0	0	0	0	0
fun_ASV_286	0	0	0	0	0	0	0	0	0	0	0	0	0	0	0	0	0	0	0	0	0	0	0	0	0	0	0	0	0	0	0	0	0	0	0	0	-0.966667	0	0	0	0	0	0	0	0	0	0	0	0
fun_ASV_371	0	0	0	0	0	0	0	0	0	0	0	0	0	0	0	0	0	0	0	0	0	0	0	0	0	0	0	0	0	0	0	0	0	0	0	0	0	0	0	0	0	0	0	0	0	0	0	0	0
fun_ASV_239	0	0	0	0	0	0	0	0	0	0	0	0	0	0	0	0	0	0	0	0	0	0	0	0	0	0	0	0	0	0	0	0	0	0	0	0	0	0	0	0	0	0	0	0	0	0	0	0	0
fun_ASV_255	0	0	0	0	0	0	0	0	0	0	0	0	0	0	0	0	0	0	0	0	0	0	0	0	0	0	0	0	0	0	0	0	0	0	0	0	0	0	0	0	0	0	0	0.949289	0	0	0	0	0
fun_ASV_267	0	0	0	0	0	0	0	0	0	0	0	0	0	0	0	0	0	0	0	0	0	0	0	0	0	0	0	0	0	0	0	0	0	0	0	0	0	0	0	0	0	0	0	0	0	0	0	0	0
fun_ASV_277	0	0	0	0	0	0	0	0	0	0	0	0	0	0	0	0	0	0	0	0	0	0	0	0	0	0	0	0	0	0	0	0	0	0	0	0	0	0	0	0	0	0	0	0	0	0	0	0	0
fun_ASV_284	0	0	0	0	0	0	0	0	0	0	0	0	0	0	0	0	0	0	0	0	0	0	0	0	0	0	0	0	0	0	0	0	0	0	0	0	0	0	0	0	0	0	0	0	0	0	0	0	0
fun_ASV_272	0	0	0	0	0	0	0	0	0	0	0	0	0	0	0	0	0	0	0	0	0	0	0	0	0	0	0	0	0	0	0	0	0	0	0	0	0	0	0	0	0	0	0	0	0	0	0	0	0
fun_ASV_296	0	0	0	0	0	0	0	0	0	0	0	0	0	0	0	0	0	0	0	0	0	0	0	0	0	0	0	0	0	0	0	0	0	0	0	0	0	0	0	0	0	0	0	0	0	0	0	0	0
fun_ASV_273	0	0	0	0	0	0	0	0	0	0	0	0	0	0	0	0	0	0	0	0	0	0	0	0	0	0	0	0	0	0	0	0	0	0	0	0	0	0	0	0	0	0	0	0	0	0	0	0	0
fun_ASV_288	0	0	0	0	0	0	0	0	0	0	0	0	0	0	0	0	0	0	0	0	0	0	0	0	0	0	0	0	0	0	0	0	0	0	0	0	0	0	0	0	0	0	0	0	0	0	0	0	0
fun_ASV_257	0	0	0	0	0	0	0	0	0	0	0	0	0	0	0	0	0	0	0	0	0	0	0	0	0	0	0	0	0	0	0	0	0	0	0	0	0	0	0	0	0	0	0	0	0	0	0	0	0
fun_ASV_301	0	0	0	0	0	0	0	0	0	0	0	0	0	0	0	0	0	0	0	0	0	0	0	0	0	0	0	0	0	0	0	0	0	0	0	0	0	0	0	0	0	0	0	0	0	0	0	0	0
fun_ASV_365	0	0	0	0	0	0	0	0	0	0	0	0	0	0	0	0	0	0	0	0	0	0	0	0	0	0	0	0	0	0	0	0	0	0	0	0	0	0	0	0	0	0	0	0	0	0	0	0	0
fun_ASV_287	0	0	0	0	0	0	0	0	0	0	0	0	0	0	0	0	0	0	0	0	0	0	0	0	0	0	0	0	0	0	0	0	0	0	0	0	0	0	0	0	0	0	0	0	0	0	0	0	0
fun_ASV_357	0	0	0	0	0	0	0	0	0	0	0	0	0	0	0	0	0	0	0	0	0	0	0	0	0	0	0	0	0	0	0	0	0	0	0	0	0	0	0	0	0	0	0	0	0	0	0	0	0
fun_ASV_258	0	0	0	0	0	0	0	0	0	0	0	0	0	0	0	0	0	0	0	0	0	0	0	0	0	0	0	0	0	0	0	0	0	0	0	0	0	0	0	0	0	0	0	0	0	0	0	0	0
fun_ASV_305	0	0	0	0	0	0	0	0	0	0	0	0	0	0	0	0	0	0	0	0	0	0	0	0	0	0	0	0	0	0	0	0	0	0	0	0	0	0	0	0	0	0	0	0	0	0	0	0	0
fun_ASV_335	0	0	0	0	0	0	0	0	0	0	0	0	0	0	0	0	0	0	0	0	0	0	0	0	0	0	0	0	0	0	0	0	0	0	0	0	0	0	0	0	0	0	0	0	0	0	0	0	0
fun_ASV_260	0	0	0	0	0	0	0	0	0	0	0	0	0	0	0	0	0	0	0	0	0	0	0	0	0	0	0	0	0	0	0	0	0	0	0	0	0	0	0	0	0	0	0	0	0	0	0	0	0
fun_ASV_331	0	0	0	0	0	0	0	0	0	0	0	0	0	0	0	0	0	0	0	0	0	0	0	0	0	0	0	0	0	0	0	0	0	0	0	0	0	0	0	0	0	0	0	0	0	0	0	0	0
fun_ASV_358	0	0	0	0	0	0	0	0	0	0	0	0	0	0	0	0	0	0	0	0	0	0	0	0	0	0	0	0	0	0	0	0	0	0	0	0	0	0	0	0	0	0	0	0	0	0	0	0	0
fun_ASV_280	0	0	0	0	0	0	0	0	0	0	0	0	0	0	0	0	0	0	0	0	0	0	0	0	0	0	0	0	0	0	0	0	0	0	0	0	0	0	0	0	0	0	0	0	0	0	0	0	0
fun_ASV_397	0	0	0	0	0	0	0	0	0	0	0	0	0	0	0	0	0	0	0	0	0	0	0	0	0	0	0	0	0	0	0	0	0	0	0	0	0	0	0	0	0	0	0	0	0	0	0	0	0
fun_ASV_303	0	0	0	0	0	0	0	0	0	0	0	0	0	0	0	0	0	0	0	0	0	0	0	0	0	0	0	0	0	0	0	0	0	0	0	0	0	0	0	0	0	0	0	0	0	0	0	0	0
fun_ASV_302	0	0	0	0	0	0	0	0	0	0	0	0	0	0	0	0	0	0	0	0	0	0	0	0	0	0	0	0	0	0	0	0	0	0	0	0	0	0	0	0	0	0	0	0	0	0	0	0	0
fun_ASV_327	0	0	0	0	0	0	0	0	0	0	0	0	0	0	0	0	0	0	0	0	0	0	0	0	0	0	0	0	0	0	0	0	0	0	0	0	0	0	0	0	0	0	0	0	0	0	0	0	0
fun_ASV_309	0	0	0	0	0	0	0	0	0	0	0	0	0	0	0	0	0	0	0	0	0	0	0	0	0	0	0	0	0	0	0	0	0	0	0	0	0	0	0	0	0	0	0	0	0	0	0	0	0
fun_ASV_269	0	0	0	0	0	0	0	0	0	0	0	0	0	0	0	0	0	0	0	0	0	0	0	0	0	0	0	0	0	0	0	0	0	0	0	0	0	0	0	0	0	0	0	0	0	0	0	0	0
fun_ASV_962	0	0	0	0	0	0	0	0	0	0	0	0	0	0	0	0	0	0	0	0	0	0	0	0	0	0	0	0	0	0	0	0	0	0	0	0	0	0	0	0	0	0	0	0	0	0	0	0	0
fun_ASV_350	0	0	0	0	0	0	0	0	0	0	0	0	0	0	0	0	0	0	0	0	0	0	0	0	0	0	0	0	0	0	0	0	0	0	0	0	0	0	0	0	0	0	0	0	0	0	0	0	0
fun_ASV_312	0	0	0	0	0	0	0	0	0	0	0	0	0	0	0	0	0	0	0	0	0	0	0	0	0	0	0	0	0	0	0	0	0	0	0	0	0	0	0	0	0	0	0	0	0	0	0	0	0
fun_ASV_298	0	0	0	0	0	0	0	0	0	0	0	0	0	0	0	0	0	0	0	0	0	0	0	0	0	0	0	0	0	0	0	0	0	0	0	0	0	0	0	0	0	0	0	0	0	0	0	0	0
fun_ASV_467	0	0	0	0	0	0	0	0	0	0	0	0	0	0	0	0	0	0	0	0	0	0	0	0	0	0	0	0	0	0	0	0	0	0	0	0	0	0	0	0	0	0	0	0	0	0	0	0	0
fun_ASV_293	0	0	0	0	0	0	0	0	0	0	0	0	0	0	0	0	0	0	0	0	0	0	0	0	0	0	0	0	0	0	0	0	0	0	0	0	0	0	0	0	0	0	0	0	0	0	0	0	0
fun_ASV_426	0	0	0	0	0	0	0	0	0	0	0	0	0	0	0	0	0	0	0	0	0	0	0	0	0	0	0	0	0	0	0	0	0	0	0	0	0	0	0	0	0	0	0	0	0	0	0	0	0
fun_ASV_463	0	0	0	0	0	0	0	0	0	0	0	0	0	0	0	0	0	0	0	0	0	0	0	0	0	0	0	0	0	0	0	0	0	0	0	0	0	0	0	0	0	0	0	0	0	0	0	0	0
fun_ASV_339	0	0	0	0	0	0	0	0	0	0	0	0	0	0	0	0	0	0	0	0	0	0	0	0	0	0	0	0	0	0	0	0	0	0	0	0	0	0	0	0	0	0	0	0	0	0	0	0	0
fun_ASV_295	0	0	0	0	0	0	0	0	0	0	0	0	0	0	0	0	0	0	0	0	0	0	0	0	0	0	0	0	0	0	0	0	0	0	0	0	0	0	0	0	0	0	0	0	0	0	0	0	0
fun_ASV_290	0	0	0	0	0	0	0	0	0	0	0	0	0	0	0	0	0	0	0	0	0	0	0	0	0	0	0	0	0	0	0	0	0	0	0	0	0	0	0	0	0	0	0	0	0	0	0	0	0
fun_ASV_271	0	0	0	0	0	0	0	0	0	0	0	0	0	0	0	0	0	0	0	0	0	0	0	0	0	0	0	0	0	0	0	0	0	0	0	0	0	0	0	0	0	0	0	0	0	0	0	0	0
fun_ASV_633	0	0	0	0	0	0	0	0	0	0	0	0	0	0	0	0	0	0	0	0	0	0	0	0	0	0	0	0	0	0	0	0	0	0	0	0	0	0	0	0	0	0	0	0	0	0	0	0	0
fun_ASV_394	0	0	0	0	0	0	0	0	0	0	0	0	0	0	0	0	0	0	0	0	0	0	0	0	0	0	0	0	0	0	0	0	0	0	0	0	0	0	0	0	0	0	0	0	0	0	0	0	0
fun_ASV_401	0	0	0	0	0	0	0	0	0	0	0	0	0	0	0	0	0	0	0	0	0	0	0	0	0	0	0	0	0	0	0	0	0	0	0	0	0	0	0	0	0	0	0	0	0	0	0	0	0
fun_ASV_374	0	0	0	0	0	0	0	0	0	0	0	0	0	0	0	0	0	0	0	0	0	0	0	0	0	0	0	0	0	0	0	0	0	0	0	0	0	0	0	0	0	0	0	0	0	0	0	0	0
fun_ASV_469	0	0	0	0	0	0	0	0	0	0	0	0	0	0	0	0	0	0	0	0	0	0	0	0	0	0	0	0	0	0	0	0	0	0	0	0	0	0	0	0	0	0	0	0	0	0	0	0	0
fun_ASV_319	0	0	0	0	0	0	0	0	0	0	0	0	0	0	0	0	0	0	0	0	0	0	0	0	0	0	0	0	0	0	0	0	0	0	0	0	0	0	0	0	0	0	0	0	0	0	0	0	0
fun_ASV_314	0	0	0	0	0	0	0	0	0	0	0	0	0	0	0	0	0	0	0	0	0	0	0	0	0	0	0	0	0	0	0	0	0	0	0	0	0	0	0	0	0	0	0	0	0	0	0	0	0
fun_ASV_344	0	0	0	0	0	0	0	0	0	0	0	0	0	0	0	0	0	0	0	0	0	0	0	0	0	0	0	0	0	0	0	0	0	0	0	0	0	0	0	0	0	0	0	0	0	0	0	0	0
fun_ASV_419	0	0	0	0	0	0	0	0	0	0	0	0	0	0	0	0	0	0	0	0	0	0	0	0	0	0	0	0	0	0	0	0	0	0	0	0	0	0	0	0	0	0	0	0	0	0	0	0	0
fun_ASV_333	0	0	0	0	0	0	0	0	0	0	0	0	0	0	0	0	0	0	0	0	0	0	0	0	0	0	0	0	0	0	0	0	0	0	0	0	0	0	0	0	0	0	0	0	0	0	0	0	0
fun_ASV_372	0	0	0	0	0	0	0	0	0	0	0	0	0	0	0	0	0	0	0	0	0	0	0	0	0	0	0	0	0	0	0	0	0	0	0	0	0	0	0	0	0	0	0	0	0	0	0	0	0
fun_ASV_353	0	0	0	0	0	0	0	0	0	0	0	0	0	0	0	0	0	0	0	0	0	0	0	0	0	0	0	0	0	0	0	0	0	0	0	0	0	0	0	0	0	0	0	0	0	0	0	0	0
fun_ASV_416	0	0	0	0	0	0	0	0	0	0	0	0	0	0	0	0	0	0	0	0	0	0	0	0	0	0	0	0	0	0	0	0	0	0	0	0	0	0	0	0	0	0	0	0	0	0	0	0	0
fun_ASV_322	0	0	0	0	0	0	0	0	0	0	0	0	0	0	0	0	0	0	0	0	0	0	0	0	0	0	0	0	0	0	0	0	0	0	0	0	0	0	0	0	0	0	0	0	0	0	0	0	0
fun_ASV_427	0	0	0	0	0	0	0	0	0	0	0	0	0	0	0	0	0	0	0	0	0	0	0	0	0	0	0	0	0	0	0	0	0	0	0	0	0	0	0	0	0	0	0	0	0	0	0	0	0
fun_ASV_418	0	0	0	0	0	0	0	0	0	0	0	0	0	0	0	0	0	0	0	0	0	0	0	0	0	0	0	0	0	0	0	0	0	0	0	0	0	0	0	0	0	0	0	0	0	0	0	0	0
fun_ASV_329	0	0	0	0	0	0	0	0	0	0	0	0	0	0	0	0	0	0	0	0	0	0	0	0	0	0	0	0	0	0	0	0	0	0	0	0	0	0	0	0	0	0	0	0	0	0	0	0	0
fun_ASV_321	0	0	0	0	0	0	0	0	0	0	0	0	0	0	0	0	0	0	0	0	0	0	0	0	0	0	0	0	0	0	0	0	0	0	0	0	0	0	0	0	0	0	0	0	0	0	0	0	0
fun_ASV_438	0	0	0	0	0	0	0	0	0	0	0	0	0	0	0	0	0	0	0	0	0	0	0	0	0	0	0	0	0	0	0	0	0	0	0	0	0	0	0	0	0	0	0	0	0	0	0	0	0
fun_ASV_330	0	0	0	0	0	0	0	0	0	0	0	0	0	0	0	0	0	0	0	0	0	0	0	0	0	0	0	0	0	0	0	0	0	0	0	0	0	0	0	0	0	0	0	0	0	0	0	0	0
fun_ASV_326	0	0	0	0	0	0	0	0	0	0	0	0	0	0	0	0	0	0	0	0	0	0	0	0	0	0	0	0	0	0	0	0	0	0	0	0	0	0	0	0	0	0	0	0	0	0	0	0	0
fun_ASV_315	0	0	0	0	0	0	0	0	0	0	0	0	0	0	0	0	0	0	0	0	0	0	0	0	0	0	0	0	0	0	0	0	0	0	0	0	0	0	0	0	0	0	0	0	0	0	0	0	0
fun_ASV_384	0	0	0	0	0	0	0	0	0	0	0	0	0	0	0	0	0	0	0	0	0	0	0	0	0	0	0	0	0	0	0	0	0	0	0	0	0	0	0	0	0	0	0	0	0	0	0	0	0
fun_ASV_283	0	0	0	0	0	0	0	0	0	0	0	0	0	0	0	0	0	0	0	0	0	0	0	0	0	0	0	0	0	0	0	0	0	0	0	0	0	0	0	0	0	0	0	0	0	0	0	0	0
fun_ASV_323	0	0	0	0	0	0	0	0	0	0	0	0	0	0	0	0	0	0	0	0	0	0	0	0	0	0	0	0	0	0	0	0	0	0	0	0	0	0	0	0	0	0	0	0	0	0	0	0	0
fun_ASV_341	0	0	0	0	0	0	0	0	0	0	0	0	0	0	0	0	0	0	0	0	0	0	0	0	0	0	0	0	0	0	0	0	0	0	0	0	0	0	0	0	0	0	0	0	0	0	0	0	0
fun_ASV_310	0	0	0	0	0	0	0	0	0	0	0	0	0	0	0	0	0	0	0	0	0	0	0	0	0	0	0	0	0	0	0	0	0	0	0	0	0	0	0	0	0	0	0	0	0	0	0	0	0
fun_ASV_368	0	0	0	0	0	0	0	0	0	0	0	0	0	0	0	0	0	0	0	0	0	0	0	0	0	0	0	0	0	0	0	0	0	0	0	0	0	0	0	0	0	0	0	0	0	0	0	0	0
fun_ASV_354	0	0	0	0	0	0	0	0	0	0	0	0	0	0	0	0	0	0	0	0	0	0	0	0	0	0	0	0	0	0	0	0	0	0	0	0	0	0	0	0	0	0	0	0	0	0	0	0	0
fun_ASV_395	0	0	0	0	0	0	0	0	0	0	0	0	0	0	0	0	0	0	0	0	0	0	0	0	0	0	0	0	0	0	0	0	0	0	0	0	0	0	0	0	0	0	0	0	0	0	0	0	0
fun_ASV_228	0	0	0	0	0	0	0	0	0	0	0	0	0	0	0	0	0	0	0	0	0	0	0	0	0	0	0	0	0	0	0	0	0	0	0	0	0	0	0	0	0	0	0	0	0	0	0	0	0
fun_ASV_306	0	0	0	0	0	0	0	0	0	0	0	0	0	0	0	0	0	0	0	0	0	0	0	0	0	0	0	0	0	0	0	0	0	0	0	0	0	0	0	0	0	0	0	0	0	0	0	0	0
fun_ASV_328	0	0	0	0	0	0	0	0	0	0	0	0	0	0	0	0	0	0	0	0	0	0	0	0	0	0	0	0	0	0	0	0	0	0	0	0	0	0	0	0	0	0	0	0	0	0	0	0	0
fun_ASV_362	0	0	0	0	0	0	0	0	0	0	0	0	0	0	0	0	0	0	0	0	0	0	0	0	0	0	0	0	0	0	0	0	0	0	0	0	0	0	0	0	0	0	0	0	0	0	0	0	0
fun_ASV_511	0	0	0	0	0	0	0	0	0	0	0	0	0	0	0	0	0	0	0	0	0	0	0	0	0	0	0	0	0	0	0	0	0	0	0	0	0	0	0	0	0	0	0	0	0	0	0	0	0
fun_ASV_324	0	0	0	0	0	0	0	0	0	0	0	0	0	0	0	0	0	0	0	0	0	0	0	0	0	0	0	0	0	0	0	0	0	0	0	0	0	0	0	0	0	0	0	0	0	0	0	0	0
fun_ASV_294	0	0	0	0	0	0	0	0	0	0	0	0	0	0	0	0	0	0	0	0	0	0	0	0	0	0	0	0	0	0	0	0	0	0	0	0	0	0	0	0	0	0	0	0	0	0	0	0	0
fun_ASV_307	0	0	0	0	0	0	0	0	0	0	0	0	0	0	0	0	0	0	0	0	0	0	0	0	0	0	0	0	0	0	0	0	0	0	0	0	0	0	0	0	0	0	0	0	0	0	0	0	0
fun_ASV_304	0	0	0	0	0	0	0	0	0	0	0	0	0	0	0	0	0	0	0	0	0	0	0	0	0	0	0	0	0	0	0	0	0	0	0	0	0	0	0	0	0	0	0	0	0	0	0	0	0
fun_ASV_316	0	0	0	0	0	0	0	0	0	0	0	0	0	0	0	0	0	0	0	0	0	0	0	0	0	0	0	0	0	0	0	0	0	0	0	0	0	0	0	0	0	0	0	0	0	0	0	0	0
fun_ASV_342	0	0	0	0	0	0	0	0	0	0	0	0	0	0	0	0	0	0	0	0	0	0	0	0	0	0	0	0	0	0	0	0	0	0	0	0	0	0	0	0	0	0	0	0	0	0	0	0	0
fun_ASV_346	0	0	0	0	0	0	0	0	0	0	0	0	0	0	0	0	0	0	0	0	0	0	0	0	-0.95	0	0	0	0	0	0	0	0	0	0	0	0	0	0	0	0	0	0	0	0	0	0	0	0
fun_ASV_345	0	0	0	0	0	0	0	0	0	0	0	0	0	0	0	0	0	0	0	0	0	0	0	0	0	0	0	0	0	0	0	0	0	0	0	0	0	0	0	0	0	0	0	0	0	0	0	0	0
fun_ASV_407	0	0	0	0	0	0	0	0	0	0	0	0	0	0	0	0	0	0	0	0	0	0	0	0	0	0	0	0	0	0	0	0	0	0	0	0	0	0	0	0	0	0	0	0	0	0	0	0	0
fun_ASV_409	0	0	0	0	0	0	0	0	0	0	0	0	0	0	0	0	0	0	0	0	0	0	0	0	0	0	0	0	0	0	0	0	0	0	0	0	0	0	0	0	0	0	0	0	0	0	0	0	0
fun_ASV_349	0	0	0	0	0	0	0	0	0	0	0	0	0	0	0	0	0	0	0	0	0	0	0	0	0	0	0	0	0	0	0	0	0	0	0	0	0	0	0	0	0	0	0	0	0	0	0	0	0
fun_ASV_361	0	0	0	0	0	0	0	0	0	0	0	0	0	0	0	0	0	0	0	0	0	0	0	0	0	0	0	0	0	0	0	0	0	0	0	0	0	0	0	0	0	0	0	0	0	0	0	0	0
fun_ASV_389	0	0	0	0	0	0	0	0	0	0	0	0	0	0	0	0	0	0	0	0	0	0	0	0	0	0	0	0	0	0	0	0	0	0	0	0	0	0	0	0	0	0	0	0	0	0	0	0	0
fun_ASV_404	0	0	0	0	0	0	0	0	0	0	0	0	0	0	0	0	0	0	0	0	0	0	0	0	0	0	0	0	0	0	0	0	0	0	0	0	0	0	0	0	0	0	0	0	0	0	0	0	0
fun_ASV_278	0	0	0	0	0	0	0	0	0	0	0	0	0	0	0	0	0	0	0	0	0	0	0	0	0	0	0	0	0	0	0	0	0	0	0	0	0	0	0	0	0	0	0	0	0	0	0	0	0
fun_ASV_577	0	0	0	0	0	0	0	0	0	0	0	0	0	0	0	0	0	0	0	0	0	0	0	0	0	0	0	0	0	0	0	0	0	0	0	0	0	0	0	0	0	0	0	0	0	0	0	0	0
fun_ASV_348	0	0	0	0	0	0	0	0	0	0	0	0	0	0	0	0	0	0	0	0	0	0	0	0	0	0	0	0	0	0	0	0	0	0	0	0	0	0	0	0	0	0	0	0	0	0	0	0	0
fun_ASV_448	0	0	0	0	0	0	0	0	0	0	0	0	0	0	0	0	0	0	0	0	0	0	0	0	0	0	0	0	0	0	0	0	0	0	0	0	0	0	0	0	0	0	0	0	0	0	0	0	0
fun_ASV_251	0	0	0	0	0	0	0	0	0	0	0	0	0	0	0	0	0	0	0	0	0	0	0	0	0	0	0	0	0	0	0	0	0	0	0	0	0	0	0	0	0	0	0	0	0	0	0	0	0
fun_ASV_505	0	0	0	0	0	0	0	0	0	0	0	0	0	0	0	0	0	0	0	0	0	0	0	0	0	0	0	0	0	0	0	0	0	0	0	0	0	0	0	0	0	0	0	0	0	0	0	0	0
fun_ASV_450	0	0	0	0	0	0	0	0	0	0	0	0	0	0	0	0	0	0	0	0	0	0	0	0	0	0	0	0	0	0	0	0	0	0	0	0	0	0	0	0	0	0	0	0	0	0	0	0	0
fun_ASV_318	0	0	0	0	0	0	0	0	0	0	0	0	0	0	0	0	0	0	0	0	0	0	0	0	0	0	0	0	0	0	0	0	0	0	0	0	0	0	0	0	0	0	0	0	0	0	0	0	0
fun_ASV_325	0	0	0	0	0	0	0	0	0	0	0	0	0	0	0	0	0	0	0	0	0	0	0	0	0	0	0	0	0	0	0	0	0	0	0	0	0	0	0	0	0	0	0	0	0	0	0	0	0
fun_ASV_379	0	0	0	0	0	0	0	0	0	0	0	0	0	0	0	0	0	0	0	0	0	0	0	0	0	0	0	0	0	0	0	0	0	0	0	0	0	0	0	0	0	0	0	0	0	0	0	0	0
fun_ASV_360	0	0	0	0	0	0	0	0	0	0	0	0	0	0	0	0	0	0	0	0	0	0	0	0	0	0	0	0	0	0	0	0	0	0	0	0	0	0	0	0	0	0	0	0	0	0	0	0	0
fun_ASV_387	0	0	0	0	0	0	0	0	0	0	0	0	0	0	0	0	0	0	0	0	0	0	0	0	0	0	0	0	0	0	0	0	0	0	0	0	0	0	0	0	0	0	0	0	0	0	0	0	0
fun_ASV_414	0	0	0	0	0	0	0	0	0	0	0	0	0	0	0	0	0	0	0	0	0	0	0	0	0	0	0	0	0	0	0	0	0	0	0	0	0	0	0	0	0	0	0	0	0	0	0	0	0
fun_ASV_431	0	0	0	0	0	0	0	0	0	0	0	0	0	0	0	0	0	0	0	0	0	0	0	0	0	0	0	0	0	0	0	0	0	0	0	0	0	0	0	0	0	0	0	0	0	0	0	0	0
fun_ASV_446	0	0	0	0	0	0	0	0	0	0	0	0	0	0	0	0	0	0	0	0	0	0	0	0	0	0	0	0	0	0	0	0	0	0	0	0	0	0	0	0	0	0	0	0	0	0	0	0	0
fun_ASV_405	0	0	0	0	0	0	0	0	0	0	0	0	0	0	0	0	0	0	0	0	0	0	0	0	0	0	0	0	0	0	0	0	0	0	0	0	0	0	0	0	0	0	0	0	0	0	0	0	0
fun_ASV_535	0	0	0	0	0	0	0	0	0	0	0	0	0	0	0	0	0	0	0	0	0	0	0	0	0	0	0	0	0	0	0	0	0	0	0	0	0	0	0	0	0	0	0	0	0	0	0	0	0
fun_ASV_447	0	0	0	0	0	0	0	0	0	0	0	0	0	0	0	0	0	0	0	0	0	0	0	0	0	0	0	0	0	0	0	0	0	0	0	0	0	0	0	0	0	0	0	0	0	0	0	0	0
fun_ASV_518	0	0	0	0	0	0	0	0	0	0	0	0	0	0	0	0	0	0	0	0	0	0	0	0	0	0	0	0	0	0	0	0	0	0	0	0	0	0	0	0	0	0	0	0	0	0	0	0	0
fun_ASV_382	0	0	0	0	0	0	0	0	0	0	0	0	0	0	0	0	0	0	0	0	0	0	0	0	0	0	0	0	0	0	0	0	0	0	0	0	0	0	0	0	0	0	0	0	0	0	0	0	0
fun_ASV_408	0	0	0	0	0	0	0	0	0	0	0	0	0	0	0	0	0	0	0	0	0	0	0	0	0	0	0	0	0	0	0	0	0	0	0	0	0	0	0	0	0	0	0	0	0	0	0	0	0
fun_ASV_340	0	0	0	0	0	0	0	0	0	0	0	0	0	0	0	0	0	0	0	0	0	0	0	0	0	0	0	0	0	0	0	0	0	0	0	0	0	0	0	0	0	0	0	0	0	0	0	0	0
fun_ASV_451	0	0	0	0	0	0	0	0	0	0	0	0	0	0	0	0	0	0	0	0	0	0	0	0	0	0	0	0	0	0	0	0	0	0	0	0	0	0	0	0	0	0	0	0	0	0	0	0	0
fun_ASV_478	0	0	0	0	0	0	0	0	0	0	0	0	0	0	0	0	0	0	0	0	0	0	0	0	0	0	0	0	0	0	0	0	0	0	0	0	0.962352	0	0	0	0	0	0	0	0	0	0	0	0
fun_ASV_586	0	0	0	0	0	0	0	0	0	0	0	0	0	0	0	0	0	0	0	0	0	0	0	0	0	0	0	0	0	0	0	0	0	0	0	0	0	0	0	0	0	0	0	0	0	0	0	0	0
fun_ASV_445	0	0	0	0	0	0	0	0	0	0	0	0	0	0	0	0	0	0	0	0	0	0	0	0	0	0	0	0	0	0	0	0	0	0	0	0	0	0	0	0	0	0	0	0	0	0	0	0	0
fun_ASV_375	0	0	0	0	0	0	0	0	0	0	0	0	0	0	0	0	0	0	0	0	0	0	0	0	0	0	0	0	0	0	0	0	0	0	0	0	0	0	0	0	0	0	0	0	0	0	0	0	0
fun_ASV_430	0	0	0	0	0	0	0	0	0	0	0	0	0	0	0	0	0	0	0	0	0	0	0	0	0	0	0	0	0	0	0	0	0	0	0	0	0	0	0	0	0	0	0	0	0	0	0	0	0
fun_ASV_359	0	0	0	0	0	0	0	0	0	0	0	0	0	0	0	0	0	0	0	0	0	0	0	0	0	0	0	0	0	0	0	0	0	0	0	0	0	0	0	0	0	0	0	0	0	0	0	0	0
fun_ASV_383	0	0	0	0	0	0	0	0	0	0	0	0	0	0	0	0	0	0	0	0	0	0	0	0	0	0	0	0	0	0	0	0	0	0	0	0	0	0	0	0	0	0	0	0	0	0	0	0	0
fun_ASV_381	0	0	0	0	0	0	0	0	0	0	0	0	0	0	0	0	0	0	0	0	0	0	0	0	0	0	0	0	0	0	0	0	0	0	0	0	0	0	0	0	0	0	0	0	0	0	0	0	0
fun_ASV_585	0	0	0	0	0	0	0	0	0	0	0	0	0	0	0	0	0	0	0	0	0	0	0	0	0	0	0	0	0	0	0	0	0	0	0	0	0	0	0	0	0	0	0	0.962352	0	0	0	0	0
fun_ASV_444	0	0	0	0	0	0	0	0	0	0	0	0	0	0	0	0	0	0	0	0	0	0	0	0	0	0	0	0	0	0	0	0	0	0	0	0	0	0	0	0	0	0	0	0	0	0	0	0	0
fun_ASV_424	0	0	0	0	0	0	0	0	0	0	0	0	0	0	0	0	0	0	0	0	0	0	0	0	0	0	0	0	0	0	0	0	0	0	0	0	0	0	0	0	0	0	0	0	0	0	0	0	0
fun_ASV_443	0	0	0	0	0	0	0	0	0	0	0	0	0	0	0	0	0	0	0	0	0	0	0	0	0	0	0	0	0	0	0	0	0	0	0	0	0	0	0	0	0	0	0	0	0	0	0	0	0
fun_ASV_352	0	0	0	0	0	0	0	0	0	0	0	0	0	0	0	0	0	0	0	0	0	0	0	0	0	0	0	0	0	0	0	0	0	0	0	0	0	0	0	0	0	0	0	0	0	0	0	0	0
fun_ASV_415	0	0	0	0	0	0	0	0	0	0	0	0	0	0	0	0	0	0	0	0	0	0	0	0	0	0	0	0	0	0	0	0	0	0	0	0	0	0	0	0	0	0	0	0	0	0	0	0	0
fun_ASV_485	0	0	0	0	0	0	0	0	0	0	0	0	0	0	0	0	0	0	0	0	0	0	0	0	0	0	0	0	0	0	0	0	0	0	0	0	0	0	0	0	0	0	0	0	0	0	0	0	0
fun_ASV_529	0	0	0	0	0	0	0	0	0	0	0	0	0	0	0	0	0	0	0	0	0	0	0	0	0	0	0	0	0	0	0	0	0	0	0	0	0	0	0	0	0	0	0	0	0	0	0	0	0
fun_ASV_495	0	0	0	0	0	0	0	0	0	0	0	0	0	0	0	0	0	0	0	0	0	0	0	0	0	0	0	0	0	0	0	0	0	0	0	0	0	0	0	0	0	0	0	0	0	0	0	0	0
fun_ASV_482	0	0	0	0	0	0	0	0	0	0	0	0	0	0	0	0	0	0	0	0	0	0	0	0	0	0	0	0	0	0	0	0	0	0	0	0	0	0	0	0	0	0	0	0	0	0	0	0	0
fun_ASV_839	0	0	0	0	0	0	0	0	0	0	0	0	0	0	0	0	0	0	0	0	0	0	0	0	0	0	0	0	0	0	0	0	0	0	0	0	0	0	0	0	0	0	0	0	0	0	0	0	0
fun_ASV_537	0	0	0	0	0	0	0	0	0	0	0	0	0	0	0	0	0	0	0	0	0	0	0	0	0	0	0	0	0	0	0	0	0	0	0	0	0	0	0	0	0	0	0	0	0	0	0	0	0
fun_ASV_373	0	0	0	0	0	0	0	0	0	0	0	0	0	0	0	0	0	0	0	0	0	0	0	0	0	0	0	0	0	0	0	0	0	0	0	0	0	0	0	0	0	0	0	0	0	0	0	0	0
fun_ASV_441	0	0	0	0	0	0	0	0	0	0	0	0	0	0	0	0	0	0	0	0	0	0	0	0	0	0	0	0	0	0	0	0	0	0	0	0	0	0	0	0	0	0	0	0	0	0	0	0	0
fun_ASV_662	0	0	0	0	0	0	0	0	0	0	0	0	0	0	0	0	0	0	0	0	0	0	0	0	0	0	0	0	0	0	0	0	0	0	0	0	0	0	0	0	0	0	0	0	0	0	0	0	0
fun_ASV_465	0	0	0	0	0	0	0	0	0	0	0	0	0	0	0	0	0	0	0	0	0	0	0	0	0	0	0	0	0	0	0	0	0	0	0	0	0	0	0	0	0	0	0	0	0	0	0	0	0
fun_ASV_553	0	0	0	0	0	0	0	0	0	0	0	0	0	0	0	0	0	0	0	0	0	0	0	0	0	0	0	0	0	0	0	0	0	0	0	0	0	0	0	0	0	0	0	0	0	0	0	0	0
fun_ASV_410	0	0	0	0	0	0	0	0	0	0	0	0	0	0	0	0	0	0	0	0	0	0	0	0	0	0	0	0	0	0	0	0	0	0	0	0	0	0	0	0	0	0	0	0	0	0	0	0	0
fun_ASV_513	0	0	0	0	0	0	0	0	0	0	0	0	0	0	0	0	0	0	0	0	0	0	0	0	0	0	0	0	0	0	0	0	0	0	0	0	0	0	0	0	0	0	0	0	0	0	0	0	0
fun_ASV_755	0	0	0	0	0	0	0	0	0	0	0	0	0	0	0	0	0	0	0	0	0	0	0	0	0	0	0	0	0	0	0	0	0	0	0	0	0	0	0	0	0	0	0	0	0	0	0	0	0
fun_ASV_452	0	0	0	0	0	0	0	0	0	0	0	0	0	0	0	0	0	0	0	0	0	0	0	0	0	0	0	0	0	0	0	0	0	0	0	0	0	0	0	0	0	0	0	0	0	0	0	0	0
fun_ASV_421	0	0	0	0	0	0	0	0	0	0	0	0	0	0	0	0	0	0	0	0	0	0	0	0	0	0	0	0	0	0	0	0	0	0	0	0	0	0	0	0	0	0	0	0	0	0	0	0	0
fun_ASV_398	0	0	0	0	0	0	0	0	0	0	0	0	0	0	0	0	0	0	0	0	0	0	0	0	0	0	0	0	0	0	0	0	0	0	0	0	0	0	0	0	0	0	0	0	0	0	0	0	0
fun_ASV_659	0	0	0	0	0	0	0	0	0	0	0	0	0	0	0	0	0	0	0	0	0	0	0	0	0	0	0	0	0	0	0	0	0	0	0	0	0	0	0	0	0	0	0	0	0	0	0	0	0
fun_ASV_598	0	0	0	0	0	0	0	0	0	0	0	0	0	0	0	0	0	0	0	0	0	0	0	0	0	0	0	0	0	0	0	0	0	0	0	0	0	0	0	0	0	0	0	0	0	0	0	0	0
fun_ASV_390	0	0	0	0	0	0	0	0	0	0	0	0	0	0	0	0	0	0	0	0	0	0	0	0	0	0	0	0	0	0	0	0	0	0	0	0	0	0	0	0	0	0	0	0	0	0	0	0	0
fun_ASV_428	0	0	0	0	0	0	0	0	0	0	0	0	0	0	0	0	0	0	0	0	0	0	0	0	0	0	0	0	0	0	0	0	0	0	0	0	0	0	0	0	0	0	0	0	0	0	0	0	0
fun_ASV_883	0	0	0	0	0	0	0	0	0	0	0	0	0	0	0	0	0	0	0	0	0	0	0	0	0	0	0	0	0	0	0	0	0	0	0	0	0	0	0	0	0	0	0	0	0	0	0	0	0
fun_ASV_964	0	0	0	0	0	0	0	0	0	0	0	0	0	0	0	0	0	0	0	0	0	0	0	0	0	0	0	0	0	0	0	0	0	0	0	0	0	0	0	0	0	0	0	0	0	0	0	0	0
fun_ASV_432	0	0	0	0	0	0	0	0	0	0	0	0	0	0	0	0	0	0	0	0	0	0	0	0	0	0	0	0	0	0	0	0	0	0	0	0	0	0	0	0	0	0	0	0	0	0	0	0	0
fun_ASV_483	0	0	0	0	0	0	0	0	0	0	0	0	0	0	0	0	0	0	0	0	0	0	0	0	0	0	0	0	0	0	0	0	0	0	0	0	0	0	0	0	0	0	0	0	0	0	0	0	0
fun_ASV_580	0	0	0	0	0	0	0	0	0	0	0	0	0	0	0	0	0	0	0	0	0	0	0	0	0	0	0	0	0	0	0	0	0	0	0	0	0	0	0	0	0	0	0	0	0	0	0	0	0
fun_ASV_413	0	0	0	0	0	0	0	0	0	0	0	0	0	0	0	0	0	0	0	0	0	0	0	0	0	0	0	0	0	0	0	0	0	0	0	0	0	0	0	0	0	0	0	0	0	0	0	0	0
fun_ASV_510	0	0	0	0	0	0	0	0	0	0	0	0	0	0	0	0	0	0	0	0	0	0	0	0	0	0	0	0	0	0	0	0	0	0	0	0	0	0	0	0	0	0	0	0	0	0	0	0	0
fun_ASV_429	0	0	0	0	0	0	0	0	0	0	0	0	0	0	0	0	0	0	0	0	0	0	0	0	0	0	0	0	0	0	0	0	0	0	0	0	0	0	0	0	0	0	0	0	0	0	0	0	0
fun_ASV_935	0	0	0	0	0	0	0	0	0	0	0	0	0	0	0	0	0	0	0	0	0	0	0	0	0	0	0	0	0	0	0	0	0	0	0	0	0	0	0	0	0	0	0	0	0	0	0	0	0
fun_ASV_400	0	0	0	0	0	0	0	0	0	0	0	0	0	0	0	0	0	0	0	0	0	0	0	0	0	0	0	0	0	0	0	0	0	0	0	0	0	0	0	0	0	0	0	0	0	0	0	0	0
fun_ASV_393	0	0	0	0	0	0	0	0	0	0	0	0	0	0	0	0	0	0	0	0	0	0	0	0	0	0	0	0	0	0	0	0	0	0	0	0	0	0	0	0	0	0	0	0	0	0	0	0	0
fun_ASV_442	0	0	0	0	0	0	0	0	0	0	0	0	0	0	0	0	0	0	0	0	0	0	0	0.945615	0	0	0	0	0	0	0	0	0	0	0	0	0	0	0	0	0	0	0	0	0	0	0	0	0
fun_ASV_810	0	0	0	0	0	0	0	0	0	0	0	0	0	0	0	0	0	0	0	0	0	0	0	0	0	0	0	0	0	0	0	0	0	0	0	0	0	0	0	0	0	0	0	0	0	0	0	0	0
fun_ASV_479	0	0	0	0	0	0	0	0	0	0	0	0	0	0	0	0	0	0	0	0	0	0	0	0	0	0	0	0	0	0	0	0	0	0	0	0	0	0	0	0	0	0	0	0	0	0	0	0	0
fun_ASV_492	0	0	0	0	0	0	0	0	0	0	0	0	0	0	0	0	0	0	0	0	0	0	0	0	0	0	0	0	0	0	0	0	0	0	0	0	0	0	0	0	0	0	0	0	0	0	0	0	0
fun_ASV_507	0	0	0	0	0	0	0	0	0	0	0	0	0	0	0	0	0	0	0	0	0	0	0	0	0	0	0	0	0	0	0	0	0	0	0	0	0	0	0	0	0	0	0	0	0	0	0	0	0
fun_ASV_477	0	0	0	0	0	0	0	0	0	0	0	0	0	0	0	0	0	0	0	0	0	0	0	0	0	0	0	0	0	0	0	0	0	0	0	0	0	0	0	0	0	0	0	0	0	0	0	0	0
fun_ASV_496	0	0	0	0	0	0	0	0	0	0	0	0	0	0	0	0	0	0	0	0	0	0	0	0	0	0	0	0	0	0	0	0	0	0	0	0	0	0	0	0	0	0	0	0	0	0	0	0	0
fun_ASV_497	0	0	0	0	0	0	0	0	0	0	0	0	0	0	0	0	0	0	0	0	0	0	0	0	0	0	0	0	0	0	0	0	0	0	0	0	0	0	0	0	0	0	0	0	0	0	0	0	0
fun_ASV_894	0	0	0	0	0	0	0	0	0	0	0	0	0	0	0	0	0	0	0	0	0	0	0	0	0	0	0	0	0	0	0	0	0	0	0	0	0	0	0	0	0	0	0	0	0	0	0	0	0
fun_ASV_420	0	0	0	0	0	0	0	0	0	0	0	0	0	0	0	0	0	0	0	0	0	0	0	0	0	0	0	0	0	0	0	0	0	0	0	0	0	0	0	0	0	0	0	0	0	0	0	0	0
fun_ASV_521	0	0	0	0	0	0	0	0	0	0	0	0	0	0	0	0	0	0	0	0	0	0	0	0	0	0	0	0	0	0	0	0	0	0	0	0	0	0	0	0	0	0	0	0	0	0	0	0	0
fun_ASV_570	0	0	0	0	0	0	0	0	0	0	0	0	0	0	0	0	0	0	0	0	0	0	0	0	0	0	0	0	0	0	0	0	0	0	0	0	0	0	0	0	0	0	0	0	0	0	0	0	0
fun_ASV_486	0	0	0	0	0	0	0	0	0	0	0	0	0	0	0	0	0	0	0	0	0	0	0	0	0	0	0	0	0	0	0	0	0	0	0	0	0	0	0	0	0	0	0	0	0	0	0	0	0
fun_ASV_433	0	0	0	0	0	0	0	0	0	0	0	0	0	0	0	0	0	0	0	0	0	0	0	0	0	0	0	0	0	0	0	0	0	0	0	0	0	0	0	0	0	0	0	0	0	0	0	0	0
fun_ASV_728	0	0	0	0	0	0	0	0	0	0	0	0	0	0	0	0	0	0	0	0	0	0	0	0	0	0	0	0	0	0	0	0	0	0	0	0	0	0	0	0	0	0	0	0	0	0	0	0	0
fun_ASV_514	0	0	0	0	0	0	0	0	0	0	0	0	0	0	0	0	0	0	0	0	0	0	0	0	0	0	0	0	0	0	0	0	0	0	0	0	0	0	0	0	0	0	0	0	0	0	0	0	0
fun_ASV_540	0	0	0	0	0	0	0	0	0	0	0	0	0	0	0	0	0	0	0	0	0	0	0	0	0	0	0	0	0	0	0	0	0	0	0	0	0	0	0	0	0	0	0	0	0	0	0	0	0
fun_ASV_563	0	0	0	0	0	0	0	0	0	0	0	0	0	0	0	0	0	0	0	0	0	0	0	0	0	0	0	0	0	0	0	0	0	0	0	0	0	0	0	0	0	0	0	0	0	0	0	0	0
fun_ASV_473	0	0	0	0	0	0	0	0	0	0	0	0	0	0	0	0	0	0	0	0	0	0	0	0	0	0	0	0	0	0	0	0	0	0	0	0	0	0	0	0	0	0	0	0	0	0	0	0	0
fun_ASV_484	0	0	0	0	0	0	0	0	0	0	0	0	0	0	0	0	0	0	0	0	0	0	0	0	0	0	0	0	0	0	0	0	0	0	0	0	0	0	0	0	0	0	0	0	0	0	0	0	0
fun_ASV_460	0	0	0	0	0	0	0	0	0	0	0	0	0	0	0	0	0	0	0	0	0	0	0	0	0	0	0	0	0	0	0	0	0	0	0	0	0	0	0	0	0	0	0	0	0	0	0	0	0
fun_ASV_658	0	0	0	0	0	0	0	0	0	0	0	0	0	0	0	0	0	0	0	0	0	0	0	0	0	0	0	0	0	0	0	0	0	0	0	0	0	0	0	0	0	0	0	0	0	0	0	0	0
fun_ASV_449	0	0	0	0	0	0	0	0	0	0	0	0	0	0	0	0	0	0	0	0	0	0	0	0	0	0	0	0	0	0	0	0	0	0	0	0	0	0	0	0	0	0	0	0	0	0	0	0	0
fun_ASV_454	0	0	0	0	0	0	0	0	0	0	0	0	0	0	0	0	0	0	0	0	0	0	0	0	0	0	0	0	0	0	0	0	0	0	0	0	0	0	0	0	0	0	0	0	0	0	0	0	0
fun_ASV_639	0	0	0	0	0	0	0	0	0	0	0	0	0	0	0	0	0	0	0	0	0	0	0	0	0	0	0	0	0	0	0	0	0	0	0	0	0	0	0	0	0	0	0	0	0	0	0	0	0
fun_ASV_738	0	0	0	0	0	0	0	0	0	0	0	0	0	0	0	0	0	0	0	0	0	0	0	0	0	0	0	0	0	0	0	0	0	0	0	0	0	0	0	0	0	0	0	0	0	0	0	0	0
fun_ASV_417	0	0	0	0	0	0	0	0	0	0	0	0	0	0	0	0	0	0	0	0	0	0	0	0	0	0	0	0	0	0	0	0	0	0	0	0	0	0	0	0	0	0	0	0	0	0	0	0	0
fun_ASV_493	0	0	0	0	0	0	0	0	0	0	0	0	0	0	0	0	0	0	0	0	0	0	0	0	0	0	0	0	0	0	0	0	0	0	0	0	0	0	0	0	0	0	0	0	0	0	0	0	0
fun_ASV_856	0	0	0	0	0	0	0	0	0	0	0	0	0	0	0	0	0	0	0	0	0	0	0	0	0	0	0	0	0	0	0	0	0	0	0	0	0	0	0	0	0	0	0	0	0	0	0	0	0
fun_ASV_457	0	0	0	0	0	0	0	0	0	0	0	0	0	0	0	0	0	0	0	0	0	0	0	0	0	0	0	0	0	0	0	0	0	0	0	0	0	0	0	0	0	0	0	0	0	0	0	0	0
fun_ASV_620	0	0	0	0	0	0	0	0	0	0	0	0	0	0	0	0	0	0	0	0	0	0	0	0	0	0	0	0	0	0	0	0	0	0	0	0	0	0	0	0	0	0	0	0	0	0	0	0	0
fun_ASV_508	0	0	0	0	0	0	0	0	0	0	0	0	0	0	0	0	0	0	0	0	0	0	0	0	0	0	0	0	0	0	0	0	0	0	0	0	0	0	0	0	0	0	0	0	0	0	0	0	0
fun_ASV_392	0	0	0	0	0	0	0	0	0	0	0	0	0	0	0	0	0	0	0	0	0	0	0	0	0	0	0	0	0	0	0	0	0	0	0	0	0	0	0	0	0	0	0	0	0	0	0	0	0
fun_ASV_751	0	0	0	0	0	0	0	0	0	0	0	0	0	0	0	0	0	0	0	0	0	0	0	0	0	0	0	0	0	0	0	0	0	0	0	0	0	0	0	0	0	0	0	0	0	0	0	0	0
fun_ASV_440	0	0	0	0	0	0	0	0	0	0	0	0	0	0	0	0	0	0	0	0	0	0	0	0	0	0	0	0	0	0	0	0	0	0	0	0	0	0	0	0	0	0	0	0	0	0	0	0	0
fun_ASV_582	0	0	0	0	0	0	0	0	0	0	0	0	0	0	0	0	0	0	0	0	0	0	0	0	0	0	0	0	0	0	0	0	0	0	0	0	0	0	0	0	0	0	0	0	0	0	0	0	0
fun_ASV_488	0	0	0	0	0	0	0	0	0	0	0	0	0	0	0	0	0	0	0	0	0	0	0	0	0	0	0	0	0	0	0	0	0	0	0	0	0	0	0	0	0	0	0	0	0	0	0	0	0
fun_ASV_973	0	0	0	0	0	0	0	0	0	0	0	0	0	0	0	0	0	0	0	0	0	0	0	0	0	0	0	0	0	0	0	0	0	0	0	0	0	0	0	0	0	0	0	0	0	0	0	0	0
fun_ASV_468	0	0	0	0	0	0	0	0	0	0	0	0	0	0	0	0	0	0	0	0	0	0	0	0	0	0	0	0	0	0	0	0	0	0	0	0	0	0	0	0	0	0	0	0	0	0	0	0	0
fun_ASV_621	0	0	0	0	0	0	0	0	0	0	0	0	0	0	0	0	0	0	0	0	0	0	0	0	0	0	0	0	0	0	0	0	0	0	0	0	0	0	0	0	0	0	0	0	0	0	0	0	0
fun_ASV_378	0	0	0	0	0	0	0	0	0	0	0	0	0	0	0	0	0	0	0	0	0	0	0	0	0	0	0	0	0	0	0	0	0	0	0	0	0	0	0	0	0	0	0	0	0	0	0	0	0
fun_ASV_386	0	0	0	0	0	0	0	0	0	0	0	0	0	0	0	0	0	0	0	0	0	0	0	0	0	0	0	0	0	0	0	0	0	0	0	0	0	0	0	0	0	0	0	0	0	0	0	0	0
fun_ASV_644	0	0	0	0	0	0	0	0	0	0	0	0	0	0	0	0	0	0	0	0	0	0	0	0	0	0	0	0	0	0	0	0	0	0	0	0	0	0	0	0	0	0	0	0	0	0	0	0	0
fun_ASV_682	0	0	0	0	0	0	0	0	0	0	0	0	0	0	0	0	0	0	0	0	0	0	0	0	0	0	0	0	0	0	0	0	0	0	0	0	0	0	0	0	0	0	0	0	0	0	0	0	0
fun_ASV_542	0	0	0	0	0	0	0	0	0	0	0	0	0	0	0	0	0	0	0	0	0	0	0	0	0	0	0	0	0	0	0	0	0	0	0	0	0	0	0	0	0	0	0	0	0	0	0	0	0
fun_ASV_490	0	0	0	0	0	0	0	0	0	0	0	0	0	0	0	0	0	0	0	0	0	0	0	0	0	0	0	0	0	0	0	0	0	0	0	0	0	0	0	0	0	0	0	0	0	0	0	0	0
fun_ASV_399	0	0	0	0	0	0	0	0	0	0	0	0	0	0	0	0	0	0	0	0	0	0	0	0	0	0	0	0	0	0	0	0	0	0	0	0	0	0	0	0	0	0	0	0	0	0	0	0	0
fun_ASV_487	0	0	0	0	0	0	0	0	0	0	0	0	0	0	0	0	0	0	0	0	0	0	0	0	0	0	0	0	0	0	0	0	0	0	0	0	0	0	0	0	0	0	0	0	0	0	0	0	0
fun_ASV_630	0	0	0	0	0	0	0	0	0	0	0	0	0	0	0	0	0	0	0	0	0	0	0	0	0	0	0	0	0	0	0	0	0	0	0	0	0	0	0	0	0	0	0	0	0	0	0	0	0
fun_ASV_527	0	0	0	0	0	0	0	0	0	0	0	0	0	0	0	0	0	0	0	0	0	0	0	0	0	0	0	0	0	0	0	0	0	0	0	0	0	0	0	0	0	0	0	0	0	0	0	0	0
fun_ASV_502	0	0	0	0	0	0	0	0	0	0	0	0	0	0	0	0	0	0	0	0	0	0	0	0	0	0	0	0	0	0	0	0	0	0	0	0	0	0	0	0	0	0	0	0	0	0	0	0	0
fun_ASV_489	0	0	0	0	0	0	0	0	0	0	0	0	0	0	0	0	0	0	0	0	0	0	0	0	0	0	0	0	0	0	0	0	0	0	0	0	0	0	0	0	0	0	0	0	0	0	0	0	0
fun_ASV_503	0	0	0	0	0	0	0	0	0	0	0	0	0	0	0	0	0	0	0	0	0	0	0	0	0	0	0	0	0	0	0	0	0	0	0	0	0	0	0	0	0	0	0	0	0	0	0	0	0
fun_ASV_555	0	0	0	0	0	0	0	0	0	0	0	0	0	0	0	0	0	0	0	0	0	0	0	0	0	0	0	0	0	0	0	0	0	0	0	0	0	0	0	0	0	0	0	0	0	0	0	0	0
fun_ASV_600	0	0	0	0	0	0	0	0	0	0	0	0	0	0	0	0	0	0	0	0	0	0	0	0	0	0	0	0	0	0	0	0	0	0	0	0	0	0	0	0	0	0	0	0	0	0	0	0	0
fun_ASV_1001	0	0	0	0	0	0	0	0	0	0	0	0	0	0	0	0	0	0	0	0	0	0	0	0	0	0	0	0	0	0	0	0	0	0	0	0	0	0	0	0	0	0	0	0	0	0	0	0	0
fun_ASV_566	0	0	0	0	0	0	0	0	0	0	0	0	0	0	0	0	0	0	0	0	0	0	0	0	0	0	0	0	0	0	0	0	0	0	0	0	0	0	0	0	0	0	0	0	0	0	0	0	0
fun_ASV_516	0	0	0	0	0	0	0	0	0	0	0	0	0	0	0	0	0	0	0	0	0	0	0	0	0	0	0	0	0	0	0	0	0	0	0	0	0	0	0	0	0	0	0	0	0	0	0	0	0
fun_ASV_985	0	0	0	0	0	0	0	0	0	0	0	0	0	0	0	0	0	0	0	0	0	0	0	0	0	0	0	0	0	0	0	0	0	0	0	0	0	0	0	0	0	0	0	0	0	0	0	0	0
fun_ASV_559	0	0	0	0	0	0	0	0	0	0	0	0	0	0	0	0	0	0	0	0	0	0	0	0	0	0	0	0	0	0	0	0	0	0	0	0	0	0	0	0	0	0	0	0	0	0	0	0	0
fun_ASV_590	0	0	0	0	0	0	0	0	0	0	0	0	0	0	0	0	0	0	0	0	0	0	0	0	0	0	0	0	0	0	0	0	0	0	0	0	0	0	0	0	0	0	0	0	0	0	0	0	0
fun_ASV_475	0	0	0	0	0	0	0	0	0	0	0	0	0	0	0	0	0	0	0	0	0	0	0	0	0	0	0	0	0	0	0	0	0	0	0	0	0	0	0	0	0	0	0	0	0	0	0	0	0
fun_ASV_875	0	0	0	0	0	0	0	0	0	0	0	0	0	0	0	0	0	0	0	0	0	0	0	0	0	0	0	0	0	0	0	0	0	0	0	0	0	0	0	0	0	0	0	0	0	0	0	0	0
fun_ASV_770	0	0	0	0	0	0	0	0	0	0	0	0	0	0	0	0	0	0	0	0	0	0	0	0	0	0	0	0	0	0	0	0	0	0	0	0	0	0	0	0	0	0	0	0	0	0	0	0	0
fun_ASV_796	0	0	0	0	0	0	0	0	0	0	0	0	0	0	0	0	0	0	0	0	0	0	0	0	0	0	0	0	0	0	0	0	0	0	0	0	0	0	0	0	0	0	0	0	0	0	0	0	0
fun_ASV_541	0	0	0	0	0	0	0	0	0	0	0	0	0	0	0	0	0	0	0	0	0	0	0	0	0	0	0	0	0	0	0	0	0	0	0	0	0	0	0	0	0	0	0	0	0	0	0	0	0
fun_ASV_533	0	0	0	0	0	0	0	0	0	0	0	0	0	0	0	0	0	0	0	0	0	0	0	0	0	0	0	0	0	0	0	0	0	0	0	0	0	0	0	0	0	0	0	0	0	0	0	0	0
fun_ASV_584	0	0	0	0	0	0	0	0	0	0	0	0	0	0	0	0	0	0	0	0	0	0	0	0	0	0	0	0	0	0	0	0	0	0	0	0	0	0	0	0	0	0	0	0	0	0	0	0	0
fun_ASV_635	0	0	0	0	0	0	0	0	0	0	0	0	0	0	0	0	0	0	0	0	0	0	0	0	0	0	0	0	0	0	0	0	0	0	0	0	0	0	0	0	0	0	0	0	0	0	0	0	0
fun_ASV_583	0	0	0	0	0	0	0	0	0	0	0	0	0	0	0	0	0	0	0	0	0	0	0	0	0	0	0	0	0	0	0	0	0	0	0	0	0	0	0	0	0	0	0	0	0	0	0	0	0
fun_ASV_456	0	0	0	0	0	0	0	0	0	0	0	0	0	0	0	0	0	0	0	0	0	0	0	0	0	0	0	0	0	0	0	0	0	0	0	0	0	0	0	0	0	0	0	0	0	0	0	0	0
fun_ASV_439	0	0	0	0	0	0	0	0	0	0	0	0	0	0	0	0	0	0	0	0	0	0	0	0	0	0	0	0	0	0	0	0	0	0	0	0	0	0	0	0	0	0	0	0	0	0	0	0	0
fun_ASV_629	0	0	0	0	0	0	0	0	0	0	0	0	0	0	0	0	0	0	0	0	0	0	0	0	0	0	0	0	0	0	0	0	0	0	0	0	0	0	0	0	0	0	0	0	0	0	0	0	0
fun_ASV_1009	0	0	0	0	0	0	0	0	0	0	0	0	0	0	0	0	0	0	0	0	0	0	0	0	0	0	0	0	0	0	0	0	0	0	0	0	0	0	0	0	0	0	0	0	0	0	0	0	0
fun_ASV_458	0	0	0	0	0	0	0	0	0	0	0	0	0	0	0	0	0	0	0	0	0	0	0	0	0	0	0	0	0	0	0	0	0	0	0	0	0	0	0	0	0	0	0	0	0	0	0	0	0
fun_ASV_547	0	0	0	0	0	0	0	0	0	0	0	0	0	0	0	0	0	0	0	0	0	0	0	0	0	0	0	0	0	0	0	0	0	0	0	0	0	0	0	0	0	0	0	0	0	0	0	0	0
fun_ASV_673	0	0	0	0	0	0	0	0	0	0	0	0	0	0	0	0	0	0	0	0	0	0	0	0	0	0	0	0	0	0	0	0	0	0	0	0	0	0	0	0	0	0	0	0	0	0	0	0	0
fun_ASV_558	0	0	0	0	0	0	0	0	0	0	0	0	0	0	0	0	0	0	0	0	0	0	0	0	0	0	0	0	0	0	0	0	0	0	0	0	0	0	0	0	0	0	0	0	0	0	0	0	0
fun_ASV_847	0	0	0	0	0	0	0	0	0	0	0	0	0	0	0	0	0	0	0	0	0	0	0	0	0	0	0	0	0	0	0	0	0	0	0	0	0	0	0	0	0	0	0	0	0	0	0	0	0
fun_ASV_878	0	0	0	0	0	0	0	0	0	0	0	0	0	0	0	0	0	0	0	0	0	0	0	0	0	0	0	0	0	0	0	0	0	0	0	0	0	0	0	0	0	0	0	0	0	0	0	0	0
fun_ASV_622	0	0	0	0	0	0	0	0	0	0	0	0	0	0	0	0	0	0	0	0	0	0	0	0	0	0	0	0	0	0	0	0	0	0	0	0	0	0	0	0	0	0	0	0	0	0	0	0	0
fun_ASV_461	0	0	0	0	0	0	0	0	0	0	0	0	0	0	0	0	0	0	0	0	0	0	0	0	0	0	0	0	0	0	0	0	0	0	0	0	0	0	0	0	0	0	0	0	0	0	0	0	0
fun_ASV_766	0	0	0	0	0	0	0	0	0	0	0	0	0	0	0	0	0	0	0	0	0	0	0	0	0	0	0	0	0	0	0	0	0	0	0	0	0	0	0	0	0	0	0	0	0	0	0	0	0
fun_ASV_702	0	0	0	0	0	0	0	0	0	0	0	0	0	0	0	0	0	0	0	0	0	0	0	0	0	0	0	0	0	0	0	0	0	0	0	0	0	0	0	0	0	0	0	0	0	0	0	0	0
fun_ASV_534	0	0	0	0	0	0	0	0	0	0	0	0	0	0	0	0	0	0	0	0	0	0	0	0	0	0	0	0	0	0	0	0	0	0	0	0	0	0	0	0	0	0	0	0	0	0	0	0	0
fun_ASV_680	0	0	0	0	0	0	0	0	0	0	0	0	0	0	0	0	0	0	0	0	0	0	0	0	0	0	0	0	0	0	0	0	0	0	0	0	0	0	0	0	0	0	0	0	0	0	0	0	0
fun_ASV_474	0	0	0	0	0	0	0	0	0	0	0	0	0	0	0	0	0	0	0	0	0	0	0	0	0	0	0	0	0	0	0	0	0	0	0	0	0	0	0	0	0	0	0	0	0	0	0	0	0
fun_ASV_568	0	0	0	0	0	0	0	0	0	0	0	0	0	0	0	0	0	0	0	0	0	0	0	0	0	0	0	0	0	0	0	0	0	0	0	0	0	0	0	0	0	0	0	0	0	0	0	0	0
fun_ASV_628	0	0	0	0	0	0	0	0	0	0	0	0	0	0	0	0	0	0	0	0	0	0	0	0	0	0	0	0	0	0	0	0	0	0	0	0	0	0	0	0	0	0	0	0	0	0	0	0	0
fun_ASV_654	0	0	0	0	0	0	0	0	0	0	0	0	0	0	0	0	0	0	0	0	0	0	0	0	0	0	0	0	0	0	0	0	0	0	0	0	0	0	0	0	0	0	0	0	0	0	0	0	0
fun_ASV_499	0	0	0	0	0	0	0	0	0	0	0	0	0	0	0	0	0	0	0	0	0	0	0	0	0	0	0	0	0	0	0	0	0	0	0	0	0	0	0	0	0	0	0	0	0	0	0	0	0
fun_ASV_564	0	0	0	0	0	0	0	0	0	0	0	0	0	0	0	0	0	0	0	0	0	0	0	0	0	0	0	0	0	0	0	0	0	0	0	0	0	0	0	0	0	0	0	0	0	0	0	0	0
fun_ASV_528	0	0	0	0	0	0	0	0	0	0	0	0	0	0	0	0	0	0	0	0	0	0	0	0	0	0	0	0	0	0	0	0	0	0	0	0	0	0	0	0	0	0	0	0	0	0	0	0	0
fun_ASV_925	0	0	0	0	0	0	0	0	0	0	0	0	0	0	0	0	0	0	0	0	0	0	0	0	0	0	0	0	0	0	0	0	0	0	0	0	0	0	0	0	0	0	0	0	0	0	0	0	0
fun_ASV_562	0	0	0	0	0	0	0	0	0	0	0	0	0	0	0	0	0	0	0	0	0	0	0	0	0	0	0	0	0	0	0	0	0	0	0	0	0	0	0	0	0	0	0	0	0	0	0	0	0
fun_ASV_506	0	0	0	0	0	0	0	0	0	0	0	0	0	0	0	0	0	0	0	0	0	0	0	0	0	0	0	0	0	0	0	0	0	0	0	0	0	0	0	0	0	0	0	0	0	0	0	0	0
fun_ASV_632	0	0	0	0	0	0	0	0	0	0	0	0	0	0	0	0	0	0	0	0	0	0	0	0	0	0	0	0	0	0	0	0	0	0	0	0	0	0	0	0	0	0	0	0	0	0	0	0	0
fun_ASV_660	0	0	0	0	0	0	0	0	0	0	0	0	0	0	0	0	0	0	0	0	0	0	0	0	0	0	0	0	0	0	0	0	0	0	0	0	0	0	0	0	0	0	0	0	0	0	0	0	0
fun_ASV_647	0	0	0	0	0	0	0	0	0	0	0	0	0	0	0	0	0	0	0	0	0	0	0	0	0	0	-0.957427	0	0	0	0	0	0	0	0	0	0	0	0	0	0	0	0	0	0	0	0	0	0
fun_ASV_677	0	0	0	0	0	0	0	0	0	0	0	0	0	0	0	0	0	0	0	0	0	0	0	0	0	0	0	0	0	0	0	0	0	0	0	0	0	0	0	0	0	0	0	0	0	0	0	0	0
fun_ASV_605	0	0	0	0	0	0	0	0	0	0	0	0	0	0	0	0	0	0	0	0	0	0	0	0	0	0	0	0	0	0	0	0	0	0	0	0	0	0	0	0	0	0	0	0	0	0	0	0	0
fun_ASV_645	0	0	0	0	0	0	0	0	0	0	0	0	0	0	0	0	0	0	0	0	0	0	0	0	0	0	0	0	0	0	0	0	0	0	0	0	0	0	0	0	0	0	0	0	0	0	0	0	0
fun_ASV_509	0	0	0	0	0	0	0	0	0	0	0	0	0	0	0	0	0	0	0	0	0	0	0	0	0	0	0	0	0	0	0	0	0	0	0	0	0	0	0	0	0	0	0	0	0	0	0	0	0
fun_ASV_690	0	0	0	0	0	0	0	0	0	0	0	0	0	0	0	0	0	0	0	0	0	0	0	0	0	0	0	0	0	0	0	0	0	0	0	0	0	0	0	0	0	0	0	0	0	0	0	0	0
fun_ASV_664	0	0	0	0	0	0	0	0	0	0	0	0	0	0	0	0	0	0	0	0	0	0	0	0	0	0	0	0	0	0	0	0	0	0	0	0	0	0	0	0	0	0	0	0.962352	0	0	0	0	0
fun_ASV_806	0	0	0	0	0	0	0	0	0	0	0	0	0	0	0	0	0	0	0	0	0	0	0	0	0	0	0	0	0	0	0	0	0	0	0	0	0	0	0	0	0	0	0	0	0	0	0	0	0
fun_ASV_581	0	0	0	0	0	0	0	0	0	0	0	0	0	0	0	0	0	0	0	0	0	0	0	0	0	0	0	0	0	0	0	0	0	0	0	0	0	0	0	0	0	0	0	0	0	0	0	0	0
fun_ASV_646	0	0	0	0	0	0	0	0	0	0	0	0	0	0	0	0	0	0	0	0	0	0	0	0	0	0	0	0	0	0	0	0	0	0	0	0	0	0	0	0	0	0	0	0	0	0	0	0	0
fun_ASV_693	0	0	0	0	0	0	0	0	0	0	0	0	0	0	0	0	0	0	0	0	0	0	0	0	0	0	0	0	0	0	0	0	0	0	0	0	0	0	0	0	0	0	0	0	0	0	0	0	0
fun_ASV_700	0	0	0	0	0	0	0	0	0	0	0	0	0	0	0	0	0	0	0	0	0	0	0	0	0	0	0	0	0	0	0	0	0	0	0	0	0	0	0	0	0	0	0	0	0	0	0	0	0
fun_ASV_437	0	0	0	0	0	0	0	0	0	0	0	0	0	0	0	0	0	0	0	0	0	0	0	0	0	0	0	0	0	0	0	0	0	0	0	0	0	0	0	0	0	0	0	0	0	0	0	0	0
fun_ASV_641	0	0	0	0	0	0	0	0	0	0	0	0	0	0	0	0	0	0	0	0	0	0	0	0	0	0	0	0	0	0	0	0	0	0	0	0	0	0	0	0	0	0	0	0	0	0	0	0	0
fun_ASV_403	0	0	0	0	0	0	0	0	0	0	0	0	0	0	0	0	0	0	0	0	0	0	0	0	0	0	0	0	0	0	0	0	0	0	0	0	0	0	0	0	0	0	0	0	0	0	0	0	0
fun_ASV_642	0	0	0	0	0	0	0	0	0	0	0	0	0	0	0	0	0	0	0	0	0	0	0	0	0	0	0	0	0	0	0	0	0	0	0	0	0	0	0	0	0	0	0	0	0	0	0	0	0
fun_ASV_683	0	0	0	0	0	0	0	0	0	0	0	0	0	0	0	0	0	0	0	0	0	0	0	0	0	0	0	0	0	0	0	0	0	0	0	0	0	0	0	0	0	0	0	0	0	0	0	0	0
fun_ASV_606	0	0	0	0	0	0	0	0	0	0	0	0	0	0	0	0	0	0	0	0	0	0	0	0	0	0	0	0	0	0	0	0	0	0	0	0	0	0	0	0	0	0	0	0	0	0	0	0	0
fun_ASV_716	0	0	0	0	0	0	0	0	0	0	0	0	0	0	0	0	0	0	0	0	0	0	0	0	0	0	0	0	0	0	0	0	0	0	0	0	0	0	0	0	0	0	0	0	0	0	0	0	0
fun_ASV_758	0	0	0	0	0	0	0	0	0	0	0	0	0	0	0	0	0	0	0	0	0	0	0	0	0	0	0	0	0	0	0	0	0	0	0	0	0	0	0	0	0	0	0	0	0	0	0	0	0
[truncated: 951 more columns]

## Sheet: edge_plot
	X2	Y2	OTU_2	OTU_1	weight	X1	Y1	cor
1	-5.79114	-15.5158	bac_ASV_351	fun_ASV_41	-0.95	12.6086	2.6557	-
2	-5.79114	-15.5158	bac_ASV_351	fun_ASV_122	-0.966667	-10.3874	-9.84279	-
3	-5.79114	-15.5158	bac_ASV_351	fun_ASV_255	-0.96624	-10.1375	-13.8665	-
4	-5.79114	-15.5158	bac_ASV_351	fun_ASV_341	-0.949289	-13.5304	-10.4159	-
5	-5.79114	-15.5158	bac_ASV_351	fun_ASV_346	-0.95	-11.8628	-9.39664	-
6	-5.79114	-15.5158	bac_ASV_351	fun_ASV_585	-0.962352	-11.0867	-10.7284	-
7	-5.79114	-15.5158	bac_ASV_351	fun_ASV_664	-0.945615	-7.14633	-9.73998	-
8	-12.1676	-12.5984	bac_ASV_409	fun_ASV_122	-0.95	-10.3874	-9.84279	-
9	-12.1676	-12.5984	bac_ASV_409	fun_ASV_217	-0.97072	-10.6814	-8.4067	-
10	-12.1676	-12.5984	bac_ASV_409	fun_ASV_255	-0.96624	-10.1375	-13.8665	-
11	-12.1676	-12.5984	bac_ASV_409	fun_ASV_329	-0.953983	-6.54239	-11.4092	-
12	-12.1676	-12.5984	bac_ASV_409	fun_ASV_585	-0.945615	-11.0867	-10.7284	-
13	-12.1676	-12.5984	bac_ASV_409	fun_ASV_664	-0.962352	-7.14633	-9.73998	-
14	-9.03973	-8.81883	bac_ASV_368	fun_ASV_122	-0.983333	-10.3874	-9.84279	-
15	-9.03973	-8.81883	bac_ASV_368	fun_ASV_206	0.957427	-5.7197	-10.3236	+
16	-9.03973	-8.81883	bac_ASV_368	fun_ASV_255	-0.949289	-10.1375	-13.8665	-
17	-9.03973	-8.81883	bac_ASV_368	fun_ASV_341	-0.96624	-13.5304	-10.4159	-
18	-9.03973	-8.81883	bac_ASV_368	fun_ASV_585	-0.979088	-11.0867	-10.7284	-
19	-9.66291	2.02725	bac_ASV_417	fun_ASV_82	0.95	-12.8532	3.29922	+
20	-9.66291	2.02725	bac_ASV_417	fun_ASV_174	0.96624	-8.85941	-3.78591	+
21	-9.66291	2.02725	bac_ASV_417	fun_ASV_431	0.96624	-10.5845	-0.384692	+
22	-9.66291	2.02725	bac_ASV_417	fun_ASV_465	0.949289	-13.693	-4.2557	+
23	-9.66291	2.02725	bac_ASV_417	fun_ASV_474	0.95	-13.779	0.98725	+
24	-6.82827	-13.1611	bac_ASV_48	fun_ASV_122	0.95	-10.3874	-9.84279	+
25	-6.82827	-13.1611	bac_ASV_48	fun_ASV_255	0.949289	-10.1375	-13.8665	+
26	-6.82827	-13.1611	bac_ASV_48	fun_ASV_585	0.962352	-11.0867	-10.7284	+
27	-6.82827	-13.1611	bac_ASV_48	fun_ASV_664	0.962352	-7.14633	-9.73998	+
28	-8.35914	-14.6067	bac_ASV_342	fun_ASV_217	0.979088	-10.6814	-8.4067	+
29	-8.35914	-14.6067	bac_ASV_342	fun_ASV_255	0.983192	-10.1375	-13.8665	+
30	-8.35914	-14.6067	bac_ASV_342	fun_ASV_329	0.962352	-6.54239	-11.4092	+
31	-8.35914	-14.6067	bac_ASV_342	fun_ASV_341	0.96624	-13.5304	-10.4159	+
32	-4.59744	-12.3935	bac_ASV_100	fun_ASV_95	-0.966667	-11.5644	-15.5144	-
33	-4.59744	-12.3935	bac_ASV_100	fun_ASV_217	-0.962352	-10.6814	-8.4067	-
34	-4.59744	-12.3935	bac_ASV_100	fun_ASV_329	-0.979088	-6.54239	-11.4092	-
35	-11.4245	2.24577	bac_ASV_109	fun_ASV_41	-0.95	12.6086	2.6557	-
36	-11.4245	2.24577	bac_ASV_109	fun_ASV_61	-0.966667	-8.72058	1.04376	-
37	-11.4245	2.24577	bac_ASV_109	fun_ASV_82	-0.95	-12.8532	3.29922	-
38	11.6571	-5.39056	bac_ASV_25	fun_ASV_212	0.95	13.3209	-3.71792	+
39	11.6571	-5.39056	bac_ASV_25	fun_ASV_442	0.945615	14.0295	-6.8037	+
40	-4.80094	-19.3594	bac_ASV_37	fun_ASV_286	-0.966667	-2.19097	-19.7793	-
41	-4.80094	-19.3594	bac_ASV_37	fun_ASV_478	0.962352	-3.79032	-22.2631	+
42	15.3874	3.52792	bac_ASV_40	fun_ASV_41	-0.983333	12.6086	2.6557	-
43	15.3874	3.52792	bac_ASV_40	fun_ASV_351	-0.983333	13.8968	5.54785	-
44	14.3272	-13.8216	bac_ASV_115	fun_ASV_177	-0.957427	16.6262	-12.8639	-
45	14.3272	-13.8216	bac_ASV_115	fun_ASV_173	0.953983	15.3478	-14.7237	+
46	-13.2188	-1.91328	bac_ASV_163	fun_ASV_82	-0.95	-12.8532	3.29922	-
47	-13.2188	-1.91328	bac_ASV_163	fun_ASV_152	0.96624	-0.45322	-3.77932	+
48	-14.8032	-7.32794	bac_ASV_156	fun_ASV_21	-0.979088	-16.8822	-6.21283	-
49	-14.8032	-7.32794	bac_ASV_156	fun_ASV_75	0.95	-17.1154	-8.30546	+
50	-11.0188	-3.73656	bac_ASV_169	fun_ASV_61	0.983333	-8.72058	1.04376	+
51	-11.0188	-3.73656	bac_ASV_169	fun_ASV_82	0.966667	-12.8532	3.29922	+
52	12.6649	-0.389468	bac_ASV_173	fun_ASV_41	-0.95	12.6086	2.6557	-
53	12.6649	-0.389468	bac_ASV_173	fun_ASV_483	-0.957427	15.5387	0.619353	-
54	-3.52911	7.03537	bac_ASV_186	fun_ASV_56	0.95	-2.25957	9.65662	+
55	-3.52911	7.03537	bac_ASV_186	fun_ASV_894	0.96624	-1.16434	8.07201	+
56	14.1861	-18.2449	bac_ASV_232	fun_ASV_300	0.96624	17.2676	-19.3926	+
57	14.1861	-18.2449	bac_ASV_232	fun_ASV_328	0.95	16.5822	-16.7561	+
58	-9.01165	-2.43237	bac_ASV_233	fun_ASV_61	-0.966667	-8.72058	1.04376	-
59	-9.01165	-2.43237	bac_ASV_233	fun_ASV_475	-0.96624	-7.20644	-0.496633	-
60	-0.143252	12.3537	bac_ASV_237	fun_ASV_218	0.983333	-1.40441	14.539	+
61	-0.143252	12.3537	bac_ASV_237	fun_ASV_344	-0.966667	-2.53192	12.4317	-
62	-7.25394	-3.22037	bac_ASV_316	fun_ASV_61	-0.966667	-8.72058	1.04376	-
63	-7.25394	-3.22037	bac_ASV_316	fun_ASV_475	-0.96624	-7.20644	-0.496633	-
64	19.2464	-11.0814	bac_ASV_292	fun_ASV_410	1	20.1763	-8.74965	+
65	19.2464	-11.0814	bac_ASV_292	fun_ASV_973	1	22.0731	-10.5586	+
66	-7.91939	2.36057	bac_ASV_329	fun_ASV_61	-0.95	-8.72058	1.04376	-
67	-7.91939	2.36057	bac_ASV_329	fun_ASV_474	-0.95	-13.779	0.98725	-
68	-6.04701	1.8003	bac_ASV_360	fun_ASV_61	-0.966667	-8.72058	1.04376	-
69	-6.04701	1.8003	bac_ASV_360	fun_ASV_82	-0.983333	-12.8532	3.29922	-
70	-10.0346	4.28749	bac_ASV_361	fun_ASV_82	-0.95	-12.8532	3.29922	-
71	-10.0346	4.28749	bac_ASV_361	fun_ASV_152	0.96624	-0.45322	-3.77932	+
72	-36.4698	33.2108	bac_ASV_358	fun_ASV_152	0.96624	-0.45322	-3.77932	+
73	-36.4698	33.2108	bac_ASV_358	fun_ASV_716	-0.945615	-35.9236	34.1982	-
74	-7.20461	-7.78644	bac_ASV_414	fun_ASV_346	-0.95	-11.8628	-9.39664	-
75	-7.20461	-7.78644	bac_ASV_414	fun_ASV_585	-0.945615	-11.0867	-10.7284	-
76	-8.87567	9.88053	bac_ASV_392	fun_ASV_254	-0.949289	-8.37976	12.6945	-
77	-8.87567	9.88053	bac_ASV_392	fun_ASV_633	-0.945615	-10.5334	13.7392	-
78	-10.9116	8.62889	bac_ASV_586	fun_ASV_34	-0.945615	-11.4053	11.4063	-
79	-10.9116	8.62889	bac_ASV_586	fun_ASV_254	0.949289	-8.37976	12.6945	+
80	6.0911	8.15225	bac_ASV_15	fun_ASV_245	0.953983	6.92942	11.5264	+
81	11.2483	-19.129	bac_ASV_29	fun_ASV_647	-0.957427	9.15365	-20.6231	-
82	4.15735	10.5053	bac_ASV_38	fun_ASV_245	-0.945615	6.92942	11.5264	-
83	-3.42458	14.1387	bac_ASV_58	fun_ASV_344	-0.966667	-2.53192	12.4317	-
84	-36.8151	31.7086	bac_ASV_42	fun_ASV_716	-0.945615	-35.9236	34.1982	-
85	10.8756	-11.6248	bac_ASV_86	fun_ASV_628	0.962352	8.64187	-13.5939	+
86	-7.7835	18.2815	bac_ASV_75	fun_ASV_564	-0.953983	-5.41987	16.3606	-
87	4.32138	-20.4491	bac_ASV_106	fun_ASV_360	0.945615	5.1655	-22.068	+
88	-0.993969	-16.0986	bac_ASV_112	fun_ASV_293	-0.983333	1.26197	-17.8804	-
89	3.36401	17.2428	bac_ASV_91	fun_ASV_132	-0.962352	6.23607	16.1455	-
90	-0.741144	6.19281	bac_ASV_103	fun_ASV_894	0.96624	-1.16434	8.07201	+
91	20.9015	-6.12698	bac_ASV_114	fun_ASV_253	0.983333	20.2824	-4.71535	+
92	11.1443	15.6752	bac_ASV_105	fun_ASV_321	0.945615	10.1168	18.2382	+
93	-15.9193	-1.3718	bac_ASV_107	fun_ASV_82	0.95	-12.8532	3.29922	+
94	21.0898	3.18349	bac_ASV_180	fun_ASV_57	-0.95	19.9794	5.26504	-
95	17.8442	8.77639	bac_ASV_161	fun_ASV_63	0.983333	16.3261	7.76207	+
96	-0.466623	-22.7598	bac_ASV_125	fun_ASV_673	0.95	1.69066	-22.8672	+
97	-34.202	32.6011	bac_ASV_158	fun_ASV_716	-0.979088	-35.9236	34.1982	-
98	-2.19619	4.29684	bac_ASV_151	fun_ASV_894	0.96624	-1.16434	8.07201	+
99	-9.23566	-20.8002	bac_ASV_167	fun_ASV_97	-0.95	-7.79218	-20.1199	-
100	-34.6115	36.1457	bac_ASV_164	fun_ASV_716	0.962352	-35.9236	34.1982	+
101	-18.1278	8.90236	bac_ASV_143	fun_ASV_339	-0.953983	-16.7909	6.00431	-
102	22.594	-7.33544	bac_ASV_202	fun_ASV_409	0.95	24.3124	-6.71859	+
103	-17.9097	-5.0246	bac_ASV_181	fun_ASV_204	1	-18.6659	-3.36282	+
104	-17.4911	-12.0766	bac_ASV_196	fun_ASV_1009	0.962352	-15.4627	-11.7355	+
105	16.1371	-4.29462	bac_ASV_223	fun_ASV_212	0.95	13.3209	-3.71792	+
106	8.55148	9.40584	bac_ASV_221	fun_ASV_245	-0.962352	6.92942	11.5264	-
107	17.395	-7.11533	bac_ASV_208	fun_ASV_442	0.962352	14.0295	-6.8037	+
108	-7.74959	4.12752	bac_ASV_222	fun_ASV_475	-0.949289	-7.20644	-0.496633	-
109	-31.9546	34.6567	bac_ASV_258	fun_ASV_716	0.979088	-35.9236	34.1982	+
110	-3.92417	9.35022	bac_ASV_269	fun_ASV_894	-0.983192	-1.16434	8.07201	-
111	20.8913	8.47717	bac_ASV_225	fun_ASV_124	0.95	20.3748	7.0249	+
112	2.01695	-14.8056	bac_ASV_250	fun_ASV_293	0.95	1.26197	-17.8804	+
113	8.80434	-25.2732	bac_ASV_309	fun_ASV_562	0.95	7.37146	-23.6305	+
114	-30.8739	32.0116	bac_ASV_242	fun_ASV_716	0.945615	-35.9236	34.1982	+
115	-9.12437	-17.2212	bac_ASV_236	fun_ASV_206	0.957427	-5.7197	-10.3236	+
116	21.3085	-15.4941	bac_ASV_273	fun_ASV_447	0.981818	19.0736	-16.3514	+
117	22.3906	-3.84073	bac_ASV_253	fun_ASV_600	0.957427	23.4021	-4.34079	+
118	12.3983	-25.3611	bac_ASV_275	fun_ASV_527	0.966667	13.6096	-22.7733	+
119	11.5583	10.4756	bac_ASV_282	fun_ASV_378	-0.95	13.457	9.68455	-
120	20.8531	13.7315	bac_ASV_284	fun_ASV_106	-0.966667	17.6039	12.8006	-
121	23.5567	0.582678	bac_ASV_1747	fun_ASV_168	-0.95	25.5044	2.10152	-
122	-13.2542	9.10235	bac_ASV_296	fun_ASV_34	0.945615	-11.4053	11.4063	+
123	-0.355262	18.9868	bac_ASV_304	fun_ASV_379	0.95	0.811579	21.5551	+
124	-0.59089	-13.5087	bac_ASV_356	fun_ASV_293	0.966667	1.26197	-17.8804	+
125	-9.02215	-11.6397	bac_ASV_385	fun_ASV_329	-0.953983	-6.54239	-11.4092	-
126	19.1827	-1.886	bac_ASV_302	fun_ASV_151	0.95	21.5294	-1.79921	+
127	2.89925	-26.5029	bac_ASV_311	fun_ASV_528	0.97072	5.36403	-26.662	+
128	-2.18715	-24.2754	bac_ASV_332	fun_ASV_180	0.966667	-1.18893	-24.8015	+
129	8.88415	7.3267	bac_ASV_310	fun_ASV_245	0.962352	6.92942	11.5264	+
130	-13.9555	-22.2003	bac_ASV_317	fun_ASV_158	-0.95	-12.6295	-19.2972	-
131	11.0223	5.52297	bac_ASV_335	fun_ASV_483	0.957427	15.5387	0.619353	+
132	-32.8329	29.6239	bac_ASV_337	fun_ASV_716	0.962352	-35.9236	34.1982	+
133	8.21547	-10.535	bac_ASV_348	fun_ASV_628	0.962352	8.64187	-13.5939	+
134	-5.43306	9.03535	bac_ASV_350	fun_ASV_894	0.949289	-1.16434	8.07201	+
135	14.2178	-12.2296	bac_ASV_359	fun_ASV_173	0.953983	15.3478	-14.7237	+
136	-35.5785	29.8423	bac_ASV_418	fun_ASV_716	-0.962352	-35.9236	34.1982	-
137	-18.9024	-1.09171	bac_ASV_369	fun_ASV_444	-0.95	-19.597	0.284321	-
138	-19.7998	-15.8453	bac_ASV_464	fun_ASV_683	0.949289	-17.5029	-18.1984	+
139	-6.28011	7.27403	bac_ASV_432	fun_ASV_894	0.949289	-1.16434	8.07201	+
140	-6.90253	-23.5099	bac_ASV_407	fun_ASV_154	0.983333	-8.71678	-24.8216	+
141	4.40021	-17.4613	bac_ASV_386	fun_ASV_293	0.966667	1.26197	-17.8804	+
142	-3.9627	-9.82733	bac_ASV_413	fun_ASV_664	0.945615	-7.14633	-9.73998	+
143	1.11872	14.5385	bac_ASV_410	fun_ASV_218	-0.95	-1.40441	14.539	-
144	-37.9275	34.662	bac_ASV_438	fun_ASV_716	0.979088	-35.9236	34.1982	+
145	11.3194	-14.0956	bac_ASV_443	fun_ASV_628	-0.945615	8.64187	-13.5939	-
146	25.4744	-2.7369	bac_ASV_471	fun_ASV_417	0.949289	27.9581	-3.94969	+
147	21.4888	-0.107129	bac_ASV_442	fun_ASV_151	-0.966667	21.5294	-1.79921	-
148	-19.1903	3.33116	bac_ASV_525	fun_ASV_445	0.945615	-17.9428	2.78446	+
149	-39.0137	32.1309	bac_ASV_476	fun_ASV_716	0.945615	-35.9236	34.1982	+
150	-13.8725	11.0668	bac_ASV_420	fun_ASV_633	0.945615	-10.5334	13.7392	+
151	9.31123	-17.4355	bac_ASV_472	fun_ASV_647	0.957427	9.15365	-20.6231	+
152	14.506	11.6827	bac_ASV_457	fun_ASV_378	0.966667	13.457	9.68455	+
153	2.52972	7.931	bac_ASV_512	fun_ASV_245	0.962352	6.92942	11.5264	+
154	0.212746	-6.27397	bac_ASV_446	fun_ASV_122	-0.95	-10.3874	-9.84279	-
155	0.212746	-6.27397	bac_ASV_446	fun_ASV_152	0.96624	-0.45322	-3.77932	+
156	0.212746	-6.27397	bac_ASV_446	fun_ASV_186	-0.953983	2.06891	-3.22651	-
157	0.212746	-6.27397	bac_ASV_446	fun_ASV_223	-0.97072	-0.891765	-1.23483	-
158	0.212746	-6.27397	bac_ASV_446	fun_ASV_585	-0.945615	-11.0867	-10.7284	-
159	1.96637	-0.182543	bac_ASV_127	fun_ASV_152	-0.983192	-0.45322	-3.77932	-
160	1.96637	-0.182543	bac_ASV_127	fun_ASV_186	0.945615	2.06891	-3.22651	+
161	1.96637	-0.182543	bac_ASV_127	fun_ASV_223	0.979088	-0.891765	-1.23483	+
162	4.78742	-1.05922	bac_ASV_171	fun_ASV_152	0.96624	-0.45322	-3.77932	+
163	4.78742	-1.05922	bac_ASV_171	fun_ASV_186	-0.979088	2.06891	-3.22651	-
164	4.78742	-1.05922	bac_ASV_171	fun_ASV_223	-0.962352	-0.891765	-1.23483	-
165	5.26976	-4.31199	bac_ASV_445	fun_ASV_152	-0.949289	-0.45322	-3.77932	-
166	5.26976	-4.31199	bac_ASV_445	fun_ASV_186	0.962352	2.06891	-3.22651	+
167	5.26976	-4.31199	bac_ASV_445	fun_ASV_223	0.979088	-0.891765	-1.23483	+
168	3.5181	-6.97988	bac_ASV_20	fun_ASV_152	0.949289	-0.45322	-3.77932	+
169	3.5181	-6.97988	bac_ASV_20	fun_ASV_346	-0.95	-11.8628	-9.39664	-
170	-1.79235	-4.6472	bac_ASV_123	fun_ASV_113	-0.962352	3.71953	1.94171	-
171	-1.79235	-4.6472	bac_ASV_123	fun_ASV_152	0.96624	-0.45322	-3.77932	+
172	-2.52881	-3.23154	bac_ASV_259	fun_ASV_152	0.96624	-0.45322	-3.77932	+
173	-2.52881	-3.23154	bac_ASV_259	fun_ASV_186	-0.962352	2.06891	-3.22651	-
174	0.264953	1.27255	bac_ASV_47	fun_ASV_152	0.96624	-0.45322	-3.77932	+
175	6.49584	-2.53376	bac_ASV_63	fun_ASV_152	0.96624	-0.45322	-3.77932	+
176	6.88454	-7.2812	bac_ASV_88	fun_ASV_152	0.949289	-0.45322	-3.77932	+
177	1.45689	-9.41654	bac_ASV_131	fun_ASV_152	0.949289	-0.45322	-3.77932	+
178	-2.5485	-6.25318	bac_ASV_134	fun_ASV_152	-0.949289	-0.45322	-3.77932	-
179	1.3555	3.07371	bac_ASV_493	fun_ASV_152	0.949289	-0.45322	-3.77932	+

## Sheet: node_model_imformation
	ID	group	degree
1	fun_ASV_152	42	16
2	fun_ASV_716	44	10
3	bac_ASV_351	41	7
4	fun_ASV_82	43	7
5	bac_ASV_409	41	6
6	fun_ASV_61	43	6
7	fun_ASV_585	41	6
8	fun_ASV_894	46	6
9	bac_ASV_446	42	5
10	bac_ASV_368	41	5
11	bac_ASV_417	43	5
12	fun_ASV_122	41	5
13	fun_ASV_186	42	5
14	fun_ASV_245	8	5
15	fun_ASV_255	41	5
16	bac_ASV_48	41	4
17	bac_ASV_342	41	4
18	fun_ASV_41	45	4
19	fun_ASV_223	42	4
20	fun_ASV_293	23	4
21	fun_ASV_329	41	4
22	fun_ASV_664	41	4
23	bac_ASV_100	41	3
24	bac_ASV_109	43	3
25	bac_ASV_127	42	3
26	bac_ASV_171	42	3
27	bac_ASV_445	42	3
28	fun_ASV_217	41	3
29	fun_ASV_341	41	3
30	fun_ASV_346	41	3
31	fun_ASV_475	43	3
32	fun_ASV_628	9	3
33	bac_ASV_25	47	2
34	bac_ASV_20	42	2
35	bac_ASV_37	20	2
36	bac_ASV_40	45	2
37	bac_ASV_115	29	2
38	bac_ASV_123	42	2
39	bac_ASV_163	43	2
40	bac_ASV_156	48	2
41	bac_ASV_169	43	2
42	bac_ASV_173	45	2
43	bac_ASV_186	46	2
44	bac_ASV_232	7	2
45	bac_ASV_233	43	2
46	bac_ASV_237	33	2
47	bac_ASV_316	43	2
48	bac_ASV_259	42	2
49	bac_ASV_292	25	2
50	bac_ASV_329	43	2
51	bac_ASV_360	43	2
52	bac_ASV_361	43	2
53	bac_ASV_358	44	2
54	bac_ASV_414	41	2
55	bac_ASV_392	5	2
56	bac_ASV_586	5	2
57	fun_ASV_34	5	2
58	fun_ASV_151	4	2
59	fun_ASV_173	29	2
60	fun_ASV_218	33	2
61	fun_ASV_212	47	2
62	fun_ASV_206	41	2
63	fun_ASV_254	5	2
64	fun_ASV_633	5	2
65	fun_ASV_344	33	2
66	fun_ASV_483	45	2
67	fun_ASV_442	47	2
68	fun_ASV_378	27	2
69	fun_ASV_474	43	2
70	fun_ASV_647	21	2
71	bac_ASV_15	8	1
72	bac_ASV_29	21	1
73	bac_ASV_47	42	1
74	bac_ASV_38	8	1
75	bac_ASV_58	33	1
76	bac_ASV_42	44	1
77	bac_ASV_86	9	1
78	bac_ASV_63	42	1
79	bac_ASV_75	12	1
80	bac_ASV_88	42	1
81	bac_ASV_106	36	1
82	bac_ASV_112	23	1
83	bac_ASV_91	39	1
84	bac_ASV_103	46	1
85	bac_ASV_114	2	1
86	bac_ASV_105	19	1
87	bac_ASV_107	43	1
88	bac_ASV_180	1	1
89	bac_ASV_161	3	1
90	bac_ASV_131	42	1
91	bac_ASV_125	26	1
92	bac_ASV_134	42	1
93	bac_ASV_158	44	1
94	bac_ASV_151	46	1
95	bac_ASV_167	30	1
96	bac_ASV_164	44	1
97	bac_ASV_143	13	1
98	bac_ASV_202	24	1
99	bac_ASV_181	15	1
100	bac_ASV_196	6	1
101	bac_ASV_223	47	1
102	bac_ASV_221	8	1
103	bac_ASV_208	47	1
104	bac_ASV_222	43	1
105	bac_ASV_258	44	1
106	bac_ASV_269	46	1
107	bac_ASV_225	32	1
108	bac_ASV_250	23	1
109	bac_ASV_309	28	1
110	bac_ASV_242	44	1
111	bac_ASV_236	41	1
112	bac_ASV_273	37	1
113	bac_ASV_253	40	1
114	bac_ASV_275	34	1
115	bac_ASV_282	27	1
116	bac_ASV_284	16	1
117	bac_ASV_1747	17	1
118	bac_ASV_296	5	1
119	bac_ASV_304	11	1
120	bac_ASV_356	23	1
121	bac_ASV_385	41	1
122	bac_ASV_302	4	1
123	bac_ASV_311	31	1
124	bac_ASV_332	14	1
125	bac_ASV_310	8	1
126	bac_ASV_317	38	1
127	bac_ASV_335	45	1
128	bac_ASV_337	44	1
129	bac_ASV_348	9	1
130	bac_ASV_350	46	1
131	bac_ASV_359	29	1
132	bac_ASV_418	44	1
133	bac_ASV_369	10	1
134	bac_ASV_464	49	1
135	bac_ASV_432	46	1
136	bac_ASV_407	22	1
137	bac_ASV_386	23	1
138	bac_ASV_413	41	1
139	bac_ASV_410	33	1
140	bac_ASV_438	44	1
141	bac_ASV_443	9	1
142	bac_ASV_471	35	1
143	bac_ASV_442	4	1
144	bac_ASV_525	18	1
145	bac_ASV_476	44	1
146	bac_ASV_420	5	1
147	bac_ASV_493	42	1
148	bac_ASV_472	21	1
149	bac_ASV_457	27	1
150	bac_ASV_512	8	1
151	fun_ASV_21	48	1
152	fun_ASV_57	1	1
153	fun_ASV_56	46	1
154	fun_ASV_95	41	1
155	fun_ASV_63	3	1
156	fun_ASV_97	30	1
157	fun_ASV_75	48	1
158	fun_ASV_106	16	1
159	fun_ASV_158	38	1
160	fun_ASV_124	32	1
161	fun_ASV_113	42	1
162	fun_ASV_177	29	1
163	fun_ASV_132	39	1
164	fun_ASV_154	22	1
165	fun_ASV_174	43	1
166	fun_ASV_168	17	1
167	fun_ASV_351	45	1
168	fun_ASV_204	15	1
169	fun_ASV_180	14	1
170	fun_ASV_253	2	1
171	fun_ASV_300	7	1
172	fun_ASV_286	20	1
173	fun_ASV_339	13	1
174	fun_ASV_321	19	1
175	fun_ASV_328	7	1
176	fun_ASV_409	24	1
177	fun_ASV_379	11	1
178	fun_ASV_360	36	1
179	fun_ASV_431	43	1
180	fun_ASV_447	37	1
181	fun_ASV_478	20	1
182	fun_ASV_445	18	1
183	fun_ASV_444	10	1
184	fun_ASV_465	43	1
185	fun_ASV_410	25	1
186	fun_ASV_417	35	1
187	fun_ASV_973	25	1
188	fun_ASV_527	34	1
189	fun_ASV_600	40	1
190	fun_ASV_1009	6	1
191	fun_ASV_673	26	1
192	fun_ASV_564	12	1
193	fun_ASV_528	31	1
194	fun_ASV_562	28	1
195	fun_ASV_683	49	1
196	bac_ASV_2	22	0
197	bac_ASV_3	39	0
198	bac_ASV_4	3	0
199	bac_ASV_5	39	0
200	bac_ASV_7	36	0
201	bac_ASV_8	6	0
202	bac_ASV_12	39	0
203	bac_ASV_9	36	0
204	bac_ASV_17	30	0
205	bac_ASV_11	39	0
206	bac_ASV_10	39	0
207	bac_ASV_22	39	0
208	bac_ASV_13	39	0
209	bac_ASV_14	36	0
210	bac_ASV_18	22	0
211	bac_ASV_26	36	0
212	bac_ASV_80	40	0
213	bac_ASV_28	37	0
214	bac_ASV_21	26	0
215	bac_ASV_16	1	0
216	bac_ASV_19	39	0
217	bac_ASV_23	39	0
218	bac_ASV_27	34	0
219	bac_ASV_24	39	0
220	bac_ASV_36	39	0
221	bac_ASV_51	22	0
222	bac_ASV_30	34	0
223	bac_ASV_32	22	0
224	bac_ASV_31	12	0
225	bac_ASV_33	6	0
226	bac_ASV_39	39	0
227	bac_ASV_35	31	0
228	bac_ASV_34	11	0
229	bac_ASV_43	28	0
230	bac_ASV_435	3	0
231	bac_ASV_52	39	0
232	bac_ASV_54	35	0
233	bac_ASV_41	39	0
234	bac_ASV_49	33	0
235	bac_ASV_45	22	0
236	bac_ASV_46	39	0
237	bac_ASV_53	39	0
238	bac_ASV_62	22	0
239	bac_ASV_44	22	0
240	bac_ASV_56	22	0
241	bac_ASV_50	39	0
242	bac_ASV_1799	39	0
243	bac_ASV_89	39	0
244	bac_ASV_70	39	0
245	bac_ASV_55	33	0
246	bac_ASV_60	35	0
247	bac_ASV_66	1	0
248	bac_ASV_57	22	0
249	bac_ASV_72	22	0
250	bac_ASV_59	22	0
251	bac_ASV_65	22	0
252	bac_ASV_61	22	0
253	bac_ASV_78	22	0
254	bac_ASV_71	22	0
255	bac_ASV_67	22	0
256	bac_ASV_116	22	0
257	bac_ASV_76	38	0
258	bac_ASV_77	22	0
259	bac_ASV_69	28	0
260	bac_ASV_84	39	0
261	bac_ASV_94	39	0
262	bac_ASV_73	39	0
263	bac_ASV_74	39	0
264	bac_ASV_81	39	0
265	bac_ASV_79	39	0
266	bac_ASV_90	39	0
267	bac_ASV_83	22	0
268	bac_ASV_82	39	0
269	bac_ASV_85	39	0
270	bac_ASV_87	22	0
271	bac_ASV_92	39	0
272	bac_ASV_97	22	0
273	bac_ASV_96	22	0
274	bac_ASV_93	39	0
275	bac_ASV_102	22	0
276	bac_ASV_111	39	0
277	bac_ASV_119	39	0
278	bac_ASV_104	39	0
279	bac_ASV_99	22	0
280	bac_ASV_98	22	0
281	bac_ASV_101	22	0
282	bac_ASV_110	39	0
283	bac_ASV_120	26	0
284	bac_ASV_113	39	0
285	bac_ASV_129	39	0
286	bac_ASV_108	39	0
287	bac_ASV_118	39	0
288	bac_ASV_168	30	0
289	bac_ASV_136	39	0
290	bac_ASV_121	39	0
291	bac_ASV_117	22	0
292	bac_ASV_122	39	0
293	bac_ASV_135	22	0
294	bac_ASV_149	22	0
295	bac_ASV_126	22	0
296	bac_ASV_124	28	0
297	bac_ASV_142	11	0
298	bac_ASV_188	22	0
299	bac_ASV_128	39	0
300	bac_ASV_132	39	0
301	bac_ASV_130	39	0
302	bac_ASV_166	39	0
303	bac_ASV_133	37	0
304	bac_ASV_144	38	0
305	bac_ASV_138	31	0
306	bac_ASV_150	22	0
307	bac_ASV_226	40	0
308	bac_ASV_140	22	0
309	bac_ASV_235	22	0
310	bac_ASV_162	22	0
311	bac_ASV_145	22	0
312	bac_ASV_174	8	0
313	bac_ASV_137	22	0
314	bac_ASV_154	22	0
315	bac_ASV_179	8	0
316	bac_ASV_139	39	0
317	bac_ASV_185	39	0
318	bac_ASV_146	30	0
319	bac_ASV_165	39	0
320	bac_ASV_147	39	0
321	bac_ASV_183	39	0
322	bac_ASV_148	39	0
323	bac_ASV_157	39	0
324	bac_ASV_152	39	0
325	bac_ASV_189	22	0
326	bac_ASV_172	39	0
327	bac_ASV_159	39	0
328	bac_ASV_220	22	0
329	bac_ASV_170	39	0
330	bac_ASV_182	39	0
331	bac_ASV_155	22	0
332	bac_ASV_160	39	0
333	bac_ASV_153	39	0
334	bac_ASV_175	22	0
335	bac_ASV_176	39	0
336	bac_ASV_177	22	0
337	bac_ASV_194	22	0
338	bac_ASV_178	39	0
339	bac_ASV_206	39	0
340	bac_ASV_193	39	0
341	bac_ASV_201	39	0
342	bac_ASV_199	22	0
343	bac_ASV_187	39	0
344	bac_ASV_227	39	0
345	bac_ASV_184	22	0
346	bac_ASV_210	39	0
347	bac_ASV_205	22	0
348	bac_ASV_198	39	0
349	bac_ASV_192	39	0
350	bac_ASV_191	39	0
351	bac_ASV_190	39	0
352	bac_ASV_217	22	0
353	bac_ASV_203	39	0
354	bac_ASV_228	39	0
355	bac_ASV_229	39	0
356	bac_ASV_245	39	0
357	bac_ASV_211	22	0
358	bac_ASV_214	39	0
359	bac_ASV_195	39	0
360	bac_ASV_219	22	0
361	bac_ASV_230	22	0
362	bac_ASV_197	39	0
363	bac_ASV_200	39	0
364	bac_ASV_204	22	0
365	bac_ASV_249	39	0
366	bac_ASV_213	39	0
367	bac_ASV_207	39	0
368	bac_ASV_218	22	0
369	bac_ASV_251	39	0
370	bac_ASV_224	22	0
371	bac_ASV_209	22	0
372	bac_ASV_257	22	0
373	bac_ASV_569	39	0
374	bac_ASV_215	40	0
375	bac_ASV_1839	22	0
376	bac_ASV_212	39	0
377	bac_ASV_216	22	0
378	bac_ASV_238	39	0
379	bac_ASV_261	31	0
380	bac_ASV_239	22	0
381	bac_ASV_231	22	0
382	bac_ASV_234	39	0
383	bac_ASV_263	39	0
384	bac_ASV_281	22	0
385	bac_ASV_254	22	0
386	bac_ASV_240	22	0
387	bac_ASV_243	39	0
388	bac_ASV_289	22	0
389	bac_ASV_469	22	0
390	bac_ASV_247	22	0
391	bac_ASV_265	22	0
392	bac_ASV_241	22	0
393	bac_ASV_244	22	0
394	bac_ASV_280	39	0
395	bac_ASV_256	22	0
396	bac_ASV_252	22	0
397	bac_ASV_286	22	0
398	bac_ASV_278	22	0
399	bac_ASV_285	22	0
400	bac_ASV_298	39	0
401	bac_ASV_248	22	0
402	bac_ASV_295	22	0
403	bac_ASV_1426	39	0
404	bac_ASV_936	22	0
405	bac_ASV_255	22	0
406	bac_ASV_297	22	0
407	bac_ASV_246	39	0
408	bac_ASV_262	22	0
409	bac_ASV_270	22	0
410	bac_ASV_288	22	0
411	bac_ASV_264	22	0
412	bac_ASV_306	22	0
413	bac_ASV_338	22	0
414	bac_ASV_272	22	0
415	bac_ASV_322	22	0
416	bac_ASV_277	22	0
417	bac_ASV_293	39	0
418	bac_ASV_279	39	0
419	bac_ASV_268	22	0
420	bac_ASV_287	22	0
421	bac_ASV_260	22	0
422	bac_ASV_271	39	0
423	bac_ASV_319	39	0
424	bac_ASV_291	39	0
425	bac_ASV_274	22	0
426	bac_ASV_283	22	0
427	bac_ASV_276	39	0
428	bac_ASV_290	22	0
429	bac_ASV_422	22	0
430	bac_ASV_2788	22	0
431	bac_ASV_294	39	0
432	bac_ASV_312	22	0
433	bac_ASV_301	39	0
434	bac_ASV_381	22	0
435	bac_ASV_470	22	0
436	bac_ASV_323	22	0
437	bac_ASV_300	22	0
438	bac_ASV_299	22	0
439	bac_ASV_345	39	0
440	bac_ASV_344	39	0
441	bac_ASV_2950	39	0
442	bac_ASV_3490	39	0
443	bac_ASV_326	39	0
444	bac_ASV_318	39	0
445	bac_ASV_321	39	0
446	bac_ASV_459	39	0
447	bac_ASV_372	39	0
448	bac_ASV_305	39	0
449	bac_ASV_307	39	0
450	bac_ASV_315	39	0
451	bac_ASV_336	39	0
452	bac_ASV_333	39	0
453	bac_ASV_314	39	0
454	bac_ASV_308	39	0
455	bac_ASV_313	39	0
456	bac_ASV_325	39	0
457	bac_ASV_330	39	0
458	bac_ASV_365	39	0
459	bac_ASV_387	39	0
460	bac_ASV_324	39	0
461	bac_ASV_339	39	0
462	bac_ASV_362	39	0
463	bac_ASV_355	39	0
464	bac_ASV_352	39	0
465	bac_ASV_975	39	0
466	bac_ASV_508	39	0
467	bac_ASV_349	39	0
468	bac_ASV_327	39	0
469	bac_ASV_328	39	0
470	bac_ASV_429	39	0
471	bac_ASV_366	39	0
472	bac_ASV_383	39	0
473	bac_ASV_434	39	0
474	bac_ASV_341	39	0
475	bac_ASV_331	39	0
476	bac_ASV_371	39	0
477	bac_ASV_334	39	0
478	bac_ASV_513	39	0
479	bac_ASV_367	39	0
480	bac_ASV_346	39	0
481	bac_ASV_500	39	0
482	bac_ASV_363	39	0
483	bac_ASV_347	39	0
484	bac_ASV_384	39	0
485	bac_ASV_378	39	0
486	bac_ASV_396	39	0
487	bac_ASV_376	39	0
488	bac_ASV_377	39	0
489	bac_ASV_357	39	0
490	bac_ASV_401	39	0
491	bac_ASV_594	39	0
492	bac_ASV_353	39	0
493	bac_ASV_439	39	0
494	bac_ASV_402	39	0
495	bac_ASV_437	39	0
496	bac_ASV_364	39	0
497	bac_ASV_373	39	0
498	bac_ASV_390	39	0
499	bac_ASV_374	39	0
500	bac_ASV_532	39	0
501	bac_ASV_433	39	0
502	bac_ASV_426	39	0
503	bac_ASV_974	39	0
504	bac_ASV_421	39	0
505	bac_ASV_370	39	0
506	bac_ASV_380	39	0
507	bac_ASV_389	39	0
508	bac_ASV_382	39	0
509	bac_ASV_451	39	0
510	bac_ASV_428	39	0
511	bac_ASV_462	39	0
512	bac_ASV_400	39	0
513	bac_ASV_398	39	0
514	bac_ASV_447	39	0
515	bac_ASV_424	39	0
516	bac_ASV_3055	39	0
517	bac_ASV_391	39	0
518	bac_ASV_397	39	0
519	bac_ASV_419	39	0
520	bac_ASV_375	39	0
521	bac_ASV_379	39	0
522	bac_ASV_408	39	0
523	bac_ASV_454	39	0
524	bac_ASV_431	39	0
525	bac_ASV_1601	38	0
526	bac_ASV_453	39	0
527	bac_ASV_404	39	0
528	bac_ASV_399	39	0
529	bac_ASV_427	39	0
530	bac_ASV_405	39	0
531	bac_ASV_441	37	0
532	bac_ASV_388	39	0
533	bac_ASV_423	6	0
534	bac_ASV_440	39	0
535	bac_ASV_395	39	0
536	bac_ASV_393	39	0
537	bac_ASV_613	36	0
538	bac_ASV_411	39	0
539	bac_ASV_415	39	0
540	bac_ASV_536	39	0
541	bac_ASV_468	39	0
542	bac_ASV_598	39	0
543	bac_ASV_412	39	0
544	bac_ASV_403	39	0
545	bac_ASV_456	12	0
546	bac_ASV_430	39	0
547	bac_ASV_556	39	0
548	bac_ASV_596	39	0
549	bac_ASV_541	11	0
550	bac_ASV_444	39	0
551	bac_ASV_473	39	0
552	bac_ASV_416	39	0
553	bac_ASV_461	28	0
554	bac_ASV_455	39	0
555	bac_ASV_467	1	0
556	bac_ASV_1518	39	0
557	bac_ASV_486	22	0
558	bac_ASV_497	39	0
559	bac_ASV_542	39	0
560	bac_ASV_458	39	0
561	bac_ASV_463	39	0
562	bac_ASV_503	39	0
563	bac_ASV_449	39	0
564	bac_ASV_452	39	0
565	bac_ASV_523	39	0
566	bac_ASV_484	8	0
567	bac_ASV_731	8	0
568	bac_ASV_482	30	0
569	bac_ASV_528	22	0
570	bac_ASV_539	39	0
571	bac_ASV_519	39	0
572	bac_ASV_448	39	0
573	bac_ASV_554	39	0
574	bac_ASV_492	39	0
575	bac_ASV_477	39	0
576	bac_ASV_425	39	0
577	bac_ASV_628	15	0
578	bac_ASV_436	8	0
579	fun_ASV_2	39	0
580	fun_ASV_4	39	0
581	fun_ASV_5	39	0
582	fun_ASV_3	39	0
583	fun_ASV_10	39	0
584	fun_ASV_8	39	0
585	fun_ASV_9	39	0
586	fun_ASV_7	39	0
587	fun_ASV_6	39	0
588	fun_ASV_13	39	0
589	fun_ASV_16	39	0
590	fun_ASV_11	39	0
591	fun_ASV_14	39	0
592	fun_ASV_20	39	0
593	fun_ASV_17	39	0
594	fun_ASV_18	39	0
595	fun_ASV_19	39	0
596	fun_ASV_26	39	0
597	fun_ASV_36	39	0
598	fun_ASV_15	39	0
599	fun_ASV_22	39	0
600	fun_ASV_23	39	0
601	fun_ASV_37	39	0
602	fun_ASV_24	39	0
603	fun_ASV_28	39	0
604	fun_ASV_32	39	0
605	fun_ASV_31	39	0
606	fun_ASV_25	39	0
607	fun_ASV_33	39	0
608	fun_ASV_35	39	0
609	fun_ASV_40	39	0
610	fun_ASV_38	39	0
611	fun_ASV_43	39	0
612	fun_ASV_30	39	0
613	fun_ASV_39	39	0
614	fun_ASV_27	39	0
615	fun_ASV_48	39	0
616	fun_ASV_42	39	0
617	fun_ASV_51	39	0
618	fun_ASV_49	39	0
619	fun_ASV_46	39	0
620	fun_ASV_44	39	0
621	fun_ASV_55	39	0
622	fun_ASV_50	39	0
623	fun_ASV_58	39	0
624	fun_ASV_54	39	0
625	fun_ASV_78	39	0
626	fun_ASV_64	39	0
627	fun_ASV_60	39	0
628	fun_ASV_65	39	0
629	fun_ASV_53	39	0
630	fun_ASV_67	39	0
631	fun_ASV_73	39	0
632	fun_ASV_77	39	0
633	fun_ASV_76	39	0
634	fun_ASV_81	39	0
635	fun_ASV_71	39	0
636	fun_ASV_70	39	0
637	fun_ASV_83	39	0
638	fun_ASV_84	39	0
639	fun_ASV_74	39	0
640	fun_ASV_94	39	0
641	fun_ASV_96	39	0
642	fun_ASV_79	39	0
643	fun_ASV_87	39	0
644	fun_ASV_99	39	0
645	fun_ASV_93	39	0
646	fun_ASV_129	39	0
647	fun_ASV_98	39	0
648	fun_ASV_85	39	0
649	fun_ASV_100	39	0
650	fun_ASV_109	39	0
651	fun_ASV_103	39	0
652	fun_ASV_92	39	0
653	fun_ASV_90	39	0
654	fun_ASV_80	39	0
655	fun_ASV_105	39	0
656	fun_ASV_156	39	0
657	fun_ASV_110	39	0
658	fun_ASV_114	39	0
659	fun_ASV_139	39	0
660	fun_ASV_119	39	0
661	fun_ASV_108	39	0
662	fun_ASV_116	39	0
663	fun_ASV_150	39	0
664	fun_ASV_107	39	0
665	fun_ASV_91	39	0
666	fun_ASV_141	39	0
667	fun_ASV_115	39	0
668	fun_ASV_128	39	0
669	fun_ASV_146	39	0
670	fun_ASV_140	39	0
671	fun_ASV_89	39	0
672	fun_ASV_118	39	0
673	fun_ASV_121	39	0
674	fun_ASV_144	39	0
675	fun_ASV_126	39	0
676	fun_ASV_134	39	0
677	fun_ASV_131	39	0
678	fun_ASV_135	39	0
679	fun_ASV_133	39	0
680	fun_ASV_145	39	0
681	fun_ASV_214	39	0
682	fun_ASV_136	39	0
683	fun_ASV_190	39	0
684	fun_ASV_138	39	0
685	fun_ASV_125	39	0
686	fun_ASV_153	39	0
687	fun_ASV_160	39	0
688	fun_ASV_148	39	0
689	fun_ASV_171	39	0
690	fun_ASV_142	39	0
691	fun_ASV_149	39	0
692	fun_ASV_195	39	0
693	fun_ASV_189	39	0
694	fun_ASV_178	39	0
695	fun_ASV_188	39	0
696	fun_ASV_183	39	0
697	fun_ASV_157	39	0
698	fun_ASV_167	39	0
699	fun_ASV_165	39	0
700	fun_ASV_203	39	0
701	fun_ASV_201	39	0
702	fun_ASV_159	39	0
703	fun_ASV_181	39	0
704	fun_ASV_179	39	0
705	fun_ASV_175	39	0
706	fun_ASV_176	39	0
707	fun_ASV_162	39	0
708	fun_ASV_169	39	0
709	fun_ASV_198	39	0
710	fun_ASV_199	39	0
711	fun_ASV_252	39	0
712	fun_ASV_166	39	0
713	fun_ASV_170	39	0
714	fun_ASV_187	39	0
715	fun_ASV_222	39	0
716	fun_ASV_250	39	0
717	fun_ASV_185	39	0
718	fun_ASV_196	39	0
719	fun_ASV_225	39	0
720	fun_ASV_200	39	0
721	fun_ASV_163	39	0
722	fun_ASV_184	39	0
723	fun_ASV_202	39	0
724	fun_ASV_205	39	0
725	fun_ASV_197	39	0
726	fun_ASV_137	39	0
727	fun_ASV_216	39	0
728	fun_ASV_220	39	0
729	fun_ASV_210	39	0
730	fun_ASV_262	39	0
731	fun_ASV_207	39	0
732	fun_ASV_182	39	0
733	fun_ASV_520	39	0
734	fun_ASV_226	39	0
735	fun_ASV_242	39	0
736	fun_ASV_268	39	0
737	fun_ASV_194	39	0
738	fun_ASV_238	39	0
739	fun_ASV_232	39	0
740	fun_ASV_240	39	0
741	fun_ASV_211	39	0
742	fun_ASV_208	39	0
743	fun_ASV_213	39	0
744	fun_ASV_735	39	0
745	fun_ASV_234	39	0
746	fun_ASV_243	39	0
747	fun_ASV_224	39	0
748	fun_ASV_289	39	0
749	fun_ASV_244	39	0
750	fun_ASV_248	39	0
751	fun_ASV_247	39	0
752	fun_ASV_233	39	0
753	fun_ASV_241	39	0
754	fun_ASV_274	39	0
755	fun_ASV_230	39	0
756	fun_ASV_237	39	0
757	fun_ASV_256	39	0
758	fun_ASV_259	39	0
759	fun_ASV_227	39	0
760	fun_ASV_229	39	0
761	fun_ASV_246	39	0
762	fun_ASV_249	39	0
763	fun_ASV_235	39	0
764	fun_ASV_215	39	0
765	fun_ASV_371	39	0
766	fun_ASV_239	39	0
767	fun_ASV_267	39	0
768	fun_ASV_277	39	0
769	fun_ASV_284	39	0
770	fun_ASV_272	39	0
771	fun_ASV_296	39	0
772	fun_ASV_273	39	0
773	fun_ASV_288	39	0
774	fun_ASV_257	39	0
775	fun_ASV_301	39	0
776	fun_ASV_365	39	0
777	fun_ASV_287	39	0
778	fun_ASV_357	39	0
779	fun_ASV_258	39	0
780	fun_ASV_305	39	0
781	fun_ASV_335	39	0
782	fun_ASV_260	39	0
783	fun_ASV_331	39	0
784	fun_ASV_358	39	0
785	fun_ASV_280	39	0
786	fun_ASV_397	39	0
787	fun_ASV_303	39	0
788	fun_ASV_302	39	0
789	fun_ASV_327	39	0
790	fun_ASV_309	39	0
791	fun_ASV_269	39	0
792	fun_ASV_962	39	0
793	fun_ASV_350	39	0
794	fun_ASV_312	39	0
795	fun_ASV_298	39	0
796	fun_ASV_467	39	0
797	fun_ASV_426	39	0
798	fun_ASV_463	39	0
799	fun_ASV_295	39	0
800	fun_ASV_290	39	0
801	fun_ASV_271	39	0
802	fun_ASV_394	39	0
803	fun_ASV_401	39	0
804	fun_ASV_374	39	0
805	fun_ASV_469	39	0
806	fun_ASV_319	39	0
807	fun_ASV_314	39	0
808	fun_ASV_419	39	0
809	fun_ASV_333	39	0
810	fun_ASV_372	39	0
811	fun_ASV_353	39	0
812	fun_ASV_416	39	0
813	fun_ASV_322	39	0
814	fun_ASV_427	39	0
815	fun_ASV_418	39	0
816	fun_ASV_438	39	0
817	fun_ASV_330	39	0
818	fun_ASV_326	39	0
819	fun_ASV_315	39	0
820	fun_ASV_384	39	0
821	fun_ASV_283	39	0
822	fun_ASV_323	39	0
823	fun_ASV_310	39	0
824	fun_ASV_368	39	0
825	fun_ASV_354	39	0
826	fun_ASV_395	39	0
827	fun_ASV_228	39	0
828	fun_ASV_306	39	0
829	fun_ASV_362	39	0
830	fun_ASV_511	39	0
831	fun_ASV_324	39	0
832	fun_ASV_294	39	0
833	fun_ASV_307	39	0
834	fun_ASV_304	39	0
835	fun_ASV_316	39	0
836	fun_ASV_342	39	0
837	fun_ASV_345	39	0
838	fun_ASV_407	39	0
839	fun_ASV_349	39	0
840	fun_ASV_361	39	0
841	fun_ASV_389	39	0
842	fun_ASV_404	39	0
843	fun_ASV_278	39	0
844	fun_ASV_577	39	0
845	fun_ASV_348	39	0
846	fun_ASV_448	39	0
847	fun_ASV_251	39	0
848	fun_ASV_505	39	0
849	fun_ASV_450	39	0
850	fun_ASV_318	39	0
851	fun_ASV_325	39	0
852	fun_ASV_387	39	0
853	fun_ASV_414	39	0
854	fun_ASV_446	39	0
855	fun_ASV_405	39	0
856	fun_ASV_535	39	0
857	fun_ASV_518	39	0
858	fun_ASV_382	39	0
859	fun_ASV_408	39	0
860	fun_ASV_340	39	0
861	fun_ASV_451	39	0
862	fun_ASV_586	39	0
863	fun_ASV_375	39	0
864	fun_ASV_430	39	0
865	fun_ASV_359	39	0
866	fun_ASV_383	39	0
867	fun_ASV_381	39	0
868	fun_ASV_424	39	0
869	fun_ASV_443	39	0
870	fun_ASV_352	39	0
871	fun_ASV_415	39	0
872	fun_ASV_485	39	0
873	fun_ASV_529	39	0
874	fun_ASV_495	39	0
875	fun_ASV_482	39	0
876	fun_ASV_839	39	0
877	fun_ASV_537	39	0
878	fun_ASV_373	35	0
879	fun_ASV_441	34	0
880	fun_ASV_662	33	0
881	fun_ASV_553	32	0
882	fun_ASV_513	31	0
883	fun_ASV_755	30	0
884	fun_ASV_452	29	0
885	fun_ASV_421	28	0
886	fun_ASV_398	27	0
887	fun_ASV_659	26	0
888	fun_ASV_598	25	0
889	fun_ASV_390	24	0
890	fun_ASV_428	2	0
891	fun_ASV_883	23	0
892	fun_ASV_964	22	0
893	fun_ASV_432	21	0
894	fun_ASV_580	7	0
895	fun_ASV_413	20	0
896	fun_ASV_510	19	0
897	fun_ASV_429	6	0
898	fun_ASV_935	8	0
899	fun_ASV_400	8	0
900	fun_ASV_393	18	0
901	fun_ASV_810	17	0
902	fun_ASV_479	3	0
903	fun_ASV_492	8	0
904	fun_ASV_507	8	0
905	fun_ASV_477	16	0
906	fun_ASV_496	11	0
907	fun_ASV_497	8	0
908	fun_ASV_420	8	0
909	fun_ASV_521	11	0
910	fun_ASV_570	1	0
911	fun_ASV_486	15	0
912	fun_ASV_433	14	0
913	fun_ASV_728	13	0
914	fun_ASV_514	22	0
915	fun_ASV_540	12	0
916	fun_ASV_563	11	0
917	fun_ASV_473	10	0
918	fun_ASV_484	9	0
919	fun_ASV_460	8	0
920	fun_ASV_658	8	0
921	fun_ASV_449	5	0
922	fun_ASV_454	8	0
923	fun_ASV_639	8	0
924	fun_ASV_738	8	0
925	fun_ASV_493	7	0
926	fun_ASV_856	22	0
927	fun_ASV_457	8	0
928	fun_ASV_620	8	0
929	fun_ASV_508	22	0
930	fun_ASV_392	22	0
931	fun_ASV_751	22	0
932	fun_ASV_440	8	0
933	fun_ASV_582	39	0
934	fun_ASV_488	8	0
935	fun_ASV_468	8	0
936	fun_ASV_621	6	0
937	fun_ASV_386	5	0
938	fun_ASV_644	8	0
939	fun_ASV_682	8	0
940	fun_ASV_542	22	0
941	fun_ASV_490	8	0
942	fun_ASV_399	4	0
943	fun_ASV_487	8	0
944	fun_ASV_630	39	0
945	fun_ASV_502	30	0
946	fun_ASV_489	3	0
947	fun_ASV_503	22	0
948	fun_ASV_555	8	0
949	fun_ASV_1001	8	0
950	fun_ASV_566	22	0
951	fun_ASV_516	22	0
952	fun_ASV_985	8	0
953	fun_ASV_559	22	0
954	fun_ASV_590	22	0
955	fun_ASV_875	22	0
956	fun_ASV_770	39	0
957	fun_ASV_796	8	0
958	fun_ASV_541	30	0
959	fun_ASV_533	8	0
960	fun_ASV_584	2	0
961	fun_ASV_635	8	0
962	fun_ASV_583	8	0
963	fun_ASV_456	1	0
964	fun_ASV_439	8	0
965	fun_ASV_629	30	0
966	fun_ASV_458	30	0
967	fun_ASV_547	8	0
968	fun_ASV_558	22	0
969	fun_ASV_847	8	0
970	fun_ASV_878	22	0
971	fun_ASV_622	8	0
972	fun_ASV_461	8	0
973	fun_ASV_766	22	0
974	fun_ASV_702	22	0
975	fun_ASV_534	8	0
976	fun_ASV_680	8	0
977	fun_ASV_568	22	0
978	fun_ASV_654	8	0
979	fun_ASV_499	22	0
980	fun_ASV_925	39	0
981	fun_ASV_506	22	0
982	fun_ASV_632	39	0
983	fun_ASV_660	8	0
984	fun_ASV_677	8	0
985	fun_ASV_605	22	0
986	fun_ASV_645	22	0
987	fun_ASV_509	22	0
988	fun_ASV_690	8	0
989	fun_ASV_806	8	0
990	fun_ASV_581	8	0
991	fun_ASV_646	39	0
992	fun_ASV_693	39	0
993	fun_ASV_700	39	0
994	fun_ASV_437	39	0
995	fun_ASV_641	8	0
996	fun_ASV_403	22	0
997	fun_ASV_642	8	0
998	fun_ASV_606	39	0
999	fun_ASV_758	39	0
1000	bac_ASV_1	39	0

## Sheet: nodeG_plot
	X1	X2	elements	filed	Kingdom	Phylum	Class	Order	Family	Genus	Species	group	igraph.degree	igraph.closeness	igraph.betweenness	igraph.cen.degree
bac_ASV_1	15.0849	15.9053	bac_ASV_1	bac	Bacteria	Proteobacteria	Gammaproteobacteria	Pseudomonadales	Pseudomonadaceae	Pseudomonas	Unassigned	bac	0	0	0	0
bac_ASV_10	-0.343115	-27.1219	bac_ASV_10	bac	Bacteria	Proteobacteria	Betaproteobacteria	Neisseriales	Chromobacteriaceae	Unassigned	Unassigned	bac	0	0	0	0
bac_ASV_100	-4.59744	-12.3935	bac_ASV_100	bac	Bacteria	Proteobacteria	Alphaproteobacteria	Rhizobiales	Bradyrhizobiaceae	Pseudolabrys	Unassigned	bac	3	0.167059	70.6667	3
bac_ASV_101	-4.49536	22.9661	bac_ASV_101	bac	Bacteria	Acidobacteria	Acidobacteria_Gp1	Unassigned	Unassigned	Gp1	Unassigned	bac	0	0	0	0
bac_ASV_102	-10.5072	21.449	bac_ASV_102	bac	Bacteria	Proteobacteria	Betaproteobacteria	Rhodocyclales	Zoogloeaceae	Aromatoleum	Unassigned	bac	0	0	0	0
bac_ASV_103	-0.741144	6.19281	bac_ASV_103	bac	Bacteria	Acidobacteria	Acidobacteria_Gp1	Unassigned	Unassigned	Gp1	Unassigned	bac	1	0.5	0	1
bac_ASV_104	6.67057	22.5896	bac_ASV_104	bac	Bacteria	Proteobacteria	Betaproteobacteria	Burkholderiales	Burkholderiales_incertae_sedis	Thiobacter	Unassigned	bac	0	0	0	0
bac_ASV_105	11.1443	15.6752	bac_ASV_105	bac	Bacteria	Acidobacteria	Acidobacteria_Gp1	Unassigned	Unassigned	Occallatibacter	Unassigned	bac	1	1	0	1
bac_ASV_106	4.32138	-20.4491	bac_ASV_106	bac	Bacteria	Proteobacteria	Betaproteobacteria	Rhodocyclales	Zoogloeaceae	Thauera	Unassigned	bac	1	1	0	1
bac_ASV_107	-15.9193	-1.3718	bac_ASV_107	bac	Bacteria	Proteobacteria	Gammaproteobacteria	Gammaproteobacteria_incertae_sedis	Unassigned	Acidibacter	Unassigned	bac	1	0.21194	0	1
bac_ASV_108	-0.0764754	-32.8379	bac_ASV_108	bac	Bacteria	Acidobacteria	Acidobacteria_Gp1	Unassigned	Unassigned	Gp1	Unassigned	bac	0	0	0	0
bac_ASV_109	-11.4245	2.24577	bac_ASV_109	bac	Bacteria	Acidobacteria	Acidobacteria_Gp10	Unassigned	Unassigned	Gp10	Unassigned	bac	3	0.261993	468.118	3
bac_ASV_11	8.06819	18.5061	bac_ASV_11	bac	Bacteria	Acidobacteria	Acidobacteria_Gp1	Unassigned	Unassigned	Gp1	Unassigned	bac	0	0	0	0
bac_ASV_110	26.7045	10.1205	bac_ASV_110	bac	Bacteria	Proteobacteria	Betaproteobacteria	Burkholderiales	Burkholderiaceae	Paraburkholderia	Unassigned	bac	0	0	0	0
bac_ASV_111	-14.4206	-25.4012	bac_ASV_111	bac	Bacteria	Acidobacteria	Acidobacteria_Gp3	Unassigned	Unassigned	Gp3	Unassigned	bac	0	0	0	0
bac_ASV_112	-0.993969	-16.0986	bac_ASV_112	bac	Bacteria	Verrucomicrobia	Subdivision3	Unassigned	Unassigned	Subdivision3_genera_incertae_sedis	Unassigned	bac	1	0.571429	0	1
bac_ASV_113	-25.8115	-5.39202	bac_ASV_113	bac	Bacteria	Proteobacteria	Alphaproteobacteria	Rhodospirillales	Rhodospirillaceae	Unassigned	Unassigned	bac	0	0	0	0
bac_ASV_114	20.9015	-6.12698	bac_ASV_114	bac	Bacteria	Acidobacteria	Acidobacteria_Gp1	Unassigned	Unassigned	Gp1	Unassigned	bac	1	1	0	1
bac_ASV_115	14.3272	-13.8216	bac_ASV_115	bac	Bacteria	Gemmatimonadetes	Gemmatimonadetes	Gemmatimonadales	Gemmatimonadaceae	Gemmatimonas	Unassigned	bac	2	0.75	2	2
bac_ASV_116	-22.343	7.5218	bac_ASV_116	bac	Bacteria	Acidobacteria	Acidobacteria_Gp1	Unassigned	Unassigned	Gp1	Unassigned	bac	0	0	0	0
bac_ASV_117	-25.5212	-9.97275	bac_ASV_117	bac	Bacteria	Acidobacteria	Acidobacteria_Gp13	Unassigned	Unassigned	Gp13	Unassigned	bac	0	0	0	0
bac_ASV_118	20.2237	17.9672	bac_ASV_118	bac	Bacteria	Acidobacteria	Acidobacteria_Gp2	Unassigned	Unassigned	Gp2	Unassigned	bac	0	0	0	0
bac_ASV_119	30.5475	1.06185	bac_ASV_119	bac	Bacteria	Acidobacteria	Acidobacteria_Gp2	Unassigned	Unassigned	Gp2	Unassigned	bac	0	0	0	0
bac_ASV_12	23.0068	6.59778	bac_ASV_12	bac	Bacteria	Proteobacteria	Alphaproteobacteria	Micropepsales	Micropepsaceae	Rhizomicrobium	Unassigned	bac	0	0	0	0
bac_ASV_120	2.64407	-31.9093	bac_ASV_120	bac	Bacteria	Proteobacteria	Betaproteobacteria	Neisseriales	Chromobacteriaceae	Microvirgula	Unassigned	bac	0	0	0	0
bac_ASV_121	-1.61459	24.0796	bac_ASV_121	bac	Bacteria	Acidobacteria	Acidobacteria_Gp1	Unassigned	Unassigned	Gp1	Unassigned	bac	0	0	0	0
bac_ASV_122	-22.0306	10.5804	bac_ASV_122	bac	Bacteria	Proteobacteria	Alphaproteobacteria	Micropepsales	Micropepsaceae	Rhizomicrobium	Unassigned	bac	0	0	0	0
bac_ASV_123	-1.79235	-4.6472	bac_ASV_123	bac	Bacteria	Acidobacteria	Acidobacteria_Gp2	Unassigned	Unassigned	Gp2	Unassigned	bac	2	0.242321	70	2
bac_ASV_124	14.5409	-28.3713	bac_ASV_124	bac	Bacteria	Acidobacteria	Acidobacteria_Gp2	Unassigned	Unassigned	Gp2	Unassigned	bac	0	0	0	0
bac_ASV_125	-0.466623	-22.7598	bac_ASV_125	bac	Bacteria	Proteobacteria	Alphaproteobacteria	Rhodospirillales	Rhodospirillaceae	Ferruginivarius	Unassigned	bac	1	1	0	1
bac_ASV_126	10.6881	-30.6272	bac_ASV_126	bac	Bacteria	Acidobacteria	Acidobacteria_Gp3	Unassigned	Unassigned	Gp3	Unassigned	bac	0	0	0	0
bac_ASV_127	1.96637	-0.182543	bac_ASV_127	bac	Bacteria	Proteobacteria	Betaproteobacteria	Burkholderiales	Burkholderiaceae	Caballeronia	Unassigned	bac	3	0.243986	18.0516	3
bac_ASV_128	-4.83509	-32.0977	bac_ASV_128	bac	Bacteria	Actinobacteria	Thermoleophilia	Gaiellales	Gaiellaceae	Gaiella	Unassigned	bac	0	0	0	0
bac_ASV_129	-13.3029	22.1183	bac_ASV_129	bac	Archaea	Thaumarchaeota	Unassigned	Nitrososphaerales	Nitrososphaeraceae	Nitrososphaera	Unassigned	bac	0	0	0	0
bac_ASV_13	-10.9322	16.9412	bac_ASV_13	bac	Bacteria	Acidobacteria	Unassigned	Unassigned	Unassigned	Unassigned	Unassigned	bac	0	0	0	0
bac_ASV_130	29.1665	-12.915	bac_ASV_130	bac	Bacteria	Acidobacteria	Acidobacteria_Gp1	Unassigned	Unassigned	Gp1	Unassigned	bac	0	0	0	0
bac_ASV_131	1.45689	-9.41654	bac_ASV_131	bac	Bacteria	Firmicutes	Clostridia	Thermoanaerobacterales	Thermoanaerobacteraceae	Unassigned	Unassigned	bac	1	0.240678	0	1
bac_ASV_132	17.0857	-28.7511	bac_ASV_132	bac	Bacteria	Proteobacteria	Alphaproteobacteria	Rhodospirillales	Azospirillaceae	Skermanella	Unassigned	bac	0	0	0	0
bac_ASV_133	14.5289	21.3139	bac_ASV_133	bac	Bacteria	Proteobacteria	Gammaproteobacteria	Gammaproteobacteria_incertae_sedis	Unassigned	Acidibacter	Unassigned	bac	0	0	0	0
bac_ASV_134	-2.5485	-6.25318	bac_ASV_134	bac	Bacteria	Proteobacteria	Alphaproteobacteria	Rhodospirillales	Unassigned	Unassigned	Unassigned	bac	1	0.240678	0	1
bac_ASV_135	-18.2786	15.0421	bac_ASV_135	bac	Bacteria	Acidobacteria	Acidobacteria_Gp13	Unassigned	Unassigned	Gp13	Unassigned	bac	0	0	0	0
bac_ASV_136	30.0549	-1.65519	bac_ASV_136	bac	Archaea	Thaumarchaeota	Unassigned	Nitrosopumilales	Nitrosopumilaceae	Nitrosopumilus	Unassigned	bac	0	0	0	0
bac_ASV_137	7.66118	-32.3374	bac_ASV_137	bac	Bacteria	Acidobacteria	Acidobacteria_Gp1	Unassigned	Unassigned	Occallatibacter	Unassigned	bac	0	0	0	0
bac_ASV_138	-16.7363	17.324	bac_ASV_138	bac	Bacteria	Proteobacteria	Betaproteobacteria	Nitrosomonadales	Thiobacillaceae	Sulfuritortus	Unassigned	bac	0	0	0	0
bac_ASV_139	10.3989	25.1212	bac_ASV_139	bac	Bacteria	Acidobacteria	Acidobacteria_Gp1	Unassigned	Unassigned	Gp1	Unassigned	bac	0	0	0	0
bac_ASV_14	-16.6966	12.2775	bac_ASV_14	bac	Archaea	Thaumarchaeota	Unassigned	Nitrososphaerales	Nitrososphaeraceae	Nitrososphaera	Unassigned	bac	0	0	0	0
bac_ASV_140	-27.2568	-3.04743	bac_ASV_140	bac	Bacteria	Proteobacteria	Gammaproteobacteria	Xanthomonadales	Xanthomonadaceae	Arenimonas	Unassigned	bac	0	0	0	0
bac_ASV_142	-7.29138	-29.1519	bac_ASV_142	bac	Bacteria	Proteobacteria	Alphaproteobacteria	Rhizobiales	Bradyrhizobiaceae	Pseudorhodoplanes	Unassigned	bac	0	0	0	0
bac_ASV_1426	-25.9188	10.6164	bac_ASV_1426	bac	Bacteria	Proteobacteria	Alphaproteobacteria	Rhizobiales	Bradyrhizobiaceae	Bradyrhizobium	Unassigned	bac	0	0	0	0
bac_ASV_143	-18.1278	8.90236	bac_ASV_143	bac	Bacteria	Proteobacteria	Betaproteobacteria	Nitrosomonadales	Thiobacillaceae	Unassigned	Unassigned	bac	1	1	0	1
bac_ASV_144	19.7421	-27.6914	bac_ASV_144	bac	Bacteria	Acidobacteria	Acidobacteria_Gp3	Unassigned	Unassigned	Gp3	Unassigned	bac	0	0	0	0
bac_ASV_145	-25.0649	6.37374	bac_ASV_145	bac	Bacteria	Acidobacteria	Acidobacteria_Gp1	Unassigned	Unassigned	Gp1	Unassigned	bac	0	0	0	0
bac_ASV_146	23.4172	15.7169	bac_ASV_146	bac	Bacteria	Acidobacteria	Acidobacteria_Gp2	Unassigned	Unassigned	Gp2	Unassigned	bac	0	0	0	0
bac_ASV_147	26.1402	12.6308	bac_ASV_147	bac	Bacteria	Proteobacteria	Betaproteobacteria	Burkholderiales	Burkholderiaceae	Cupriavidus	Unassigned	bac	0	0	0	0
bac_ASV_148	2.89844	26.0014	bac_ASV_148	bac	Bacteria	Verrucomicrobia	Spartobacteria	Unassigned	Unassigned	Spartobacteria_genera_incertae_sedis	Unassigned	bac	0	0	0	0
bac_ASV_149	-24.1031	-3.09071	bac_ASV_149	bac	Bacteria	Acidobacteria	Acidobacteria_Gp2	Unassigned	Unassigned	Gp2	Unassigned	bac	0	0	0	0
bac_ASV_15	6.0911	8.15225	bac_ASV_15	bac	Bacteria	Proteobacteria	Betaproteobacteria	Neisseriales	Chromobacteriaceae	Formivibrio	Unassigned	bac	1	0.555556	0	1
bac_ASV_150	11.5217	22.6392	bac_ASV_150	bac	Bacteria	Acidobacteria	Acidobacteria_Gp3	Unassigned	Unassigned	Gp3	Unassigned	bac	0	0	0	0
bac_ASV_151	-2.19619	4.29684	bac_ASV_151	bac	Bacteria	Acidobacteria	Acidobacteria_Gp13	Unassigned	Unassigned	Gp13	Unassigned	bac	1	0.5	0	1
bac_ASV_1518	-3.05463	31.1616	bac_ASV_1518	bac	Bacteria	Proteobacteria	Deltaproteobacteria	Desulfuromonadales	Geobacteraceae	Geothermobacter	Unassigned	bac	0	0	0	0
bac_ASV_152	23.6093	-23.9013	bac_ASV_152	bac	Bacteria	Acidobacteria	Acidobacteria_Gp3	Unassigned	Unassigned	Gp3	Unassigned	bac	0	0	0	0
bac_ASV_153	30.4363	5.56312	bac_ASV_153	bac	Bacteria	Acidobacteria	Acidobacteria_Gp2	Unassigned	Unassigned	Gp2	Unassigned	bac	0	0	0	0
bac_ASV_154	5.02209	25.1429	bac_ASV_154	bac	Bacteria	Proteobacteria	Alphaproteobacteria	Rhodospirillales	Reyranellaceae	Reyranella	Unassigned	bac	0	0	0	0
bac_ASV_155	19.5113	20.6377	bac_ASV_155	bac	Bacteria	Proteobacteria	Betaproteobacteria	Nitrosomonadales	Sterolibacteriaceae	Unassigned	Unassigned	bac	0	0	0	0
bac_ASV_156	-14.8032	-7.32794	bac_ASV_156	bac	Bacteria	Proteobacteria	Alphaproteobacteria	Rhodospirillales	Stellaceae	Stella	Unassigned	bac	2	1	1	2
bac_ASV_157	-15.7419	19.7734	bac_ASV_157	bac	Bacteria	Actinobacteria	Thermoleophilia	Gaiellales	Gaiellaceae	Gaiella	Unassigned	bac	0	0	0	0
bac_ASV_158	-34.202	32.6011	bac_ASV_158	bac	Bacteria	Proteobacteria	Alphaproteobacteria	Rhodospirillales	Azospirillaceae	Unassigned	Unassigned	bac	1	0.178841	0	1
bac_ASV_159	30.0137	-9.64735	bac_ASV_159	bac	Bacteria	Proteobacteria	Alphaproteobacteria	Rhodospirillales	Acetobacteraceae	Acidibrevibacterium	Unassigned	bac	0	0	0	0
bac_ASV_16	-21.8075	-2.59612	bac_ASV_16	bac	Bacteria	Proteobacteria	Gammaproteobacteria	Unassigned	Unassigned	Unassigned	Unassigned	bac	0	0	0	0
bac_ASV_160	-9.09961	-29.1978	bac_ASV_160	bac	Bacteria	Actinobacteria	Thermoleophilia	Gaiellales	Gaiellaceae	Gaiella	Unassigned	bac	0	0	0	0
bac_ASV_1601	22.0261	26.9647	bac_ASV_1601	bac	Bacteria	Proteobacteria	Alphaproteobacteria	Rhizobiales	Bradyrhizobiaceae	Bradyrhizobium	Unassigned	bac	0	0	0	0
bac_ASV_161	17.8442	8.77639	bac_ASV_161	bac	Bacteria	Actinobacteria	Thermoleophilia	Solirubrobacterales	Conexibacteraceae	Conexibacter	Unassigned	bac	1	1	0	1
bac_ASV_162	-23.3823	-14.0986	bac_ASV_162	bac	Bacteria	Proteobacteria	Betaproteobacteria	Rhodocyclales	Rhodocyclaceae	Azospira	Unassigned	bac	0	0	0	0
bac_ASV_163	-13.2188	-1.91328	bac_ASV_163	bac	Bacteria	Acidobacteria	Unassigned	Unassigned	Unassigned	Unassigned	Unassigned	bac	2	0.282869	277.593	2
bac_ASV_164	-34.6115	36.1457	bac_ASV_164	bac	Bacteria	Proteobacteria	Alphaproteobacteria	Rhodospirillales	Azospirillaceae	Unassigned	Unassigned	bac	1	0.178841	0	1
bac_ASV_165	-19.3934	-21.2509	bac_ASV_165	bac	Bacteria	Proteobacteria	Gammaproteobacteria	Chromatiales	Granulosicoccaceae	Granulosicoccus	Unassigned	bac	0	0	0	0
bac_ASV_166	-21.219	13.8173	bac_ASV_166	bac	Bacteria	Proteobacteria	Alphaproteobacteria	Rhizobiales	Roseiarcaceae	Roseiarcus	Unassigned	bac	0	0	0	0
bac_ASV_167	-9.23566	-20.8002	bac_ASV_167	bac	Bacteria	Proteobacteria	Alphaproteobacteria	Rhizobiales	Bradyrhizobiaceae	Rhodoplanes	Unassigned	bac	1	1	0	1
bac_ASV_168	23.0667	-21.2873	bac_ASV_168	bac	Bacteria	Firmicutes	Bacilli	Lactobacillales	Enterococcaceae	Enterococcus	Unassigned	bac	0	0	0	0
bac_ASV_169	-11.0188	-3.73656	bac_ASV_169	bac	Bacteria	Firmicutes	Negativicutes	Selenomonadales	Sporomusaceae	Unassigned	Unassigned	bac	2	0.219814	65.3418	2
bac_ASV_17	23.9042	-13.5991	bac_ASV_17	bac	Bacteria	Verrucomicrobia	Spartobacteria	Unassigned	Unassigned	Spartobacteria_genera_incertae_sedis	Unassigned	bac	0	0	0	0
bac_ASV_170	26.718	-22.8295	bac_ASV_170	bac	Bacteria	Acidobacteria	Acidobacteria_Gp1	Unassigned	Unassigned	Gp1	Unassigned	bac	0	0	0	0
bac_ASV_171	4.78742	-1.05922	bac_ASV_171	bac	Bacteria	Acidobacteria	Acidobacteria_Gp1	Unassigned	Unassigned	Gp1	Unassigned	bac	3	0.243986	18.0516	3
bac_ASV_172	25.2611	-20.3715	bac_ASV_172	bac	Bacteria	Firmicutes	Bacilli	Bacillales	Bacillaceae_1	Bacillus	Unassigned	bac	0	0	0	0
bac_ASV_173	12.6649	-0.389468	bac_ASV_173	bac	Bacteria	Acidobacteria	Acidobacteria_Gp2	Unassigned	Unassigned	Gp2	Unassigned	bac	2	0.203438	138	2
bac_ASV_174	0.319794	25.7761	bac_ASV_174	bac	Bacteria	Proteobacteria	Betaproteobacteria	Burkholderiales	Burkholderiaceae	Limnobacter	Unassigned	bac	0	0	0	0
bac_ASV_1747	23.5567	0.582678	bac_ASV_1747	bac	Bacteria	Bacteroidetes	Chitinophagia	Chitinophagales	Chitinophagaceae	Chitinophaga	Unassigned	bac	1	1	0	1
bac_ASV_175	13.4423	22.4905	bac_ASV_175	bac	Bacteria	Nitrospirae	Nitrospira	Nitrospirales	Nitrospiraceae	Nitrospira	Unassigned	bac	0	0	0	0
bac_ASV_176	13.993	-31.7064	bac_ASV_176	bac	Bacteria	Proteobacteria	Betaproteobacteria	Nitrosomonadales	Sterolibacteriaceae	Denitratisoma	Unassigned	bac	0	0	0	0
bac_ASV_177	15.2726	23.0908	bac_ASV_177	bac	Bacteria	candidate_division_WPS-2	Unassigned	Unassigned	Unassigned	WPS-2_genera_incertae_sedis	Unassigned	bac	0	0	0	0
bac_ASV_178	-6.38934	23.7683	bac_ASV_178	bac	Bacteria	Chloroflexi	Thermomicrobia	Thermomicrobiales	Thermomicrobiaceae	Thermomicrobium	Unassigned	bac	0	0	0	0
bac_ASV_179	21.7037	-22.6922	bac_ASV_179	bac	Archaea	Thaumarchaeota	Unassigned	Nitrososphaerales	Nitrososphaeraceae	Nitrososphaera	Unassigned	bac	0	0	0	0
bac_ASV_1799	24.8349	7.92102	bac_ASV_1799	bac	Bacteria	Proteobacteria	Deltaproteobacteria	Myxococcales	Myxococcaceae	Aggregicoccus	Unassigned	bac	0	0	0	0
bac_ASV_18	19.5576	-18.5614	bac_ASV_18	bac	Bacteria	Armatimonadetes	Unassigned	Unassigned	Unassigned	Armatimonadetes_gp7	Unassigned	bac	0	0	0	0
bac_ASV_180	21.0898	3.18349	bac_ASV_180	bac	Bacteria	Acidobacteria	Acidobacteria_Gp3	Unassigned	Unassigned	Gp3	Unassigned	bac	1	1	0	1
bac_ASV_181	-17.9097	-5.0246	bac_ASV_181	bac	Bacteria	Proteobacteria	Gammaproteobacteria	Alteromonadales	Colwelliaceae	Thalassotalea	Unassigned	bac	1	1	0	1
bac_ASV_182	30.8854	-3.59006	bac_ASV_182	bac	Bacteria	Proteobacteria	Alphaproteobacteria	Rhodospirillales	Azospirillaceae	Rhodocista	Unassigned	bac	0	0	0	0
bac_ASV_183	-26.4064	1.71796	bac_ASV_183	bac	Bacteria	Acidobacteria	Acidobacteria_Gp2	Unassigned	Unassigned	Gp2	Unassigned	bac	0	0	0	0
bac_ASV_1839	-25.1531	-15.878	bac_ASV_1839	bac	Bacteria	Proteobacteria	Alphaproteobacteria	Rhodospirillales	Azospirillaceae	Azospirillum	Unassigned	bac	0	0	0	0
bac_ASV_184	-25.3892	-12.5905	bac_ASV_184	bac	Bacteria	Acidobacteria	Acidobacteria_Gp1	Unassigned	Unassigned	Gp1	Unassigned	bac	0	0	0	0
bac_ASV_185	-23.0086	-16.581	bac_ASV_185	bac	Bacteria	Acidobacteria	Acidobacteria_Gp6	Unassigned	Unassigned	Gp6	Unassigned	bac	0	0	0	0
bac_ASV_186	-3.52911	7.03537	bac_ASV_186	bac	Bacteria	Acidobacteria	Acidobacteria_Gp13	Unassigned	Unassigned	Gp13	Unassigned	bac	2	0.583333	6	2
bac_ASV_187	-24.136	12.5378	bac_ASV_187	bac	Bacteria	Proteobacteria	Betaproteobacteria	Burkholderiales	Burkholderiaceae	Paraburkholderia	Unassigned	bac	0	0	0	0
bac_ASV_188	29.7768	-5.16533	bac_ASV_188	bac	Bacteria	Acidobacteria	Acidobacteria_Gp1	Unassigned	Unassigned	Gp1	Unassigned	bac	0	0	0	0
bac_ASV_189	-13.1218	-27.9463	bac_ASV_189	bac	Bacteria	Acidobacteria	Acidobacteria_Gp1	Unassigned	Unassigned	Gp1	Unassigned	bac	0	0	0	0
bac_ASV_19	17.0501	-23.2075	bac_ASV_19	bac	Bacteria	Proteobacteria	Betaproteobacteria	Burkholderiales	Burkholderiaceae	Paraburkholderia	Unassigned	bac	0	0	0	0
bac_ASV_190	-4.13787	26.0338	bac_ASV_190	bac	Bacteria	Acidobacteria	Acidobacteria_Gp1	Unassigned	Unassigned	Gp1	Unassigned	bac	0	0	0	0
bac_ASV_191	-27.393	-7.64701	bac_ASV_191	bac	Archaea	Thaumarchaeota	Unassigned	Nitrososphaerales	Nitrososphaeraceae	Nitrososphaera	Unassigned	bac	0	0	0	0
bac_ASV_192	-21.6608	-20.5991	bac_ASV_192	bac	Bacteria	Latescibacteria	Unassigned	Unassigned	Unassigned	Latescibacteria_genera_incertae_sedis	Unassigned	bac	0	0	0	0
bac_ASV_193	29.6502	-15.5958	bac_ASV_193	bac	Bacteria	Acidobacteria	Acidobacteria_Gp2	Unassigned	Unassigned	Gp2	Unassigned	bac	0	0	0	0
bac_ASV_194	31.5897	-6.37578	bac_ASV_194	bac	Bacteria	Proteobacteria	Betaproteobacteria	Burkholderiales	Oxalobacteraceae	Unassigned	Unassigned	bac	0	0	0	0
bac_ASV_195	-23.6675	-18.8783	bac_ASV_195	bac	Bacteria	Proteobacteria	Gammaproteobacteria	Gammaproteobacteria_incertae_sedis	Unassigned	Acidibacter	Unassigned	bac	0	0	0	0
bac_ASV_196	-17.4911	-12.0766	bac_ASV_196	bac	Bacteria	Acidobacteria	Acidobacteria_Gp6	Unassigned	Unassigned	Gp6	Unassigned	bac	1	1	0	1
bac_ASV_197	27.0844	-20.2786	bac_ASV_197	bac	Bacteria	Actinobacteria	Thermoleophilia	Gaiellales	Gaiellaceae	Gaiella	Unassigned	bac	0	0	0	0
bac_ASV_198	8.02832	26.1214	bac_ASV_198	bac	Bacteria	Proteobacteria	Alphaproteobacteria	Caulobacterales	Caulobacteraceae	Phenylobacterium	Unassigned	bac	0	0	0	0
bac_ASV_199	22.0816	-25.8682	bac_ASV_199	bac	Bacteria	Proteobacteria	Gammaproteobacteria	Oceanospirillales	Halomonadaceae	Halomonas	Unassigned	bac	0	0	0	0
bac_ASV_2	-19.9458	-6.82951	bac_ASV_2	bac	Bacteria	Acidobacteria	Acidobacteria_Gp2	Unassigned	Unassigned	Gp2	Unassigned	bac	0	0	0	0
bac_ASV_20	3.5181	-6.97988	bac_ASV_20	bac	Bacteria	Proteobacteria	Gammaproteobacteria	Unassigned	Unassigned	Unassigned	Unassigned	bac	2	0.265918	98.9934	2
bac_ASV_200	13.4853	25.0081	bac_ASV_200	bac	Bacteria	Firmicutes	Bacilli	Bacillales	Bacillaceae_1	Bacillus	Unassigned	bac	0	0	0	0
bac_ASV_201	-7.97426	-32.5098	bac_ASV_201	bac	Bacteria	Proteobacteria	Alphaproteobacteria	Micropepsales	Micropepsaceae	Rhizomicrobium	Unassigned	bac	0	0	0	0
bac_ASV_202	22.594	-7.33544	bac_ASV_202	bac	Bacteria	Acidobacteria	Acidobacteria_Gp2	Unassigned	Unassigned	Gp2	Unassigned	bac	1	1	0	1
bac_ASV_203	-9.34157	23.0075	bac_ASV_203	bac	Bacteria	Proteobacteria	Alphaproteobacteria	Rhodospirillales	Azospirillaceae	Nitrospirillum	Unassigned	bac	0	0	0	0
bac_ASV_204	-10.9276	-30.1463	bac_ASV_204	bac	Bacteria	Proteobacteria	Deltaproteobacteria	Desulfobacterales	Desulfobacteraceae	Desulfosalsimonas	Unassigned	bac	0	0	0	0
bac_ASV_205	28.8549	9.06908	bac_ASV_205	bac	Bacteria	Acidobacteria	Acidobacteria_Gp1	Unassigned	Unassigned	Gp1	Unassigned	bac	0	0	0	0
bac_ASV_206	-7.97507	-30.33	bac_ASV_206	bac	Bacteria	Acidobacteria	Acidobacteria_Gp5	Unassigned	Unassigned	Gp5	Unassigned	bac	0	0	0	0
bac_ASV_207	-17.0637	-26.999	bac_ASV_207	bac	Bacteria	Proteobacteria	Betaproteobacteria	Burkholderiales	Burkholderiaceae	Caballeronia	Unassigned	bac	0	0	0	0
bac_ASV_208	17.395	-7.11533	bac_ASV_208	bac	Bacteria	Acidobacteria	Acidobacteria_Gp1	Unassigned	Unassigned	Gp1	Unassigned	bac	1	0.4	0	1
bac_ASV_209	6.22668	28.0916	bac_ASV_209	bac	Bacteria	Proteobacteria	Alphaproteobacteria	Rhizobiales	Bradyrhizobiaceae	Unassigned	Unassigned	bac	0	0	0	0
bac_ASV_21	-6.26103	-26.7893	bac_ASV_21	bac	Bacteria	Firmicutes	Bacilli	Bacillales	Bacillaceae_1	Bacillus	Unassigned	bac	0	0	0	0
bac_ASV_210	30.7083	-11.084	bac_ASV_210	bac	Bacteria	Proteobacteria	Gammaproteobacteria	Alteromonadales	Pseudoalteromonadaceae	Pseudoalteromonas	Unassigned	bac	0	0	0	0
bac_ASV_211	25.9175	14.8585	bac_ASV_211	bac	Bacteria	Acidobacteria	Acidobacteria_Gp10	Unassigned	Unassigned	Gp10	Unassigned	bac	0	0	0	0
bac_ASV_212	-2.50675	-32.4034	bac_ASV_212	bac	Bacteria	Acidobacteria	Acidobacteria_Gp1	Unassigned	Unassigned	Gp1	Unassigned	bac	0	0	0	0
bac_ASV_213	-19.4512	17.7876	bac_ASV_213	bac	Bacteria	Proteobacteria	Alphaproteobacteria	Sphingomonadales	Sphingomonadaceae	Sphingomonas	Unassigned	bac	0	0	0	0
bac_ASV_214	31.9662	-8.99238	bac_ASV_214	bac	Bacteria	Proteobacteria	Alphaproteobacteria	Rhizobiales	Bradyrhizobiaceae	Rhodoplanes	Unassigned	bac	0	0	0	0
bac_ASV_215	27.8656	12.2136	bac_ASV_215	bac	Bacteria	Nitrospirae	Nitrospira	Nitrospirales	Nitrospiraceae	Nitrospira	Unassigned	bac	0	0	0	0
bac_ASV_216	31.167	8.44983	bac_ASV_216	bac	Bacteria	Proteobacteria	Alphaproteobacteria	Rhodospirillales	Acetobacteraceae	Acidisphaera	Unassigned	bac	0	0	0	0
bac_ASV_217	32.7195	3.65149	bac_ASV_217	bac	Bacteria	Proteobacteria	Unassigned	Unassigned	Unassigned	Unassigned	Unassigned	bac	0	0	0	0
bac_ASV_218	33.4986	-2.30407	bac_ASV_218	bac	Bacteria	Proteobacteria	Alphaproteobacteria	Rhodospirillales	Azospirillaceae	Nitrospirillum	Unassigned	bac	0	0	0	0
bac_ASV_219	4.75811	-33.8572	bac_ASV_219	bac	Bacteria	Proteobacteria	Deltaproteobacteria	Myxococcales	Anaeromyxobacteraceae	Anaeromyxobacter	Unassigned	bac	0	0	0	0
bac_ASV_22	26.1542	-6.62364	bac_ASV_22	bac	Bacteria	Proteobacteria	Alphaproteobacteria	Rhizobiales	Bradyrhizobiaceae	Bradyrhizobium	Unassigned	bac	0	0	0	0
bac_ASV_220	22.9468	18.4406	bac_ASV_220	bac	Bacteria	Proteobacteria	Alphaproteobacteria	Micropepsales	Micropepsaceae	Rhizomicrobium	Unassigned	bac	0	0	0	0
bac_ASV_221	8.55148	9.40584	bac_ASV_221	bac	Bacteria	Nitrospirae	Nitrospira	Nitrospirales	Nitrospiraceae	Nitrospira	Unassigned	bac	1	0.555556	0	1
bac_ASV_222	-7.74959	4.12752	bac_ASV_222	bac	Bacteria	Acidobacteria	Acidobacteria_Gp1	Unassigned	Unassigned	Gp1	Unassigned	bac	1	0.134725	0	1
bac_ASV_223	16.1371	-4.29462	bac_ASV_223	bac	Bacteria	Proteobacteria	Alphaproteobacteria	Rhodospirillales	Rhodospirillaceae	Lacibacterium	Unassigned	bac	1	0.4	0	1
bac_ASV_224	-7.04757	26.6667	bac_ASV_224	bac	Bacteria	Gemmatimonadetes	Gemmatimonadetes	Gemmatimonadales	Gemmatimonadaceae	Gemmatimonas	Unassigned	bac	0	0	0	0
bac_ASV_225	20.8913	8.47717	bac_ASV_225	bac	Bacteria	Proteobacteria	Gammaproteobacteria	Gammaproteobacteria_incertae_sedis	Unassigned	Acidibacter	Unassigned	bac	1	1	0	1
bac_ASV_226	7.42813	24.1032	bac_ASV_226	bac	Bacteria	Proteobacteria	Deltaproteobacteria	Myxococcales	Labilitrichaceae	Labilithrix	Unassigned	bac	0	0	0	0
bac_ASV_227	-19.8869	-23.1419	bac_ASV_227	bac	Bacteria	Acidobacteria	Acidobacteria_Gp2	Unassigned	Unassigned	Gp2	Unassigned	bac	0	0	0	0
bac_ASV_228	17.9941	23.2119	bac_ASV_228	bac	Bacteria	Proteobacteria	Betaproteobacteria	Neisseriales	Neisseriaceae	Aquaphilus	Unassigned	bac	0	0	0	0
bac_ASV_229	-24.1304	9.50496	bac_ASV_229	bac	Bacteria	Acidobacteria	Acidobacteria_Gp1	Unassigned	Unassigned	Gp1	Unassigned	bac	0	0	0	0
bac_ASV_23	-20.5483	-12.5162	bac_ASV_23	bac	Bacteria	Proteobacteria	Betaproteobacteria	Burkholderiales	Burkholderiaceae	Unassigned	Unassigned	bac	0	0	0	0
bac_ASV_230	32.2762	-4.55471	bac_ASV_230	bac	Bacteria	Proteobacteria	Unassigned	Unassigned	Unassigned	Unassigned	Unassigned	bac	0	0	0	0
bac_ASV_231	-2.62429	-34.8986	bac_ASV_231	bac	Bacteria	Proteobacteria	Alphaproteobacteria	Rhizobiales	Bradyrhizobiaceae	Pseudolabrys	Unassigned	bac	0	0	0	0
bac_ASV_232	14.1861	-18.2449	bac_ASV_232	bac	Bacteria	Acidobacteria	Unassigned	Unassigned	Unassigned	Unassigned	Unassigned	bac	2	1	1	2
bac_ASV_233	-9.01165	-2.43237	bac_ASV_233	bac	Bacteria	Actinobacteria	Thermoleophilia	Gaiellales	Gaiellaceae	Gaiella	Unassigned	bac	2	0.181586	68	2
bac_ASV_234	-28.7722	-0.245693	bac_ASV_234	bac	Bacteria	Acidobacteria	Acidobacteria_Gp2	Unassigned	Unassigned	Gp2	Unassigned	bac	0	0	0	0
bac_ASV_235	-17.3054	-23.8229	bac_ASV_235	bac	Bacteria	Proteobacteria	Betaproteobacteria	Burkholderiales	Comamonadaceae	Piscinibacter	Unassigned	bac	0	0	0	0
bac_ASV_236	-9.12437	-17.2212	bac_ASV_236	bac	Bacteria	Acidobacteria	Acidobacteria_Gp2	Unassigned	Unassigned	Gp2	Unassigned	bac	1	0.159551	0	1
bac_ASV_237	-0.143252	12.3537	bac_ASV_237	bac	Bacteria	Acidobacteria	Acidobacteria_Gp2	Unassigned	Unassigned	Gp2	Unassigned	bac	2	0.666667	4	2
bac_ASV_238	-15.3106	21.6712	bac_ASV_238	bac	Bacteria	Actinobacteria	Actinobacteria	Streptosporangiales	Thermomonosporaceae	Actinomadura	Unassigned	bac	0	0	0	0
bac_ASV_239	-22.6306	16.9945	bac_ASV_239	bac	Bacteria	Acidobacteria	Acidobacteria_Gp3	Unassigned	Unassigned	Gp3	Unassigned	bac	0	0	0	0
bac_ASV_24	3.49641	19.9767	bac_ASV_24	bac	Bacteria	Proteobacteria	Gammaproteobacteria	Gammaproteobacteria_incertae_sedis	Unassigned	Acidibacter	Unassigned	bac	0	0	0	0
bac_ASV_240	-26.369	4.77977	bac_ASV_240	bac	Bacteria	Acidobacteria	Acidobacteria_Gp1	Unassigned	Unassigned	Gp1	Unassigned	bac	0	0	0	0
bac_ASV_241	-12.6201	24.6489	bac_ASV_241	bac	Bacteria	Proteobacteria	Alphaproteobacteria	Sphingomonadales	Sphingomonadaceae	Sphingomonas	Unassigned	bac	0	0	0	0
bac_ASV_242	-30.8739	32.0116	bac_ASV_242	bac	Bacteria	Proteobacteria	Alphaproteobacteria	Rhodospirillales	Azospirillaceae	Skermanella	Unassigned	bac	1	0.178841	0	1
bac_ASV_243	-27.4674	3.62218	bac_ASV_243	bac	Bacteria	Proteobacteria	Betaproteobacteria	Nitrosomonadales	Sterolibacteriaceae	Methyloversatilis	Unassigned	bac	0	0	0	0
bac_ASV_244	-27.4347	-14.3896	bac_ASV_244	bac	Bacteria	Acidobacteria	Acidobacteria_Gp1	Unassigned	Unassigned	Acidipila	Unassigned	bac	0	0	0	0
bac_ASV_245	28.7137	-18.5874	bac_ASV_245	bac	Bacteria	Acidobacteria	Acidobacteria_Gp6	Unassigned	Unassigned	Gp6	Unassigned	bac	0	0	0	0
bac_ASV_246	-28.1512	-11.3854	bac_ASV_246	bac	Bacteria	Verrucomicrobia	Subdivision3	Unassigned	Unassigned	Subdivision3_genera_incertae_sedis	Unassigned	bac	0	0	0	0
bac_ASV_247	23.0753	-28.2513	bac_ASV_247	bac	Bacteria	Proteobacteria	Betaproteobacteria	Neisseriales	Chromobacteriaceae	Iodobacter	Unassigned	bac	0	0	0	0
bac_ASV_248	30.498	-17.0607	bac_ASV_248	bac	Bacteria	Proteobacteria	Alphaproteobacteria	Rhizobiales	Roseiarcaceae	Rhodoblastus	Unassigned	bac	0	0	0	0
bac_ASV_249	31.4888	-1.08956	bac_ASV_249	bac	Bacteria	Actinobacteria	Acidimicrobiia	Acidimicrobiales	Acidimicrobiales_incertae_sedis	Aciditerrimonas	Unassigned	bac	0	0	0	0
bac_ASV_25	11.6571	-5.39056	bac_ASV_25	bac	Bacteria	Acidobacteria	Acidobacteria_Gp1	Unassigned	Unassigned	Gp1	Unassigned	bac	2	0.666667	4	2
bac_ASV_250	2.01695	-14.8056	bac_ASV_250	bac	Bacteria	Acidobacteria	Unassigned	Unassigned	Unassigned	Unassigned	Unassigned	bac	1	0.571429	0	1
bac_ASV_251	-7.78372	24.4253	bac_ASV_251	bac	Bacteria	Proteobacteria	Betaproteobacteria	Nitrosomonadales	Sterolibacteriaceae	Sulfuritalea	Unassigned	bac	0	0	0	0
bac_ASV_252	30.2836	11.6173	bac_ASV_252	bac	Bacteria	Acidobacteria	Acidobacteria_Gp3	Unassigned	Unassigned	Gp3	Unassigned	bac	0	0	0	0
bac_ASV_253	22.3906	-3.84073	bac_ASV_253	bac	Bacteria	Acidobacteria	Acidobacteria_Gp1	Unassigned	Unassigned	Terracidiphilus	Unassigned	bac	1	1	0	1
bac_ASV_254	1.63171	26.9719	bac_ASV_254	bac	Bacteria	Proteobacteria	Gammaproteobacteria	Cellvibrionales	Cellvibrionaceae	Cellvibrio	Unassigned	bac	0	0	0	0
bac_ASV_255	32.5464	-15.288	bac_ASV_255	bac	Bacteria	Acidobacteria	Acidobacteria_Gp1	Unassigned	Unassigned	Gp1	Unassigned	bac	0	0	0	0
bac_ASV_256	16.0628	-29.9041	bac_ASV_256	bac	Bacteria	Proteobacteria	Alphaproteobacteria	Rhizobiales	Bradyrhizobiaceae	Pseudorhodoplanes	Unassigned	bac	0	0	0	0
bac_ASV_257	-12.7038	-29.7236	bac_ASV_257	bac	Bacteria	Actinobacteria	Thermoleophilia	Gaiellales	Gaiellaceae	Gaiella	Unassigned	bac	0	0	0	0
bac_ASV_258	-31.9546	34.6567	bac_ASV_258	bac	Bacteria	Proteobacteria	Alphaproteobacteria	Rhodospirillales	Unassigned	Unassigned	Unassigned	bac	1	0.178841	0	1
bac_ASV_259	-2.52881	-3.23154	bac_ASV_259	bac	Bacteria	Proteobacteria	Gammaproteobacteria	Gammaproteobacteria_incertae_sedis	Unassigned	Acidibacter	Unassigned	bac	2	0.242321	7.81964	2
bac_ASV_26	24.9632	5.22502	bac_ASV_26	bac	Bacteria	Acidobacteria	Acidobacteria_Gp6	Unassigned	Unassigned	Gp6	Unassigned	bac	0	0	0	0
bac_ASV_260	-27.4549	6.3708	bac_ASV_260	bac	Bacteria	Acidobacteria	Acidobacteria_Gp1	Unassigned	Unassigned	Gp1	Unassigned	bac	0	0	0	0
bac_ASV_261	18.4671	-29.4349	bac_ASV_261	bac	Bacteria	Proteobacteria	Alphaproteobacteria	Rhizobiales	Bradyrhizobiaceae	Bradyrhizobium	Unassigned	bac	0	0	0	0
bac_ASV_262	17.2671	-31.5715	bac_ASV_262	bac	Bacteria	Proteobacteria	Alphaproteobacteria	Rhodospirillales	Rhodospirillaceae	Lacibacterium	Unassigned	bac	0	0	0	0
bac_ASV_263	-15.3405	-29.1477	bac_ASV_263	bac	Bacteria	Proteobacteria	Alphaproteobacteria	Rhizobiales	Bradyrhizobiaceae	Pseudolabrys	Unassigned	bac	0	0	0	0
bac_ASV_264	3.93272	26.8877	bac_ASV_264	bac	Bacteria	Acidobacteria	Acidobacteria_Gp1	Unassigned	Unassigned	Gp1	Unassigned	bac	0	0	0	0
bac_ASV_265	20.5282	22.7665	bac_ASV_265	bac	Bacteria	Firmicutes	Clostridia	Clostridiales	Unassigned	Unassigned	Unassigned	bac	0	0	0	0
bac_ASV_268	-20.3328	-26.7747	bac_ASV_268	bac	Bacteria	Acidobacteria	Acidobacteria_Gp1	Unassigned	Unassigned	Gp1	Unassigned	bac	0	0	0	0
bac_ASV_269	-3.92417	9.35022	bac_ASV_269	bac	Bacteria	Proteobacteria	Gammaproteobacteria	Xanthomonadales	Xanthomonadaceae	Arenimonas	Unassigned	bac	1	0.5	0	1
bac_ASV_27	-21.9272	-5.35485	bac_ASV_27	bac	Archaea	Thaumarchaeota	Unassigned	Nitrososphaerales	Nitrososphaeraceae	Nitrososphaera	Unassigned	bac	0	0	0	0
bac_ASV_270	25.8347	17.7146	bac_ASV_270	bac	Bacteria	Acidobacteria	Acidobacteria_Gp1	Unassigned	Unassigned	Gp1	Unassigned	bac	0	0	0	0
bac_ASV_271	34.8592	-8.39453	bac_ASV_271	bac	Bacteria	Acidobacteria	Acidobacteria_Gp2	Unassigned	Unassigned	Gp2	Unassigned	bac	0	0	0	0
bac_ASV_272	34.1746	-5.39717	bac_ASV_272	bac	Bacteria	Verrucomicrobia	Spartobacteria	Unassigned	Unassigned	Spartobacteria_genera_incertae_sedis	Unassigned	bac	0	0	0	0
bac_ASV_273	21.3085	-15.4941	bac_ASV_273	bac	Bacteria	Proteobacteria	Gammaproteobacteria	Vibrionales	Vibrionaceae	Vibrio	Unassigned	bac	1	1	0	1
bac_ASV_274	2.93221	29.2025	bac_ASV_274	bac	Bacteria	Acidobacteria	Acidobacteria_Gp3	Unassigned	Unassigned	Gp3	Unassigned	bac	0	0	0	0
bac_ASV_275	12.3983	-25.3611	bac_ASV_275	bac	Bacteria	Proteobacteria	Alphaproteobacteria	Rhodospirillales	Acetobacteraceae	Acidibrevibacterium	Unassigned	bac	1	1	0	1
bac_ASV_276	0.363129	28.9444	bac_ASV_276	bac	Bacteria	Proteobacteria	Betaproteobacteria	Nitrosomonadales	Sterolibacteriaceae	Sterolibacterium	Unassigned	bac	0	0	0	0
bac_ASV_277	27.9212	-21.0357	bac_ASV_277	bac	Bacteria	Acidobacteria	Acidobacteria_Gp1	Unassigned	Unassigned	Gp1	Unassigned	bac	0	0	0	0
bac_ASV_278	33.195	-11.7792	bac_ASV_278	bac	Bacteria	Verrucomicrobia	Subdivision3	Unassigned	Unassigned	Subdivision3_genera_incertae_sedis	Unassigned	bac	0	0	0	0
bac_ASV_2788	29.2814	-21.1062	bac_ASV_2788	bac	Bacteria	Proteobacteria	Unassigned	Unassigned	Unassigned	Unassigned	Unassigned	bac	0	0	0	0
bac_ASV_279	11.9671	-32.8939	bac_ASV_279	bac	Bacteria	Acidobacteria	Acidobacteria_Gp2	Unassigned	Unassigned	Gp2	Unassigned	bac	0	0	0	0
bac_ASV_28	-11.4778	-24.9468	bac_ASV_28	bac	Bacteria	Firmicutes	Bacilli	Bacillales	Bacillaceae_1	Neobacillus	Unassigned	bac	0	0	0	0
bac_ASV_280	-1.43008	27.5192	bac_ASV_280	bac	Bacteria	Acidobacteria	Acidobacteria_Gp6	Unassigned	Unassigned	Gp6	Unassigned	bac	0	0	0	0
bac_ASV_281	-10.1139	24.7938	bac_ASV_281	bac	Bacteria	Proteobacteria	Gammaproteobacteria	Gammaproteobacteria_incertae_sedis	Unassigned	Acidibacter	Unassigned	bac	0	0	0	0
bac_ASV_282	11.5583	10.4756	bac_ASV_282	bac	Bacteria	Proteobacteria	Alphaproteobacteria	Rhodospirillales	Azospirillaceae	Skermanella	Unassigned	bac	1	0.666667	0	1
bac_ASV_283	16.3554	25.8298	bac_ASV_283	bac	Bacteria	Proteobacteria	Alphaproteobacteria	Micropepsales	Micropepsaceae	Micropepsis	Unassigned	bac	0	0	0	0
bac_ASV_284	20.8531	13.7315	bac_ASV_284	bac	Bacteria	Acidobacteria	Acidobacteria_Gp6	Unassigned	Unassigned	Gp6	Unassigned	bac	1	1	0	1
bac_ASV_285	-18.6729	20.9706	bac_ASV_285	bac	Bacteria	Proteobacteria	Betaproteobacteria	Burkholderiales	Comamonadaceae	Xenophilus	Unassigned	bac	0	0	0	0
bac_ASV_286	-21.8321	-22.9521	bac_ASV_286	bac	Bacteria	Proteobacteria	Deltaproteobacteria	Desulfuromonadales	Desulfuromonadaceae	Pelobacter	Unassigned	bac	0	0	0	0
bac_ASV_287	20.4914	-30.9872	bac_ASV_287	bac	Bacteria	Actinobacteria	Actinobacteria	Streptosporangiales	Thermomonosporaceae	Actinoallomurus	Unassigned	bac	0	0	0	0
bac_ASV_288	27.6835	13.799	bac_ASV_288	bac	Bacteria	Proteobacteria	Gammaproteobacteria	Pasteurellales	Pasteurellaceae	Unassigned	Unassigned	bac	0	0	0	0
bac_ASV_289	-9.23842	-30.8391	bac_ASV_289	bac	Bacteria	Actinobacteria	Actinobacteria	Mycobacteriales	Unassigned	Unassigned	Unassigned	bac	0	0	0	0
bac_ASV_29	11.2483	-19.129	bac_ASV_29	bac	Bacteria	Acidobacteria	Acidobacteria_Gp2	Unassigned	Unassigned	Gp2	Unassigned	bac	1	0.666667	0	1
bac_ASV_290	-14.1181	-31.9373	bac_ASV_290	bac	Bacteria	Acidobacteria	Acidobacteria_Gp6	Unassigned	Unassigned	Gp6	Unassigned	bac	0	0	0	0
bac_ASV_291	9.44989	27.6747	bac_ASV_291	bac	Bacteria	Proteobacteria	Betaproteobacteria	Rhodocyclales	Rhodocyclaceae	Propionivibrio	Unassigned	bac	0	0	0	0
bac_ASV_292	19.2464	-11.0814	bac_ASV_292	bac	Bacteria	Proteobacteria	Gammaproteobacteria	Alteromonadales	Shewanellaceae	Shewanella	Unassigned	bac	2	1	1	2
bac_ASV_293	-26.0636	-18.0877	bac_ASV_293	bac	Bacteria	Chloroflexi	Thermomicrobia	Unassigned	Unassigned	Unassigned	Unassigned	bac	0	0	0	0
bac_ASV_294	-27.5641	8.29396	bac_ASV_294	bac	Bacteria	Proteobacteria	Alphaproteobacteria	Rhodobacterales	Rhodobacteraceae	Pseudooceanicola	Unassigned	bac	0	0	0	0
bac_ASV_295	-28.5799	-5.31007	bac_ASV_295	bac	Bacteria	Verrucomicrobia	Spartobacteria	Unassigned	Unassigned	Spartobacteria_genera_incertae_sedis	Unassigned	bac	0	0	0	0
bac_ASV_2950	-23.508	-25.1467	bac_ASV_2950	bac	Bacteria	Bacteroidetes	Cytophagia	Cytophagales	Fulvivirgaceae	Chryseolinea	Unassigned	bac	0	0	0	0
bac_ASV_296	-13.2542	9.10235	bac_ASV_296	bac	Bacteria	Firmicutes	Bacilli	Bacillales	Unassigned	Unassigned	Unassigned	bac	1	0.285714	0	1
bac_ASV_297	2.03757	-34.7859	bac_ASV_297	bac	Bacteria	Proteobacteria	Gammaproteobacteria	Xanthomonadales	Xanthomonadaceae	Unassigned	Unassigned	bac	0	0	0	0
bac_ASV_298	10.3614	-33.4291	bac_ASV_298	bac	Bacteria	Actinobacteria	Actinobacteria	Streptosporangiales	Thermomonosporaceae	Actinoallomurus	Unassigned	bac	0	0	0	0
bac_ASV_299	-28.4804	2.38914	bac_ASV_299	bac	Bacteria	Proteobacteria	Alphaproteobacteria	Rhodospirillales	Azospirillaceae	Skermanella	Unassigned	bac	0	0	0	0
bac_ASV_3	-3.81539	20.4347	bac_ASV_3	bac	Bacteria	Acidobacteria	Acidobacteria_Gp1	Unassigned	Unassigned	Gp1	Unassigned	bac	0	0	0	0
bac_ASV_30	-3.01907	-27.8032	bac_ASV_30	bac	Bacteria	Proteobacteria	Alphaproteobacteria	Micropepsales	Micropepsaceae	Micropepsis	Unassigned	bac	0	0	0	0
bac_ASV_300	33.9514	6.70036	bac_ASV_300	bac	Bacteria	Proteobacteria	Alphaproteobacteria	Rhodospirillales	Rhodospirillaceae	Magnetospirillum	Unassigned	bac	0	0	0	0
bac_ASV_301	12.065	26.4958	bac_ASV_301	bac	Bacteria	Acidobacteria	Acidobacteria_Gp3	Unassigned	Unassigned	Gp3	Unassigned	bac	0	0	0	0
bac_ASV_302	19.1827	-1.886	bac_ASV_302	bac	Bacteria	Proteobacteria	Alphaproteobacteria	Rhodospirillales	Unassigned	Unassigned	Unassigned	bac	1	0.666667	0	1
bac_ASV_304	-0.355262	18.9868	bac_ASV_304	bac	Bacteria	Proteobacteria	Alphaproteobacteria	Rhodospirillales	Rhodospirillaceae	Ferruginivarius	Unassigned	bac	1	1	0	1
bac_ASV_305	23.0651	23.8569	bac_ASV_305	bac	Bacteria	Proteobacteria	Gammaproteobacteria	Unassigned	Unassigned	Unassigned	Unassigned	bac	0	0	0	0
bac_ASV_3055	33.4278	-18.3289	bac_ASV_3055	bac	Bacteria	Verrucomicrobia	Subdivision3	Unassigned	Unassigned	Subdivision3_genera_incertae_sedis	Unassigned	bac	0	0	0	0
bac_ASV_306	-19.4201	-24.611	bac_ASV_306	bac	Bacteria	Acidobacteria	Acidobacteria_Gp2	Unassigned	Unassigned	Gp2	Unassigned	bac	0	0	0	0
bac_ASV_307	-29.5081	-2.62492	bac_ASV_307	bac	Bacteria	Proteobacteria	Gammaproteobacteria	Gammaproteobacteria_incertae_sedis	Unassigned	Acidibacter	Unassigned	bac	0	0	0	0
bac_ASV_308	29.1192	17.5559	bac_ASV_308	bac	Bacteria	Acidobacteria	Acidobacteria_Gp13	Unassigned	Unassigned	Gp13	Unassigned	bac	0	0	0	0
bac_ASV_309	8.80434	-25.2732	bac_ASV_309	bac	Bacteria	Proteobacteria	Alphaproteobacteria	Rhizobiales	Bradyrhizobiaceae	Bradyrhizobium	Unassigned	bac	1	1	0	1
bac_ASV_31	7.59805	-28.4262	bac_ASV_31	bac	Bacteria	Acidobacteria	Acidobacteria_Gp7	Unassigned	Unassigned	Gp7	Unassigned	bac	0	0	0	0
bac_ASV_310	8.88415	7.3267	bac_ASV_310	bac	Bacteria	Proteobacteria	Gammaproteobacteria	Gammaproteobacteria_incertae_sedis	Unassigned	Acidibacter	Unassigned	bac	1	0.555556	0	1
bac_ASV_311	2.89925	-26.5029	bac_ASV_311	bac	Bacteria	Proteobacteria	Alphaproteobacteria	Rhodospirillales	Azospirillaceae	Nitrospirillum	Unassigned	bac	1	1	0	1
bac_ASV_312	6.94546	-35.0044	bac_ASV_312	bac	Bacteria	Proteobacteria	Alphaproteobacteria	Rhizobiales	Roseiarcaceae	Roseiarcus	Unassigned	bac	0	0	0	0
bac_ASV_313	-30.1025	-7.15227	bac_ASV_313	bac	Bacteria	Gemmatimonadetes	Gemmatimonadetes	Gemmatimonadales	Gemmatimonadaceae	Gemmatirosa	Unassigned	bac	0	0	0	0
bac_ASV_314	-26.1828	-23.2537	bac_ASV_314	bac	Bacteria	Proteobacteria	Gammaproteobacteria	Gammaproteobacteria_incertae_sedis	Unassigned	Acidibacter	Unassigned	bac	0	0	0	0
bac_ASV_315	-30.5645	-4.23568	bac_ASV_315	bac	Bacteria	Proteobacteria	Alphaproteobacteria	Rhizobiales	Bradyrhizobiaceae	Bradyrhizobium	Unassigned	bac	0	0	0	0
bac_ASV_316	-7.25394	-3.22037	bac_ASV_316	bac	Bacteria	Proteobacteria	Deltaproteobacteria	Unassigned	Unassigned	Unassigned	Unassigned	bac	2	0.181586	68	2
bac_ASV_317	-13.9555	-22.2003	bac_ASV_317	bac	Bacteria	Armatimonadetes	Unassigned	Unassigned	Unassigned	Unassigned	Unassigned	bac	1	1	0	1
bac_ASV_318	-6.44504	-35.2821	bac_ASV_318	bac	Bacteria	Actinobacteria	Thermoleophilia	Gaiellales	Gaiellaceae	Gaiella	Unassigned	bac	0	0	0	0
bac_ASV_319	25.1837	-26.242	bac_ASV_319	bac	Bacteria	Proteobacteria	Alphaproteobacteria	Rhizobiales	Phyllobacteriaceae	Mesorhizobium	Unassigned	bac	0	0	0	0
bac_ASV_32	9.93089	-26.8401	bac_ASV_32	bac	Bacteria	Actinobacteria	Thermoleophilia	Gaiellales	Gaiellaceae	Gaiella	Unassigned	bac	0	0	0	0
bac_ASV_321	-28.822	4.76938	bac_ASV_321	bac	Bacteria	Acidobacteria	Acidobacteria_Gp2	Unassigned	Unassigned	Gp2	Unassigned	bac	0	0	0	0
bac_ASV_322	-10.9108	-33.0036	bac_ASV_322	bac	Bacteria	Acidobacteria	Acidobacteria_Gp3	Unassigned	Unassigned	Candidatus_Solibacter	Unassigned	bac	0	0	0	0
bac_ASV_323	-24.816	15.0691	bac_ASV_323	bac	Bacteria	Acidobacteria	Acidobacteria_Gp3	Unassigned	Unassigned	Candidatus_Solibacter	Unassigned	bac	0	0	0	0
bac_ASV_324	-4.24515	-37.9743	bac_ASV_324	bac	Bacteria	Acidobacteria	Acidobacteria_Gp1	Unassigned	Unassigned	Gp1	Unassigned	bac	0	0	0	0
bac_ASV_325	-4.00635	29.2226	bac_ASV_325	bac	Bacteria	Acidobacteria	Acidobacteria_Gp6	Unassigned	Unassigned	Gp6	Unassigned	bac	0	0	0	0
bac_ASV_326	27.9795	-25.8662	bac_ASV_326	bac	Bacteria	Acidobacteria	Acidobacteria_Gp2	Unassigned	Unassigned	Gp2	Unassigned	bac	0	0	0	0
bac_ASV_327	3.77452	-35.6637	bac_ASV_327	bac	Bacteria	Proteobacteria	Alphaproteobacteria	Rhizobiales	Bradyrhizobiaceae	Bradyrhizobium	Unassigned	bac	0	0	0	0
bac_ASV_328	23.6346	-31.3676	bac_ASV_328	bac	Archaea	Thaumarchaeota	Unassigned	Nitrososphaerales	Nitrososphaeraceae	Nitrososphaera	Unassigned	bac	0	0	0	0
bac_ASV_329	-7.91939	2.36057	bac_ASV_329	bac	Bacteria	Proteobacteria	Alphaproteobacteria	Rhodospirillales	Azospirillaceae	Unassigned	Unassigned	bac	2	0.184416	22.0417	2
bac_ASV_33	7.45519	20.5772	bac_ASV_33	bac	Bacteria	Acidobacteria	Acidobacteria_Gp2	Unassigned	Unassigned	Gp2	Unassigned	bac	0	0	0	0
bac_ASV_330	8.73577	30.4983	bac_ASV_330	bac	Bacteria	Acidobacteria	Acidobacteria_Gp13	Unassigned	Unassigned	Gp13	Unassigned	bac	0	0	0	0
bac_ASV_331	14.3206	27.4925	bac_ASV_331	bac	Bacteria	Verrucomicrobia	Subdivision3	Unassigned	Unassigned	Subdivision3_genera_incertae_sedis	Unassigned	bac	0	0	0	0
bac_ASV_332	-2.18715	-24.2754	bac_ASV_332	bac	Bacteria	Proteobacteria	Gammaproteobacteria	Gammaproteobacteria_incertae_sedis	Unassigned	Acidibacter	Unassigned	bac	1	1	0	1
bac_ASV_333	-14.4109	25.3585	bac_ASV_333	bac	Bacteria	Proteobacteria	Betaproteobacteria	Neisseriales	Chromobacteriaceae	Unassigned	Unassigned	bac	0	0	0	0
bac_ASV_334	15.9461	-33.6585	bac_ASV_334	bac	Bacteria	candidate_division_WPS-1	Unassigned	Unassigned	Unassigned	WPS-1_genera_incertae_sedis	Unassigned	bac	0	0	0	0
bac_ASV_335	11.0223	5.52297	bac_ASV_335	bac	Bacteria	Proteobacteria	Alphaproteobacteria	Rhodospirillales	Rhodospirillaceae	Lacibacterium	Unassigned	bac	1	0.145791	0	1
bac_ASV_336	0.0444141	-37.1269	bac_ASV_336	bac	Bacteria	Planctomycetes	Planctomycetacia	Planctomycetales	Gemmataceae	Gemmata	Unassigned	bac	0	0	0	0
bac_ASV_337	-32.8329	29.6239	bac_ASV_337	bac	Bacteria	Gemmatimonadetes	Gemmatimonadetes	Gemmatimonadales	Gemmatimonadaceae	Roseisolibacter	Unassigned	bac	1	0.178841	0	1
bac_ASV_338	-29.0153	-9.26407	bac_ASV_338	bac	Bacteria	Verrucomicrobia	Subdivision3	Unassigned	Unassigned	Subdivision3_genera_incertae_sedis	Unassigned	bac	0	0	0	0
bac_ASV_339	31.5669	-17.4223	bac_ASV_339	bac	Bacteria	Proteobacteria	Alphaproteobacteria	Rhizobiales	Bradyrhizobiaceae	Pseudorhodoplanes	Unassigned	bac	0	0	0	0
bac_ASV_34	10.3125	20.5777	bac_ASV_34	bac	Bacteria	Acidobacteria	Acidobacteria_Gp2	Unassigned	Unassigned	Gp2	Unassigned	bac	0	0	0	0
bac_ASV_341	31.6077	15.7503	bac_ASV_341	bac	Bacteria	Acidobacteria	Acidobacteria_Gp2	Unassigned	Unassigned	Gp2	Unassigned	bac	0	0	0	0
bac_ASV_342	-8.35914	-14.6067	bac_ASV_342	bac	Bacteria	Acidobacteria	Acidobacteria_Gp1	Unassigned	Unassigned	Acidicapsa	Unassigned	bac	4	0.194521	51.548	4
bac_ASV_344	-31.0623	2.37016	bac_ASV_344	bac	Bacteria	Acidobacteria	Acidobacteria_Gp3	Unassigned	Unassigned	Candidatus_Solibacter	Unassigned	bac	0	0	0	0
bac_ASV_345	29.5332	14.3366	bac_ASV_345	bac	Bacteria	Acidobacteria	Acidobacteria_Gp3	Unassigned	Unassigned	Gp3	Unassigned	bac	0	0	0	0
bac_ASV_346	32.7118	10.5075	bac_ASV_346	bac	Bacteria	Actinobacteria	Actinobacteria	Streptosporangiales	Streptosporangiales_incertae_sedis	Sinosporangium	Unassigned	bac	0	0	0	0
bac_ASV_347	5.42722	-37.2005	bac_ASV_347	bac	Bacteria	Proteobacteria	Alphaproteobacteria	Rhodospirillales	Rhodospirillaceae	Ferruginivarius	Unassigned	bac	0	0	0	0
bac_ASV_348	8.21547	-10.535	bac_ASV_348	bac	Bacteria	Proteobacteria	Deltaproteobacteria	Syntrophobacterales	Unassigned	Unassigned	Unassigned	bac	1	0.6	0	1
bac_ASV_349	-17.5629	-29.4179	bac_ASV_349	bac	Bacteria	Proteobacteria	Alphaproteobacteria	Rhizobiales	Devosiaceae	Devosia	Unassigned	bac	0	0	0	0
bac_ASV_3490	27.9102	15.3785	bac_ASV_3490	bac	Bacteria	Proteobacteria	Gammaproteobacteria	Xanthomonadales	Rhodanobacteraceae	Rudaea	Unassigned	bac	0	0	0	0
bac_ASV_35	26.0686	-8.52955	bac_ASV_35	bac	Bacteria	Acidobacteria	Acidobacteria_Gp1	Unassigned	Unassigned	Gp1	Unassigned	bac	0	0	0	0
bac_ASV_350	-5.43306	9.03535	bac_ASV_350	bac	Bacteria	Acidobacteria	Acidobacteria_Gp2	Unassigned	Unassigned	Gp2	Unassigned	bac	1	0.5	0	1
bac_ASV_351	-5.79114	-15.5158	bac_ASV_351	bac	Bacteria	Acidobacteria	Acidobacteria_Gp1	Unassigned	Unassigned	Gp1	Unassigned	bac	7	0.274131	579.788	7
bac_ASV_352	12.7947	-34.1942	bac_ASV_352	bac	Bacteria	Proteobacteria	Betaproteobacteria	Burkholderiales	Burkholderiaceae	Unassigned	Unassigned	bac	0	0	0	0
bac_ASV_353	35.9088	3.77003	bac_ASV_353	bac	Bacteria	Acidobacteria	Acidobacteria_Gp3	Unassigned	Unassigned	Gp3	Unassigned	bac	0	0	0	0
bac_ASV_355	-7.07835	29.5412	bac_ASV_355	bac	Bacteria	Actinobacteria	Thermoleophilia	Gaiellales	Gaiellaceae	Gaiella	Unassigned	bac	0	0	0	0
bac_ASV_356	-0.59089	-13.5087	bac_ASV_356	bac	Bacteria	Proteobacteria	Deltaproteobacteria	Myxococcales	Labilitrichaceae	Labilithrix	Unassigned	bac	1	0.571429	0	1
bac_ASV_357	31.4541	-20.9296	bac_ASV_357	bac	Bacteria	Acidobacteria	Acidobacteria_Gp2	Unassigned	Unassigned	Gp2	Unassigned	bac	0	0	0	0
bac_ASV_358	-36.4698	33.2108	bac_ASV_358	bac	Bacteria	Acidobacteria	Acidobacteria_Gp7	Unassigned	Unassigned	Gp7	Unassigned	bac	2	0.258182	610	2
bac_ASV_359	14.2178	-12.2296	bac_ASV_359	bac	Bacteria	Acidobacteria	Acidobacteria_Gp3	Unassigned	Unassigned	Paludibaculum	Unassigned	bac	1	0.5	0	1
bac_ASV_36	-21.2145	4.3303	bac_ASV_36	bac	Bacteria	Proteobacteria	Betaproteobacteria	Burkholderiales	Burkholderiaceae	Paraburkholderia	Unassigned	bac	0	0	0	0
bac_ASV_360	-6.04701	1.8003	bac_ASV_360	bac	Bacteria	Acidobacteria	Acidobacteria_Gp1	Unassigned	Unassigned	Gp1	Unassigned	bac	2	0.219814	65.3418	2
bac_ASV_361	-10.0346	4.28749	bac_ASV_361	bac	Bacteria	Acidobacteria	Acidobacteria_Gp7	Unassigned	Unassigned	Gp7	Unassigned	bac	2	0.282869	277.593	2
bac_ASV_362	36.1522	-11.0507	bac_ASV_362	bac	Bacteria	Acidobacteria	Acidobacteria_Gp3	Unassigned	Unassigned	Gp3	Unassigned	bac	0	0	0	0
bac_ASV_363	-31.274	-9.64495	bac_ASV_363	bac	Bacteria	Acidobacteria	Acidobacteria_Gp2	Unassigned	Unassigned	Gp2	Unassigned	bac	0	0	0	0
bac_ASV_364	14.6331	-35.4718	bac_ASV_364	bac	Bacteria	Proteobacteria	Alphaproteobacteria	Rhodospirillales	Stellaceae	Stella	Unassigned	bac	0	0	0	0
bac_ASV_365	24.4684	20.4372	bac_ASV_365	bac	Bacteria	Latescibacteria	Unassigned	Unassigned	Unassigned	Latescibacteria_genera_incertae_sedis	Unassigned	bac	0	0	0	0
bac_ASV_366	11.5393	-35.4491	bac_ASV_366	bac	Bacteria	Unassigned	Unassigned	Unassigned	Unassigned	Unassigned	Unassigned	bac	0	0	0	0
bac_ASV_367	-23.7482	20.3832	bac_ASV_367	bac	Bacteria	Actinobacteria	Actinobacteria	Streptosporangiales	Thermomonosporaceae	Actinoallomurus	Unassigned	bac	0	0	0	0
bac_ASV_368	-9.03973	-8.81883	bac_ASV_368	bac	Bacteria	Acidobacteria	Acidobacteria_Gp1	Unassigned	Unassigned	Gp1	Unassigned	bac	5	0.23127	167.204	5
bac_ASV_369	-18.9024	-1.09171	bac_ASV_369	bac	Bacteria	Proteobacteria	Alphaproteobacteria	Rhizobiales	Methylocystaceae	Methylosinus	Unassigned	bac	1	1	0	1
bac_ASV_37	-4.80094	-19.3594	bac_ASV_37	bac	Bacteria	Acidobacteria	Acidobacteria_Gp2	Unassigned	Unassigned	Gp2	Unassigned	bac	2	1	1	2
bac_ASV_370	34.7349	9.5487	bac_ASV_370	bac	Bacteria	Acidobacteria	Acidobacteria_Gp2	Unassigned	Unassigned	Gp2	Unassigned	bac	0	0	0	0
bac_ASV_371	-27.3678	-20.5135	bac_ASV_371	bac	Bacteria	Acidobacteria	Acidobacteria_Gp2	Unassigned	Unassigned	Gp2	Unassigned	bac	0	0	0	0
bac_ASV_372	9.27823	-35.816	bac_ASV_372	bac	Bacteria	Acidobacteria	Acidobacteria_Gp3	Unassigned	Unassigned	Gp3	Unassigned	bac	0	0	0	0
bac_ASV_373	-32.3373	-11.6738	bac_ASV_373	bac	Bacteria	Proteobacteria	Gammaproteobacteria	Gammaproteobacteria_incertae_sedis	Unassigned	Acidibacter	Unassigned	bac	0	0	0	0
bac_ASV_374	-28.6902	7.52779	bac_ASV_374	bac	Bacteria	Proteobacteria	Gammaproteobacteria	Gammaproteobacteria_incertae_sedis	Unassigned	Acidibacter	Unassigned	bac	0	0	0	0
bac_ASV_375	8.27485	-38.6277	bac_ASV_375	bac	Bacteria	Acidobacteria	Acidobacteria_Gp2	Unassigned	Unassigned	Gp2	Unassigned	bac	0	0	0	0
bac_ASV_376	36.3464	-3.68762	bac_ASV_376	bac	Bacteria	Proteobacteria	Gammaproteobacteria	Xanthomonadales	Rhodanobacteraceae	Unassigned	Unassigned	bac	0	0	0	0
bac_ASV_377	-20.1661	-30.339	bac_ASV_377	bac	Bacteria	Proteobacteria	Gammaproteobacteria	Xanthomonadales	Xanthomonadaceae	Lysobacter	Unassigned	bac	0	0	0	0
bac_ASV_378	16.7078	28.9955	bac_ASV_378	bac	Bacteria	Acidobacteria	Acidobacteria_Gp1	Unassigned	Unassigned	Silvibacterium	Unassigned	bac	0	0	0	0
bac_ASV_379	-29.9824	13.3019	bac_ASV_379	bac	Bacteria	Proteobacteria	Alphaproteobacteria	Micropepsales	Micropepsaceae	Rhizomicrobium	Unassigned	bac	0	0	0	0
bac_ASV_38	4.15735	10.5053	bac_ASV_38	bac	Bacteria	Firmicutes	Bacilli	Bacillales	Bacillales_incertae_sedis	Caldalkalibacillus	Unassigned	bac	1	0.555556	0	1
bac_ASV_380	37.2396	6.67089	bac_ASV_380	bac	Bacteria	Proteobacteria	Gammaproteobacteria	Xanthomonadales	Xanthomonadaceae	Lysobacter	Unassigned	bac	0	0	0	0
bac_ASV_381	-28.7369	10.491	bac_ASV_381	bac	Bacteria	Acidobacteria	Acidobacteria_Gp16	Unassigned	Unassigned	Gp16	Unassigned	bac	0	0	0	0
bac_ASV_382	32.8643	13.2885	bac_ASV_382	bac	Bacteria	Acidobacteria	Acidobacteria_Gp3	Unassigned	Unassigned	Gp3	Unassigned	bac	0	0	0	0
bac_ASV_383	28.8333	-22.3925	bac_ASV_383	bac	Bacteria	Proteobacteria	Gammaproteobacteria	Pseudomonadales	Moraxellaceae	Acinetobacter	Unassigned	bac	0	0	0	0
bac_ASV_384	-11.6674	26.3231	bac_ASV_384	bac	Bacteria	Firmicutes	Clostridia	Clostridiales	Symbiobacteriaceae	Caldinitratiruptor	Unassigned	bac	0	0	0	0
bac_ASV_385	-9.02215	-11.6397	bac_ASV_385	bac	Bacteria	Proteobacteria	Alphaproteobacteria	Rhodospirillales	Stellaceae	Stella	Unassigned	bac	1	0.165501	0	1
bac_ASV_386	4.40021	-17.4613	bac_ASV_386	bac	Bacteria	Proteobacteria	Gammaproteobacteria	Unassigned	Unassigned	Unassigned	Unassigned	bac	1	0.571429	0	1
bac_ASV_387	26.0605	19.8627	bac_ASV_387	bac	Bacteria	Proteobacteria	Alphaproteobacteria	Caulobacterales	Caulobacteraceae	Phenylobacterium	Unassigned	bac	0	0	0	0
bac_ASV_388	28.003	20.5391	bac_ASV_388	bac	Bacteria	Proteobacteria	Alphaproteobacteria	Caulobacterales	Caulobacteraceae	Phenylobacterium	Unassigned	bac	0	0	0	0
bac_ASV_389	-12.8086	28.5367	bac_ASV_389	bac	Bacteria	Verrucomicrobia	Spartobacteria	Unassigned	Unassigned	Spartobacteria_genera_incertae_sedis	Unassigned	bac	0	0	0	0
bac_ASV_39	22.7819	8.27533	bac_ASV_39	bac	Bacteria	Acidobacteria	Acidobacteria_Gp1	Unassigned	Unassigned	Gp1	Unassigned	bac	0	0	0	0
bac_ASV_390	-32.288	-5.89142	bac_ASV_390	bac	Bacteria	Unassigned	Unassigned	Unassigned	Unassigned	Unassigned	Unassigned	bac	0	0	0	0
bac_ASV_391	33.6065	-23.2517	bac_ASV_391	bac	Bacteria	Acidobacteria	Acidobacteria_Gp1	Unassigned	Unassigned	Gp1	Unassigned	bac	0	0	0	0
bac_ASV_392	-8.87567	9.88053	bac_ASV_392	bac	Bacteria	Proteobacteria	Unassigned	Unassigned	Unassigned	Unassigned	Unassigned	bac	2	0.461538	8	2
bac_ASV_393	27.61	22.9776	bac_ASV_393	bac	Bacteria	Acidobacteria	Acidobacteria_Gp1	Unassigned	Unassigned	Gp1	Unassigned	bac	0	0	0	0
bac_ASV_395	-1.8692	-38.7208	bac_ASV_395	bac	Bacteria	Acidobacteria	Acidobacteria_Gp3	Unassigned	Unassigned	Gp3	Unassigned	bac	0	0	0	0
bac_ASV_396	20.1763	24.8425	bac_ASV_396	bac	Bacteria	Acidobacteria	Acidobacteria_Gp1	Unassigned	Unassigned	Gp1	Unassigned	bac	0	0	0	0
bac_ASV_397	-32.8364	-3.42861	bac_ASV_397	bac	Bacteria	Proteobacteria	Betaproteobacteria	Nitrosomonadales	Unassigned	Unassigned	Unassigned	bac	0	0	0	0
bac_ASV_398	36.6116	-6.18393	bac_ASV_398	bac	Bacteria	Proteobacteria	Alphaproteobacteria	Rhodospirillales	Azospirillaceae	Rhodocista	Unassigned	bac	0	0	0	0
bac_ASV_399	-33.6343	-0.103153	bac_ASV_399	bac	Bacteria	Proteobacteria	Alphaproteobacteria	Rhodospirillales	Unassigned	Unassigned	Unassigned	bac	0	0	0	0
bac_ASV_4	-18.7902	-9.58242	bac_ASV_4	bac	Bacteria	Firmicutes	Unassigned	Unassigned	Unassigned	Unassigned	Unassigned	bac	0	0	0	0
bac_ASV_40	15.3874	3.52792	bac_ASV_40	bac	Bacteria	Proteobacteria	Alphaproteobacteria	Rhizobiales	Bradyrhizobiaceae	Bradyrhizobium	Unassigned	bac	2	0.202279	70	2
bac_ASV_400	30.3694	-23.7604	bac_ASV_400	bac	Bacteria	Acidobacteria	Unassigned	Unassigned	Unassigned	Unassigned	Unassigned	bac	0	0	0	0
bac_ASV_401	19.1566	27.1364	bac_ASV_401	bac	Bacteria	Firmicutes	Bacilli	Lactobacillales	Streptococcaceae	Unassigned	Unassigned	bac	0	0	0	0
bac_ASV_402	37.3717	-0.692108	bac_ASV_402	bac	Bacteria	Acidobacteria	Acidobacteria_Gp1	Unassigned	Unassigned	Gp1	Unassigned	bac	0	0	0	0
bac_ASV_403	13.8939	29.1304	bac_ASV_403	bac	Bacteria	Acidobacteria	Acidobacteria_Gp2	Unassigned	Unassigned	Gp2	Unassigned	bac	0	0	0	0
bac_ASV_404	17.5569	-36.3248	bac_ASV_404	bac	Bacteria	Acidobacteria	Acidobacteria_Gp2	Unassigned	Unassigned	Gp2	Unassigned	bac	0	0	0	0
bac_ASV_405	-25.5353	17.2082	bac_ASV_405	bac	Bacteria	Acidobacteria	Acidobacteria_Gp2	Unassigned	Unassigned	Gp2	Unassigned	bac	0	0	0	0
bac_ASV_407	-6.90253	-23.5099	bac_ASV_407	bac	Bacteria	Proteobacteria	Alphaproteobacteria	Rhodospirillales	Reyranellaceae	Reyranella	Unassigned	bac	1	1	0	1
bac_ASV_408	-15.9623	27.3067	bac_ASV_408	bac	Bacteria	Proteobacteria	Alphaproteobacteria	Rhodospirillales	Azospirillaceae	Unassigned	Unassigned	bac	0	0	0	0
bac_ASV_409	-12.1676	-12.5984	bac_ASV_409	bac	Bacteria	Acidobacteria	Acidobacteria_Gp10	Unassigned	Unassigned	Gp10	Unassigned	bac	6	0.237458	316.273	6
bac_ASV_41	-21.4716	-14.4688	bac_ASV_41	bac	Bacteria	Gemmatimonadetes	Gemmatimonadetes	Gemmatimonadales	Gemmatimonadaceae	Gemmatimonas	Unassigned	bac	0	0	0	0
bac_ASV_410	1.11872	14.5385	bac_ASV_410	bac	Bacteria	Proteobacteria	Alphaproteobacteria	Rhodospirillales	Acetobacteraceae	Acidisoma	Unassigned	bac	1	0.4	0	1
bac_ASV_411	12.6773	-37.5549	bac_ASV_411	bac	Bacteria	Acidobacteria	Acidobacteria_Gp2	Unassigned	Unassigned	Gp2	Unassigned	bac	0	0	0	0
bac_ASV_412	35.6583	-20.445	bac_ASV_412	bac	Bacteria	Proteobacteria	Gammaproteobacteria	Unassigned	Unassigned	Unassigned	Unassigned	bac	0	0	0	0
bac_ASV_413	-3.9627	-9.82733	bac_ASV_413	bac	Bacteria	Proteobacteria	Alphaproteobacteria	Rhodospirillales	Rhodospirillaceae	Lacibacterium	Unassigned	bac	1	0.185379	0	1
bac_ASV_414	-7.20461	-7.78644	bac_ASV_414	bac	Bacteria	Firmicutes	Clostridia	Thermoanaerobacterales	Thermoanaerobacteraceae	Unassigned	Unassigned	bac	2	0.225397	4.33532	2
bac_ASV_415	0.455638	31.2958	bac_ASV_415	bac	Bacteria	Proteobacteria	Gammaproteobacteria	Chromatiales	Unassigned	Unassigned	Unassigned	bac	0	0	0	0
bac_ASV_416	-32.7547	-7.89729	bac_ASV_416	bac	Bacteria	Acidobacteria	Acidobacteria_Gp3	Unassigned	Unassigned	Gp3	Unassigned	bac	0	0	0	0
bac_ASV_417	-9.66291	2.02725	bac_ASV_417	bac	Bacteria	Proteobacteria	Gammaproteobacteria	Gammaproteobacteria_incertae_sedis	Unassigned	Acidibacter	Unassigned	bac	5	0.218462	263.854	5
bac_ASV_418	-35.5785	29.8423	bac_ASV_418	bac	Bacteria	Acidobacteria	Acidobacteria_Gp6	Unassigned	Unassigned	Gp6	Unassigned	bac	1	0.178841	0	1
bac_ASV_419	-9.99507	30.8213	bac_ASV_419	bac	Bacteria	Proteobacteria	Alphaproteobacteria	Rhodospirillales	Reyranellaceae	Reyranella	Unassigned	bac	0	0	0	0
bac_ASV_42	-36.8151	31.7086	bac_ASV_42	bac	Bacteria	Acidobacteria	Acidobacteria_Gp1	Unassigned	Unassigned	Gp1	Unassigned	bac	1	0.178841	0	1
bac_ASV_420	-13.8725	11.0668	bac_ASV_420	bac	Bacteria	Verrucomicrobia	Spartobacteria	Unassigned	Unassigned	Spartobacteria_genera_incertae_sedis	Unassigned	bac	1	0.285714	0	1
bac_ASV_421	2.71918	-38.3809	bac_ASV_421	bac	Bacteria	Proteobacteria	Alphaproteobacteria	Rhodospirillales	Unassigned	Unassigned	Unassigned	bac	0	0	0	0
bac_ASV_422	-24.1968	-21.3453	bac_ASV_422	bac	Bacteria	Acidobacteria	Acidobacteria_Gp4	Unassigned	Unassigned	Gp4	Unassigned	bac	0	0	0	0
bac_ASV_423	-13.2283	-35.1979	bac_ASV_423	bac	Bacteria	Proteobacteria	Betaproteobacteria	Nitrosomonadales	Nitrosomonadaceae	Nitrosospira	Unassigned	bac	0	0	0	0
bac_ASV_424	19.0505	-33.6704	bac_ASV_424	bac	Bacteria	Proteobacteria	Betaproteobacteria	Nitrosomonadales	Sterolibacteriaceae	Methyloversatilis	Unassigned	bac	0	0	0	0
bac_ASV_425	31.298	-26.9029	bac_ASV_425	bac	Bacteria	Proteobacteria	Gammaproteobacteria	Gammaproteobacteria_incertae_sedis	Unassigned	Acidibacter	Unassigned	bac	0	0	0	0
bac_ASV_426	-1.26746	30.3911	bac_ASV_426	bac	Bacteria	Proteobacteria	Deltaproteobacteria	Syntrophobacterales	Unassigned	Unassigned	Unassigned	bac	0	0	0	0
bac_ASV_427	-31.5325	10.1133	bac_ASV_427	bac	Bacteria	Proteobacteria	Betaproteobacteria	Burkholderiales	Comamonadaceae	Acidovorax	Unassigned	bac	0	0	0	0
bac_ASV_428	35.4426	-14.009	bac_ASV_428	bac	Bacteria	Actinobacteria	Actinobacteria	Streptosporangiales	Thermomonosporaceae	Actinoallomurus	Unassigned	bac	0	0	0	0
bac_ASV_429	31.2902	-18.756	bac_ASV_429	bac	Bacteria	Acidobacteria	Acidobacteria_Gp1	Unassigned	Unassigned	Gp1	Unassigned	bac	0	0	0	0
bac_ASV_43	20.3542	-20.7704	bac_ASV_43	bac	Bacteria	Proteobacteria	Betaproteobacteria	Nitrosomonadales	Thiobacillaceae	Sulfuritortus	Unassigned	bac	0	0	0	0
bac_ASV_430	-18.7467	26.0029	bac_ASV_430	bac	Bacteria	Acidobacteria	Acidobacteria_Gp1	Unassigned	Unassigned	Gp1	Unassigned	bac	0	0	0	0
bac_ASV_431	11.4559	30.9734	bac_ASV_431	bac	Bacteria	Planctomycetes	Planctomycetacia	Pirellulales	Thermoguttaceae	Thermogutta	Unassigned	bac	0	0	0	0
bac_ASV_432	-6.28011	7.27403	bac_ASV_432	bac	Bacteria	Proteobacteria	Alphaproteobacteria	Rhizobiales	Bradyrhizobiaceae	Pseudolabrys	Unassigned	bac	1	0.5	0	1
bac_ASV_433	25.5858	22.3979	bac_ASV_433	bac	Bacteria	Proteobacteria	Betaproteobacteria	Burkholderiales	Alcaligenaceae	Basilea	Unassigned	bac	0	0	0	0
bac_ASV_434	-30.8657	5.27602	bac_ASV_434	bac	Bacteria	Proteobacteria	Alphaproteobacteria	Rhizobiales	Hyphomicrobiaceae	Hyphomicrobium	Unassigned	bac	0	0	0	0
bac_ASV_435	14.2953	18.7765	bac_ASV_435	bac	Bacteria	Proteobacteria	Alphaproteobacteria	Rhodospirillales	Azospirillaceae	Skermanella	Unassigned	bac	0	0	0	0
bac_ASV_436	-26.2085	-25.7235	bac_ASV_436	bac	Bacteria	Acidobacteria	Acidobacteria_Gp3	Unassigned	Unassigned	Candidatus_Solibacter	Unassigned	bac	0	0	0	0
bac_ASV_437	-31.1937	-1.69265	bac_ASV_437	bac	Bacteria	Acidobacteria	Acidobacteria_Gp6	Unassigned	Unassigned	Gp6	Unassigned	bac	0	0	0	0
bac_ASV_438	-37.9275	34.662	bac_ASV_438	bac	Bacteria	Proteobacteria	Gammaproteobacteria	Chromatiales	Ectothiorhodospiraceae	Unassigned	Unassigned	bac	1	0.178841	0	1
bac_ASV_439	-30.5835	-13.4421	bac_ASV_439	bac	Bacteria	Proteobacteria	Alphaproteobacteria	Rhizobiales	Bradyrhizobiaceae	Bradyrhizobium	Unassigned	bac	0	0	0	0
bac_ASV_44	17.4745	17.6821	bac_ASV_44	bac	Bacteria	Bacteroidetes	Chitinophagia	Chitinophagales	Chitinophagaceae	Unassigned	Unassigned	bac	0	0	0	0
bac_ASV_440	35.6563	12.2534	bac_ASV_440	bac	Bacteria	Proteobacteria	Gammaproteobacteria	Unassigned	Unassigned	Unassigned	Unassigned	bac	0	0	0	0
bac_ASV_441	-21.218	21.406	bac_ASV_441	bac	Bacteria	Acidobacteria	Acidobacteria_Gp3	Unassigned	Unassigned	Candidatus_Solibacter	Unassigned	bac	0	0	0	0
bac_ASV_442	21.4888	-0.107129	bac_ASV_442	bac	Bacteria	Proteobacteria	Alphaproteobacteria	Rhodospirillales	Azospirillaceae	Nitrospirillum	Unassigned	bac	1	0.666667	0	1
bac_ASV_443	11.3194	-14.0956	bac_ASV_443	bac	Bacteria	Acidobacteria	Holophagae	Holophagales	Holophagaceae	Geothrix	Unassigned	bac	1	0.6	0	1
bac_ASV_444	25.8444	-30.1766	bac_ASV_444	bac	Bacteria	Proteobacteria	Alphaproteobacteria	Rhodospirillales	Unassigned	Unassigned	Unassigned	bac	0	0	0	0
bac_ASV_445	5.26976	-4.31199	bac_ASV_445	bac	Bacteria	Acidobacteria	Acidobacteria_Gp3	Unassigned	Unassigned	Gp3	Unassigned	bac	3	0.243986	18.0516	3
bac_ASV_446	0.212746	-6.27397	bac_ASV_446	bac	Bacteria	Acidobacteria	Acidobacteria_Gp2	Unassigned	Unassigned	Gp2	Unassigned	bac	5	0.294606	642.521	5
bac_ASV_447	25.6534	-28.1101	bac_ASV_447	bac	Bacteria	Proteobacteria	Alphaproteobacteria	Rhodospirillales	Azospirillaceae	Nitrospirillum	Unassigned	bac	0	0	0	0
bac_ASV_448	23.682	-34.2419	bac_ASV_448	bac	Bacteria	Proteobacteria	Betaproteobacteria	Nitrosomonadales	Sterolibacteriaceae	Methyloversatilis	Unassigned	bac	0	0	0	0
bac_ASV_449	-25.9788	19.0827	bac_ASV_449	bac	Bacteria	Proteobacteria	Gammaproteobacteria	Chromatiales	Chromatiaceae	Unassigned	Unassigned	bac	0	0	0	0
bac_ASV_45	23.5183	10.3059	bac_ASV_45	bac	Bacteria	Proteobacteria	Alphaproteobacteria	Rhizobiales	Bradyrhizobiaceae	Rhodoplanes	Unassigned	bac	0	0	0	0
bac_ASV_451	-27.5393	15.0043	bac_ASV_451	bac	Bacteria	Proteobacteria	Alphaproteobacteria	Rhodospirillales	Azospirillaceae	Rhodocista	Unassigned	bac	0	0	0	0
bac_ASV_452	38.4887	-9.81397	bac_ASV_452	bac	Bacteria	Proteobacteria	Betaproteobacteria	Neisseriales	Chromobacteriaceae	Unassigned	Unassigned	bac	0	0	0	0
bac_ASV_453	-19.1832	23.6844	bac_ASV_453	bac	Bacteria	Proteobacteria	Gammaproteobacteria	Gammaproteobacteria_incertae_sedis	Unassigned	Acidibacter	Unassigned	bac	0	0	0	0
bac_ASV_454	0.819557	30.2278	bac_ASV_454	bac	Bacteria	Acidobacteria	Acidobacteria_Gp6	Unassigned	Unassigned	Gp6	Unassigned	bac	0	0	0	0
bac_ASV_455	36.053	-16.9235	bac_ASV_455	bac	Bacteria	Proteobacteria	Deltaproteobacteria	Myxococcales	Anaeromyxobacteraceae	Anaeromyxobacter	Unassigned	bac	0	0	0	0
bac_ASV_456	-23.2819	-28.616	bac_ASV_456	bac	Bacteria	Acidobacteria	Acidobacteria_Gp6	Unassigned	Unassigned	Gp6	Unassigned	bac	0	0	0	0
bac_ASV_457	14.506	11.6827	bac_ASV_457	bac	Bacteria	Verrucomicrobia	Spartobacteria	Unassigned	Unassigned	Spartobacteria_genera_incertae_sedis	Unassigned	bac	1	0.666667	0	1
bac_ASV_458	37.3145	-7.97739	bac_ASV_458	bac	Bacteria	Proteobacteria	Deltaproteobacteria	Myxococcales	Anaeromyxobacteraceae	Anaeromyxobacter	Unassigned	bac	0	0	0	0
bac_ASV_459	-16.4224	23.7397	bac_ASV_459	bac	Bacteria	Proteobacteria	Alphaproteobacteria	Rhodospirillales	Azospirillaceae	Desertibacter	Unassigned	bac	0	0	0	0
bac_ASV_46	4.49162	22.0021	bac_ASV_46	bac	Bacteria	Proteobacteria	Alphaproteobacteria	Rhodospirillales	Rhodospirillaceae	Magnetospirillum	Unassigned	bac	0	0	0	0
bac_ASV_461	38.3539	-13.0203	bac_ASV_461	bac	Bacteria	Proteobacteria	Alphaproteobacteria	Micropepsales	Micropepsaceae	Rhizomicrobium	Unassigned	bac	0	0	0	0
bac_ASV_462	5.52996	31.1998	bac_ASV_462	bac	Bacteria	Acidobacteria	Acidobacteria_Gp2	Unassigned	Unassigned	Gp2	Unassigned	bac	0	0	0	0
bac_ASV_463	3.34087	33.063	bac_ASV_463	bac	Bacteria	Acidobacteria	Acidobacteria_Gp2	Unassigned	Unassigned	Gp2	Unassigned	bac	0	0	0	0
bac_ASV_464	-19.7998	-15.8453	bac_ASV_464	bac	Bacteria	Proteobacteria	Betaproteobacteria	Nitrosomonadales	Thiobacillaceae	Sulfuritortus	Unassigned	bac	1	1	0	1
bac_ASV_467	-11.8969	-37.3997	bac_ASV_467	bac	Bacteria	Acidobacteria	Acidobacteria_Gp15	Unassigned	Unassigned	Gp15	Unassigned	bac	0	0	0	0
bac_ASV_468	-31.4685	-16.1206	bac_ASV_468	bac	Bacteria	Proteobacteria	Betaproteobacteria	Nitrosomonadales	Thiobacillaceae	Sulfuritortus	Unassigned	bac	0	0	0	0
bac_ASV_469	22.1356	20.9565	bac_ASV_469	bac	Bacteria	Acidobacteria	Acidobacteria_Gp3	Unassigned	Unassigned	Gp3	Unassigned	bac	0	0	0	0
bac_ASV_47	0.264953	1.27255	bac_ASV_47	bac	Bacteria	Acidobacteria	Acidobacteria_Gp2	Unassigned	Unassigned	Gp2	Unassigned	bac	1	0.240678	0	1
bac_ASV_470	-9.7505	27.6454	bac_ASV_470	bac	Bacteria	Verrucomicrobia	Subdivision3	Unassigned	Unassigned	Subdivision3_genera_incertae_sedis	Unassigned	bac	0	0	0	0
bac_ASV_471	25.4744	-2.7369	bac_ASV_471	bac	Archaea	Thaumarchaeota	Unassigned	Nitrososphaerales	Nitrososphaeraceae	Nitrososphaera	Unassigned	bac	1	1	0	1
bac_ASV_472	9.31123	-17.4355	bac_ASV_472	bac	Bacteria	Verrucomicrobia	Spartobacteria	Unassigned	Unassigned	Spartobacteria_genera_incertae_sedis	Unassigned	bac	1	0.666667	0	1
bac_ASV_473	-18.8355	-33.446	bac_ASV_473	bac	Bacteria	Proteobacteria	Alphaproteobacteria	Rhizobiales	Bradyrhizobiaceae	Pseudolabrys	Unassigned	bac	0	0	0	0
bac_ASV_476	-39.0137	32.1309	bac_ASV_476	bac	Bacteria	Proteobacteria	Alphaproteobacteria	Rhodospirillales	Azospirillaceae	Unassigned	Unassigned	bac	1	0.178841	0	1
bac_ASV_477	-33.7287	4.74137	bac_ASV_477	bac	Bacteria	Acidobacteria	Acidobacteria_Gp1	Unassigned	Unassigned	Gp1	Unassigned	bac	0	0	0	0
bac_ASV_48	-6.82827	-13.1611	bac_ASV_48	bac	Bacteria	Acidobacteria	Acidobacteria_Gp2	Unassigned	Unassigned	Gp2	Unassigned	bac	4	0.229773	32.8133	4
bac_ASV_482	-7.66473	-38.6355	bac_ASV_482	bac	Bacteria	Acidobacteria	Acidobacteria_Gp5	Unassigned	Unassigned	Gp5	Unassigned	bac	0	0	0	0
bac_ASV_484	21.2889	-33.6308	bac_ASV_484	bac	Bacteria	Acidobacteria	Acidobacteria_Gp10	Unassigned	Unassigned	Gp10	Unassigned	bac	0	0	0	0
bac_ASV_486	-21.6529	23.6549	bac_ASV_486	bac	Bacteria	Acidobacteria	Unassigned	Unassigned	Unassigned	Unassigned	Unassigned	bac	0	0	0	0
bac_ASV_49	22.9863	-18.8187	bac_ASV_49	bac	Bacteria	Nitrospirae	Nitrospira	Nitrospirales	Nitrospiraceae	Nitrospira	Unassigned	bac	0	0	0	0
bac_ASV_492	13.3138	33.0162	bac_ASV_492	bac	Bacteria	Proteobacteria	Gammaproteobacteria	Xanthomonadales	Xanthomonadaceae	Lysobacter	Unassigned	bac	0	0	0	0
bac_ASV_493	1.3555	3.07371	bac_ASV_493	bac	Bacteria	Acidobacteria	Acidobacteria_Gp2	Unassigned	Unassigned	Gp2	Unassigned	bac	1	0.240678	0	1
bac_ASV_497	-16.3165	-35.233	bac_ASV_497	bac	Bacteria	Proteobacteria	Betaproteobacteria	Burkholderiales	Unassigned	Unassigned	Unassigned	bac	0	0	0	0
bac_ASV_5	-20.0661	1.56721	bac_ASV_5	bac	Bacteria	Verrucomicrobia	Spartobacteria	Unassigned	Unassigned	Spartobacteria_genera_incertae_sedis	Unassigned	bac	0	0	0	0
bac_ASV_50	-16.0178	14.6737	bac_ASV_50	bac	Archaea	Thaumarchaeota	Unassigned	Nitrososphaerales	Nitrososphaeraceae	Nitrososphaera	Unassigned	bac	0	0	0	0
bac_ASV_500	-26.6049	12.607	bac_ASV_500	bac	Bacteria	Verrucomicrobia	Spartobacteria	Unassigned	Unassigned	Spartobacteria_genera_incertae_sedis	Unassigned	bac	0	0	0	0
bac_ASV_503	-5.3647	32.1107	bac_ASV_503	bac	Bacteria	Acidobacteria	Acidobacteria_Gp3	Unassigned	Unassigned	Gp3	Unassigned	bac	0	0	0	0
bac_ASV_508	11.9213	28.5477	bac_ASV_508	bac	Bacteria	Proteobacteria	Deltaproteobacteria	Myxococcales	Polyangiaceae	Unassigned	Unassigned	bac	0	0	0	0
bac_ASV_51	25.9606	-11.4455	bac_ASV_51	bac	Bacteria	Proteobacteria	Gammaproteobacteria	Vibrionales	Vibrionaceae	Vibrio	Unassigned	bac	0	0	0	0
bac_ASV_512	2.52972	7.931	bac_ASV_512	bac	Bacteria	Chloroflexi	Chloroflexia	Chloroflexales	Chloroflexaceae	Chloroflexus	Unassigned	bac	1	0.555556	0	1
bac_ASV_513	-21.09	19.6355	bac_ASV_513	bac	Bacteria	Firmicutes	Clostridia	Unassigned	Unassigned	Unassigned	Unassigned	bac	0	0	0	0
bac_ASV_519	39.1492	-4.95157	bac_ASV_519	bac	Bacteria	Proteobacteria	Alphaproteobacteria	Rhodospirillales	Acetobacteraceae	Acidisoma	Unassigned	bac	0	0	0	0
bac_ASV_52	-22.4425	1.27983	bac_ASV_52	bac	Bacteria	Proteobacteria	Betaproteobacteria	Neisseriales	Chromobacteriaceae	Formivibrio	Unassigned	bac	0	0	0	0
bac_ASV_523	-27.9316	17.9561	bac_ASV_523	bac	Bacteria	Planctomycetes	Planctomycetacia	Planctomycetales	Planctomycetaceae	Rubinisphaera	Unassigned	bac	0	0	0	0
bac_ASV_525	-19.1903	3.33116	bac_ASV_525	bac	Bacteria	Proteobacteria	Alphaproteobacteria	Rhizobiales	Roseiarcaceae	Roseiarcus	Unassigned	bac	1	1	0	1
bac_ASV_528	14.5271	30.5357	bac_ASV_528	bac	Bacteria	Unassigned	Unassigned	Unassigned	Unassigned	Unassigned	Unassigned	bac	0	0	0	0
bac_ASV_53	23.9115	-16.1721	bac_ASV_53	bac	Bacteria	Proteobacteria	Alphaproteobacteria	Rhodospirillales	Azospirillaceae	Nitrospirillum	Unassigned	bac	0	0	0	0
bac_ASV_532	-30.6207	7.7744	bac_ASV_532	bac	Bacteria	Acidobacteria	Acidobacteria_Gp6	Unassigned	Unassigned	Gp6	Unassigned	bac	0	0	0	0
bac_ASV_536	-30.4439	-20.2372	bac_ASV_536	bac	Bacteria	Proteobacteria	Alphaproteobacteria	Rhizobiales	Hyphomicrobiaceae	Methyloceanibacter	Unassigned	bac	0	0	0	0
bac_ASV_539	36.306	8.61867	bac_ASV_539	bac	Bacteria	Proteobacteria	Deltaproteobacteria	Myxococcales	Polyangiaceae	Aetherobacter	Unassigned	bac	0	0	0	0
bac_ASV_54	-24.8659	-0.94281	bac_ASV_54	bac	Bacteria	Proteobacteria	Betaproteobacteria	Nitrosomonadales	Methylophilaceae	Methylophilus	Unassigned	bac	0	0	0	0
bac_ASV_541	1.79874	31.5224	bac_ASV_541	bac	Bacteria	Nitrospirae	Nitrospira	Nitrospirales	Nitrospiraceae	Nitrospira	Unassigned	bac	0	0	0	0
bac_ASV_542	-24.3914	23.3602	bac_ASV_542	bac	Bacteria	Proteobacteria	Deltaproteobacteria	Syntrophobacterales	Syntrophobacteraceae	Syntrophobacter	Unassigned	bac	0	0	0	0
bac_ASV_55	27.925	0.197204	bac_ASV_55	bac	Bacteria	Acidobacteria	Acidobacteria_Gp2	Unassigned	Unassigned	Gp2	Unassigned	bac	0	0	0	0
bac_ASV_554	-5.60968	-39.7718	bac_ASV_554	bac	Bacteria	Acidobacteria	Acidobacteria_Gp1	Unassigned	Unassigned	Gp1	Unassigned	bac	0	0	0	0
bac_ASV_556	38.9098	2.42582	bac_ASV_556	bac	Bacteria	Proteobacteria	Alphaproteobacteria	Rhodospirillales	Acetobacteraceae	Acidisoma	Unassigned	bac	0	0	0	0
bac_ASV_56	23.9576	13.1292	bac_ASV_56	bac	Bacteria	Verrucomicrobia	Spartobacteria	Unassigned	Unassigned	Spartobacteria_genera_incertae_sedis	Unassigned	bac	0	0	0	0
bac_ASV_569	-25.7997	8.4885	bac_ASV_569	bac	Bacteria	Proteobacteria	Alphaproteobacteria	Rhizobiales	Methylocystaceae	Unassigned	Unassigned	bac	0	0	0	0
bac_ASV_57	1.56434	-29.4963	bac_ASV_57	bac	Archaea	Thaumarchaeota	Unassigned	Nitrosopumilales	Nitrosopumilaceae	Nitrosopumilus	Unassigned	bac	0	0	0	0
bac_ASV_58	-3.42458	14.1387	bac_ASV_58	bac	Bacteria	Acidobacteria	Acidobacteria_Gp1	Unassigned	Unassigned	Gp1	Unassigned	bac	1	0.4	0	1
bac_ASV_586	-10.9116	8.62889	bac_ASV_586	bac	Bacteria	Acidobacteria	Acidobacteria_Gp3	Unassigned	Unassigned	Candidatus_Solibacter	Unassigned	bac	2	0.461538	8	2
bac_ASV_59	28.2238	-10.3591	bac_ASV_59	bac	Bacteria	Proteobacteria	Betaproteobacteria	Nitrosomonadales	Unassigned	Unassigned	Unassigned	bac	0	0	0	0
bac_ASV_594	-9.75262	-35.9776	bac_ASV_594	bac	Bacteria	Verrucomicrobia	Subdivision3	Unassigned	Unassigned	Subdivision3_genera_incertae_sedis	Unassigned	bac	0	0	0	0
bac_ASV_596	10.8876	-40.072	bac_ASV_596	bac	Bacteria	Proteobacteria	Gammaproteobacteria	Oceanospirillales	Halomonadaceae	Kushneria	Unassigned	bac	0	0	0	0
bac_ASV_598	7.25465	32.3206	bac_ASV_598	bac	Bacteria	Acidobacteria	Acidobacteria_Gp6	Unassigned	Unassigned	Gp6	Unassigned	bac	0	0	0	0
bac_ASV_60	1.9468	23.9178	bac_ASV_60	bac	Bacteria	Acidobacteria	Acidobacteria_Gp1	Unassigned	Unassigned	Gp1	Unassigned	bac	0	0	0	0
bac_ASV_61	28.2504	3.54113	bac_ASV_61	bac	Bacteria	Proteobacteria	Gammaproteobacteria	Gammaproteobacteria_incertae_sedis	Unassigned	Acidibacter	Unassigned	bac	0	0	0	0
bac_ASV_613	27.5034	-28.6467	bac_ASV_613	bac	Bacteria	Proteobacteria	Deltaproteobacteria	Myxococcales	Haliangiaceae	Haliangium	Unassigned	bac	0	0	0	0
bac_ASV_62	-14.0205	16.1614	bac_ASV_62	bac	Bacteria	Acidobacteria	Acidobacteria_Gp1	Unassigned	Unassigned	Gp1	Unassigned	bac	0	0	0	0
bac_ASV_628	-13.2722	31.9823	bac_ASV_628	bac	Bacteria	Acidobacteria	Acidobacteria_Gp1	Unassigned	Unassigned	Terracidiphilus	Unassigned	bac	0	0	0	0
bac_ASV_63	6.49584	-2.53376	bac_ASV_63	bac	Bacteria	Acidobacteria	Acidobacteria_Gp2	Unassigned	Unassigned	Gp2	Unassigned	bac	1	0.240678	0	1
bac_ASV_65	-9.87856	19.1751	bac_ASV_65	bac	Bacteria	Acidobacteria	Acidobacteria_Gp1	Unassigned	Unassigned	Gp1	Unassigned	bac	0	0	0	0
bac_ASV_66	27.5418	6.84591	bac_ASV_66	bac	Bacteria	Proteobacteria	Betaproteobacteria	Burkholderiales	Burkholderiaceae	Unassigned	Unassigned	bac	0	0	0	0
bac_ASV_67	-5.49409	20.6509	bac_ASV_67	bac	Bacteria	Proteobacteria	Betaproteobacteria	Rhodocyclales	Zoogloeaceae	Thauera	Unassigned	bac	0	0	0	0
bac_ASV_69	16.9296	-26.1828	bac_ASV_69	bac	Bacteria	Acidobacteria	Acidobacteria_Gp1	Unassigned	Unassigned	Gp1	Unassigned	bac	0	0	0	0
bac_ASV_7	21.3903	9.93559	bac_ASV_7	bac	Bacteria	Acidobacteria	Acidobacteria_Gp1	Unassigned	Unassigned	Gp1	Unassigned	bac	0	0	0	0
bac_ASV_70	20.0134	-24.3224	bac_ASV_70	bac	Bacteria	Proteobacteria	Alphaproteobacteria	Sphingomonadales	Sphingomonadaceae	Sphingomonas	Unassigned	bac	0	0	0	0
bac_ASV_71	12.6986	20.7136	bac_ASV_71	bac	Bacteria	Actinobacteria	Actinobacteria	Streptosporangiales	Thermomonosporaceae	Actinoallomurus	Unassigned	bac	0	0	0	0
bac_ASV_72	-23.6441	-7.39932	bac_ASV_72	bac	Bacteria	Proteobacteria	Gammaproteobacteria	Gammaproteobacteria_incertae_sedis	Unassigned	Acidibacter	Unassigned	bac	0	0	0	0
bac_ASV_73	-2.78028	21.7739	bac_ASV_73	bac	Bacteria	Acidobacteria	Acidobacteria_Gp10	Unassigned	Unassigned	Gp10	Unassigned	bac	0	0	0	0
bac_ASV_731	-23.1628	-31.9022	bac_ASV_731	bac	Bacteria	Acidobacteria	Acidobacteria_Gp3	Unassigned	Unassigned	Candidatus_Solibacter	Unassigned	bac	0	0	0	0
bac_ASV_74	-5.25703	-28.8482	bac_ASV_74	bac	Bacteria	candidate_division_WPS-2	Unassigned	Unassigned	Unassigned	WPS-2_genera_incertae_sedis	Unassigned	bac	0	0	0	0
bac_ASV_75	-7.7835	18.2815	bac_ASV_75	bac	Bacteria	Proteobacteria	Betaproteobacteria	Burkholderiales	Alcaligenaceae	Basilea	Unassigned	bac	1	1	0	1
bac_ASV_76	-17.4413	-21.1566	bac_ASV_76	bac	Bacteria	Proteobacteria	Alphaproteobacteria	Rhodospirillales	Azospirillaceae	Rhodocista	Unassigned	bac	0	0	0	0
bac_ASV_77	25.6581	-17.758	bac_ASV_77	bac	Bacteria	Proteobacteria	Alphaproteobacteria	Caulobacterales	Caulobacteraceae	Phenylobacterium	Unassigned	bac	0	0	0	0
bac_ASV_78	-19.518	11.402	bac_ASV_78	bac	Bacteria	Proteobacteria	Alphaproteobacteria	Rhodospirillales	Azospirillaceae	Skermanella	Unassigned	bac	0	0	0	0
bac_ASV_79	-23.7234	-4.58461	bac_ASV_79	bac	Bacteria	Proteobacteria	Alphaproteobacteria	Rhodospirillales	Reyranellaceae	Reyranella	Unassigned	bac	0	0	0	0
bac_ASV_8	-4.22517	-25.5304	bac_ASV_8	bac	Bacteria	Acidobacteria	Acidobacteria_Gp1	Unassigned	Unassigned	Gp1	Unassigned	bac	0	0	0	0
bac_ASV_80	-21.259	-9.51058	bac_ASV_80	bac	Bacteria	Proteobacteria	Alphaproteobacteria	Rhizobiales	Bradyrhizobiaceae	Pseudolabrys	Unassigned	bac	0	0	0	0
bac_ASV_81	26.6149	-13.8691	bac_ASV_81	bac	Bacteria	Acidobacteria	Acidobacteria_Gp1	Unassigned	Unassigned	Gp1	Unassigned	bac	0	0	0	0
bac_ASV_82	-23.2037	-11.4611	bac_ASV_82	bac	Bacteria	Acidobacteria	Acidobacteria_Gp1	Unassigned	Unassigned	Gp1	Unassigned	bac	0	0	0	0
bac_ASV_83	27.4255	-15.9752	bac_ASV_83	bac	Bacteria	Proteobacteria	Alphaproteobacteria	Rhodospirillales	Azospirillaceae	Azospirillum	Unassigned	bac	0	0	0	0
bac_ASV_84	16.6438	20.4342	bac_ASV_84	bac	Bacteria	Proteobacteria	Betaproteobacteria	Nitrosomonadales	Sterolibacteriaceae	Sterolibacterium	Unassigned	bac	0	0	0	0
bac_ASV_85	5.05763	-30.3477	bac_ASV_85	bac	Bacteria	Actinobacteria	Actinobacteria	Streptosporangiales	Thermomonosporaceae	Unassigned	Unassigned	bac	0	0	0	0
bac_ASV_86	10.8756	-11.6248	bac_ASV_86	bac	Bacteria	Verrucomicrobia	Subdivision3	Unassigned	Unassigned	Subdivision3_genera_incertae_sedis	Unassigned	bac	1	0.6	0	1
bac_ASV_87	-1.9035	-30.2287	bac_ASV_87	bac	Bacteria	Gemmatimonadetes	Gemmatimonadetes	Gemmatimonadales	Gemmatimonadaceae	Gemmatimonas	Unassigned	bac	0	0	0	0
bac_ASV_88	6.88454	-7.2812	bac_ASV_88	bac	Bacteria	Proteobacteria	Betaproteobacteria	Neisseriales	Chromobacteriaceae	Vogesella	Unassigned	bac	1	0.240678	0	1
bac_ASV_89	28.6201	-7.47373	bac_ASV_89	bac	Bacteria	Proteobacteria	Betaproteobacteria	Nitrosomonadales	Sterolibacteriaceae	Denitratisoma	Unassigned	bac	0	0	0	0
bac_ASV_9	24.4536	-9.63036	bac_ASV_9	bac	Bacteria	Proteobacteria	Alphaproteobacteria	Rhizobiales	Bradyrhizobiaceae	Bradyrhizobium	Unassigned	bac	0	0	0	0
bac_ASV_90	-8.00119	-27.6154	bac_ASV_90	bac	Bacteria	Proteobacteria	Gammaproteobacteria	Chromatiales	Ectothiorhodospiraceae	Unassigned	Unassigned	bac	0	0	0	0
bac_ASV_91	3.36401	17.2428	bac_ASV_91	bac	Bacteria	Acidobacteria	Acidobacteria_Gp2	Unassigned	Unassigned	Gp2	Unassigned	bac	1	1	0	1
bac_ASV_92	-10.5103	-27.5359	bac_ASV_92	bac	Bacteria	Acidobacteria	Acidobacteria_Gp1	Unassigned	Unassigned	Gp1	Unassigned	bac	0	0	0	0
bac_ASV_93	9.18254	22.6837	bac_ASV_93	bac	Bacteria	Acidobacteria	Acidobacteria_Gp2	Unassigned	Unassigned	Gp2	Unassigned	bac	0	0	0	0
bac_ASV_936	34.4168	0.948719	bac_ASV_936	bac	Bacteria	Acidobacteria	Acidobacteria_Gp22	Unassigned	Unassigned	Gp22	Unassigned	bac	0	0	0	0
bac_ASV_94	11.8358	-28.0502	bac_ASV_94	bac	Bacteria	Proteobacteria	Deltaproteobacteria	Desulfuromonadales	Geobacteraceae	Geomonas	Unassigned	bac	0	0	0	0
bac_ASV_96	-12.9344	19.1557	bac_ASV_96	bac	Bacteria	Acidobacteria	Acidobacteria_Gp1	Unassigned	Unassigned	Gp1	Unassigned	bac	0	0	0	0
bac_ASV_97	-7.45014	21.7764	bac_ASV_97	bac	Bacteria	Acidobacteria	Acidobacteria_Gp1	Unassigned	Unassigned	Gp1	Unassigned	bac	0	0	0	0
bac_ASV_974	-16.9884	-31.4436	bac_ASV_974	bac	Bacteria	Proteobacteria	Gammaproteobacteria	Xanthomonadales	Xanthomonadaceae	Lysobacter	Unassigned	bac	0	0	0	0
bac_ASV_975	-28.9175	-17.3247	bac_ASV_975	bac	Bacteria	Acidobacteria	Unassigned	Unassigned	Unassigned	Unassigned	Unassigned	bac	0	0	0	0
bac_ASV_98	-24.3401	3.71655	bac_ASV_98	bac	Bacteria	Proteobacteria	Gammaproteobacteria	Chromatiales	Granulosicoccaceae	Granulosicoccus	Unassigned	bac	0	0	0	0
bac_ASV_99	9.85238	-28.5309	bac_ASV_99	bac	Bacteria	Acidobacteria	Acidobacteria_Gp2	Unassigned	Unassigned	Gp2	Unassigned	bac	0	0	0	0
fun_ASV_10	0.955712	-39.4446	fun_ASV_10	fun	Fungi	Ascomycota	Leotiomycetes	Helotiales	Unassigned	Unassigned	Unassigned	fun	0	0	0	0
fun_ASV_100	-18.5172	28.5027	fun_ASV_100	fun	Fungi	Unassigned	Unassigned	Unassigned	Unassigned	Unassigned	Unassigned	fun	0	0	0	0
fun_ASV_1001	-40.0521	-19.7208	fun_ASV_1001	fun	Fungi	Ascomycota	Lecanoromycetes	Trapeliales	Phlyctidaceae	Phlyctis	Phlyctis_speirea	fun	0	0	0	0
fun_ASV_1009	-15.4627	-11.7355	fun_ASV_1009	fun	Fungi	Unassigned	Unassigned	Unassigned	Unassigned	Unassigned	Unassigned	fun	1	1	0	1
fun_ASV_103	-25.2374	-30.1581	fun_ASV_103	fun	Fungi	Ascomycota	Sordariomycetes	Hypocreales	Nectriaceae	Paracremonium	Paracremonium_inflatum	fun	0	0	0	0
fun_ASV_105	41.2891	-6.98808	fun_ASV_105	fun	Fungi	Ascomycota	Sordariomycetes	Atractosporales	Conlariaceae	Conlarium	Unassigned	fun	0	0	0	0
fun_ASV_106	17.6039	12.8006	fun_ASV_106	fun	Fungi	Unassigned	Unassigned	Unassigned	Unassigned	Unassigned	Unassigned	fun	1	1	0	1
fun_ASV_107	19.8689	32.9328	fun_ASV_107	fun	Fungi	Ascomycota	Sordariomycetes	Hypocreales	Nectriaceae	Dactylonectria	Dactylonectria_anthuriicola	fun	0	0	0	0
fun_ASV_108	13.9504	-39.7909	fun_ASV_108	fun	Fungi	Basidiomycota	Agaricomycetes	Boletales	Gyroporaceae	Gyroporus	Unassigned	fun	0	0	0	0
fun_ASV_109	39.9771	8.49278	fun_ASV_109	fun	Fungi	Ascomycota	Leotiomycetes	Helotiales	Dermateaceae	Pezicula	Pezicula_ericae	fun	0	0	0	0
fun_ASV_11	-2.64777	34.2612	fun_ASV_11	fun	Fungi	Basidiomycota	Agaricomycetes	Russulales	Russulaceae	Russula	Russula_recondita	fun	0	0	0	0
fun_ASV_110	-4.79057	34.9097	fun_ASV_110	fun	Fungi	Basidiomycota	Agaricomycetes	Agaricales	Bolbitiaceae	Cyclocybe	Unassigned	fun	0	0	0	0
fun_ASV_113	3.71953	1.94171	fun_ASV_113	fun	Fungi	Unassigned	Unassigned	Unassigned	Unassigned	Unassigned	Unassigned	fun	1	0.195592	0	1
fun_ASV_114	-13.418	-40.0696	fun_ASV_114	fun	Fungi	Ascomycota	Leotiomycetes	Helotiales	Unassigned	Unassigned	Unassigned	fun	0	0	0	0
fun_ASV_115	-6.7051	-41.8763	fun_ASV_115	fun	Fungi	Ascomycota	Sordariomycetes	Hypocreales	Bionectriaceae	Clonostachys	Unassigned	fun	0	0	0	0
fun_ASV_116	41.555	-0.739133	fun_ASV_116	fun	Fungi	Ascomycota	Unassigned	Unassigned	Unassigned	Unassigned	Unassigned	fun	0	0	0	0
fun_ASV_118	-35.0959	-10.151	fun_ASV_118	fun	Fungi	Ascomycota	Leotiomycetes	Helotiales	Myxotrichaceae	Oidiodendron	Unassigned	fun	0	0	0	0
fun_ASV_119	31.0055	23.3683	fun_ASV_119	fun	Fungi	Basidiomycota	Agaricomycetes	Agaricales	Bolbitiaceae	Cyclocybe	Unassigned	fun	0	0	0	0
fun_ASV_121	19.8598	-38.4849	fun_ASV_121	fun	Fungi	Ascomycota	Eurotiomycetes	Eurotiales	Aspergillaceae	Aspergillus	Aspergillus_caesiellus	fun	0	0	0	0
fun_ASV_122	-10.3874	-9.84279	fun_ASV_122	fun	Fungi	Ascomycota	Sordariomycetes	Chaetosphaeriales	Chaetosphaeriaceae	Chaetosphaeria	Unassigned	fun	5	0.282869	332.668	5
fun_ASV_124	20.3748	7.0249	fun_ASV_124	fun	Fungi	Ascomycota	Eurotiomycetes	Chaetothyriales	Unassigned	Unassigned	Unassigned	fun	1	1	0	1
fun_ASV_125	-33.7316	-20.1716	fun_ASV_125	fun	Fungi	Ascomycota	Leotiomycetes	Helotiales	Helotiaceae	Unassigned	Unassigned	fun	0	0	0	0
fun_ASV_126	-30.0629	-28.3716	fun_ASV_126	fun	Fungi	Ascomycota	Dothideomycetes	Pleosporales	Didymellaceae	Endophoma	Endophoma_elongata	fun	0	0	0	0
fun_ASV_128	17.6938	-39.8904	fun_ASV_128	fun	Fungi	Ascomycota	Sordariomycetes	Amphisphaeriales	Discosiaceae	Discosia	Discosia_pseudoartocreas	fun	0	0	0	0
fun_ASV_129	39.8259	0.109979	fun_ASV_129	fun	Fungi	Ascomycota	Dothideomycetes	Capnodiales	Unassigned	Unassigned	Unassigned	fun	0	0	0	0
fun_ASV_13	-29.0302	-22.8588	fun_ASV_13	fun	Fungi	Ascomycota	Unassigned	Unassigned	Unassigned	Unassigned	Unassigned	fun	0	0	0	0
fun_ASV_131	3.87316	35.7285	fun_ASV_131	fun	Fungi	Ascomycota	Leotiomycetes	Helotiales	Myxotrichaceae	Oidiodendron	Oidiodendron_truncatum	fun	0	0	0	0
fun_ASV_132	6.23607	16.1455	fun_ASV_132	fun	Fungi	Ascomycota	Sordariomycetes	Glomerellales	Plectosphaerellaceae	Plectosphaerella	Plectosphaerella_slobbergiarum	fun	1	1	0	1
fun_ASV_133	36.3582	-23.0214	fun_ASV_133	fun	Fungi	Basidiomycota	Agaricomycetes	Trechisporales	Hydnodontaceae	Trechispora	Unassigned	fun	0	0	0	0
fun_ASV_134	-33.3969	15.4614	fun_ASV_134	fun	Fungi	Unassigned	Unassigned	Unassigned	Unassigned	Unassigned	Unassigned	fun	0	0	0	0
fun_ASV_135	-24.6639	26.1605	fun_ASV_135	fun	Fungi	Ascomycota	Unassigned	Unassigned	Unassigned	Unassigned	Unassigned	fun	0	0	0	0
fun_ASV_136	-26.5047	-32.4077	fun_ASV_136	fun	Fungi	Basidiomycota	Pucciniomycetes	Platygloeales	Unassigned	Unassigned	Unassigned	fun	0	0	0	0
fun_ASV_137	36.8027	-25.0795	fun_ASV_137	fun	Fungi	Ascomycota	Eurotiomycetes	Chaetothyriales	Herpotrichiellaceae	Unassigned	Unassigned	fun	0	0	0	0
fun_ASV_138	-36.5561	-0.0874236	fun_ASV_138	fun	Fungi	Ascomycota	Sordariomycetes	Hypocreales	Ophiocordycipitaceae	Tolypocladium	Unassigned	fun	0	0	0	0
fun_ASV_139	24.1647	-37.2924	fun_ASV_139	fun	Fungi	Ascomycota	Eurotiomycetes	Eurotiales	Aspergillaceae	Penicillium	Penicillium_virgatum	fun	0	0	0	0
fun_ASV_14	34.2432	15.5439	fun_ASV_14	fun	Fungi	Ascomycota	Sordariomycetes	Sordariales	Chaetomiaceae	Humicola	Humicola_olivacea	fun	0	0	0	0
fun_ASV_140	-18.8544	-36.3032	fun_ASV_140	fun	Fungi	Ascomycota	Lecanoromycetes	Trapeliales	Phlyctidaceae	Phlyctis	Phlyctis_speirea	fun	0	0	0	0
fun_ASV_141	13.0129	-41.8239	fun_ASV_141	fun	Fungi	Basidiomycota	Agaricomycetes	Unassigned	Unassigned	Unassigned	Unassigned	fun	0	0	0	0
fun_ASV_142	42.5448	1.68785	fun_ASV_142	fun	Fungi	Ascomycota	Eurotiomycetes	Chaetothyriales	Herpotrichiellaceae	Unassigned	Unassigned	fun	0	0	0	0
fun_ASV_144	42.642	-9.50487	fun_ASV_144	fun	Fungi	Basidiomycota	Agaricomycetes	Unassigned	Unassigned	Unassigned	Unassigned	fun	0	0	0	0
fun_ASV_145	40.9101	-3.54018	fun_ASV_145	fun	Fungi	Unassigned	Unassigned	Unassigned	Unassigned	Unassigned	Unassigned	fun	0	0	0	0
fun_ASV_146	5.59199	-42.5625	fun_ASV_146	fun	Fungi	Ascomycota	Eurotiomycetes	Chaetothyriales	Cyphellophoraceae	Cyphellophora	Cyphellophora_laciniata	fun	0	0	0	0
fun_ASV_148	-35.9861	6.96132	fun_ASV_148	fun	Fungi	Ascomycota	Sordariomycetes	Atractosporales	Conlariaceae	Conlarium	Unassigned	fun	0	0	0	0
fun_ASV_149	33.2278	21.8703	fun_ASV_149	fun	Fungi	Unassigned	Unassigned	Unassigned	Unassigned	Unassigned	Unassigned	fun	0	0	0	0
fun_ASV_15	-0.817757	-40.4916	fun_ASV_15	fun	Fungi	Ascomycota	Unassigned	Unassigned	Unassigned	Unassigned	Unassigned	fun	0	0	0	0
fun_ASV_150	0.413791	-41.8394	fun_ASV_150	fun	Fungi	Ascomycota	Eurotiomycetes	Chaetothyriales	Herpotrichiellaceae	Coniosporium	Unassigned	fun	0	0	0	0
fun_ASV_151	21.5294	-1.79921	fun_ASV_151	fun	Fungi	Ascomycota	Eurotiomycetes	Eurotiales	Aspergillaceae	Penicillium	Unassigned	fun	2	1	1	2
fun_ASV_152	-0.45322	-3.77932	fun_ASV_152	fun	Fungi	Basidiomycota	Agaricomycetes	Agaricales	Hygrophoraceae	Hygrophorus	Unassigned	fun	16	0.315556	1404.11	16
fun_ASV_153	40.8271	-16.2273	fun_ASV_153	fun	Fungi	Ascomycota	Leotiomycetes	Phacidiales	Phacidiaceae	Gremmenia	Gremmenia_infestans	fun	0	0	0	0
fun_ASV_154	-8.71678	-24.8216	fun_ASV_154	fun	Fungi	Ascomycota	Sordariomycetes	Amphisphaeriales	Discosiaceae	Discosia	Discosia_pseudoartocreas	fun	1	1	0	1
fun_ASV_156	40.3742	5.69993	fun_ASV_156	fun	Fungi	Rozellomycota	Rozellomycotina_cls_Incertae_sedis	GS11	Unassigned	Unassigned	Unassigned	fun	0	0	0	0
fun_ASV_157	-11.469	34.9275	fun_ASV_157	fun	Fungi	Ascomycota	Sordariomycetes	Sordariales	Podosporaceae	Podospora	Unassigned	fun	0	0	0	0
fun_ASV_158	-12.6295	-19.2972	fun_ASV_158	fun	Fungi	Ascomycota	Eurotiomycetes	Chaetothyriales	Herpotrichiellaceae	Cladophialophora	Unassigned	fun	1	1	0	1
fun_ASV_159	40.9466	-13.6571	fun_ASV_159	fun	Fungi	Ascomycota	Unassigned	Unassigned	Unassigned	Unassigned	Unassigned	fun	0	0	0	0
fun_ASV_16	-33.3823	7.88847	fun_ASV_16	fun	Fungi	Mortierellomycota	Mortierellomycetes	Mortierellales	Mortierellaceae	Mortierella	Mortierella_globalpina	fun	0	0	0	0
fun_ASV_160	-21.7859	30.028	fun_ASV_160	fun	Fungi	Ascomycota	Dothideomycetes	Pleosporales	Phaeosphaeriaceae	Paraphoma	Paraphoma_ledniceana	fun	0	0	0	0
fun_ASV_162	-34.9253	-16.2021	fun_ASV_162	fun	Fungi	Ascomycota	Unassigned	Unassigned	Unassigned	Unassigned	Unassigned	fun	0	0	0	0
fun_ASV_163	42.5498	-12.292	fun_ASV_163	fun	Fungi	Ascomycota	Sordariomycetes	Xylariales	Xylariaceae	Kretzschmaria	Kretzschmaria_iranica	fun	0	0	0	0
fun_ASV_165	27.9744	28.1402	fun_ASV_165	fun	Fungi	Ascomycota	Eurotiomycetes	Eurotiales	Aspergillaceae	Penicillium	Penicillium_madriti	fun	0	0	0	0
fun_ASV_166	-37.9768	4.49934	fun_ASV_166	fun	Fungi	Ascomycota	Sordariomycetes	Microascales	Halosphaeriaceae	Unassigned	Unassigned	fun	0	0	0	0
fun_ASV_167	-31.1911	-25.2931	fun_ASV_167	fun	Fungi	Ascomycota	Sordariomycetes	Hypocreales	Nectriaceae	Unassigned	Unassigned	fun	0	0	0	0
fun_ASV_168	25.5044	2.10152	fun_ASV_168	fun	Fungi	Ascomycota	Sordariomycetes	Hypocreales	Nectriaceae	Fusicolla	Fusicolla_acetilerea	fun	1	1	0	1
fun_ASV_169	25.6926	-35.3393	fun_ASV_169	fun	Fungi	Ascomycota	Sordariomycetes	Hypocreales	Nectriaceae	Penicillifer	Penicillifer_diparietisporus	fun	0	0	0	0
fun_ASV_17	1.57619	35.1903	fun_ASV_17	fun	Fungi	Ascomycota	Sordariomycetes	Hypocreales	Hypocreaceae	Trichoderma	Trichoderma_yunnanense	fun	0	0	0	0
fun_ASV_170	36.3564	17.2743	fun_ASV_170	fun	Fungi	Mortierellomycota	Mortierellomycetes	Mortierellales	Mortierellaceae	Mortierella	Mortierella_wuyishanensis	fun	0	0	0	0
fun_ASV_171	41.2165	3.77013	fun_ASV_171	fun	Fungi	Ascomycota	Sordariomycetes	Sordariales	Chaetomiaceae	Humicola	Humicola_distorta	fun	0	0	0	0
fun_ASV_173	15.3478	-14.7237	fun_ASV_173	fun	Fungi	Ascomycota	Sordariomycetes	Glomerellales	Plectosphaerellaceae	Stachylidium	Stachylidium_bicolor	fun	2	0.75	2	2
fun_ASV_174	-8.85941	-3.78591	fun_ASV_174	fun	Fungi	Unassigned	Unassigned	Unassigned	Unassigned	Unassigned	Unassigned	fun	1	0.179747	0	1
fun_ASV_175	-1.18025	-43.4369	fun_ASV_175	fun	Fungi	Chytridiomycota	Unassigned	Unassigned	Unassigned	Unassigned	Unassigned	fun	0	0	0	0
fun_ASV_176	-17.0033	-37.4182	fun_ASV_176	fun	Fungi	Ascomycota	Leotiomycetes	Helotiales	Unassigned	Unassigned	Unassigned	fun	0	0	0	0
fun_ASV_177	16.6262	-12.8639	fun_ASV_177	fun	Fungi	Ascomycota	Dothideomycetes	Pleosporales	Didymosphaeriaceae	Paraconiothyrium	Unassigned	fun	1	0.5	0	1
fun_ASV_178	-6.54085	35.4292	fun_ASV_178	fun	Fungi	Unassigned	Unassigned	Unassigned	Unassigned	Unassigned	Unassigned	fun	0	0	0	0
fun_ASV_179	15.3987	-41.6835	fun_ASV_179	fun	Fungi	Unassigned	Unassigned	Unassigned	Unassigned	Unassigned	Unassigned	fun	0	0	0	0
fun_ASV_18	6.18792	-39.5719	fun_ASV_18	fun	Fungi	Ascomycota	Leotiomycetes	Helotiales	Leotiaceae	Pezoloma	Unassigned	fun	0	0	0	0
fun_ASV_180	-1.18893	-24.8015	fun_ASV_180	fun	Fungi	Ascomycota	Sordariomycetes	Hypocreales	Stachybotryaceae	Paramyrothecium	Paramyrothecium_humicola	fun	1	1	0	1
fun_ASV_181	-0.271288	37.3927	fun_ASV_181	fun	Fungi	Basidiomycota	Agaricomycetes	Unassigned	Unassigned	Unassigned	Unassigned	fun	0	0	0	0
fun_ASV_182	-16.1701	33.9031	fun_ASV_182	fun	Fungi	Ascomycota	Sordariomycetes	Hypocreales	Nectriaceae	Unassigned	Unassigned	fun	0	0	0	0
fun_ASV_183	-11.0724	32.8043	fun_ASV_183	fun	Fungi	Unassigned	Unassigned	Unassigned	Unassigned	Unassigned	Unassigned	fun	0	0	0	0
fun_ASV_184	-33.7271	-22.6621	fun_ASV_184	fun	Fungi	Ascomycota	Dothideomycetes	Tubeufiales	Wiesneriomycetaceae	Wiesneriomyces	Wiesneriomyces_laurinus	fun	0	0	0	0
fun_ASV_185	43.4632	-2.17798	fun_ASV_185	fun	Fungi	Ascomycota	Leotiomycetes	Helotiales	Hyaloscyphaceae	Hyaloscypha	Unassigned	fun	0	0	0	0
fun_ASV_186	2.06891	-3.22651	fun_ASV_186	fun	Fungi	Basidiomycota	Agaricomycetes	Unassigned	Unassigned	Unassigned	Unassigned	fun	5	0.234323	37.6013	5
fun_ASV_187	-34.9092	-17.9772	fun_ASV_187	fun	Fungi	Basidiomycota	Agaricomycetes	Agaricales	Hymenogastraceae	Hymenogaster	Unassigned	fun	0	0	0	0
fun_ASV_188	-36.7203	-12.0918	fun_ASV_188	fun	Fungi	Basidiomycota	Agaricomycetes	Russulales	Russulaceae	Lactarius	Lactarius_kesiyae	fun	0	0	0	0
fun_ASV_189	11.7942	35.7939	fun_ASV_189	fun	Fungi	Ascomycota	Eurotiomycetes	Chaetothyriales	Cyphellophoraceae	Cyphellophora	Cyphellophora_gamsii	fun	0	0	0	0
fun_ASV_19	15.325	-38.1959	fun_ASV_19	fun	Fungi	Unassigned	Unassigned	Unassigned	Unassigned	Unassigned	Unassigned	fun	0	0	0	0
fun_ASV_190	-18.5975	31.4141	fun_ASV_190	fun	Fungi	Unassigned	Unassigned	Unassigned	Unassigned	Unassigned	Unassigned	fun	0	0	0	0
fun_ASV_194	32.7458	24.4696	fun_ASV_194	fun	Fungi	Unassigned	Unassigned	Unassigned	Unassigned	Unassigned	Unassigned	fun	0	0	0	0
fun_ASV_195	-1.21114	35.3038	fun_ASV_195	fun	Fungi	Basidiomycota	Agaricomycetes	Unassigned	Unassigned	Unassigned	Unassigned	fun	0	0	0	0
fun_ASV_196	-21.2629	-38.0138	fun_ASV_196	fun	Fungi	Basidiomycota	Agaricomycetes	Russulales	Russulaceae	Russula	Unassigned	fun	0	0	0	0
fun_ASV_197	39.5802	11.1329	fun_ASV_197	fun	Fungi	Ascomycota	Dothideomycetes	Pleosporales	Lophiotremataceae	Atrocalyx	Atrocalyx_nordicus	fun	0	0	0	0
fun_ASV_198	-30.6231	20.7604	fun_ASV_198	fun	Fungi	Rozellomycota	Unassigned	Unassigned	Unassigned	Unassigned	Unassigned	fun	0	0	0	0
fun_ASV_199	-37.4433	-8.46305	fun_ASV_199	fun	Fungi	Ascomycota	Orbiliomycetes	Orbiliales	Unassigned	Unassigned	Unassigned	fun	0	0	0	0
fun_ASV_2	39.8516	-2.21947	fun_ASV_2	fun	Fungi	Ascomycota	Saccharomycetes	Saccharomycetales	Saccharomycetales_fam_Incertae_sedis	Nadsonia	Nadsonia_starkeyi-henricii	fun	0	0	0	0
fun_ASV_20	38.3081	-7.04575	fun_ASV_20	fun	Fungi	Ascomycota	Sordariomycetes	Hypocreales	Nectriaceae	Fusarium	Fusarium_oxysporum	fun	0	0	0	0
fun_ASV_200	35.2902	20.0143	fun_ASV_200	fun	Fungi	Basidiomycota	Agaricomycetes	Unassigned	Unassigned	Unassigned	Unassigned	fun	0	0	0	0
fun_ASV_201	3.85494	-42.928	fun_ASV_201	fun	Fungi	Unassigned	Unassigned	Unassigned	Unassigned	Unassigned	Unassigned	fun	0	0	0	0
fun_ASV_202	15.5474	35.0868	fun_ASV_202	fun	Fungi	Ascomycota	Sordariomycetes	Annulatascales	Unassigned	Unassigned	Unassigned	fun	0	0	0	0
fun_ASV_203	-9.5619	-41.8211	fun_ASV_203	fun	Fungi	Ascomycota	Dothideomycetes	Pleosporales	Didymellaceae	Didymella	Didymella_finnmarkica	fun	0	0	0	0
fun_ASV_204	-18.6659	-3.36282	fun_ASV_204	fun	Fungi	Chytridiomycota	Chytridiomycetes	Chytridiales	Chytridiaceae	Dendrochytridium	Unassigned	fun	1	1	0	1
fun_ASV_205	1.29436	-43.1565	fun_ASV_205	fun	Fungi	Basidiomycota	Agaricomycetes	Thelephorales	Thelephoraceae	Unassigned	Unassigned	fun	0	0	0	0
fun_ASV_206	-5.7197	-10.3236	fun_ASV_206	fun	Fungi	Unassigned	Unassigned	Unassigned	Unassigned	Unassigned	Unassigned	fun	2	0.189333	70	2
fun_ASV_207	-2.88587	36.3533	fun_ASV_207	fun	Fungi	Ascomycota	Sordariomycetes	Hypocreales	Stachybotryaceae	Paramyrothecium	Paramyrothecium_humicola	fun	0	0	0	0
fun_ASV_208	21.906	-39.2365	fun_ASV_208	fun	Fungi	Basidiomycota	Agaricomycetes	Russulales	Russulaceae	Unassigned	Unassigned	fun	0	0	0	0
fun_ASV_21	-16.8822	-6.21283	fun_ASV_21	fun	Fungi	Ascomycota	Eurotiomycetes	Eurotiales	Aspergillaceae	Aspergillus	Unassigned	fun	1	0.666667	0	1
fun_ASV_210	38.0717	-21.5865	fun_ASV_210	fun	Fungi	Ascomycota	Sordariomycetes	Hypocreales	Ophiocordycipitaceae	Albophoma	Albophoma_yamanashiensis	fun	0	0	0	0
fun_ASV_211	36.0216	22.9008	fun_ASV_211	fun	Fungi	Unassigned	Unassigned	Unassigned	Unassigned	Unassigned	Unassigned	fun	0	0	0	0
fun_ASV_212	13.3209	-3.71792	fun_ASV_212	fun	Fungi	Ascomycota	Leotiomycetes	Helotiales	Leotiaceae	Unassigned	Unassigned	fun	2	0.571429	3	2
fun_ASV_213	-37.9467	-1.42042	fun_ASV_213	fun	Fungi	Ascomycota	Sordariomycetes	Xylariales	Unassigned	Unassigned	Unassigned	fun	0	0	0	0
fun_ASV_214	38.0377	12.0114	fun_ASV_214	fun	Fungi	Basidiomycota	Agaricomycetes	Boletales	Sclerodermataceae	Scleroderma	Unassigned	fun	0	0	0	0
fun_ASV_215	44.6338	4.21248	fun_ASV_215	fun	Fungi	Ascomycota	Eurotiomycetes	Eurotiales	Aspergillaceae	Aspergillus	Aspergillus_piperis	fun	0	0	0	0
fun_ASV_216	29.5224	-33.673	fun_ASV_216	fun	Fungi	Unassigned	Unassigned	Unassigned	Unassigned	Unassigned	Unassigned	fun	0	0	0	0
fun_ASV_217	-10.6814	-8.4067	fun_ASV_217	fun	Fungi	Unassigned	Unassigned	Unassigned	Unassigned	Unassigned	Unassigned	fun	3	0.196676	71.3915	3
fun_ASV_218	-1.40441	14.539	fun_ASV_218	fun	Fungi	Unassigned	Unassigned	Unassigned	Unassigned	Unassigned	Unassigned	fun	2	0.571429	3	2
fun_ASV_22	-33.8504	-4.94688	fun_ASV_22	fun	Fungi	Ascomycota	Leotiomycetes	Helotiales	Unassigned	Unassigned	Unassigned	fun	0	0	0	0
fun_ASV_220	23.0665	33.649	fun_ASV_220	fun	Fungi	Basidiomycota	Agaricomycetes	Tremellodendropsidales	Unassigned	Unassigned	Unassigned	fun	0	0	0	0
fun_ASV_222	38.45	13.3096	fun_ASV_222	fun	Fungi	Ascomycota	Sordariomycetes	Hypocreales	Bionectriaceae	Lasionectriopsis	Lasionectriopsis_spinosa	fun	0	0	0	0
fun_ASV_223	-0.891765	-1.23483	fun_ASV_223	fun	Fungi	Ascomycota	Eurotiomycetes	Eurotiales	Aspergillaceae	Unassigned	Unassigned	fun	4	0.232787	24.345	4
fun_ASV_224	25.4096	30.0195	fun_ASV_224	fun	Fungi	Ascomycota	Sordariomycetes	Hypocreales	Nectriaceae	Varicosporellopsis	Unassigned	fun	0	0	0	0
fun_ASV_225	-18.22	-39.6956	fun_ASV_225	fun	Fungi	Ascomycota	Sordariomycetes	Hypocreales	Ophiocordycipitaceae	Unassigned	Unassigned	fun	0	0	0	0
fun_ASV_226	-2.96067	39.2649	fun_ASV_226	fun	Fungi	Ascomycota	Lecanoromycetes	Trapeliales	Phlyctidaceae	Phlyctis	Phlyctis_speirea	fun	0	0	0	0
fun_ASV_227	42.7189	6.87154	fun_ASV_227	fun	Fungi	Ascomycota	Dothideomycetes	Pleosporales	Sporormiaceae	Westerdykella	Unassigned	fun	0	0	0	0
fun_ASV_228	-37.5482	-21.2084	fun_ASV_228	fun	Fungi	Ascomycota	Unassigned	Unassigned	Unassigned	Unassigned	Unassigned	fun	0	0	0	0
fun_ASV_229	-11.7629	-41.0935	fun_ASV_229	fun	Fungi	Ascomycota	Sordariomycetes	Hypocreales	Unassigned	Unassigned	Unassigned	fun	0	0	0	0
fun_ASV_23	-33.7297	-9.38062	fun_ASV_23	fun	Fungi	Mortierellomycota	Mortierellomycetes	Mortierellales	Mortierellaceae	Mortierella	Unassigned	fun	0	0	0	0
fun_ASV_230	-38.5731	-3.9097	fun_ASV_230	fun	Fungi	Ascomycota	Sordariomycetes	Hypocreales	Ophiocordycipitaceae	Albophoma	Albophoma_yamanashiensis	fun	0	0	0	0
fun_ASV_232	-36.7223	8.7629	fun_ASV_232	fun	Fungi	Ascomycota	Sordariomycetes	Hypocreales	Ophiocordycipitaceae	Purpureocillium	Unassigned	fun	0	0	0	0
fun_ASV_233	2.65211	37.605	fun_ASV_233	fun	Fungi	Unassigned	Unassigned	Unassigned	Unassigned	Unassigned	Unassigned	fun	0	0	0	0
fun_ASV_234	2.56486	-44.3961	fun_ASV_234	fun	Fungi	Chytridiomycota	Chytridiomycetes	Chytridiales	Chytridiaceae	Dendrochytridium	Dendrochytridium_crassum	fun	0	0	0	0
fun_ASV_235	-3.0356	-44.7217	fun_ASV_235	fun	Fungi	Unassigned	Unassigned	Unassigned	Unassigned	Unassigned	Unassigned	fun	0	0	0	0
fun_ASV_237	24.0396	-39.6828	fun_ASV_237	fun	Fungi	Ascomycota	Unassigned	Unassigned	Unassigned	Unassigned	Unassigned	fun	0	0	0	0
fun_ASV_238	-14.0584	35.7736	fun_ASV_238	fun	Fungi	Basidiomycota	Agaricomycetes	Polyporales	Ganodermataceae	Ganoderma	Unassigned	fun	0	0	0	0
fun_ASV_239	20.184	-40.5731	fun_ASV_239	fun	Fungi	Rozellomycota	Unassigned	Unassigned	Unassigned	Unassigned	Unassigned	fun	0	0	0	0
fun_ASV_24	-35.7194	2.27939	fun_ASV_24	fun	Fungi	Basidiomycota	Agaricomycetes	Russulales	Russulaceae	Russula	Russula_recondita	fun	0	0	0	0
fun_ASV_240	5.58778	37.349	fun_ASV_240	fun	Fungi	Unassigned	Unassigned	Unassigned	Unassigned	Unassigned	Unassigned	fun	0	0	0	0
fun_ASV_241	7.19405	-44.341	fun_ASV_241	fun	Fungi	Ascomycota	Leotiomycetes	Helotiales	Unassigned	Unassigned	Unassigned	fun	0	0	0	0
fun_ASV_242	7.50872	36.1229	fun_ASV_242	fun	Fungi	Ascomycota	Unassigned	Unassigned	Unassigned	Unassigned	Unassigned	fun	0	0	0	0
fun_ASV_243	-37.0783	-15.2376	fun_ASV_243	fun	Fungi	Ascomycota	Sordariomycetes	Coniochaetales	Coniochaetaceae	Coniochaeta	Coniochaeta_lignicola	fun	0	0	0	0
fun_ASV_244	-38.1187	1.54089	fun_ASV_244	fun	Fungi	Ascomycota	Pezizomycetes	Pezizales	Unassigned	Unassigned	Unassigned	fun	0	0	0	0
fun_ASV_245	6.92942	11.5264	fun_ASV_245	fun	Fungi	Rozellomycota	Unassigned	Unassigned	Unassigned	Unassigned	Unassigned	fun	5	1	10	5
fun_ASV_246	31.947	27.2129	fun_ASV_246	fun	Fungi	Ascomycota	Dothideomycetes	Pleosporales	Phaeosphaeriaceae	Neosetophoma	Neosetophoma_poaceicola	fun	0	0	0	0
fun_ASV_247	-15.711	-41.8033	fun_ASV_247	fun	Fungi	Ascomycota	Eurotiomycetes	Chaetothyriales	Unassigned	Unassigned	Unassigned	fun	0	0	0	0
fun_ASV_248	-4.64087	-43.8519	fun_ASV_248	fun	Fungi	Ascomycota	Eurotiomycetes	Eurotiales	Aspergillaceae	Penicillium	Penicillium_janczewskii	fun	0	0	0	0
fun_ASV_249	-33.3674	-27.2908	fun_ASV_249	fun	Fungi	Ascomycota	Orbiliomycetes	Orbiliales	Orbiliaceae	Unassigned	Unassigned	fun	0	0	0	0
fun_ASV_25	37.8973	4.6135	fun_ASV_25	fun	Fungi	Ascomycota	Leotiomycetes	Helotiales	Leotiaceae	Leotia	Leotia_lubrica	fun	0	0	0	0
fun_ASV_250	42.5125	-4.64465	fun_ASV_250	fun	Fungi	Ascomycota	Lecanoromycetes	Trapeliales	Phlyctidaceae	Phlyctis	Phlyctis_speirea	fun	0	0	0	0
fun_ASV_251	-21.4061	33.2943	fun_ASV_251	fun	Fungi	Ascomycota	Eurotiomycetes	Chaetothyriales	Herpotrichiellaceae	Unassigned	Unassigned	fun	0	0	0	0
fun_ASV_252	-38.0772	-10.1752	fun_ASV_252	fun	Fungi	Mucoromycota	Endogonomycetes	Unassigned	Unassigned	Unassigned	Unassigned	fun	0	0	0	0
fun_ASV_253	20.2824	-4.71535	fun_ASV_253	fun	Fungi	Ascomycota	Sordariomycetes	Hypocreales	Hypocreales_fam_Incertae_sedis	Emericellopsis	Unassigned	fun	1	1	0	1
fun_ASV_254	-8.37976	12.6945	fun_ASV_254	fun	Fungi	Mortierellomycota	Mortierellomycetes	Mortierellales	Mortierellaceae	Mortierella	Unassigned	fun	2	0.5	9	2
fun_ASV_255	-10.1375	-13.8665	fun_ASV_255	fun	Fungi	Unassigned	Unassigned	Unassigned	Unassigned	Unassigned	Unassigned	fun	5	0.23127	106.146	5
fun_ASV_256	9.84318	-44.9759	fun_ASV_256	fun	Fungi	Ascomycota	Eurotiomycetes	Chaetothyriales	Herpotrichiellaceae	Cladophialophora	Cladophialophora_chaetospira	fun	0	0	0	0
fun_ASV_257	4.80203	-44.4293	fun_ASV_257	fun	Fungi	Ascomycota	Sordariomycetes	Hypocreales	Unassigned	Unassigned	Unassigned	fun	0	0	0	0
fun_ASV_258	-29.1076	22.958	fun_ASV_258	fun	Fungi	Ascomycota	Dothideomycetes	Pleosporales	Unassigned	Unassigned	Unassigned	fun	0	0	0	0
fun_ASV_259	29.0656	-36.5495	fun_ASV_259	fun	Fungi	Rozellomycota	Unassigned	Unassigned	Unassigned	Unassigned	Unassigned	fun	0	0	0	0
fun_ASV_26	-24.8972	-27.04	fun_ASV_26	fun	Fungi	Unassigned	Unassigned	Unassigned	Unassigned	Unassigned	Unassigned	fun	0	0	0	0
fun_ASV_260	39.8283	15.4548	fun_ASV_260	fun	Fungi	Ascomycota	Sordariomycetes	Unassigned	Unassigned	Unassigned	Unassigned	fun	0	0	0	0
fun_ASV_262	-29.8185	-31.7426	fun_ASV_262	fun	Fungi	Ascomycota	Sordariomycetes	Hypocreales	Nectriaceae	Thelonectria	Thelonectria_blackeriella	fun	0	0	0	0
fun_ASV_267	13.9067	36.3317	fun_ASV_267	fun	Fungi	Ascomycota	Sordariomycetes	Glomerellales	Plectosphaerellaceae	Longitudinalis	Longitudinalis_nabanheensis	fun	0	0	0	0
fun_ASV_268	38.2443	-23.5333	fun_ASV_268	fun	Fungi	Ascomycota	Leotiomycetes	Helotiales	Unassigned	Unassigned	Unassigned	fun	0	0	0	0
fun_ASV_269	30.8817	-32.6645	fun_ASV_269	fun	Fungi	Ascomycota	Sordariomycetes	Hypocreales	Nectriaceae	Mariannaea	Mariannaea_pinicola	fun	0	0	0	0
fun_ASV_27	4.73546	-40.8371	fun_ASV_27	fun	Fungi	Ascomycota	Unassigned	Unassigned	Unassigned	Unassigned	Unassigned	fun	0	0	0	0
fun_ASV_271	-8.55167	-44.5972	fun_ASV_271	fun	Fungi	Ascomycota	Leotiomycetes	Helotiales	Dermateaceae	Pezicula	Unassigned	fun	0	0	0	0
fun_ASV_272	-12.0449	-43.235	fun_ASV_272	fun	Fungi	Ascomycota	Sordariomycetes	Glomerellales	Glomerellaceae	Colletotrichum	Colletotrichum_tamarilloi	fun	0	0	0	0
fun_ASV_273	8.56478	38.1173	fun_ASV_273	fun	Fungi	Ascomycota	Leotiomycetes	Helotiales	Myxotrichaceae	Oidiodendron	Unassigned	fun	0	0	0	0
fun_ASV_274	-24.7104	-35.0163	fun_ASV_274	fun	Fungi	Ascomycota	Sordariomycetes	Atractosporales	Conlariaceae	Conlarium	Unassigned	fun	0	0	0	0
fun_ASV_277	40.2751	13.2611	fun_ASV_277	fun	Fungi	Chytridiomycota	Spizellomycetes	Spizellomycetales	Unassigned	Unassigned	Unassigned	fun	0	0	0	0
fun_ASV_278	46.1545	-5.06027	fun_ASV_278	fun	Fungi	Ascomycota	Sordariomycetes	Chaetosphaeriales	Unassigned	Unassigned	Unassigned	fun	0	0	0	0
fun_ASV_28	21.0334	-36.2883	fun_ASV_28	fun	Fungi	Unassigned	Unassigned	Unassigned	Unassigned	Unassigned	Unassigned	fun	0	0	0	0
fun_ASV_280	-33.2476	-24.4084	fun_ASV_280	fun	Fungi	Ascomycota	Dothideomycetes	Pleosporales	Pleosporaceae	Stemphylium	Stemphylium_vesicarium	fun	0	0	0	0
fun_ASV_283	42.1232	12.3523	fun_ASV_283	fun	Fungi	Basidiomycota	Agaricomycetes	Geastrales	Unassigned	Unassigned	Unassigned	fun	0	0	0	0
fun_ASV_284	-25.0954	29.3164	fun_ASV_284	fun	Fungi	Basidiomycota	Agaricomycetes	Russulales	Russulaceae	Russula	Unassigned	fun	0	0	0	0
fun_ASV_286	-2.19097	-19.7793	fun_ASV_286	fun	Fungi	Ascomycota	Sordariomycetes	Chaetosphaeriales	Chaetosphaeriaceae	Chaetosphaeria	Unassigned	fun	1	0.666667	0	1
fun_ASV_287	-5.34593	37.371	fun_ASV_287	fun	Fungi	Unassigned	Unassigned	Unassigned	Unassigned	Unassigned	Unassigned	fun	0	0	0	0
fun_ASV_288	31.6674	-31.681	fun_ASV_288	fun	Fungi	Rozellomycota	Unassigned	Unassigned	Unassigned	Unassigned	Unassigned	fun	0	0	0	0
fun_ASV_289	11.7308	-43.6592	fun_ASV_289	fun	Fungi	Ascomycota	Unassigned	Unassigned	Unassigned	Unassigned	Unassigned	fun	0	0	0	0
fun_ASV_290	-30.8765	23.106	fun_ASV_290	fun	Fungi	Ascomycota	Sordariomycetes	Sordariales	Chaetomiaceae	Humicola	Humicola_phialophoroides	fun	0	0	0	0
fun_ASV_293	1.26197	-17.8804	fun_ASV_293	fun	Fungi	Ascomycota	Sordariomycetes	Hypocreales	Hypocreaceae	Hypomyces	Unassigned	fun	4	1	6	4
fun_ASV_294	20.2356	-42.3474	fun_ASV_294	fun	Fungi	Chytridiomycota	Rhizophydiomycetes	Rhizophydiales	Unassigned	Unassigned	Unassigned	fun	0	0	0	0
fun_ASV_295	0.735042	-45.6861	fun_ASV_295	fun	Fungi	Ascomycota	Eurotiomycetes	Chaetothyriales	Herpotrichiellaceae	Exophiala	Exophiala_tremulae	fun	0	0	0	0
fun_ASV_296	37.5553	18.6512	fun_ASV_296	fun	Fungi	Ascomycota	Eurotiomycetes	Eurotiales	Aspergillaceae	Penicillium	Unassigned	fun	0	0	0	0
fun_ASV_298	-38.5558	-7.01533	fun_ASV_298	fun	Fungi	Rozellomycota	Unassigned	Unassigned	Unassigned	Unassigned	Unassigned	fun	0	0	0	0
fun_ASV_3	26.0676	24.8616	fun_ASV_3	fun	Fungi	Ascomycota	Eurotiomycetes	Chaetothyriales	Herpotrichiellaceae	Coniosporium	Unassigned	fun	0	0	0	0
fun_ASV_30	-33.8443	-13.8673	fun_ASV_30	fun	Fungi	Ascomycota	Unassigned	Unassigned	Unassigned	Unassigned	Unassigned	fun	0	0	0	0
fun_ASV_300	17.2676	-19.3926	fun_ASV_300	fun	Fungi	Ascomycota	Leotiomycetes	Helotiales	Helotiaceae	Tetracladium	Unassigned	fun	1	0.666667	0	1
fun_ASV_301	18.482	35.9016	fun_ASV_301	fun	Fungi	Ascomycota	Leotiomycetes	Helotiales	Dermateaceae	Pezicula	Pezicula_neosporulosa	fun	0	0	0	0
fun_ASV_302	-40.6795	2.46981	fun_ASV_302	fun	Fungi	Ascomycota	Leotiomycetes	Unassigned	Unassigned	Unassigned	Unassigned	fun	0	0	0	0
fun_ASV_303	1.23711	40.1982	fun_ASV_303	fun	Fungi	Ascomycota	Dothideomycetes	Pleosporales	Pleosporaceae	Stemphylium	Stemphylium_vesicarium	fun	0	0	0	0
fun_ASV_304	-39.2694	-13.7586	fun_ASV_304	fun	Fungi	Mortierellomycota	Mortierellomycetes	Mortierellales	Mortierellaceae	Mortierella	Unassigned	fun	0	0	0	0
fun_ASV_305	-8.39142	37.4055	fun_ASV_305	fun	Fungi	Ascomycota	Eurotiomycetes	Chaetothyriales	Unassigned	Unassigned	Unassigned	fun	0	0	0	0
fun_ASV_306	-38.1843	-18.2298	fun_ASV_306	fun	Fungi	Basidiomycota	Agaricomycetes	Cantharellales	Ceratobasidiaceae	Ceratobasidium	Unassigned	fun	0	0	0	0
fun_ASV_307	-24.7355	-38.1823	fun_ASV_307	fun	Fungi	Ascomycota	Dothideomycetes	Pleosporales	Phaeosphaeriaceae	Phaeosphaeria	Phaeosphaeria_ampeli	fun	0	0	0	0
fun_ASV_309	-39.7823	-2.00424	fun_ASV_309	fun	Fungi	Ascomycota	Unassigned	Unassigned	Unassigned	Unassigned	Unassigned	fun	0	0	0	0
fun_ASV_31	-34.5807	-6.94483	fun_ASV_31	fun	Fungi	Ascomycota	Sordariomycetes	Sordariales	Unassigned	Unassigned	Unassigned	fun	0	0	0	0
fun_ASV_310	42.8885	9.33562	fun_ASV_310	fun	Fungi	Rozellomycota	Unassigned	Unassigned	Unassigned	Unassigned	Unassigned	fun	0	0	0	0
fun_ASV_312	40.7333	-21.7953	fun_ASV_312	fun	Fungi	Ascomycota	Leotiomycetes	Helotiales	Ploettnerulaceae	Cadophora	Unassigned	fun	0	0	0	0
fun_ASV_314	42.1975	-14.5577	fun_ASV_314	fun	Fungi	Rozellomycota	Unassigned	Unassigned	Unassigned	Unassigned	Unassigned	fun	0	0	0	0
fun_ASV_315	-5.95502	-46.0058	fun_ASV_315	fun	Fungi	Ascomycota	Unassigned	Unassigned	Unassigned	Unassigned	Unassigned	fun	0	0	0	0
fun_ASV_316	30.9304	-34.6123	fun_ASV_316	fun	Fungi	Ascomycota	Dothideomycetes	Pleosporales	Unassigned	Unassigned	Unassigned	fun	0	0	0	0
fun_ASV_318	22.8978	-42.1466	fun_ASV_318	fun	Fungi	Ascomycota	Sordariomycetes	Atractosporales	Conlariaceae	Conlarium	Unassigned	fun	0	0	0	0
fun_ASV_319	17.7077	-43.4586	fun_ASV_319	fun	Fungi	Ascomycota	Orbiliomycetes	Orbiliales	Orbiliaceae	Unassigned	Unassigned	fun	0	0	0	0
fun_ASV_32	10.4042	32.8855	fun_ASV_32	fun	Fungi	Ascomycota	Eurotiomycetes	Chaetothyriales	Herpotrichiellaceae	Cladophialophora	Cladophialophora_chaetospira	fun	0	0	0	0
fun_ASV_321	10.1168	18.2382	fun_ASV_321	fun	Fungi	Ascomycota	Sordariomycetes	Hypocreales	Stachybotryaceae	Albifimbria	Albifimbria_verrucaria	fun	1	1	0	1
fun_ASV_322	-27.9192	27.4496	fun_ASV_322	fun	Fungi	Ascomycota	Dothideomycetes	Dothideomycetes_ord_Incertae_sedis	Dothideomycetes_fam_Incertae_sedis	Pseudoarthrographis	Unassigned	fun	0	0	0	0
fun_ASV_323	35.2165	26.0891	fun_ASV_323	fun	Fungi	Unassigned	Unassigned	Unassigned	Unassigned	Unassigned	Unassigned	fun	0	0	0	0
fun_ASV_324	10.6818	-47.2139	fun_ASV_324	fun	Fungi	Unassigned	Unassigned	Unassigned	Unassigned	Unassigned	Unassigned	fun	0	0	0	0
fun_ASV_325	28.0931	31.4936	fun_ASV_325	fun	Fungi	Basidiomycota	Unassigned	Unassigned	Unassigned	Unassigned	Unassigned	fun	0	0	0	0
fun_ASV_326	-37.929	6.84717	fun_ASV_326	fun	Fungi	Ascomycota	Sordariomycetes	Magnaporthales	Magnaporthaceae	Arxiella	Arxiella_terrestris	fun	0	0	0	0
fun_ASV_327	45.3182	0.121172	fun_ASV_327	fun	Fungi	Basidiomycota	Agaricomycetes	Boletales	Sclerodermataceae	Scleroderma	Unassigned	fun	0	0	0	0
fun_ASV_328	16.5822	-16.7561	fun_ASV_328	fun	Fungi	Ascomycota	Sordariomycetes	Hypocreales	Nectriaceae	Cylindrocladiella	Cylindrocladiella_postalofficium	fun	1	0.666667	0	1
fun_ASV_329	-6.54239	-11.4092	fun_ASV_329	fun	Fungi	Unassigned	Unassigned	Unassigned	Unassigned	Unassigned	Unassigned	fun	4	0.197772	141.392	4
fun_ASV_33	-34.0735	-11.3046	fun_ASV_33	fun	Fungi	Unassigned	Unassigned	Unassigned	Unassigned	Unassigned	Unassigned	fun	0	0	0	0
fun_ASV_330	-39.9639	-5.85325	fun_ASV_330	fun	Fungi	Basidiomycota	Agaricomycetes	Trechisporales	Hydnodontaceae	Trechispora	Unassigned	fun	0	0	0	0
fun_ASV_331	45.0346	-11.4578	fun_ASV_331	fun	Fungi	Ascomycota	Sordariomycetes	Amphisphaeriales	Pestalotiopsidaceae	Pestalotiopsis	Pestalotiopsis_doitungensis	fun	0	0	0	0
fun_ASV_333	14.4348	-44.3023	fun_ASV_333	fun	Fungi	Unassigned	Unassigned	Unassigned	Unassigned	Unassigned	Unassigned	fun	0	0	0	0
fun_ASV_335	11.0396	37.8389	fun_ASV_335	fun	Fungi	Unassigned	Unassigned	Unassigned	Unassigned	Unassigned	Unassigned	fun	0	0	0	0
fun_ASV_339	-16.7909	6.00431	fun_ASV_339	fun	Fungi	Ascomycota	Sordariomycetes	Sordariales	Chaetomiaceae	Microthielavia	Microthielavia_ovispora	fun	1	1	0	1
fun_ASV_34	-11.4053	11.4063	fun_ASV_34	fun	Fungi	Ascomycota	Unassigned	Unassigned	Unassigned	Unassigned	Unassigned	fun	2	0.375	5	2
fun_ASV_340	-38.9675	-16.3251	fun_ASV_340	fun	Fungi	Rozellomycota	Unassigned	Unassigned	Unassigned	Unassigned	Unassigned	fun	0	0	0	0
fun_ASV_341	-13.5304	-10.4159	fun_ASV_341	fun	Fungi	Unassigned	Unassigned	Unassigned	Unassigned	Unassigned	Unassigned	fun	3	0.228296	59.7737	3
fun_ASV_342	-39.4845	12.353	fun_ASV_342	fun	Fungi	Basidiomycota	Agaricomycetes	Polyporales	Ganodermataceae	Ganoderma	Ganoderma_gibbosum	fun	0	0	0	0
fun_ASV_344	-2.53192	12.4317	fun_ASV_344	fun	Fungi	Ascomycota	Dothideomycetes	Pleosporales	Cucurbitariaceae	Pyrenochaetopsis	Pyrenochaetopsis_kuksensis	fun	2	0.571429	3	2
fun_ASV_345	-39.4453	-9.46516	fun_ASV_345	fun	Fungi	Basidiomycota	Agaricomycetes	Cantharellales	Ceratobasidiaceae	Ceratobasidium	Unassigned	fun	0	0	0	0
fun_ASV_346	-11.8628	-9.39664	fun_ASV_346	fun	Fungi	Ascomycota	Eurotiomycetes	Eurotiales	Aspergillaceae	Unassigned	Unassigned	fun	3	0.260073	98.9827	3
fun_ASV_348	37.6255	20.8889	fun_ASV_348	fun	Fungi	Basidiomycota	Agaricomycetes	Cantharellales	Ceratobasidiaceae	Unassigned	Unassigned	fun	0	0	0	0
fun_ASV_349	26.4415	33.4665	fun_ASV_349	fun	Fungi	Unassigned	Unassigned	Unassigned	Unassigned	Unassigned	Unassigned	fun	0	0	0	0
fun_ASV_35	25.0364	27.6551	fun_ASV_35	fun	Fungi	Ascomycota	Pezizomycetes	Pezizales	Pyronemataceae	Unassigned	Unassigned	fun	0	0	0	0
fun_ASV_350	-36.3506	-17.2924	fun_ASV_350	fun	Fungi	Mortierellomycota	Mortierellomycetes	Mortierellales	Unassigned	Unassigned	Unassigned	fun	0	0	0	0
fun_ASV_351	13.8968	5.54785	fun_ASV_351	fun	Fungi	Ascomycota	Sordariomycetes	Microascales	Microascaceae	Acaulium	Acaulium_retardatum	fun	1	0.168646	0	1
fun_ASV_352	28.933	-39.9268	fun_ASV_352	fun	Fungi	Ascomycota	Leotiomycetes	Rhytismatales	Rhytismataceae	Hypoderma	Hypoderma_rubi	fun	0	0	0	0
fun_ASV_353	24.9939	31.5602	fun_ASV_353	fun	Fungi	Basidiomycota	Agaricomycetes	Tremellodendropsidales	Unassigned	Unassigned	Unassigned	fun	0	0	0	0
fun_ASV_354	42.3654	-24.761	fun_ASV_354	fun	Fungi	Ascomycota	Eurotiomycetes	Eurotiales	Aspergillaceae	Aspergillus	Aspergillus_caesiellus	fun	0	0	0	0
fun_ASV_357	27.0037	30.0921	fun_ASV_357	fun	Fungi	Ascomycota	Sordariomycetes	Hypocreales	Clavicipitaceae	Unassigned	Unassigned	fun	0	0	0	0
fun_ASV_358	38.8281	17.0322	fun_ASV_358	fun	Fungi	Unassigned	Unassigned	Unassigned	Unassigned	Unassigned	Unassigned	fun	0	0	0	0
fun_ASV_359	31.9667	-36.2917	fun_ASV_359	fun	Fungi	Unassigned	Unassigned	Unassigned	Unassigned	Unassigned	Unassigned	fun	0	0	0	0
fun_ASV_36	29.0094	-27.8743	fun_ASV_36	fun	Fungi	Ascomycota	Lecanoromycetes	Peltigerales	Pannariaceae	Unassigned	Unassigned	fun	0	0	0	0
fun_ASV_360	5.1655	-22.068	fun_ASV_360	fun	Fungi	Ascomycota	Sordariomycetes	Glomerellales	Plectosphaerellaceae	Acrostalagmus	Acrostalagmus_luteoalbus	fun	1	1	0	1
fun_ASV_361	-41.0198	-11.5001	fun_ASV_361	fun	Fungi	Unassigned	Unassigned	Unassigned	Unassigned	Unassigned	Unassigned	fun	0	0	0	0
fun_ASV_362	-39.0665	8.90158	fun_ASV_362	fun	Fungi	Ascomycota	Sordariomycetes	Sordariales	Podosporaceae	Podospora	Podospora_minicauda	fun	0	0	0	0
fun_ASV_365	43.8589	-6.91963	fun_ASV_365	fun	Fungi	Ascomycota	Eurotiomycetes	Chaetothyriales	Herpotrichiellaceae	Cladophialophora	Unassigned	fun	0	0	0	0
fun_ASV_368	36.1291	-32.4861	fun_ASV_368	fun	Fungi	Unassigned	Unassigned	Unassigned	Unassigned	Unassigned	Unassigned	fun	0	0	0	0
fun_ASV_37	19.7467	29.9499	fun_ASV_37	fun	Fungi	Ascomycota	Pezizomycetes	Pezizales	Pezizaceae	Peziza	Unassigned	fun	0	0	0	0
fun_ASV_371	-36.2747	13.6889	fun_ASV_371	fun	Fungi	Basidiomycota	Agaricomycetes	Agaricales	Hymenogastraceae	Hymenogaster	Unassigned	fun	0	0	0	0
fun_ASV_372	33.0421	-33.585	fun_ASV_372	fun	Fungi	Ascomycota	Sordariomycetes	Sordariales	Podosporaceae	Cladorrhinum	Cladorrhinum_foecundissimum	fun	0	0	0	0
fun_ASV_373	42.2793	15.1503	fun_ASV_373	fun	Fungi	Ascomycota	Sordariomycetes	Hypocreales	Hypocreales_fam_Incertae_sedis	Acremonium	Unassigned	fun	0	0	0	0
fun_ASV_374	42.6194	-18.9842	fun_ASV_374	fun	Fungi	Ascomycota	Lecanoromycetes	Lecanorales	Unassigned	Unassigned	Unassigned	fun	0	0	0	0
fun_ASV_375	-27.3342	-35.3383	fun_ASV_375	fun	Fungi	Ascomycota	Eurotiomycetes	Eurotiales	Aspergillaceae	Aspergillus	Aspergillus_caninus	fun	0	0	0	0
fun_ASV_378	13.457	9.68455	fun_ASV_378	fun	Fungi	Ascomycota	Sordariomycetes	Hypocreales	Unassigned	Unassigned	Unassigned	fun	2	1	1	2
fun_ASV_379	0.811579	21.5551	fun_ASV_379	fun	Fungi	Ascomycota	Sordariomycetes	Sordariales	Chaetomiaceae	Unassigned	Unassigned	fun	1	1	0	1
fun_ASV_38	-8.26908	33.8393	fun_ASV_38	fun	Fungi	Ascomycota	Sordariomycetes	Diaporthales	Melanconidaceae	Melanconiella	Unassigned	fun	0	0	0	0
fun_ASV_381	0.635085	-48.7301	fun_ASV_381	fun	Fungi	Ascomycota	Unassigned	Unassigned	Unassigned	Unassigned	Unassigned	fun	0	0	0	0
fun_ASV_382	30.4502	31.3938	fun_ASV_382	fun	Fungi	Ascomycota	Eurotiomycetes	Chaetothyriales	Herpotrichiellaceae	Exophiala	Unassigned	fun	0	0	0	0
fun_ASV_383	16.4477	38.3277	fun_ASV_383	fun	Fungi	Ascomycota	Eurotiomycetes	Eurotiales	Aspergillaceae	Aspergillus	Aspergillus_caesiellus	fun	0	0	0	0
fun_ASV_384	43.1072	-13.8902	fun_ASV_384	fun	Fungi	Basidiomycota	Agaricomycetes	Russulales	Russulaceae	Russula	Unassigned	fun	0	0	0	0
fun_ASV_386	-16.7371	-44.4886	fun_ASV_386	fun	Fungi	Basidiomycota	Agaricomycetes	Polyporales	Ganodermataceae	Ganoderma	Ganoderma_ellipsoideum	fun	0	0	0	0
fun_ASV_387	15.1577	36.8705	fun_ASV_387	fun	Fungi	Basidiomycota	Tremellomycetes	Cystofilobasidiales	Mrakiaceae	Tausonia	Tausonia_pullulans	fun	0	0	0	0
fun_ASV_389	-36.2352	-26.5819	fun_ASV_389	fun	Fungi	Ascomycota	Eurotiomycetes	Verrucariales	Verrucariaceae	Unassigned	Unassigned	fun	0	0	0	0
fun_ASV_39	26.6982	-32.9612	fun_ASV_39	fun	Fungi	Mortierellomycota	Mortierellomycetes	Mortierellales	Mortierellaceae	Mortierella	Mortierella_globalpina	fun	0	0	0	0
fun_ASV_390	15.3764	41.307	fun_ASV_390	fun	Fungi	Ascomycota	Sordariomycetes	Chaetosphaeriales	Chaetosphaeriaceae	Thozetella	Thozetella_neonivea	fun	0	0	0	0
fun_ASV_392	45.3852	10.2524	fun_ASV_392	fun	Fungi	Ascomycota	Saccharomycetes	Saccharomycetales	Saccharomycopsidaceae	Saccharomycopsis	Saccharomycopsis_vini	fun	0	0	0	0
fun_ASV_393	-17.9548	-42.2639	fun_ASV_393	fun	Fungi	Mortierellomycota	Mortierellomycetes	Mortierellales	Mortierellaceae	Mortierella	Unassigned	fun	0	0	0	0
fun_ASV_394	30.1495	29.0539	fun_ASV_394	fun	Fungi	Ascomycota	Leotiomycetes	Helotiales	Unassigned	Unassigned	Unassigned	fun	0	0	0	0
fun_ASV_395	44.2727	-3.81448	fun_ASV_395	fun	Fungi	Ascomycota	Dothideomycetes	Pleosporales	Melanommataceae	Pleotrichocladium	Pleotrichocladium_opacum	fun	0	0	0	0
fun_ASV_397	41.4851	10.6959	fun_ASV_397	fun	Fungi	Ascomycota	Eurotiomycetes	Chaetothyriales	Herpotrichiellaceae	Coniosporium	Unassigned	fun	0	0	0	0
fun_ASV_398	8.20026	-47.6699	fun_ASV_398	fun	Fungi	Ascomycota	Sordariomycetes	Magnaporthales	Magnaporthaceae	Unassigned	Unassigned	fun	0	0	0	0
fun_ASV_399	-39.8087	-17.3964	fun_ASV_399	fun	Fungi	Unassigned	Unassigned	Unassigned	Unassigned	Unassigned	Unassigned	fun	0	0	0	0
fun_ASV_4	-35.8376	-2.9099	fun_ASV_4	fun	Fungi	Unassigned	Unassigned	Unassigned	Unassigned	Unassigned	Unassigned	fun	0	0	0	0
fun_ASV_40	38.7817	-18.918	fun_ASV_40	fun	Fungi	Ascomycota	Eurotiomycetes	Eurotiales	Aspergillaceae	Penicillium	Penicillium_aotearoae	fun	0	0	0	0
fun_ASV_400	-4.58242	42.3401	fun_ASV_400	fun	Fungi	Rozellomycota	Unassigned	Unassigned	Unassigned	Unassigned	Unassigned	fun	0	0	0	0
fun_ASV_401	-33.2511	17.6164	fun_ASV_401	fun	Fungi	Ascomycota	Dothideomycetes	Pleosporales	Didymellaceae	Didymella	Didymella_combreti	fun	0	0	0	0
fun_ASV_403	-44.25	3.18578	fun_ASV_403	fun	Fungi	Ascomycota	Eurotiomycetes	Chaetothyriales	Herpotrichiellaceae	Unassigned	Unassigned	fun	0	0	0	0
fun_ASV_404	-41.3656	-8.09463	fun_ASV_404	fun	Fungi	Mortierellomycota	Mortierellomycetes	Mortierellales	Mortierellaceae	Mortierella	Unassigned	fun	0	0	0	0
fun_ASV_405	45.2834	-8.83865	fun_ASV_405	fun	Fungi	Mortierellomycota	Mortierellomycetes	Mortierellales	Mortierellaceae	Mortierella	Unassigned	fun	0	0	0	0
fun_ASV_407	26.5277	-38.6478	fun_ASV_407	fun	Fungi	Ascomycota	Sordariomycetes	Hypocreales	Bionectriaceae	Unassigned	Unassigned	fun	0	0	0	0
fun_ASV_408	-11.2338	-46.1001	fun_ASV_408	fun	Fungi	Unassigned	Unassigned	Unassigned	Unassigned	Unassigned	Unassigned	fun	0	0	0	0
fun_ASV_409	24.3124	-6.71859	fun_ASV_409	fun	Fungi	Aphelidiomycota	Aphelidiomycetes	GS16	Unassigned	Unassigned	Unassigned	fun	1	1	0	1
fun_ASV_41	12.6086	2.6557	fun_ASV_41	fun	Fungi	Unassigned	Unassigned	Unassigned	Unassigned	Unassigned	Unassigned	fun	4	0.250883	604.262	4
fun_ASV_410	20.1763	-8.74965	fun_ASV_410	fun	Fungi	Ascomycota	Pezizomycetes	Pezizales	Pyronemataceae	Unassigned	Unassigned	fun	1	0.666667	0	1
fun_ASV_413	-33.6612	-30.0964	fun_ASV_413	fun	Fungi	Ascomycota	Sordariomycetes	Magnaporthales	Unassigned	Unassigned	Unassigned	fun	0	0	0	0
fun_ASV_414	43.6327	-15.6862	fun_ASV_414	fun	Fungi	Ascomycota	Sordariomycetes	Hypocreales	Nectriaceae	Ilyonectria	Ilyonectria_robusta	fun	0	0	0	0
fun_ASV_415	-33.0083	21.5434	fun_ASV_415	fun	Fungi	Aphelidiomycota	Aphelidiomycetes	Unassigned	Unassigned	Unassigned	Unassigned	fun	0	0	0	0
fun_ASV_416	-14.397	-43.6795	fun_ASV_416	fun	Fungi	Basidiomycota	Agaricomycetes	Agaricales	Hydnangiaceae	Laccaria	Laccaria_populina	fun	0	0	0	0
fun_ASV_417	27.9581	-3.94969	fun_ASV_417	fun	Fungi	Ascomycota	Sordariomycetes	Chaetosphaeriales	Chaetosphaeriaceae	Codinaea	Codinaea_acaciae	fun	1	1	0	1
fun_ASV_418	-32.5169	19.6809	fun_ASV_418	fun	Fungi	Ascomycota	Dothideomycetes	Pleosporales	Phaeosphaeriaceae	Neosetophoma	Neosetophoma_guiyangensis	fun	0	0	0	0
fun_ASV_419	38.7806	-28.5687	fun_ASV_419	fun	Fungi	Ascomycota	Eurotiomycetes	Chaetothyriales	Herpotrichiellaceae	Unassigned	Unassigned	fun	0	0	0	0
fun_ASV_42	-32.7269	12.4464	fun_ASV_42	fun	Fungi	Unassigned	Unassigned	Unassigned	Unassigned	Unassigned	Unassigned	fun	0	0	0	0
fun_ASV_420	-42.0286	5.46866	fun_ASV_420	fun	Fungi	Ascomycota	Sordariomycetes	Sordariales	Chaetomiaceae	Unassigned	Unassigned	fun	0	0	0	0
fun_ASV_421	-6.34272	39.8194	fun_ASV_421	fun	Fungi	Ascomycota	Sordariomycetes	Hypocreales	Unassigned	Unassigned	Unassigned	fun	0	0	0	0
fun_ASV_424	-4.63078	-48.7486	fun_ASV_424	fun	Fungi	Ascomycota	Orbiliomycetes	Orbiliales	Unassigned	Unassigned	Unassigned	fun	0	0	0	0
fun_ASV_426	4.52475	40.1305	fun_ASV_426	fun	Fungi	Mortierellomycota	Mortierellomycetes	Mortierellales	Mortierellaceae	Mortierella	Unassigned	fun	0	0	0	0
fun_ASV_427	3.86167	-46.834	fun_ASV_427	fun	Fungi	Ascomycota	Eurotiomycetes	Chaetothyriales	Unassigned	Unassigned	Unassigned	fun	0	0	0	0
fun_ASV_428	-34.5406	23.7957	fun_ASV_428	fun	Fungi	Ascomycota	Sordariomycetes	Hypocreales	Unassigned	Unassigned	Unassigned	fun	0	0	0	0
fun_ASV_429	10.7005	39.3983	fun_ASV_429	fun	Fungi	Unassigned	Unassigned	Unassigned	Unassigned	Unassigned	Unassigned	fun	0	0	0	0
fun_ASV_43	-21.631	26.7433	fun_ASV_43	fun	Fungi	Ascomycota	Sordariomycetes	Magnaporthales	Magnaporthaceae	Mycoleptodiscus	Mycoleptodiscus_terrestris	fun	0	0	0	0
fun_ASV_430	6.5145	39.0603	fun_ASV_430	fun	Fungi	Ascomycota	Sordariomycetes	Hypocreales	Nectriaceae	Mariannaea	Mariannaea_punicea	fun	0	0	0	0
fun_ASV_431	-10.5845	-0.384692	fun_ASV_431	fun	Fungi	Ascomycota	Sordariomycetes	Sordariales	Lasiosphaeriaceae	Unassigned	Unassigned	fun	1	0.179747	0	1
fun_ASV_432	-24.3675	32.4174	fun_ASV_432	fun	Fungi	Ascomycota	Pezizomycetes	Pezizales	Pezizaceae	Unassigned	Unassigned	fun	0	0	0	0
fun_ASV_433	31.6614	29.3539	fun_ASV_433	fun	Fungi	Ascomycota	Dothideomycetes	Botryosphaeriales	Botryosphaeriaceae	Lasiodiplodia	Lasiodiplodia_acaciae	fun	0	0	0	0
fun_ASV_437	-1.98941	-51.1476	fun_ASV_437	fun	Fungi	Ascomycota	Eurotiomycetes	Chaetothyriales	Strelitzianaceae	Strelitziana	Strelitziana_albiziae	fun	0	0	0	0
fun_ASV_438	-35.662	-23.8879	fun_ASV_438	fun	Fungi	Ascomycota	Eurotiomycetes	Chaetothyriales	Unassigned	Unassigned	Unassigned	fun	0	0	0	0
fun_ASV_439	-9.13286	41.5046	fun_ASV_439	fun	Fungi	Unassigned	Unassigned	Unassigned	Unassigned	Unassigned	Unassigned	fun	0	0	0	0
fun_ASV_44	-3.58688	-41.1961	fun_ASV_44	fun	Fungi	Ascomycota	Sordariomycetes	Hypocreales	Nectriaceae	Gliocladiopsis	Gliocladiopsis_elghollii	fun	0	0	0	0
fun_ASV_440	44.7954	13.5477	fun_ASV_440	fun	Fungi	Ascomycota	Leotiomycetes	Helotiales	Unassigned	Unassigned	Unassigned	fun	0	0	0	0
fun_ASV_441	46.0022	-14.2821	fun_ASV_441	fun	Fungi	Ascomycota	Dothideomycetes	Dothideomycetes_ord_Incertae_sedis	Dothideomycetes_fam_Incertae_sedis	Pseudoarthrographis	Unassigned	fun	0	0	0	0
fun_ASV_442	14.0295	-6.8037	fun_ASV_442	fun	Fungi	Ascomycota	Sordariomycetes	Hypocreales	Hypocreales_fam_Incertae_sedis	Acremonium	Acremonium_tubakii	fun	2	0.571429	3	2
fun_ASV_443	-39.7204	6.40375	fun_ASV_443	fun	Fungi	Ascomycota	Eurotiomycetes	Eurotiales	Aspergillaceae	Penicillium	Unassigned	fun	0	0	0	0
fun_ASV_444	-19.597	0.284321	fun_ASV_444	fun	Fungi	Unassigned	Unassigned	Unassigned	Unassigned	Unassigned	Unassigned	fun	1	1	0	1
fun_ASV_445	-17.9428	2.78446	fun_ASV_445	fun	Fungi	Mucoromycota	Unassigned	Unassigned	Unassigned	Unassigned	Unassigned	fun	1	1	0	1
fun_ASV_446	6.43401	-46.6108	fun_ASV_446	fun	Fungi	Ascomycota	Sordariomycetes	Hypocreales	Hypocreaceae	Trichoderma	Trichoderma_reesei	fun	0	0	0	0
fun_ASV_447	19.0736	-16.3514	fun_ASV_447	fun	Fungi	Rozellomycota	Rozellomycotina_cls_Incertae_sedis	GS08	Unassigned	Unassigned	Unassigned	fun	1	1	0	1
fun_ASV_448	-34.7205	19.0557	fun_ASV_448	fun	Fungi	Zoopagomycota	Zoopagomycetes	Zoopagales	Piptocephalidaceae	Syncephalis	Unassigned	fun	0	0	0	0
fun_ASV_449	-42.5747	-5.43843	fun_ASV_449	fun	Fungi	Ascomycota	Lecanoromycetes	Trapeliales	Phlyctidaceae	Phlyctis	Phlyctis_speirea	fun	0	0	0	0
fun_ASV_450	40.5892	17.255	fun_ASV_450	fun	Fungi	Ascomycota	Dothideomycetes	Dothideomycetes_ord_Incertae_sedis	Dothideomycetes_fam_Incertae_sedis	Austropleospora	Austropleospora_ochracea	fun	0	0	0	0
fun_ASV_451	21.8146	36.8924	fun_ASV_451	fun	Fungi	Ascomycota	Sordariomycetes	Glomerellales	Plectosphaerellaceae	Plectosphaerella	Unassigned	fun	0	0	0	0
fun_ASV_452	-13.1629	38.4486	fun_ASV_452	fun	Fungi	Ascomycota	Orbiliomycetes	Orbiliales	Orbiliaceae	Unassigned	Unassigned	fun	0	0	0	0
fun_ASV_454	-18.5367	36.9555	fun_ASV_454	fun	Fungi	Rozellomycota	Unassigned	Unassigned	Unassigned	Unassigned	Unassigned	fun	0	0	0	0
fun_ASV_456	34.0674	-36.1489	fun_ASV_456	fun	Fungi	Chytridiomycota	Rhizophydiomycetes	Rhizophydiales	Unassigned	Unassigned	Unassigned	fun	0	0	0	0
fun_ASV_457	-37.9535	15.6506	fun_ASV_457	fun	Fungi	Mortierellomycota	Mortierellomycetes	Mortierellales	Mortierellaceae	Mortierella	Unassigned	fun	0	0	0	0
fun_ASV_458	44.8211	-22.431	fun_ASV_458	fun	Fungi	Ascomycota	Eurotiomycetes	Chaetothyriales	Herpotrichiellaceae	Phialophora	Phialophora_chrysanthemi	fun	0	0	0	0
fun_ASV_46	-26.6852	-28.2519	fun_ASV_46	fun	Fungi	Ascomycota	Sordariomycetes	Glomerellales	Plectosphaerellaceae	Plectosphaerella	Plectosphaerella_slobbergiarum	fun	0	0	0	0
fun_ASV_460	-42.4908	-3.08032	fun_ASV_460	fun	Fungi	Zoopagomycota	Zoopagomycetes	Zoopagales	Piptocephalidaceae	Syncephalis	Unassigned	fun	0	0	0	0
fun_ASV_461	47.237	-19.9309	fun_ASV_461	fun	Fungi	Unassigned	Unassigned	Unassigned	Unassigned	Unassigned	Unassigned	fun	0	0	0	0
fun_ASV_463	-42.2804	-0.506901	fun_ASV_463	fun	Fungi	Ascomycota	Xylonomycetes	Symbiotaphrinales	Symbiotaphrinaceae	Symbiotaphrina	Symbiotaphrina_buchneri	fun	0	0	0	0
fun_ASV_465	-13.693	-4.2557	fun_ASV_465	fun	Fungi	Chytridiomycota	Unassigned	Unassigned	Unassigned	Unassigned	Unassigned	fun	1	0.179747	0	1
fun_ASV_467	39.337	-25.7484	fun_ASV_467	fun	Fungi	Unassigned	Unassigned	Unassigned	Unassigned	Unassigned	Unassigned	fun	0	0	0	0
fun_ASV_468	25.0137	35.6069	fun_ASV_468	fun	Fungi	Rozellomycota	Unassigned	Unassigned	Unassigned	Unassigned	Unassigned	fun	0	0	0	0
fun_ASV_469	-35.9994	-19.1424	fun_ASV_469	fun	Fungi	Ascomycota	Unassigned	Unassigned	Unassigned	Unassigned	Unassigned	fun	0	0	0	0
fun_ASV_473	16.5963	-46.6505	fun_ASV_473	fun	Fungi	Ascomycota	Sordariomycetes	Hypocreales	Bionectriaceae	Gliomastix	Gliomastix_tumulicola	fun	0	0	0	0
fun_ASV_474	-13.779	0.98725	fun_ASV_474	fun	Fungi	Ascomycota	Dothideomycetes	Pleosporales	Phaeosphaeriaceae	Phaeosphaeria	Phaeosphaeria_ampeli	fun	2	0.185379	16.8956	2
fun_ASV_475	-7.20644	-0.496633	fun_ASV_475	fun	Fungi	Mortierellomycota	Mortierellomycetes	Mortierellales	Mortierellaceae	Mortierella	Unassigned	fun	3	0.155361	70.5	3
fun_ASV_477	43.1249	13.2752	fun_ASV_477	fun	Fungi	Ascomycota	Unassigned	Unassigned	Unassigned	Unassigned	Unassigned	fun	0	0	0	0
fun_ASV_478	-3.79032	-22.2631	fun_ASV_478	fun	Fungi	Ascomycota	Dothideomycetes	Unassigned	Unassigned	Unassigned	Unassigned	fun	1	0.666667	0	1
fun_ASV_479	-40.9192	-15.6676	fun_ASV_479	fun	Fungi	Ascomycota	Dothideomycetes	Pleosporales	Periconiaceae	Periconia	Unassigned	fun	0	0	0	0
fun_ASV_48	38.3109	-15.6898	fun_ASV_48	fun	Fungi	Ascomycota	Dothideomycetes	Pleosporales	Didymellaceae	Pseudoascochyta	Pseudoascochyta_novae-zelandiae	fun	0	0	0	0
fun_ASV_482	47.6926	-2.15381	fun_ASV_482	fun	Fungi	Ascomycota	Leotiomycetes	Helotiales	Dermateaceae	Pezicula	Pezicula_diversispora	fun	0	0	0	0
fun_ASV_483	15.5387	0.619353	fun_ASV_483	fun	Fungi	Unassigned	Unassigned	Unassigned	Unassigned	Unassigned	Unassigned	fun	2	0.170264	70	2
fun_ASV_484	42.9159	-21.2214	fun_ASV_484	fun	Fungi	Ascomycota	Sordariomycetes	Hypocreales	Nectriaceae	Thelonectria	Thelonectria_rubi	fun	0	0	0	0
fun_ASV_485	47.7962	2.55975	fun_ASV_485	fun	Fungi	Ascomycota	Unassigned	Unassigned	Unassigned	Unassigned	Unassigned	fun	0	0	0	0
fun_ASV_486	11.8414	40.9504	fun_ASV_486	fun	Fungi	Ascomycota	Dothideomycetes	Pleosporales	Lentitheciaceae	Poaceascoma	Unassigned	fun	0	0	0	0
fun_ASV_487	19.3006	39.1809	fun_ASV_487	fun	Fungi	Ascomycota	Sordariomycetes	Atractosporales	Atractosporaceae	Unassigned	Unassigned	fun	0	0	0	0
fun_ASV_488	-14.2114	-46.0659	fun_ASV_488	fun	Fungi	Unassigned	Unassigned	Unassigned	Unassigned	Unassigned	Unassigned	fun	0	0	0	0
fun_ASV_489	-15.5617	39.6206	fun_ASV_489	fun	Fungi	Ascomycota	Laboulbeniomycetes	Pyxidiophorales	Unassigned	Unassigned	Unassigned	fun	0	0	0	0
fun_ASV_49	-31.9699	-18.1656	fun_ASV_49	fun	Fungi	Ascomycota	Pezizomycetes	Pezizales	Pyronemataceae	Unassigned	Unassigned	fun	0	0	0	0
fun_ASV_490	-32.7176	-32.4226	fun_ASV_490	fun	Fungi	Unassigned	Unassigned	Unassigned	Unassigned	Unassigned	Unassigned	fun	0	0	0	0
fun_ASV_492	46.7673	6.55185	fun_ASV_492	fun	Fungi	Unassigned	Unassigned	Unassigned	Unassigned	Unassigned	Unassigned	fun	0	0	0	0
fun_ASV_493	13.5887	-47.7183	fun_ASV_493	fun	Fungi	Basidiomycota	Agaricomycetes	Thelephorales	Thelephoraceae	Tomentella	Unassigned	fun	0	0	0	0
fun_ASV_495	26.099	-41.3945	fun_ASV_495	fun	Fungi	Ascomycota	Eurotiomycetes	Chaetothyriales	Herpotrichiellaceae	Coniosporium	Unassigned	fun	0	0	0	0
fun_ASV_496	39.5318	19.9948	fun_ASV_496	fun	Fungi	Ascomycota	Eurotiomycetes	Eurotiales	Aspergillaceae	Penicillium	Unassigned	fun	0	0	0	0
fun_ASV_497	41.9151	19.2063	fun_ASV_497	fun	Fungi	Ascomycota	Eurotiomycetes	Eurotiales	Aspergillaceae	Aspergillus	Aspergillus_aculeatus	fun	0	0	0	0
fun_ASV_499	-2.09219	42.3066	fun_ASV_499	fun	Fungi	Chytridiomycota	GS13	Unassigned	Unassigned	Unassigned	Unassigned	fun	0	0	0	0
fun_ASV_5	32.3552	18.8268	fun_ASV_5	fun	Fungi	Basidiomycota	Tremellomycetes	Filobasidiales	Piskurozymaceae	Solicoccozyma	Solicoccozyma_terricola	fun	0	0	0	0
fun_ASV_50	39.0237	4.6797	fun_ASV_50	fun	Fungi	Ascomycota	Sordariomycetes	Sordariales	Chaetomiaceae	Chaetomium	Unassigned	fun	0	0	0	0
fun_ASV_502	38.253	25.6071	fun_ASV_502	fun	Fungi	Basidiomycota	Agaricomycetes	Auriculariales	Auriculariaceae	Auricularia	Unassigned	fun	0	0	0	0
fun_ASV_503	-18.8659	-46.4204	fun_ASV_503	fun	Fungi	Basidiomycota	Agaricomycetes	Russulales	Russulaceae	Russula	Russula_paravioleipes	fun	0	0	0	0
fun_ASV_505	13.2933	38.6454	fun_ASV_505	fun	Fungi	Ascomycota	Sordariomycetes	Glomerellales	Plectosphaerellaceae	Verticillium	Verticillium_biguttatum	fun	0	0	0	0
fun_ASV_506	47.8425	-12.0737	fun_ASV_506	fun	Fungi	Ascomycota	Sordariomycetes	Atractosporales	Conlariaceae	Conlarium	Conlarium_aquaticum	fun	0	0	0	0
fun_ASV_507	-16.3889	37.1842	fun_ASV_507	fun	Fungi	Ascomycota	Sordariomycetes	Hypocreales	Hypocreaceae	Trichoderma	Trichoderma_phyllostachydis	fun	0	0	0	0
fun_ASV_508	-8.04148	-47.6291	fun_ASV_508	fun	Fungi	Ascomycota	Leotiomycetes	Helotiales	Unassigned	Unassigned	Unassigned	fun	0	0	0	0
fun_ASV_509	-41.0383	18.0046	fun_ASV_509	fun	Fungi	Unassigned	Unassigned	Unassigned	Unassigned	Unassigned	Unassigned	fun	0	0	0	0
fun_ASV_51	22.924	30.1752	fun_ASV_51	fun	Fungi	Unassigned	Unassigned	Unassigned	Unassigned	Unassigned	Unassigned	fun	0	0	0	0
fun_ASV_510	46.8111	-10.0119	fun_ASV_510	fun	Fungi	Ascomycota	Sareomycetes	Sareales	Unassigned	Unassigned	Unassigned	fun	0	0	0	0
fun_ASV_511	12.1896	-45.559	fun_ASV_511	fun	Fungi	Ascomycota	Pezizomycotina_cls_Incertae_sedis	Unassigned	Unassigned	Unassigned	Unassigned	fun	0	0	0	0
fun_ASV_513	-30.3695	27.895	fun_ASV_513	fun	Fungi	Ascomycota	Lecanoromycetes	Trapeliales	Phlyctidaceae	Phlyctis	Phlyctis_speirea	fun	0	0	0	0
fun_ASV_514	43.8544	17.4098	fun_ASV_514	fun	Fungi	Rozellomycota	Unassigned	Unassigned	Unassigned	Unassigned	Unassigned	fun	0	0	0	0
fun_ASV_516	32.9777	30.6192	fun_ASV_516	fun	Fungi	Basidiomycota	Agaricomycetes	Agaricales	Entolomataceae	Clitopilus	Unassigned	fun	0	0	0	0
fun_ASV_518	-36.2019	16.7337	fun_ASV_518	fun	Fungi	Ascomycota	Unassigned	Unassigned	Unassigned	Unassigned	Unassigned	fun	0	0	0	0
fun_ASV_520	35.7988	-29.318	fun_ASV_520	fun	Fungi	Ascomycota	Sordariomycetes	Hypocreales	Clavicipitaceae	Metarhizium	Metarhizium_anisopliae	fun	0	0	0	0
fun_ASV_521	-36.9662	21.442	fun_ASV_521	fun	Fungi	Basidiomycota	Tremellomycetes	Filobasidiales	Piskurozymaceae	Solicoccozyma	Solicoccozyma_terricola	fun	0	0	0	0
fun_ASV_527	13.6096	-22.7733	fun_ASV_527	fun	Fungi	Rozellomycota	Rozellomycotina_cls_Incertae_sedis	GS08	Unassigned	Unassigned	Unassigned	fun	1	1	0	1
fun_ASV_528	5.36403	-26.662	fun_ASV_528	fun	Fungi	Rozellomycota	Unassigned	Unassigned	Unassigned	Unassigned	Unassigned	fun	1	1	0	1
fun_ASV_529	3.73293	-50.3083	fun_ASV_529	fun	Fungi	Ascomycota	Lecanoromycetes	Trapeliales	Phlyctidaceae	Phlyctis	Phlyctis_speirea	fun	0	0	0	0
fun_ASV_53	-31.6734	-22.8165	fun_ASV_53	fun	Fungi	Ascomycota	Eurotiomycetes	Eurotiales	Aspergillaceae	Aspergillus	Aspergillus_niger	fun	0	0	0	0
fun_ASV_533	3.02227	42.7014	fun_ASV_533	fun	Fungi	Chytridiomycota	Rhizophydiomycetes	Rhizophydiales	Unassigned	Unassigned	Unassigned	fun	0	0	0	0
fun_ASV_534	-44.6143	-3.57303	fun_ASV_534	fun	Fungi	Ascomycota	Sordariomycetes	Xylariales	Unassigned	Unassigned	Unassigned	fun	0	0	0	0
fun_ASV_535	-19.015	35.069	fun_ASV_535	fun	Fungi	Rozellomycota	Rozellomycotina_cls_Incertae_sedis	GS11	Unassigned	Unassigned	Unassigned	fun	0	0	0	0
fun_ASV_537	39.3454	18.2922	fun_ASV_537	fun	Fungi	Basidiomycota	Agaricomycetes	Thelephorales	Thelephoraceae	Tomentella	Unassigned	fun	0	0	0	0
fun_ASV_54	-15.7809	30.2553	fun_ASV_54	fun	Fungi	Unassigned	Unassigned	Unassigned	Unassigned	Unassigned	Unassigned	fun	0	0	0	0
fun_ASV_540	-28.2121	-38.159	fun_ASV_540	fun	Fungi	Ascomycota	Unassigned	Unassigned	Unassigned	Unassigned	Unassigned	fun	0	0	0	0
fun_ASV_541	-40.344	15.5271	fun_ASV_541	fun	Fungi	Ascomycota	Leotiomycetes	Helotiales	Unassigned	Unassigned	Unassigned	fun	0	0	0	0
fun_ASV_542	-41.9135	8.28726	fun_ASV_542	fun	Fungi	Ascomycota	Eurotiomycetes	Chaetothyriales	Herpotrichiellaceae	Rhinocladiella	Unassigned	fun	0	0	0	0
fun_ASV_547	35.8911	-35.0964	fun_ASV_547	fun	Fungi	Unassigned	Unassigned	Unassigned	Unassigned	Unassigned	Unassigned	fun	0	0	0	0
fun_ASV_55	-33.1482	-15.912	fun_ASV_55	fun	Fungi	Ascomycota	Sordariomycetes	Hypocreales	Hypocreaceae	Trichoderma	Unassigned	fun	0	0	0	0
fun_ASV_553	-31.7628	25.7212	fun_ASV_553	fun	Fungi	Unassigned	Unassigned	Unassigned	Unassigned	Unassigned	Unassigned	fun	0	0	0	0
fun_ASV_555	6.60732	-49.6266	fun_ASV_555	fun	Fungi	Ascomycota	Sordariomycetes	Xylariales	Amphisphaeriaceae	Monochaetia	Monochaetia_junipericola	fun	0	0	0	0
fun_ASV_558	-10.6162	-48.9077	fun_ASV_558	fun	Fungi	Unassigned	Unassigned	Unassigned	Unassigned	Unassigned	Unassigned	fun	0	0	0	0
fun_ASV_559	-38.5008	18.4306	fun_ASV_559	fun	Fungi	Ascomycota	Dothideomycetes	Pleosporales	Teichosporaceae	Teichospora	Teichospora_quercus	fun	0	0	0	0
fun_ASV_56	-2.25957	9.65662	fun_ASV_56	fun	Fungi	Basidiomycota	Agaricomycetes	Cantharellales	Ceratobasidiaceae	Ceratobasidium	Unassigned	fun	1	0.388889	0	1
fun_ASV_562	7.37146	-23.6305	fun_ASV_562	fun	Fungi	Ascomycota	Unassigned	Unassigned	Unassigned	Unassigned	Unassigned	fun	1	1	0	1
fun_ASV_563	39.1098	22.863	fun_ASV_563	fun	Fungi	Ascomycota	Eurotiomycetes	Eurotiales	Aspergillaceae	Talaromyces	Unassigned	fun	0	0	0	0
fun_ASV_564	-5.41987	16.3606	fun_ASV_564	fun	Fungi	Ascomycota	Sordariomycetes	Hypocreales	Hypocreales_fam_Incertae_sedis	Acremonium	Acremonium_dichromosporum	fun	1	1	0	1
fun_ASV_566	38.7335	-32.7819	fun_ASV_566	fun	Fungi	Basidiomycota	Agaricomycetes	Boletales	Sclerodermataceae	Scleroderma	Unassigned	fun	0	0	0	0
fun_ASV_568	19.147	-46.3128	fun_ASV_568	fun	Fungi	Unassigned	Unassigned	Unassigned	Unassigned	Unassigned	Unassigned	fun	0	0	0	0
fun_ASV_57	19.9794	5.26504	fun_ASV_57	fun	Fungi	Ascomycota	Sordariomycetes	Hypocreales	Nectriaceae	Thelonectria	Thelonectria_blackeriella	fun	1	1	0	1
fun_ASV_570	47.7074	-7.84138	fun_ASV_570	fun	Fungi	Ascomycota	Orbiliomycetes	Orbiliales	Orbiliaceae	Dactylaria	Unassigned	fun	0	0	0	0
fun_ASV_577	-29.483	24.509	fun_ASV_577	fun	Fungi	Ascomycota	Leotiomycetes	Helotiales	Helotiaceae	Scytalidium	Scytalidium_indonesiacum	fun	0	0	0	0
fun_ASV_58	40.5489	-11.2484	fun_ASV_58	fun	Fungi	Ascomycota	Lecanoromycetes	Lecanorales	Ramalinaceae	Unassigned	Unassigned	fun	0	0	0	0
fun_ASV_580	-31.7488	-30.3272	fun_ASV_580	fun	Fungi	Unassigned	Unassigned	Unassigned	Unassigned	Unassigned	Unassigned	fun	0	0	0	0
fun_ASV_581	0.0395851	43.7634	fun_ASV_581	fun	Fungi	Ascomycota	Leotiomycetes	Helotiales	Leotiaceae	Unassigned	Unassigned	fun	0	0	0	0
fun_ASV_582	-45.3834	-6.89978	fun_ASV_582	fun	Fungi	Ascomycota	Sordariomycetes	Sordariales	Chaetomiaceae	Unassigned	Unassigned	fun	0	0	0	0
fun_ASV_583	41.9263	-28.2099	fun_ASV_583	fun	Fungi	Ascomycota	Pezizomycetes	Pezizales	Ascodesmidaceae	Ascodesmis	Ascodesmis_rosicola	fun	0	0	0	0
fun_ASV_584	24.9627	38.3678	fun_ASV_584	fun	Fungi	Unassigned	Unassigned	Unassigned	Unassigned	Unassigned	Unassigned	fun	0	0	0	0
fun_ASV_585	-11.0867	-10.7284	fun_ASV_585	fun	Fungi	Ascomycota	Sordariomycetes	Sordariales	Sordariales_fam_Incertae_sedis	Staphylotrichum	Staphylotrichum_coccosporum	fun	6	0.285141	379.187	6
fun_ASV_586	-2.00528	-46.6201	fun_ASV_586	fun	Fungi	Zoopagomycota	Zoopagomycetes	Zoopagales	Piptocephalidaceae	Syncephalis	Unassigned	fun	0	0	0	0
fun_ASV_590	-42.4406	-13.8244	fun_ASV_590	fun	Fungi	Ascomycota	Eurotiomycetes	Chaetothyriales	Trichomeriaceae	Knufia	Unassigned	fun	0	0	0	0
fun_ASV_598	-1.10096	41.056	fun_ASV_598	fun	Fungi	Ascomycota	Eurotiomycetes	Unassigned	Unassigned	Unassigned	Unassigned	fun	0	0	0	0
fun_ASV_6	-3.0068	32.5228	fun_ASV_6	fun	Fungi	Ascomycota	Unassigned	Unassigned	Unassigned	Unassigned	Unassigned	fun	0	0	0	0
fun_ASV_60	32.6638	-29.8816	fun_ASV_60	fun	Fungi	Mortierellomycota	Mortierellomycetes	Mortierellales	Mortierellaceae	Mortierella	Unassigned	fun	0	0	0	0
fun_ASV_600	23.4021	-4.34079	fun_ASV_600	fun	Fungi	Ascomycota	Leotiomycetes	Helotiales	Unassigned	Unassigned	Unassigned	fun	1	1	0	1
fun_ASV_605	49.2251	-9.97834	fun_ASV_605	fun	Fungi	Ascomycota	Dothideomycetes	Capnodiales	Unassigned	Unassigned	Unassigned	fun	0	0	0	0
fun_ASV_606	-31.5972	-38.1367	fun_ASV_606	fun	Fungi	Ascomycota	Sordariomycetes	Hypocreales	Hypocreaceae	Trichoderma	Trichoderma_reesei	fun	0	0	0	0
fun_ASV_61	-8.72058	1.04376	fun_ASV_61	fun	Fungi	Ascomycota	Sordariomycetes	Hypocreales	Hypocreaceae	Trichoderma	Trichoderma_yunnanense	fun	6	0.218462	356.229	6
fun_ASV_620	10.0488	41.6556	fun_ASV_620	fun	Fungi	Glomeromycota	Glomeromycetes	Glomerales	Unassigned	Unassigned	Unassigned	fun	0	0	0	0
fun_ASV_621	-19.6365	-43.6509	fun_ASV_621	fun	Fungi	Ascomycota	Eurotiomycetes	Chaetothyriales	Unassigned	Unassigned	Unassigned	fun	0	0	0	0
fun_ASV_622	-21.6387	36.4774	fun_ASV_622	fun	Fungi	Ascomycota	Lecanoromycetes	Lecanorales	Unassigned	Unassigned	Unassigned	fun	0	0	0	0
fun_ASV_628	8.64187	-13.5939	fun_ASV_628	fun	Fungi	Ascomycota	Sordariomycetes	Coniochaetales	Coniochaetaceae	Coniochaeta	Coniochaeta_fasciculata	fun	3	1	3	3
fun_ASV_629	-27.3193	33.8403	fun_ASV_629	fun	Fungi	Ascomycota	Unassigned	Unassigned	Unassigned	Unassigned	Unassigned	fun	0	0	0	0
fun_ASV_63	16.3261	7.76207	fun_ASV_63	fun	Fungi	Basidiomycota	Agaricomycetes	Russulales	Russulaceae	Russula	Unassigned	fun	1	1	0	1
fun_ASV_630	38.0186	-30.8014	fun_ASV_630	fun	Fungi	Ascomycota	Eurotiomycetes	Chaetothyriales	Herpotrichiellaceae	Capronia	Capronia_semiimmersa	fun	0	0	0	0
fun_ASV_632	-33.3237	-35.338	fun_ASV_632	fun	Fungi	Ascomycota	Leotiomycetes	Helotiales	Dermateaceae	Pezicula	Unassigned	fun	0	0	0	0
fun_ASV_633	-10.5334	13.7392	fun_ASV_633	fun	Fungi	Mucoromycota	Endogonomycetes	Unassigned	Unassigned	Unassigned	Unassigned	fun	2	0.375	5	2
fun_ASV_635	22.1786	39.9454	fun_ASV_635	fun	Fungi	Ascomycota	Sordariomycetes	Sordariales	Helminthosphaeriaceae	Endophragmiella	Unassigned	fun	0	0	0	0
fun_ASV_639	-27.9954	30.6339	fun_ASV_639	fun	Fungi	Ascomycota	Leotiomycetes	Helotiales	Dermateaceae	Pezicula	Pezicula_diversispora	fun	0	0	0	0
fun_ASV_64	2.25115	-41.1978	fun_ASV_64	fun	Fungi	Ascomycota	Dothideomycetes	Dothideomycetes_ord_Incertae_sedis	Dothideomycetes_fam_Incertae_sedis	Pseudoarthrographis	Unassigned	fun	0	0	0	0
fun_ASV_641	-7.41034	43.806	fun_ASV_641	fun	Fungi	Ascomycota	Eurotiomycetes	Chaetothyriales	Trichomeriaceae	Knufia	Knufia_tsunedae	fun	0	0	0	0
fun_ASV_642	-7.25454	-50.0129	fun_ASV_642	fun	Fungi	Ascomycota	Leotiomycetes	Helotiales	Myxotrichaceae	Oidiodendron	Oidiodendron_majus	fun	0	0	0	0
fun_ASV_644	-8.2877	39.7515	fun_ASV_644	fun	Fungi	Ascomycota	Eurotiomycetes	Eurotiales	Aspergillaceae	Penicillium	Penicillium_daleae	fun	0	0	0	0
fun_ASV_645	-37.112	-29.4029	fun_ASV_645	fun	Fungi	Ascomycota	Sordariomycetes	Atractosporales	Conlariaceae	Conlarium	Conlarium_aquaticum	fun	0	0	0	0
fun_ASV_646	5.31188	42.391	fun_ASV_646	fun	Fungi	Basidiomycota	Agaricomycetes	Sebacinales	Serendipitaceae	Serendipita	Unassigned	fun	0	0	0	0
fun_ASV_647	9.15365	-20.6231	fun_ASV_647	fun	Fungi	Ascomycota	Unassigned	Unassigned	Unassigned	Unassigned	Unassigned	fun	2	1	1	2
fun_ASV_65	37.4577	10.0354	fun_ASV_65	fun	Fungi	Unassigned	Unassigned	Unassigned	Unassigned	Unassigned	Unassigned	fun	0	0	0	0
fun_ASV_654	-42.7322	1.79755	fun_ASV_654	fun	Fungi	Basidiomycota	Agaricomycetes	Agaricales	Agaricaceae	Lepiota	Unassigned	fun	0	0	0	0
fun_ASV_658	20.5455	-44.5646	fun_ASV_658	fun	Fungi	Basidiomycota	Agaricomycetes	Agaricales	Hymenogastraceae	Hebeloma	Unassigned	fun	0	0	0	0
fun_ASV_659	-21.1329	-41.1964	fun_ASV_659	fun	Fungi	Ascomycota	Eurotiomycetes	Chaetothyriales	Herpotrichiellaceae	Veronaea	Unassigned	fun	0	0	0	0
fun_ASV_660	-34.9021	-28.9453	fun_ASV_660	fun	Fungi	Unassigned	Unassigned	Unassigned	Unassigned	Unassigned	Unassigned	fun	0	0	0	0
fun_ASV_662	45.2438	-17.628	fun_ASV_662	fun	Fungi	Ascomycota	Lecanoromycetes	Ostropales	Graphidaceae	Gomphillus	Gomphillus_calycioides	fun	0	0	0	0
fun_ASV_664	-7.14633	-9.73998	fun_ASV_664	fun	Fungi	Ascomycota	Lecanoromycetes	Trapeliales	Phlyctidaceae	Phlyctis	Phlyctis_speirea	fun	4	0.226837	99.4722	4
fun_ASV_67	-27.5586	21.008	fun_ASV_67	fun	Fungi	Ascomycota	Sordariomycetes	Myrmecridiales	Myrmecridiales_fam_Incertae_sedis	Atractospora	Unassigned	fun	0	0	0	0
fun_ASV_673	1.69066	-22.8672	fun_ASV_673	fun	Fungi	Ascomycota	Leotiomycetes	Helotiales	Unassigned	Unassigned	Unassigned	fun	1	1	0	1
fun_ASV_677	50.028	0.0214395	fun_ASV_677	fun	Fungi	Ascomycota	Eurotiomycetes	Eurotiales	Aspergillaceae	Penicillium	Penicillium_annulatum	fun	0	0	0	0
fun_ASV_680	-40.7812	10.506	fun_ASV_680	fun	Fungi	Ascomycota	Lecanoromycetes	Peltigerales	Pannariaceae	Pectenia	Unassigned	fun	0	0	0	0
fun_ASV_682	42.1211	22.1769	fun_ASV_682	fun	Fungi	Ascomycota	Sordariomycetes	Sordariales	Chaetomiaceae	Corynascella	Corynascella_humicola	fun	0	0	0	0
fun_ASV_683	-17.5029	-18.1984	fun_ASV_683	fun	Fungi	Ascomycota	Sordariomycetes	Sordariales	Sordariales_fam_Incertae_sedis	Staphylotrichum	Staphylotrichum_coccosporum	fun	1	1	0	1
fun_ASV_690	-40.124	-27.6665	fun_ASV_690	fun	Fungi	Chytridiomycota	GS13	Unassigned	Unassigned	Unassigned	Unassigned	fun	0	0	0	0
fun_ASV_693	24.9812	-43.5111	fun_ASV_693	fun	Fungi	Unassigned	Unassigned	Unassigned	Unassigned	Unassigned	Unassigned	fun	0	0	0	0
fun_ASV_7	-0.444262	33.1454	fun_ASV_7	fun	Fungi	Ascomycota	Leotiomycetes	Helotiales	Dermateaceae	Pezicula	Pezicula_rhizophila	fun	0	0	0	0
fun_ASV_70	9.13232	35.0498	fun_ASV_70	fun	Fungi	Ascomycota	Dothideomycetes	Dothideomycetes_ord_Incertae_sedis	Dothideomycetes_fam_Incertae_sedis	Pseudoarthrographis	Unassigned	fun	0	0	0	0
fun_ASV_700	49.6554	5.49759	fun_ASV_700	fun	Fungi	Ascomycota	Dothideomycetes	Pleosporales	Dictyosporiaceae	Pseudocoleophoma	Unassigned	fun	0	0	0	0
fun_ASV_702	-41.1328	-17.716	fun_ASV_702	fun	Fungi	Basidiomycota	Agaricomycetes	Agaricales	Unassigned	Unassigned	Unassigned	fun	0	0	0	0
fun_ASV_71	34.5351	-26.3941	fun_ASV_71	fun	Fungi	Ascomycota	Dothideomycetes	Unassigned	Unassigned	Unassigned	Unassigned	fun	0	0	0	0
fun_ASV_716	-35.9236	34.1982	fun_ASV_716	fun	Fungi	Ascomycota	Dothideomycetes	Pleosporales	Didymosphaeriaceae	Paraphaeosphaeria	Paraphaeosphaeria_minitans	fun	10	0.217125	594	10
fun_ASV_728	-10.5091	39.405	fun_ASV_728	fun	Fungi	Ascomycota	Pezizomycetes	Pezizales	Pezizaceae	Peziza	Unassigned	fun	0	0	0	0
fun_ASV_73	6.14438	34.3252	fun_ASV_73	fun	Fungi	Unassigned	Unassigned	Unassigned	Unassigned	Unassigned	Unassigned	fun	0	0	0	0
fun_ASV_735	26.4894	-36.7219	fun_ASV_735	fun	Fungi	Basidiomycota	Agaricomycetes	Sebacinales	Sebacinaceae	Sebacina	Unassigned	fun	0	0	0	0
fun_ASV_738	-23.8857	-41.1071	fun_ASV_738	fun	Fungi	Chytridiomycota	Rhizophydiomycetes	Rhizophydiales	Rhizophydiaceae	Rhizophydium	Unassigned	fun	0	0	0	0
fun_ASV_74	16.7319	32.3806	fun_ASV_74	fun	Fungi	Ascomycota	Dothideomycetes	Mytilinidales	Gloniaceae	Cenococcum	Unassigned	fun	0	0	0	0
fun_ASV_75	-17.1154	-8.30546	fun_ASV_75	fun	Fungi	Mortierellomycota	Mortierellomycetes	Mortierellales	Mortierellaceae	Mortierella	Unassigned	fun	1	0.666667	0	1
fun_ASV_751	23.2739	-45.4134	fun_ASV_751	fun	Fungi	Zoopagomycota	Zoopagomycetes	Zoopagales	Piptocephalidaceae	Syncephalis	Unassigned	fun	0	0	0	0
fun_ASV_755	34.1527	28.5378	fun_ASV_755	fun	Fungi	Basidiomycota	Agaricomycetes	Hymenochaetales	Rickenellaceae	Rickenella	Rickenella_fibula	fun	0	0	0	0
fun_ASV_758	49.4346	-4.82798	fun_ASV_758	fun	Fungi	Basidiomycota	Agaricomycetes	Trechisporales	Hydnodontaceae	Trechispora	Unassigned	fun	0	0	0	0
fun_ASV_76	37.1736	15.1707	fun_ASV_76	fun	Fungi	Unassigned	Unassigned	Unassigned	Unassigned	Unassigned	Unassigned	fun	0	0	0	0
fun_ASV_766	46.3818	15.8803	fun_ASV_766	fun	Fungi	Ascomycota	Sordariomycetes	Hypocreales	Hypocreaceae	Trichoderma	Unassigned	fun	0	0	0	0
fun_ASV_77	29.2126	25.2263	fun_ASV_77	fun	Fungi	Ascomycota	Unassigned	Unassigned	Unassigned	Unassigned	Unassigned	fun	0	0	0	0
fun_ASV_770	31.9918	-39.0157	fun_ASV_770	fun	Fungi	Ascomycota	Orbiliomycetes	Orbiliales	Unassigned	Unassigned	Unassigned	fun	0	0	0	0
fun_ASV_78	29.5071	-30.7605	fun_ASV_78	fun	Fungi	Ascomycota	Eurotiomycetes	Chaetothyriales	Trichomeriaceae	Knufia	Unassigned	fun	0	0	0	0
fun_ASV_79	-36.9907	-5.85854	fun_ASV_79	fun	Fungi	Ascomycota	Sordariomycetes	Sordariales	Chaetomiaceae	Humicola	Humicola_distorta	fun	0	0	0	0
fun_ASV_796	29.6712	34.4626	fun_ASV_796	fun	Fungi	Basidiomycota	Agaricomycetes	Agaricales	Unassigned	Unassigned	Unassigned	fun	0	0	0	0
fun_ASV_8	30.6376	21.342	fun_ASV_8	fun	Fungi	Ascomycota	Sordariomycetes	Sordariales	Chaetomiaceae	Chaetomium	Unassigned	fun	0	0	0	0
fun_ASV_80	-30.9962	17.7086	fun_ASV_80	fun	Fungi	Ascomycota	Unassigned	Unassigned	Unassigned	Unassigned	Unassigned	fun	0	0	0	0
fun_ASV_806	-24.3703	35.2921	fun_ASV_806	fun	Fungi	Unassigned	Unassigned	Unassigned	Unassigned	Unassigned	Unassigned	fun	0	0	0	0
fun_ASV_81	-10.725	-39.4472	fun_ASV_81	fun	Fungi	Unassigned	Unassigned	Unassigned	Unassigned	Unassigned	Unassigned	fun	0	0	0	0
fun_ASV_810	7.5766	41.355	fun_ASV_810	fun	Fungi	Ascomycota	Lecanoromycetes	Trapeliales	Phlyctidaceae	Phlyctis	Phlyctis_speirea	fun	0	0	0	0
fun_ASV_82	-12.8532	3.29922	fun_ASV_82	fun	Fungi	Unassigned	Unassigned	Unassigned	Unassigned	Unassigned	Unassigned	fun	7	0.267925	734.044	7
fun_ASV_83	39.4143	-7.84041	fun_ASV_83	fun	Fungi	Unassigned	Unassigned	Unassigned	Unassigned	Unassigned	Unassigned	fun	0	0	0	0
fun_ASV_839	-40.8711	-3.80649	fun_ASV_839	fun	Fungi	Basidiomycota	Agaricomycetes	Sebacinales	Sebacinaceae	Sebacina	Unassigned	fun	0	0	0	0
fun_ASV_84	-28.5635	-25.5831	fun_ASV_84	fun	Fungi	Basidiomycota	Agaricomycetes	Thelephorales	Thelephoraceae	Unassigned	Unassigned	fun	0	0	0	0
fun_ASV_847	11.3196	-50.0983	fun_ASV_847	fun	Fungi	Ascomycota	Orbiliomycetes	Orbiliales	Unassigned	Unassigned	Unassigned	fun	0	0	0	0
fun_ASV_85	-21.7436	-34.7608	fun_ASV_85	fun	Fungi	Ascomycota	Leotiomycetes	Helotiales	Cordieritidaceae	Unassigned	Unassigned	fun	0	0	0	0
fun_ASV_856	-43.7603	-9.86444	fun_ASV_856	fun	Fungi	Mucoromycota	Endogonomycetes	Unassigned	Unassigned	Unassigned	Unassigned	fun	0	0	0	0
fun_ASV_87	29.01	22.3327	fun_ASV_87	fun	Fungi	Ascomycota	Sordariomycetes	Glomerellales	Glomerellaceae	Colletotrichum	Colletotrichum_fuscum	fun	0	0	0	0
fun_ASV_875	35.485	30.337	fun_ASV_875	fun	Fungi	Glomeromycota	Archaeosporomycetes	Archaeosporales	Archaeosporaceae	Unassigned	Unassigned	fun	0	0	0	0
fun_ASV_878	47.3627	-16.5225	fun_ASV_878	fun	Fungi	Ascomycota	Sordariomycetes	Atractosporales	Conlariaceae	Conlarium	Conlarium_sacchari	fun	0	0	0	0
fun_ASV_883	43.9098	11.3278	fun_ASV_883	fun	Fungi	Basidiomycota	Agaricomycetes	Agaricales	Hymenogastraceae	Hymenogaster	Unassigned	fun	0	0	0	0
fun_ASV_89	-33.4803	-17.233	fun_ASV_89	fun	Fungi	Ascomycota	Unassigned	Unassigned	Unassigned	Unassigned	Unassigned	fun	0	0	0	0
fun_ASV_894	-1.16434	8.07201	fun_ASV_894	fun	Fungi	Unassigned	Unassigned	Unassigned	Unassigned	Unassigned	Unassigned	fun	6	0.875	20	6
fun_ASV_9	4.35715	-39.1874	fun_ASV_9	fun	Fungi	Ascomycota	Leotiomycetes	Helotiales	Hyaloscyphaceae	Cistella	Unassigned	fun	0	0	0	0
fun_ASV_90	-14.8419	-37.7006	fun_ASV_90	fun	Fungi	Ascomycota	Sordariomycetes	Distoseptisporales	Distoseptisporaceae	Distoseptispora	Distoseptispora_aquatica	fun	0	0	0	0
fun_ASV_91	9.76532	-42.5872	fun_ASV_91	fun	Fungi	Basidiomycota	Agaricomycetes	Cantharellales	Ceratobasidiaceae	Rhizoctonia	Unassigned	fun	0	0	0	0
fun_ASV_92	7.41782	-41.3717	fun_ASV_92	fun	Fungi	Ascomycota	Sordariomycetes	Chaetosphaeriales	Chaetosphaeriaceae	Codinaea	Unassigned	fun	0	0	0	0
fun_ASV_925	-42.2644	-19.2748	fun_ASV_925	fun	Fungi	Basidiomycota	Agaricomycetes	Agaricales	Unassigned	Unassigned	Unassigned	fun	0	0	0	0
fun_ASV_93	-27.1019	24.2644	fun_ASV_93	fun	Fungi	Ascomycota	Sordariomycetes	Sordariales	Unassigned	Unassigned	Unassigned	fun	0	0	0	0
fun_ASV_935	44.9563	8.47771	fun_ASV_935	fun	Fungi	Basidiomycota	Agaricomycetes	Agaricales	Inocybaceae	Inocybe	Unassigned	fun	0	0	0	0
fun_ASV_94	-35.1633	10.3946	fun_ASV_94	fun	Fungi	Unassigned	Unassigned	Unassigned	Unassigned	Unassigned	Unassigned	fun	0	0	0	0
fun_ASV_95	-11.5644	-15.5144	fun_ASV_95	fun	Fungi	Ascomycota	Sordariomycetes	Hypocreales	Hypocreaceae	Trichoderma	Trichoderma_spirale	fun	1	0.143434	0	1
fun_ASV_96	-29.8853	15.4796	fun_ASV_96	fun	Fungi	Ascomycota	Sordariomycetes	Sordariales	Podosporaceae	Podospora	Unassigned	fun	0	0	0	0
fun_ASV_962	-10.9698	37.2686	fun_ASV_962	fun	Fungi	Rozellomycota	Unassigned	Unassigned	Unassigned	Unassigned	Unassigned	fun	0	0	0	0
fun_ASV_964	-30.1602	-34.9158	fun_ASV_964	fun	Fungi	Ascomycota	Lecanoromycetes	Ostropales	Graphidaceae	Gomphillus	Gomphillus_calycioides	fun	0	0	0	0
fun_ASV_97	-7.79218	-20.1199	fun_ASV_97	fun	Fungi	Ascomycota	Eurotiomycetes	Chaetothyriales	Herpotrichiellaceae	Unassigned	Unassigned	fun	1	1	0	1
fun_ASV_973	22.0731	-10.5586	fun_ASV_973	fun	Fungi	Unassigned	Unassigned	Unassigned	Unassigned	Unassigned	Unassigned	fun	1	0.666667	0	1
fun_ASV_98	-35.4163	-8.82713	fun_ASV_98	fun	Fungi	Chytridiomycota	Rhizophydiomycetes	Rhizophydiales	Terramycetaceae	Boothiomyces	Boothiomyces_macroporosus	fun	0	0	0	0
fun_ASV_985	-38.7968	-24.4531	fun_ASV_985	fun	Fungi	Basidiomycota	Agaricomycetes	Agaricales	Unassigned	Unassigned	Unassigned	fun	0	0	0	0
fun_ASV_99	34.8727	17.6923	fun_ASV_99	fun	Fungi	Ascomycota	Unassigned	Unassigned	Unassigned	Unassigned	Unassigned	fun	0	0	0	0

## Sheet: one_Gephi_edge
source	target	correlation	direct	cor
fun_ASV_41	bac_ASV_351	-0.95	undirected	-
fun_ASV_122	bac_ASV_351	-0.966667	undirected	-
fun_ASV_255	bac_ASV_351	-0.96624	undirected	-
fun_ASV_341	bac_ASV_351	-0.949289	undirected	-
fun_ASV_346	bac_ASV_351	-0.95	undirected	-
fun_ASV_585	bac_ASV_351	-0.962352	undirected	-
fun_ASV_664	bac_ASV_351	-0.945615	undirected	-
fun_ASV_122	bac_ASV_409	-0.95	undirected	-
fun_ASV_217	bac_ASV_409	-0.97072	undirected	-
fun_ASV_255	bac_ASV_409	-0.96624	undirected	-
fun_ASV_329	bac_ASV_409	-0.953983	undirected	-
fun_ASV_585	bac_ASV_409	-0.945615	undirected	-
fun_ASV_664	bac_ASV_409	-0.962352	undirected	-
fun_ASV_122	bac_ASV_368	-0.983333	undirected	-
fun_ASV_206	bac_ASV_368	0.957427	undirected	+
fun_ASV_255	bac_ASV_368	-0.949289	undirected	-
fun_ASV_341	bac_ASV_368	-0.96624	undirected	-
fun_ASV_585	bac_ASV_368	-0.979088	undirected	-
fun_ASV_82	bac_ASV_417	0.95	undirected	+
fun_ASV_174	bac_ASV_417	0.96624	undirected	+
fun_ASV_431	bac_ASV_417	0.96624	undirected	+
fun_ASV_465	bac_ASV_417	0.949289	undirected	+
fun_ASV_474	bac_ASV_417	0.95	undirected	+
fun_ASV_122	bac_ASV_48	0.95	undirected	+
fun_ASV_255	bac_ASV_48	0.949289	undirected	+
fun_ASV_585	bac_ASV_48	0.962352	undirected	+
fun_ASV_664	bac_ASV_48	0.962352	undirected	+
fun_ASV_217	bac_ASV_342	0.979088	undirected	+
fun_ASV_255	bac_ASV_342	0.983192	undirected	+
fun_ASV_329	bac_ASV_342	0.962352	undirected	+
fun_ASV_341	bac_ASV_342	0.96624	undirected	+
fun_ASV_95	bac_ASV_100	-0.966667	undirected	-
fun_ASV_217	bac_ASV_100	-0.962352	undirected	-
fun_ASV_329	bac_ASV_100	-0.979088	undirected	-
fun_ASV_41	bac_ASV_109	-0.95	undirected	-
fun_ASV_61	bac_ASV_109	-0.966667	undirected	-
fun_ASV_82	bac_ASV_109	-0.95	undirected	-
fun_ASV_212	bac_ASV_25	0.95	undirected	+
fun_ASV_442	bac_ASV_25	0.945615	undirected	+
fun_ASV_286	bac_ASV_37	-0.966667	undirected	-
fun_ASV_478	bac_ASV_37	0.962352	undirected	+
fun_ASV_41	bac_ASV_40	-0.983333	undirected	-
fun_ASV_351	bac_ASV_40	-0.983333	undirected	-
fun_ASV_177	bac_ASV_115	-0.957427	undirected	-
fun_ASV_173	bac_ASV_115	0.953983	undirected	+
fun_ASV_82	bac_ASV_163	-0.95	undirected	-
fun_ASV_152	bac_ASV_163	0.96624	undirected	+
fun_ASV_21	bac_ASV_156	-0.979088	undirected	-
fun_ASV_75	bac_ASV_156	0.95	undirected	+
fun_ASV_61	bac_ASV_169	0.983333	undirected	+
fun_ASV_82	bac_ASV_169	0.966667	undirected	+
fun_ASV_41	bac_ASV_173	-0.95	undirected	-
fun_ASV_483	bac_ASV_173	-0.957427	undirected	-
fun_ASV_56	bac_ASV_186	0.95	undirected	+
fun_ASV_894	bac_ASV_186	0.96624	undirected	+
fun_ASV_300	bac_ASV_232	0.96624	undirected	+
fun_ASV_328	bac_ASV_232	0.95	undirected	+
fun_ASV_61	bac_ASV_233	-0.966667	undirected	-
fun_ASV_475	bac_ASV_233	-0.96624	undirected	-
fun_ASV_218	bac_ASV_237	0.983333	undirected	+
fun_ASV_344	bac_ASV_237	-0.966667	undirected	-
fun_ASV_61	bac_ASV_316	-0.966667	undirected	-
fun_ASV_475	bac_ASV_316	-0.96624	undirected	-
fun_ASV_410	bac_ASV_292	1	undirected	+
fun_ASV_973	bac_ASV_292	1	undirected	+
fun_ASV_61	bac_ASV_329	-0.95	undirected	-
fun_ASV_474	bac_ASV_329	-0.95	undirected	-
fun_ASV_61	bac_ASV_360	-0.966667	undirected	-
fun_ASV_82	bac_ASV_360	-0.983333	undirected	-
fun_ASV_82	bac_ASV_361	-0.95	undirected	-
fun_ASV_152	bac_ASV_361	0.96624	undirected	+
fun_ASV_152	bac_ASV_358	0.96624	undirected	+
fun_ASV_716	bac_ASV_358	-0.945615	undirected	-
fun_ASV_346	bac_ASV_414	-0.95	undirected	-
fun_ASV_585	bac_ASV_414	-0.945615	undirected	-
fun_ASV_254	bac_ASV_392	-0.949289	undirected	-
fun_ASV_633	bac_ASV_392	-0.945615	undirected	-
fun_ASV_34	bac_ASV_586	-0.945615	undirected	-
fun_ASV_254	bac_ASV_586	0.949289	undirected	+
fun_ASV_245	bac_ASV_15	0.953983	undirected	+
fun_ASV_647	bac_ASV_29	-0.957427	undirected	-
fun_ASV_245	bac_ASV_38	-0.945615	undirected	-
fun_ASV_344	bac_ASV_58	-0.966667	undirected	-
fun_ASV_716	bac_ASV_42	-0.945615	undirected	-
fun_ASV_628	bac_ASV_86	0.962352	undirected	+
fun_ASV_564	bac_ASV_75	-0.953983	undirected	-
fun_ASV_360	bac_ASV_106	0.945615	undirected	+
fun_ASV_293	bac_ASV_112	-0.983333	undirected	-
fun_ASV_132	bac_ASV_91	-0.962352	undirected	-
fun_ASV_894	bac_ASV_103	0.96624	undirected	+
fun_ASV_253	bac_ASV_114	0.983333	undirected	+
fun_ASV_321	bac_ASV_105	0.945615	undirected	+
fun_ASV_82	bac_ASV_107	0.95	undirected	+
fun_ASV_57	bac_ASV_180	-0.95	undirected	-
fun_ASV_63	bac_ASV_161	0.983333	undirected	+
fun_ASV_673	bac_ASV_125	0.95	undirected	+
fun_ASV_716	bac_ASV_158	-0.979088	undirected	-
fun_ASV_894	bac_ASV_151	0.96624	undirected	+
fun_ASV_97	bac_ASV_167	-0.95	undirected	-
fun_ASV_716	bac_ASV_164	0.962352	undirected	+
fun_ASV_339	bac_ASV_143	-0.953983	undirected	-
fun_ASV_409	bac_ASV_202	0.95	undirected	+
fun_ASV_204	bac_ASV_181	1	undirected	+
fun_ASV_1009	bac_ASV_196	0.962352	undirected	+
fun_ASV_212	bac_ASV_223	0.95	undirected	+
fun_ASV_245	bac_ASV_221	-0.962352	undirected	-
fun_ASV_442	bac_ASV_208	0.962352	undirected	+
fun_ASV_475	bac_ASV_222	-0.949289	undirected	-
fun_ASV_716	bac_ASV_258	0.979088	undirected	+
fun_ASV_894	bac_ASV_269	-0.983192	undirected	-
fun_ASV_124	bac_ASV_225	0.95	undirected	+
fun_ASV_293	bac_ASV_250	0.95	undirected	+
fun_ASV_562	bac_ASV_309	0.95	undirected	+
fun_ASV_716	bac_ASV_242	0.945615	undirected	+
fun_ASV_206	bac_ASV_236	0.957427	undirected	+
fun_ASV_447	bac_ASV_273	0.981818	undirected	+
fun_ASV_600	bac_ASV_253	0.957427	undirected	+
fun_ASV_527	bac_ASV_275	0.966667	undirected	+
fun_ASV_378	bac_ASV_282	-0.95	undirected	-
fun_ASV_106	bac_ASV_284	-0.966667	undirected	-
fun_ASV_168	bac_ASV_1747	-0.95	undirected	-
fun_ASV_34	bac_ASV_296	0.945615	undirected	+
fun_ASV_379	bac_ASV_304	0.95	undirected	+
fun_ASV_293	bac_ASV_356	0.966667	undirected	+
fun_ASV_329	bac_ASV_385	-0.953983	undirected	-
fun_ASV_151	bac_ASV_302	0.95	undirected	+
fun_ASV_528	bac_ASV_311	0.97072	undirected	+
fun_ASV_180	bac_ASV_332	0.966667	undirected	+
fun_ASV_245	bac_ASV_310	0.962352	undirected	+
fun_ASV_158	bac_ASV_317	-0.95	undirected	-
fun_ASV_483	bac_ASV_335	0.957427	undirected	+
fun_ASV_716	bac_ASV_337	0.962352	undirected	+
fun_ASV_628	bac_ASV_348	0.962352	undirected	+
fun_ASV_894	bac_ASV_350	0.949289	undirected	+
fun_ASV_173	bac_ASV_359	0.953983	undirected	+
fun_ASV_716	bac_ASV_418	-0.962352	undirected	-
fun_ASV_444	bac_ASV_369	-0.95	undirected	-
fun_ASV_683	bac_ASV_464	0.949289	undirected	+
fun_ASV_894	bac_ASV_432	0.949289	undirected	+
fun_ASV_154	bac_ASV_407	0.983333	undirected	+
fun_ASV_293	bac_ASV_386	0.966667	undirected	+
fun_ASV_664	bac_ASV_413	0.945615	undirected	+
fun_ASV_218	bac_ASV_410	-0.95	undirected	-
fun_ASV_716	bac_ASV_438	0.979088	undirected	+
fun_ASV_628	bac_ASV_443	-0.945615	undirected	-
fun_ASV_417	bac_ASV_471	0.949289	undirected	+
fun_ASV_151	bac_ASV_442	-0.966667	undirected	-
fun_ASV_445	bac_ASV_525	0.945615	undirected	+
fun_ASV_716	bac_ASV_476	0.945615	undirected	+
fun_ASV_633	bac_ASV_420	0.945615	undirected	+
fun_ASV_647	bac_ASV_472	0.957427	undirected	+
fun_ASV_378	bac_ASV_457	0.966667	undirected	+
fun_ASV_245	bac_ASV_512	0.962352	undirected	+
fun_ASV_122	bac_ASV_446	-0.95	undirected	-
fun_ASV_152	bac_ASV_446	0.96624	undirected	+
fun_ASV_186	bac_ASV_446	-0.953983	undirected	-
fun_ASV_223	bac_ASV_446	-0.97072	undirected	-
fun_ASV_585	bac_ASV_446	-0.945615	undirected	-
fun_ASV_152	bac_ASV_127	-0.983192	undirected	-
fun_ASV_186	bac_ASV_127	0.945615	undirected	+
fun_ASV_223	bac_ASV_127	0.979088	undirected	+
fun_ASV_152	bac_ASV_171	0.96624	undirected	+
fun_ASV_186	bac_ASV_171	-0.979088	undirected	-
fun_ASV_223	bac_ASV_171	-0.962352	undirected	-
fun_ASV_152	bac_ASV_445	-0.949289	undirected	-
fun_ASV_186	bac_ASV_445	0.962352	undirected	+
fun_ASV_223	bac_ASV_445	0.979088	undirected	+
fun_ASV_152	bac_ASV_20	0.949289	undirected	+
fun_ASV_346	bac_ASV_20	-0.95	undirected	-
fun_ASV_113	bac_ASV_123	-0.962352	undirected	-
fun_ASV_152	bac_ASV_123	0.96624	undirected	+
fun_ASV_152	bac_ASV_259	0.96624	undirected	+
fun_ASV_186	bac_ASV_259	-0.962352	undirected	-
fun_ASV_152	bac_ASV_47	0.96624	undirected	+
fun_ASV_152	bac_ASV_63	0.96624	undirected	+
fun_ASV_152	bac_ASV_88	0.949289	undirected	+
fun_ASV_152	bac_ASV_131	0.949289	undirected	+
fun_ASV_152	bac_ASV_134	-0.949289	undirected	-
fun_ASV_152	bac_ASV_493	0.949289	undirected	+

## Sheet: one_Gephi_node
ID	filed	Kingdom	Phylum	Class	Order	Family	Genus	Species	group	Label
bac_ASV_1	bac	Bacteria	Proteobacteria	Gammaproteobacteria	Pseudomonadales	Pseudomonadaceae	Pseudomonas	Unassigned	bac	bac_ASV_1
bac_ASV_10	bac	Bacteria	Proteobacteria	Betaproteobacteria	Neisseriales	Chromobacteriaceae	Unassigned	Unassigned	bac	bac_ASV_10
bac_ASV_100	bac	Bacteria	Proteobacteria	Alphaproteobacteria	Rhizobiales	Bradyrhizobiaceae	Pseudolabrys	Unassigned	bac	bac_ASV_100
bac_ASV_101	bac	Bacteria	Acidobacteria	Acidobacteria_Gp1	Unassigned	Unassigned	Gp1	Unassigned	bac	bac_ASV_101
bac_ASV_102	bac	Bacteria	Proteobacteria	Betaproteobacteria	Rhodocyclales	Zoogloeaceae	Aromatoleum	Unassigned	bac	bac_ASV_102
bac_ASV_103	bac	Bacteria	Acidobacteria	Acidobacteria_Gp1	Unassigned	Unassigned	Gp1	Unassigned	bac	bac_ASV_103
bac_ASV_104	bac	Bacteria	Proteobacteria	Betaproteobacteria	Burkholderiales	Burkholderiales_incertae_sedis	Thiobacter	Unassigned	bac	bac_ASV_104
bac_ASV_105	bac	Bacteria	Acidobacteria	Acidobacteria_Gp1	Unassigned	Unassigned	Occallatibacter	Unassigned	bac	bac_ASV_105
bac_ASV_106	bac	Bacteria	Proteobacteria	Betaproteobacteria	Rhodocyclales	Zoogloeaceae	Thauera	Unassigned	bac	bac_ASV_106
bac_ASV_107	bac	Bacteria	Proteobacteria	Gammaproteobacteria	Gammaproteobacteria_incertae_sedis	Unassigned	Acidibacter	Unassigned	bac	bac_ASV_107
bac_ASV_108	bac	Bacteria	Acidobacteria	Acidobacteria_Gp1	Unassigned	Unassigned	Gp1	Unassigned	bac	bac_ASV_108
bac_ASV_109	bac	Bacteria	Acidobacteria	Acidobacteria_Gp10	Unassigned	Unassigned	Gp10	Unassigned	bac	bac_ASV_109
bac_ASV_11	bac	Bacteria	Acidobacteria	Acidobacteria_Gp1	Unassigned	Unassigned	Gp1	Unassigned	bac	bac_ASV_11
bac_ASV_110	bac	Bacteria	Proteobacteria	Betaproteobacteria	Burkholderiales	Burkholderiaceae	Paraburkholderia	Unassigned	bac	bac_ASV_110
bac_ASV_111	bac	Bacteria	Acidobacteria	Acidobacteria_Gp3	Unassigned	Unassigned	Gp3	Unassigned	bac	bac_ASV_111
bac_ASV_112	bac	Bacteria	Verrucomicrobia	Subdivision3	Unassigned	Unassigned	Subdivision3_genera_incertae_sedis	Unassigned	bac	bac_ASV_112
bac_ASV_113	bac	Bacteria	Proteobacteria	Alphaproteobacteria	Rhodospirillales	Rhodospirillaceae	Unassigned	Unassigned	bac	bac_ASV_113
bac_ASV_114	bac	Bacteria	Acidobacteria	Acidobacteria_Gp1	Unassigned	Unassigned	Gp1	Unassigned	bac	bac_ASV_114
bac_ASV_115	bac	Bacteria	Gemmatimonadetes	Gemmatimonadetes	Gemmatimonadales	Gemmatimonadaceae	Gemmatimonas	Unassigned	bac	bac_ASV_115
bac_ASV_116	bac	Bacteria	Acidobacteria	Acidobacteria_Gp1	Unassigned	Unassigned	Gp1	Unassigned	bac	bac_ASV_116
bac_ASV_117	bac	Bacteria	Acidobacteria	Acidobacteria_Gp13	Unassigned	Unassigned	Gp13	Unassigned	bac	bac_ASV_117
bac_ASV_118	bac	Bacteria	Acidobacteria	Acidobacteria_Gp2	Unassigned	Unassigned	Gp2	Unassigned	bac	bac_ASV_118
bac_ASV_119	bac	Bacteria	Acidobacteria	Acidobacteria_Gp2	Unassigned	Unassigned	Gp2	Unassigned	bac	bac_ASV_119
bac_ASV_12	bac	Bacteria	Proteobacteria	Alphaproteobacteria	Micropepsales	Micropepsaceae	Rhizomicrobium	Unassigned	bac	bac_ASV_12
bac_ASV_120	bac	Bacteria	Proteobacteria	Betaproteobacteria	Neisseriales	Chromobacteriaceae	Microvirgula	Unassigned	bac	bac_ASV_120
bac_ASV_121	bac	Bacteria	Acidobacteria	Acidobacteria_Gp1	Unassigned	Unassigned	Gp1	Unassigned	bac	bac_ASV_121
bac_ASV_122	bac	Bacteria	Proteobacteria	Alphaproteobacteria	Micropepsales	Micropepsaceae	Rhizomicrobium	Unassigned	bac	bac_ASV_122
bac_ASV_123	bac	Bacteria	Acidobacteria	Acidobacteria_Gp2	Unassigned	Unassigned	Gp2	Unassigned	bac	bac_ASV_123
bac_ASV_124	bac	Bacteria	Acidobacteria	Acidobacteria_Gp2	Unassigned	Unassigned	Gp2	Unassigned	bac	bac_ASV_124
bac_ASV_125	bac	Bacteria	Proteobacteria	Alphaproteobacteria	Rhodospirillales	Rhodospirillaceae	Ferruginivarius	Unassigned	bac	bac_ASV_125
bac_ASV_126	bac	Bacteria	Acidobacteria	Acidobacteria_Gp3	Unassigned	Unassigned	Gp3	Unassigned	bac	bac_ASV_126
bac_ASV_127	bac	Bacteria	Proteobacteria	Betaproteobacteria	Burkholderiales	Burkholderiaceae	Caballeronia	Unassigned	bac	bac_ASV_127
bac_ASV_128	bac	Bacteria	Actinobacteria	Thermoleophilia	Gaiellales	Gaiellaceae	Gaiella	Unassigned	bac	bac_ASV_128
bac_ASV_129	bac	Archaea	Thaumarchaeota	Unassigned	Nitrososphaerales	Nitrososphaeraceae	Nitrososphaera	Unassigned	bac	bac_ASV_129
bac_ASV_13	bac	Bacteria	Acidobacteria	Unassigned	Unassigned	Unassigned	Unassigned	Unassigned	bac	bac_ASV_13
bac_ASV_130	bac	Bacteria	Acidobacteria	Acidobacteria_Gp1	Unassigned	Unassigned	Gp1	Unassigned	bac	bac_ASV_130
bac_ASV_131	bac	Bacteria	Firmicutes	Clostridia	Thermoanaerobacterales	Thermoanaerobacteraceae	Unassigned	Unassigned	bac	bac_ASV_131
bac_ASV_132	bac	Bacteria	Proteobacteria	Alphaproteobacteria	Rhodospirillales	Azospirillaceae	Skermanella	Unassigned	bac	bac_ASV_132
bac_ASV_133	bac	Bacteria	Proteobacteria	Gammaproteobacteria	Gammaproteobacteria_incertae_sedis	Unassigned	Acidibacter	Unassigned	bac	bac_ASV_133
bac_ASV_134	bac	Bacteria	Proteobacteria	Alphaproteobacteria	Rhodospirillales	Unassigned	Unassigned	Unassigned	bac	bac_ASV_134
bac_ASV_135	bac	Bacteria	Acidobacteria	Acidobacteria_Gp13	Unassigned	Unassigned	Gp13	Unassigned	bac	bac_ASV_135
bac_ASV_136	bac	Archaea	Thaumarchaeota	Unassigned	Nitrosopumilales	Nitrosopumilaceae	Nitrosopumilus	Unassigned	bac	bac_ASV_136
bac_ASV_137	bac	Bacteria	Acidobacteria	Acidobacteria_Gp1	Unassigned	Unassigned	Occallatibacter	Unassigned	bac	bac_ASV_137
bac_ASV_138	bac	Bacteria	Proteobacteria	Betaproteobacteria	Nitrosomonadales	Thiobacillaceae	Sulfuritortus	Unassigned	bac	bac_ASV_138
bac_ASV_139	bac	Bacteria	Acidobacteria	Acidobacteria_Gp1	Unassigned	Unassigned	Gp1	Unassigned	bac	bac_ASV_139
bac_ASV_14	bac	Archaea	Thaumarchaeota	Unassigned	Nitrososphaerales	Nitrososphaeraceae	Nitrososphaera	Unassigned	bac	bac_ASV_14
bac_ASV_140	bac	Bacteria	Proteobacteria	Gammaproteobacteria	Xanthomonadales	Xanthomonadaceae	Arenimonas	Unassigned	bac	bac_ASV_140
bac_ASV_142	bac	Bacteria	Proteobacteria	Alphaproteobacteria	Rhizobiales	Bradyrhizobiaceae	Pseudorhodoplanes	Unassigned	bac	bac_ASV_142
bac_ASV_1426	bac	Bacteria	Proteobacteria	Alphaproteobacteria	Rhizobiales	Bradyrhizobiaceae	Bradyrhizobium	Unassigned	bac	bac_ASV_1426
bac_ASV_143	bac	Bacteria	Proteobacteria	Betaproteobacteria	Nitrosomonadales	Thiobacillaceae	Unassigned	Unassigned	bac	bac_ASV_143
bac_ASV_144	bac	Bacteria	Acidobacteria	Acidobacteria_Gp3	Unassigned	Unassigned	Gp3	Unassigned	bac	bac_ASV_144
bac_ASV_145	bac	Bacteria	Acidobacteria	Acidobacteria_Gp1	Unassigned	Unassigned	Gp1	Unassigned	bac	bac_ASV_145
bac_ASV_146	bac	Bacteria	Acidobacteria	Acidobacteria_Gp2	Unassigned	Unassigned	Gp2	Unassigned	bac	bac_ASV_146
bac_ASV_147	bac	Bacteria	Proteobacteria	Betaproteobacteria	Burkholderiales	Burkholderiaceae	Cupriavidus	Unassigned	bac	bac_ASV_147
bac_ASV_148	bac	Bacteria	Verrucomicrobia	Spartobacteria	Unassigned	Unassigned	Spartobacteria_genera_incertae_sedis	Unassigned	bac	bac_ASV_148
bac_ASV_149	bac	Bacteria	Acidobacteria	Acidobacteria_Gp2	Unassigned	Unassigned	Gp2	Unassigned	bac	bac_ASV_149
bac_ASV_15	bac	Bacteria	Proteobacteria	Betaproteobacteria	Neisseriales	Chromobacteriaceae	Formivibrio	Unassigned	bac	bac_ASV_15
bac_ASV_150	bac	Bacteria	Acidobacteria	Acidobacteria_Gp3	Unassigned	Unassigned	Gp3	Unassigned	bac	bac_ASV_150
bac_ASV_151	bac	Bacteria	Acidobacteria	Acidobacteria_Gp13	Unassigned	Unassigned	Gp13	Unassigned	bac	bac_ASV_151
bac_ASV_1518	bac	Bacteria	Proteobacteria	Deltaproteobacteria	Desulfuromonadales	Geobacteraceae	Geothermobacter	Unassigned	bac	bac_ASV_1518
bac_ASV_152	bac	Bacteria	Acidobacteria	Acidobacteria_Gp3	Unassigned	Unassigned	Gp3	Unassigned	bac	bac_ASV_152
bac_ASV_153	bac	Bacteria	Acidobacteria	Acidobacteria_Gp2	Unassigned	Unassigned	Gp2	Unassigned	bac	bac_ASV_153
bac_ASV_154	bac	Bacteria	Proteobacteria	Alphaproteobacteria	Rhodospirillales	Reyranellaceae	Reyranella	Unassigned	bac	bac_ASV_154
bac_ASV_155	bac	Bacteria	Proteobacteria	Betaproteobacteria	Nitrosomonadales	Sterolibacteriaceae	Unassigned	Unassigned	bac	bac_ASV_155
bac_ASV_156	bac	Bacteria	Proteobacteria	Alphaproteobacteria	Rhodospirillales	Stellaceae	Stella	Unassigned	bac	bac_ASV_156
bac_ASV_157	bac	Bacteria	Actinobacteria	Thermoleophilia	Gaiellales	Gaiellaceae	Gaiella	Unassigned	bac	bac_ASV_157
bac_ASV_158	bac	Bacteria	Proteobacteria	Alphaproteobacteria	Rhodospirillales	Azospirillaceae	Unassigned	Unassigned	bac	bac_ASV_158
bac_ASV_159	bac	Bacteria	Proteobacteria	Alphaproteobacteria	Rhodospirillales	Acetobacteraceae	Acidibrevibacterium	Unassigned	bac	bac_ASV_159
bac_ASV_16	bac	Bacteria	Proteobacteria	Gammaproteobacteria	Unassigned	Unassigned	Unassigned	Unassigned	bac	bac_ASV_16
bac_ASV_160	bac	Bacteria	Actinobacteria	Thermoleophilia	Gaiellales	Gaiellaceae	Gaiella	Unassigned	bac	bac_ASV_160
bac_ASV_1601	bac	Bacteria	Proteobacteria	Alphaproteobacteria	Rhizobiales	Bradyrhizobiaceae	Bradyrhizobium	Unassigned	bac	bac_ASV_1601
bac_ASV_161	bac	Bacteria	Actinobacteria	Thermoleophilia	Solirubrobacterales	Conexibacteraceae	Conexibacter	Unassigned	bac	bac_ASV_161
bac_ASV_162	bac	Bacteria	Proteobacteria	Betaproteobacteria	Rhodocyclales	Rhodocyclaceae	Azospira	Unassigned	bac	bac_ASV_162
bac_ASV_163	bac	Bacteria	Acidobacteria	Unassigned	Unassigned	Unassigned	Unassigned	Unassigned	bac	bac_ASV_163
bac_ASV_164	bac	Bacteria	Proteobacteria	Alphaproteobacteria	Rhodospirillales	Azospirillaceae	Unassigned	Unassigned	bac	bac_ASV_164
bac_ASV_165	bac	Bacteria	Proteobacteria	Gammaproteobacteria	Chromatiales	Granulosicoccaceae	Granulosicoccus	Unassigned	bac	bac_ASV_165
bac_ASV_166	bac	Bacteria	Proteobacteria	Alphaproteobacteria	Rhizobiales	Roseiarcaceae	Roseiarcus	Unassigned	bac	bac_ASV_166
bac_ASV_167	bac	Bacteria	Proteobacteria	Alphaproteobacteria	Rhizobiales	Bradyrhizobiaceae	Rhodoplanes	Unassigned	bac	bac_ASV_167
bac_ASV_168	bac	Bacteria	Firmicutes	Bacilli	Lactobacillales	Enterococcaceae	Enterococcus	Unassigned	bac	bac_ASV_168
bac_ASV_169	bac	Bacteria	Firmicutes	Negativicutes	Selenomonadales	Sporomusaceae	Unassigned	Unassigned	bac	bac_ASV_169
bac_ASV_17	bac	Bacteria	Verrucomicrobia	Spartobacteria	Unassigned	Unassigned	Spartobacteria_genera_incertae_sedis	Unassigned	bac	bac_ASV_17
bac_ASV_170	bac	Bacteria	Acidobacteria	Acidobacteria_Gp1	Unassigned	Unassigned	Gp1	Unassigned	bac	bac_ASV_170
bac_ASV_171	bac	Bacteria	Acidobacteria	Acidobacteria_Gp1	Unassigned	Unassigned	Gp1	Unassigned	bac	bac_ASV_171
bac_ASV_172	bac	Bacteria	Firmicutes	Bacilli	Bacillales	Bacillaceae_1	Bacillus	Unassigned	bac	bac_ASV_172
bac_ASV_173	bac	Bacteria	Acidobacteria	Acidobacteria_Gp2	Unassigned	Unassigned	Gp2	Unassigned	bac	bac_ASV_173
bac_ASV_174	bac	Bacteria	Proteobacteria	Betaproteobacteria	Burkholderiales	Burkholderiaceae	Limnobacter	Unassigned	bac	bac_ASV_174
bac_ASV_1747	bac	Bacteria	Bacteroidetes	Chitinophagia	Chitinophagales	Chitinophagaceae	Chitinophaga	Unassigned	bac	bac_ASV_1747
bac_ASV_175	bac	Bacteria	Nitrospirae	Nitrospira	Nitrospirales	Nitrospiraceae	Nitrospira	Unassigned	bac	bac_ASV_175
bac_ASV_176	bac	Bacteria	Proteobacteria	Betaproteobacteria	Nitrosomonadales	Sterolibacteriaceae	Denitratisoma	Unassigned	bac	bac_ASV_176
bac_ASV_177	bac	Bacteria	candidate_division_WPS-2	Unassigned	Unassigned	Unassigned	WPS-2_genera_incertae_sedis	Unassigned	bac	bac_ASV_177
bac_ASV_178	bac	Bacteria	Chloroflexi	Thermomicrobia	Thermomicrobiales	Thermomicrobiaceae	Thermomicrobium	Unassigned	bac	bac_ASV_178
bac_ASV_179	bac	Archaea	Thaumarchaeota	Unassigned	Nitrososphaerales	Nitrososphaeraceae	Nitrososphaera	Unassigned	bac	bac_ASV_179
bac_ASV_1799	bac	Bacteria	Proteobacteria	Deltaproteobacteria	Myxococcales	Myxococcaceae	Aggregicoccus	Unassigned	bac	bac_ASV_1799
bac_ASV_18	bac	Bacteria	Armatimonadetes	Unassigned	Unassigned	Unassigned	Armatimonadetes_gp7	Unassigned	bac	bac_ASV_18
bac_ASV_180	bac	Bacteria	Acidobacteria	Acidobacteria_Gp3	Unassigned	Unassigned	Gp3	Unassigned	bac	bac_ASV_180
bac_ASV_181	bac	Bacteria	Proteobacteria	Gammaproteobacteria	Alteromonadales	Colwelliaceae	Thalassotalea	Unassigned	bac	bac_ASV_181
bac_ASV_182	bac	Bacteria	Proteobacteria	Alphaproteobacteria	Rhodospirillales	Azospirillaceae	Rhodocista	Unassigned	bac	bac_ASV_182
bac_ASV_183	bac	Bacteria	Acidobacteria	Acidobacteria_Gp2	Unassigned	Unassigned	Gp2	Unassigned	bac	bac_ASV_183
bac_ASV_1839	bac	Bacteria	Proteobacteria	Alphaproteobacteria	Rhodospirillales	Azospirillaceae	Azospirillum	Unassigned	bac	bac_ASV_1839
bac_ASV_184	bac	Bacteria	Acidobacteria	Acidobacteria_Gp1	Unassigned	Unassigned	Gp1	Unassigned	bac	bac_ASV_184
bac_ASV_185	bac	Bacteria	Acidobacteria	Acidobacteria_Gp6	Unassigned	Unassigned	Gp6	Unassigned	bac	bac_ASV_185
bac_ASV_186	bac	Bacteria	Acidobacteria	Acidobacteria_Gp13	Unassigned	Unassigned	Gp13	Unassigned	bac	bac_ASV_186
bac_ASV_187	bac	Bacteria	Proteobacteria	Betaproteobacteria	Burkholderiales	Burkholderiaceae	Paraburkholderia	Unassigned	bac	bac_ASV_187
bac_ASV_188	bac	Bacteria	Acidobacteria	Acidobacteria_Gp1	Unassigned	Unassigned	Gp1	Unassigned	bac	bac_ASV_188
bac_ASV_189	bac	Bacteria	Acidobacteria	Acidobacteria_Gp1	Unassigned	Unassigned	Gp1	Unassigned	bac	bac_ASV_189
bac_ASV_19	bac	Bacteria	Proteobacteria	Betaproteobacteria	Burkholderiales	Burkholderiaceae	Paraburkholderia	Unassigned	bac	bac_ASV_19
bac_ASV_190	bac	Bacteria	Acidobacteria	Acidobacteria_Gp1	Unassigned	Unassigned	Gp1	Unassigned	bac	bac_ASV_190
bac_ASV_191	bac	Archaea	Thaumarchaeota	Unassigned	Nitrososphaerales	Nitrososphaeraceae	Nitrososphaera	Unassigned	bac	bac_ASV_191
bac_ASV_192	bac	Bacteria	Latescibacteria	Unassigned	Unassigned	Unassigned	Latescibacteria_genera_incertae_sedis	Unassigned	bac	bac_ASV_192
bac_ASV_193	bac	Bacteria	Acidobacteria	Acidobacteria_Gp2	Unassigned	Unassigned	Gp2	Unassigned	bac	bac_ASV_193
bac_ASV_194	bac	Bacteria	Proteobacteria	Betaproteobacteria	Burkholderiales	Oxalobacteraceae	Unassigned	Unassigned	bac	bac_ASV_194
bac_ASV_195	bac	Bacteria	Proteobacteria	Gammaproteobacteria	Gammaproteobacteria_incertae_sedis	Unassigned	Acidibacter	Unassigned	bac	bac_ASV_195
bac_ASV_196	bac	Bacteria	Acidobacteria	Acidobacteria_Gp6	Unassigned	Unassigned	Gp6	Unassigned	bac	bac_ASV_196
bac_ASV_197	bac	Bacteria	Actinobacteria	Thermoleophilia	Gaiellales	Gaiellaceae	Gaiella	Unassigned	bac	bac_ASV_197
bac_ASV_198	bac	Bacteria	Proteobacteria	Alphaproteobacteria	Caulobacterales	Caulobacteraceae	Phenylobacterium	Unassigned	bac	bac_ASV_198
bac_ASV_199	bac	Bacteria	Proteobacteria	Gammaproteobacteria	Oceanospirillales	Halomonadaceae	Halomonas	Unassigned	bac	bac_ASV_199
bac_ASV_2	bac	Bacteria	Acidobacteria	Acidobacteria_Gp2	Unassigned	Unassigned	Gp2	Unassigned	bac	bac_ASV_2
bac_ASV_20	bac	Bacteria	Proteobacteria	Gammaproteobacteria	Unassigned	Unassigned	Unassigned	Unassigned	bac	bac_ASV_20
bac_ASV_200	bac	Bacteria	Firmicutes	Bacilli	Bacillales	Bacillaceae_1	Bacillus	Unassigned	bac	bac_ASV_200
bac_ASV_201	bac	Bacteria	Proteobacteria	Alphaproteobacteria	Micropepsales	Micropepsaceae	Rhizomicrobium	Unassigned	bac	bac_ASV_201
bac_ASV_202	bac	Bacteria	Acidobacteria	Acidobacteria_Gp2	Unassigned	Unassigned	Gp2	Unassigned	bac	bac_ASV_202
bac_ASV_203	bac	Bacteria	Proteobacteria	Alphaproteobacteria	Rhodospirillales	Azospirillaceae	Nitrospirillum	Unassigned	bac	bac_ASV_203
bac_ASV_204	bac	Bacteria	Proteobacteria	Deltaproteobacteria	Desulfobacterales	Desulfobacteraceae	Desulfosalsimonas	Unassigned	bac	bac_ASV_204
bac_ASV_205	bac	Bacteria	Acidobacteria	Acidobacteria_Gp1	Unassigned	Unassigned	Gp1	Unassigned	bac	bac_ASV_205
bac_ASV_206	bac	Bacteria	Acidobacteria	Acidobacteria_Gp5	Unassigned	Unassigned	Gp5	Unassigned	bac	bac_ASV_206
bac_ASV_207	bac	Bacteria	Proteobacteria	Betaproteobacteria	Burkholderiales	Burkholderiaceae	Caballeronia	Unassigned	bac	bac_ASV_207
bac_ASV_208	bac	Bacteria	Acidobacteria	Acidobacteria_Gp1	Unassigned	Unassigned	Gp1	Unassigned	bac	bac_ASV_208
bac_ASV_209	bac	Bacteria	Proteobacteria	Alphaproteobacteria	Rhizobiales	Bradyrhizobiaceae	Unassigned	Unassigned	bac	bac_ASV_209
bac_ASV_21	bac	Bacteria	Firmicutes	Bacilli	Bacillales	Bacillaceae_1	Bacillus	Unassigned	bac	bac_ASV_21
bac_ASV_210	bac	Bacteria	Proteobacteria	Gammaproteobacteria	Alteromonadales	Pseudoalteromonadaceae	Pseudoalteromonas	Unassigned	bac	bac_ASV_210
bac_ASV_211	bac	Bacteria	Acidobacteria	Acidobacteria_Gp10	Unassigned	Unassigned	Gp10	Unassigned	bac	bac_ASV_211
bac_ASV_212	bac	Bacteria	Acidobacteria	Acidobacteria_Gp1	Unassigned	Unassigned	Gp1	Unassigned	bac	bac_ASV_212
bac_ASV_213	bac	Bacteria	Proteobacteria	Alphaproteobacteria	Sphingomonadales	Sphingomonadaceae	Sphingomonas	Unassigned	bac	bac_ASV_213
bac_ASV_214	bac	Bacteria	Proteobacteria	Alphaproteobacteria	Rhizobiales	Bradyrhizobiaceae	Rhodoplanes	Unassigned	bac	bac_ASV_214
bac_ASV_215	bac	Bacteria	Nitrospirae	Nitrospira	Nitrospirales	Nitrospiraceae	Nitrospira	Unassigned	bac	bac_ASV_215
bac_ASV_216	bac	Bacteria	Proteobacteria	Alphaproteobacteria	Rhodospirillales	Acetobacteraceae	Acidisphaera	Unassigned	bac	bac_ASV_216
bac_ASV_217	bac	Bacteria	Proteobacteria	Unassigned	Unassigned	Unassigned	Unassigned	Unassigned	bac	bac_ASV_217
bac_ASV_218	bac	Bacteria	Proteobacteria	Alphaproteobacteria	Rhodospirillales	Azospirillaceae	Nitrospirillum	Unassigned	bac	bac_ASV_218
bac_ASV_219	bac	Bacteria	Proteobacteria	Deltaproteobacteria	Myxococcales	Anaeromyxobacteraceae	Anaeromyxobacter	Unassigned	bac	bac_ASV_219
bac_ASV_22	bac	Bacteria	Proteobacteria	Alphaproteobacteria	Rhizobiales	Bradyrhizobiaceae	Bradyrhizobium	Unassigned	bac	bac_ASV_22
bac_ASV_220	bac	Bacteria	Proteobacteria	Alphaproteobacteria	Micropepsales	Micropepsaceae	Rhizomicrobium	Unassigned	bac	bac_ASV_220
bac_ASV_221	bac	Bacteria	Nitrospirae	Nitrospira	Nitrospirales	Nitrospiraceae	Nitrospira	Unassigned	bac	bac_ASV_221
bac_ASV_222	bac	Bacteria	Acidobacteria	Acidobacteria_Gp1	Unassigned	Unassigned	Gp1	Unassigned	bac	bac_ASV_222
bac_ASV_223	bac	Bacteria	Proteobacteria	Alphaproteobacteria	Rhodospirillales	Rhodospirillaceae	Lacibacterium	Unassigned	bac	bac_ASV_223
bac_ASV_224	bac	Bacteria	Gemmatimonadetes	Gemmatimonadetes	Gemmatimonadales	Gemmatimonadaceae	Gemmatimonas	Unassigned	bac	bac_ASV_224
bac_ASV_225	bac	Bacteria	Proteobacteria	Gammaproteobacteria	Gammaproteobacteria_incertae_sedis	Unassigned	Acidibacter	Unassigned	bac	bac_ASV_225
bac_ASV_226	bac	Bacteria	Proteobacteria	Deltaproteobacteria	Myxococcales	Labilitrichaceae	Labilithrix	Unassigned	bac	bac_ASV_226
bac_ASV_227	bac	Bacteria	Acidobacteria	Acidobacteria_Gp2	Unassigned	Unassigned	Gp2	Unassigned	bac	bac_ASV_227
bac_ASV_228	bac	Bacteria	Proteobacteria	Betaproteobacteria	Neisseriales	Neisseriaceae	Aquaphilus	Unassigned	bac	bac_ASV_228
bac_ASV_229	bac	Bacteria	Acidobacteria	Acidobacteria_Gp1	Unassigned	Unassigned	Gp1	Unassigned	bac	bac_ASV_229
bac_ASV_23	bac	Bacteria	Proteobacteria	Betaproteobacteria	Burkholderiales	Burkholderiaceae	Unassigned	Unassigned	bac	bac_ASV_23
bac_ASV_230	bac	Bacteria	Proteobacteria	Unassigned	Unassigned	Unassigned	Unassigned	Unassigned	bac	bac_ASV_230
bac_ASV_231	bac	Bacteria	Proteobacteria	Alphaproteobacteria	Rhizobiales	Bradyrhizobiaceae	Pseudolabrys	Unassigned	bac	bac_ASV_231
bac_ASV_232	bac	Bacteria	Acidobacteria	Unassigned	Unassigned	Unassigned	Unassigned	Unassigned	bac	bac_ASV_232
bac_ASV_233	bac	Bacteria	Actinobacteria	Thermoleophilia	Gaiellales	Gaiellaceae	Gaiella	Unassigned	bac	bac_ASV_233
bac_ASV_234	bac	Bacteria	Acidobacteria	Acidobacteria_Gp2	Unassigned	Unassigned	Gp2	Unassigned	bac	bac_ASV_234
bac_ASV_235	bac	Bacteria	Proteobacteria	Betaproteobacteria	Burkholderiales	Comamonadaceae	Piscinibacter	Unassigned	bac	bac_ASV_235
bac_ASV_236	bac	Bacteria	Acidobacteria	Acidobacteria_Gp2	Unassigned	Unassigned	Gp2	Unassigned	bac	bac_ASV_236
bac_ASV_237	bac	Bacteria	Acidobacteria	Acidobacteria_Gp2	Unassigned	Unassigned	Gp2	Unassigned	bac	bac_ASV_237
bac_ASV_238	bac	Bacteria	Actinobacteria	Actinobacteria	Streptosporangiales	Thermomonosporaceae	Actinomadura	Unassigned	bac	bac_ASV_238
bac_ASV_239	bac	Bacteria	Acidobacteria	Acidobacteria_Gp3	Unassigned	Unassigned	Gp3	Unassigned	bac	bac_ASV_239
bac_ASV_24	bac	Bacteria	Proteobacteria	Gammaproteobacteria	Gammaproteobacteria_incertae_sedis	Unassigned	Acidibacter	Unassigned	bac	bac_ASV_24
bac_ASV_240	bac	Bacteria	Acidobacteria	Acidobacteria_Gp1	Unassigned	Unassigned	Gp1	Unassigned	bac	bac_ASV_240
bac_ASV_241	bac	Bacteria	Proteobacteria	Alphaproteobacteria	Sphingomonadales	Sphingomonadaceae	Sphingomonas	Unassigned	bac	bac_ASV_241
bac_ASV_242	bac	Bacteria	Proteobacteria	Alphaproteobacteria	Rhodospirillales	Azospirillaceae	Skermanella	Unassigned	bac	bac_ASV_242
bac_ASV_243	bac	Bacteria	Proteobacteria	Betaproteobacteria	Nitrosomonadales	Sterolibacteriaceae	Methyloversatilis	Unassigned	bac	bac_ASV_243
bac_ASV_244	bac	Bacteria	Acidobacteria	Acidobacteria_Gp1	Unassigned	Unassigned	Acidipila	Unassigned	bac	bac_ASV_244
bac_ASV_245	bac	Bacteria	Acidobacteria	Acidobacteria_Gp6	Unassigned	Unassigned	Gp6	Unassigned	bac	bac_ASV_245
bac_ASV_246	bac	Bacteria	Verrucomicrobia	Subdivision3	Unassigned	Unassigned	Subdivision3_genera_incertae_sedis	Unassigned	bac	bac_ASV_246
bac_ASV_247	bac	Bacteria	Proteobacteria	Betaproteobacteria	Neisseriales	Chromobacteriaceae	Iodobacter	Unassigned	bac	bac_ASV_247
bac_ASV_248	bac	Bacteria	Proteobacteria	Alphaproteobacteria	Rhizobiales	Roseiarcaceae	Rhodoblastus	Unassigned	bac	bac_ASV_248
bac_ASV_249	bac	Bacteria	Actinobacteria	Acidimicrobiia	Acidimicrobiales	Acidimicrobiales_incertae_sedis	Aciditerrimonas	Unassigned	bac	bac_ASV_249
bac_ASV_25	bac	Bacteria	Acidobacteria	Acidobacteria_Gp1	Unassigned	Unassigned	Gp1	Unassigned	bac	bac_ASV_25
bac_ASV_250	bac	Bacteria	Acidobacteria	Unassigned	Unassigned	Unassigned	Unassigned	Unassigned	bac	bac_ASV_250
bac_ASV_251	bac	Bacteria	Proteobacteria	Betaproteobacteria	Nitrosomonadales	Sterolibacteriaceae	Sulfuritalea	Unassigned	bac	bac_ASV_251
bac_ASV_252	bac	Bacteria	Acidobacteria	Acidobacteria_Gp3	Unassigned	Unassigned	Gp3	Unassigned	bac	bac_ASV_252
bac_ASV_253	bac	Bacteria	Acidobacteria	Acidobacteria_Gp1	Unassigned	Unassigned	Terracidiphilus	Unassigned	bac	bac_ASV_253
bac_ASV_254	bac	Bacteria	Proteobacteria	Gammaproteobacteria	Cellvibrionales	Cellvibrionaceae	Cellvibrio	Unassigned	bac	bac_ASV_254
bac_ASV_255	bac	Bacteria	Acidobacteria	Acidobacteria_Gp1	Unassigned	Unassigned	Gp1	Unassigned	bac	bac_ASV_255
bac_ASV_256	bac	Bacteria	Proteobacteria	Alphaproteobacteria	Rhizobiales	Bradyrhizobiaceae	Pseudorhodoplanes	Unassigned	bac	bac_ASV_256
bac_ASV_257	bac	Bacteria	Actinobacteria	Thermoleophilia	Gaiellales	Gaiellaceae	Gaiella	Unassigned	bac	bac_ASV_257
bac_ASV_258	bac	Bacteria	Proteobacteria	Alphaproteobacteria	Rhodospirillales	Unassigned	Unassigned	Unassigned	bac	bac_ASV_258
bac_ASV_259	bac	Bacteria	Proteobacteria	Gammaproteobacteria	Gammaproteobacteria_incertae_sedis	Unassigned	Acidibacter	Unassigned	bac	bac_ASV_259
bac_ASV_26	bac	Bacteria	Acidobacteria	Acidobacteria_Gp6	Unassigned	Unassigned	Gp6	Unassigned	bac	bac_ASV_26
bac_ASV_260	bac	Bacteria	Acidobacteria	Acidobacteria_Gp1	Unassigned	Unassigned	Gp1	Unassigned	bac	bac_ASV_260
bac_ASV_261	bac	Bacteria	Proteobacteria	Alphaproteobacteria	Rhizobiales	Bradyrhizobiaceae	Bradyrhizobium	Unassigned	bac	bac_ASV_261
bac_ASV_262	bac	Bacteria	Proteobacteria	Alphaproteobacteria	Rhodospirillales	Rhodospirillaceae	Lacibacterium	Unassigned	bac	bac_ASV_262
bac_ASV_263	bac	Bacteria	Proteobacteria	Alphaproteobacteria	Rhizobiales	Bradyrhizobiaceae	Pseudolabrys	Unassigned	bac	bac_ASV_263
bac_ASV_264	bac	Bacteria	Acidobacteria	Acidobacteria_Gp1	Unassigned	Unassigned	Gp1	Unassigned	bac	bac_ASV_264
bac_ASV_265	bac	Bacteria	Firmicutes	Clostridia	Clostridiales	Unassigned	Unassigned	Unassigned	bac	bac_ASV_265
bac_ASV_268	bac	Bacteria	Acidobacteria	Acidobacteria_Gp1	Unassigned	Unassigned	Gp1	Unassigned	bac	bac_ASV_268
bac_ASV_269	bac	Bacteria	Proteobacteria	Gammaproteobacteria	Xanthomonadales	Xanthomonadaceae	Arenimonas	Unassigned	bac	bac_ASV_269
bac_ASV_27	bac	Archaea	Thaumarchaeota	Unassigned	Nitrososphaerales	Nitrososphaeraceae	Nitrososphaera	Unassigned	bac	bac_ASV_27
bac_ASV_270	bac	Bacteria	Acidobacteria	Acidobacteria_Gp1	Unassigned	Unassigned	Gp1	Unassigned	bac	bac_ASV_270
bac_ASV_271	bac	Bacteria	Acidobacteria	Acidobacteria_Gp2	Unassigned	Unassigned	Gp2	Unassigned	bac	bac_ASV_271
bac_ASV_272	bac	Bacteria	Verrucomicrobia	Spartobacteria	Unassigned	Unassigned	Spartobacteria_genera_incertae_sedis	Unassigned	bac	bac_ASV_272
bac_ASV_273	bac	Bacteria	Proteobacteria	Gammaproteobacteria	Vibrionales	Vibrionaceae	Vibrio	Unassigned	bac	bac_ASV_273
bac_ASV_274	bac	Bacteria	Acidobacteria	Acidobacteria_Gp3	Unassigned	Unassigned	Gp3	Unassigned	bac	bac_ASV_274
bac_ASV_275	bac	Bacteria	Proteobacteria	Alphaproteobacteria	Rhodospirillales	Acetobacteraceae	Acidibrevibacterium	Unassigned	bac	bac_ASV_275
bac_ASV_276	bac	Bacteria	Proteobacteria	Betaproteobacteria	Nitrosomonadales	Sterolibacteriaceae	Sterolibacterium	Unassigned	bac	bac_ASV_276
bac_ASV_277	bac	Bacteria	Acidobacteria	Acidobacteria_Gp1	Unassigned	Unassigned	Gp1	Unassigned	bac	bac_ASV_277
bac_ASV_278	bac	Bacteria	Verrucomicrobia	Subdivision3	Unassigned	Unassigned	Subdivision3_genera_incertae_sedis	Unassigned	bac	bac_ASV_278
bac_ASV_2788	bac	Bacteria	Proteobacteria	Unassigned	Unassigned	Unassigned	Unassigned	Unassigned	bac	bac_ASV_2788
bac_ASV_279	bac	Bacteria	Acidobacteria	Acidobacteria_Gp2	Unassigned	Unassigned	Gp2	Unassigned	bac	bac_ASV_279
bac_ASV_28	bac	Bacteria	Firmicutes	Bacilli	Bacillales	Bacillaceae_1	Neobacillus	Unassigned	bac	bac_ASV_28
bac_ASV_280	bac	Bacteria	Acidobacteria	Acidobacteria_Gp6	Unassigned	Unassigned	Gp6	Unassigned	bac	bac_ASV_280
bac_ASV_281	bac	Bacteria	Proteobacteria	Gammaproteobacteria	Gammaproteobacteria_incertae_sedis	Unassigned	Acidibacter	Unassigned	bac	bac_ASV_281
bac_ASV_282	bac	Bacteria	Proteobacteria	Alphaproteobacteria	Rhodospirillales	Azospirillaceae	Skermanella	Unassigned	bac	bac_ASV_282
bac_ASV_283	bac	Bacteria	Proteobacteria	Alphaproteobacteria	Micropepsales	Micropepsaceae	Micropepsis	Unassigned	bac	bac_ASV_283
bac_ASV_284	bac	Bacteria	Acidobacteria	Acidobacteria_Gp6	Unassigned	Unassigned	Gp6	Unassigned	bac	bac_ASV_284
bac_ASV_285	bac	Bacteria	Proteobacteria	Betaproteobacteria	Burkholderiales	Comamonadaceae	Xenophilus	Unassigned	bac	bac_ASV_285
bac_ASV_286	bac	Bacteria	Proteobacteria	Deltaproteobacteria	Desulfuromonadales	Desulfuromonadaceae	Pelobacter	Unassigned	bac	bac_ASV_286
bac_ASV_287	bac	Bacteria	Actinobacteria	Actinobacteria	Streptosporangiales	Thermomonosporaceae	Actinoallomurus	Unassigned	bac	bac_ASV_287
bac_ASV_288	bac	Bacteria	Proteobacteria	Gammaproteobacteria	Pasteurellales	Pasteurellaceae	Unassigned	Unassigned	bac	bac_ASV_288
bac_ASV_289	bac	Bacteria	Actinobacteria	Actinobacteria	Mycobacteriales	Unassigned	Unassigned	Unassigned	bac	bac_ASV_289
bac_ASV_29	bac	Bacteria	Acidobacteria	Acidobacteria_Gp2	Unassigned	Unassigned	Gp2	Unassigned	bac	bac_ASV_29
bac_ASV_290	bac	Bacteria	Acidobacteria	Acidobacteria_Gp6	Unassigned	Unassigned	Gp6	Unassigned	bac	bac_ASV_290
bac_ASV_291	bac	Bacteria	Proteobacteria	Betaproteobacteria	Rhodocyclales	Rhodocyclaceae	Propionivibrio	Unassigned	bac	bac_ASV_291
bac_ASV_292	bac	Bacteria	Proteobacteria	Gammaproteobacteria	Alteromonadales	Shewanellaceae	Shewanella	Unassigned	bac	bac_ASV_292
bac_ASV_293	bac	Bacteria	Chloroflexi	Thermomicrobia	Unassigned	Unassigned	Unassigned	Unassigned	bac	bac_ASV_293
bac_ASV_294	bac	Bacteria	Proteobacteria	Alphaproteobacteria	Rhodobacterales	Rhodobacteraceae	Pseudooceanicola	Unassigned	bac	bac_ASV_294
bac_ASV_295	bac	Bacteria	Verrucomicrobia	Spartobacteria	Unassigned	Unassigned	Spartobacteria_genera_incertae_sedis	Unassigned	bac	bac_ASV_295
bac_ASV_2950	bac	Bacteria	Bacteroidetes	Cytophagia	Cytophagales	Fulvivirgaceae	Chryseolinea	Unassigned	bac	bac_ASV_2950
bac_ASV_296	bac	Bacteria	Firmicutes	Bacilli	Bacillales	Unassigned	Unassigned	Unassigned	bac	bac_ASV_296
bac_ASV_297	bac	Bacteria	Proteobacteria	Gammaproteobacteria	Xanthomonadales	Xanthomonadaceae	Unassigned	Unassigned	bac	bac_ASV_297
bac_ASV_298	bac	Bacteria	Actinobacteria	Actinobacteria	Streptosporangiales	Thermomonosporaceae	Actinoallomurus	Unassigned	bac	bac_ASV_298
bac_ASV_299	bac	Bacteria	Proteobacteria	Alphaproteobacteria	Rhodospirillales	Azospirillaceae	Skermanella	Unassigned	bac	bac_ASV_299
bac_ASV_3	bac	Bacteria	Acidobacteria	Acidobacteria_Gp1	Unassigned	Unassigned	Gp1	Unassigned	bac	bac_ASV_3
bac_ASV_30	bac	Bacteria	Proteobacteria	Alphaproteobacteria	Micropepsales	Micropepsaceae	Micropepsis	Unassigned	bac	bac_ASV_30
bac_ASV_300	bac	Bacteria	Proteobacteria	Alphaproteobacteria	Rhodospirillales	Rhodospirillaceae	Magnetospirillum	Unassigned	bac	bac_ASV_300
bac_ASV_301	bac	Bacteria	Acidobacteria	Acidobacteria_Gp3	Unassigned	Unassigned	Gp3	Unassigned	bac	bac_ASV_301
bac_ASV_302	bac	Bacteria	Proteobacteria	Alphaproteobacteria	Rhodospirillales	Unassigned	Unassigned	Unassigned	bac	bac_ASV_302
bac_ASV_304	bac	Bacteria	Proteobacteria	Alphaproteobacteria	Rhodospirillales	Rhodospirillaceae	Ferruginivarius	Unassigned	bac	bac_ASV_304
bac_ASV_305	bac	Bacteria	Proteobacteria	Gammaproteobacteria	Unassigned	Unassigned	Unassigned	Unassigned	bac	bac_ASV_305
bac_ASV_3055	bac	Bacteria	Verrucomicrobia	Subdivision3	Unassigned	Unassigned	Subdivision3_genera_incertae_sedis	Unassigned	bac	bac_ASV_3055
bac_ASV_306	bac	Bacteria	Acidobacteria	Acidobacteria_Gp2	Unassigned	Unassigned	Gp2	Unassigned	bac	bac_ASV_306
bac_ASV_307	bac	Bacteria	Proteobacteria	Gammaproteobacteria	Gammaproteobacteria_incertae_sedis	Unassigned	Acidibacter	Unassigned	bac	bac_ASV_307
bac_ASV_308	bac	Bacteria	Acidobacteria	Acidobacteria_Gp13	Unassigned	Unassigned	Gp13	Unassigned	bac	bac_ASV_308
bac_ASV_309	bac	Bacteria	Proteobacteria	Alphaproteobacteria	Rhizobiales	Bradyrhizobiaceae	Bradyrhizobium	Unassigned	bac	bac_ASV_309
bac_ASV_31	bac	Bacteria	Acidobacteria	Acidobacteria_Gp7	Unassigned	Unassigned	Gp7	Unassigned	bac	bac_ASV_31
bac_ASV_310	bac	Bacteria	Proteobacteria	Gammaproteobacteria	Gammaproteobacteria_incertae_sedis	Unassigned	Acidibacter	Unassigned	bac	bac_ASV_310
bac_ASV_311	bac	Bacteria	Proteobacteria	Alphaproteobacteria	Rhodospirillales	Azospirillaceae	Nitrospirillum	Unassigned	bac	bac_ASV_311
bac_ASV_312	bac	Bacteria	Proteobacteria	Alphaproteobacteria	Rhizobiales	Roseiarcaceae	Roseiarcus	Unassigned	bac	bac_ASV_312
bac_ASV_313	bac	Bacteria	Gemmatimonadetes	Gemmatimonadetes	Gemmatimonadales	Gemmatimonadaceae	Gemmatirosa	Unassigned	bac	bac_ASV_313
bac_ASV_314	bac	Bacteria	Proteobacteria	Gammaproteobacteria	Gammaproteobacteria_incertae_sedis	Unassigned	Acidibacter	Unassigned	bac	bac_ASV_314
bac_ASV_315	bac	Bacteria	Proteobacteria	Alphaproteobacteria	Rhizobiales	Bradyrhizobiaceae	Bradyrhizobium	Unassigned	bac	bac_ASV_315
bac_ASV_316	bac	Bacteria	Proteobacteria	Deltaproteobacteria	Unassigned	Unassigned	Unassigned	Unassigned	bac	bac_ASV_316
bac_ASV_317	bac	Bacteria	Armatimonadetes	Unassigned	Unassigned	Unassigned	Unassigned	Unassigned	bac	bac_ASV_317
bac_ASV_318	bac	Bacteria	Actinobacteria	Thermoleophilia	Gaiellales	Gaiellaceae	Gaiella	Unassigned	bac	bac_ASV_318
bac_ASV_319	bac	Bacteria	Proteobacteria	Alphaproteobacteria	Rhizobiales	Phyllobacteriaceae	Mesorhizobium	Unassigned	bac	bac_ASV_319
bac_ASV_32	bac	Bacteria	Actinobacteria	Thermoleophilia	Gaiellales	Gaiellaceae	Gaiella	Unassigned	bac	bac_ASV_32
bac_ASV_321	bac	Bacteria	Acidobacteria	Acidobacteria_Gp2	Unassigned	Unassigned	Gp2	Unassigned	bac	bac_ASV_321
bac_ASV_322	bac	Bacteria	Acidobacteria	Acidobacteria_Gp3	Unassigned	Unassigned	Candidatus_Solibacter	Unassigned	bac	bac_ASV_322
bac_ASV_323	bac	Bacteria	Acidobacteria	Acidobacteria_Gp3	Unassigned	Unassigned	Candidatus_Solibacter	Unassigned	bac	bac_ASV_323
bac_ASV_324	bac	Bacteria	Acidobacteria	Acidobacteria_Gp1	Unassigned	Unassigned	Gp1	Unassigned	bac	bac_ASV_324
bac_ASV_325	bac	Bacteria	Acidobacteria	Acidobacteria_Gp6	Unassigned	Unassigned	Gp6	Unassigned	bac	bac_ASV_325
bac_ASV_326	bac	Bacteria	Acidobacteria	Acidobacteria_Gp2	Unassigned	Unassigned	Gp2	Unassigned	bac	bac_ASV_326
bac_ASV_327	bac	Bacteria	Proteobacteria	Alphaproteobacteria	Rhizobiales	Bradyrhizobiaceae	Bradyrhizobium	Unassigned	bac	bac_ASV_327
bac_ASV_328	bac	Archaea	Thaumarchaeota	Unassigned	Nitrososphaerales	Nitrososphaeraceae	Nitrososphaera	Unassigned	bac	bac_ASV_328
bac_ASV_329	bac	Bacteria	Proteobacteria	Alphaproteobacteria	Rhodospirillales	Azospirillaceae	Unassigned	Unassigned	bac	bac_ASV_329
bac_ASV_33	bac	Bacteria	Acidobacteria	Acidobacteria_Gp2	Unassigned	Unassigned	Gp2	Unassigned	bac	bac_ASV_33
bac_ASV_330	bac	Bacteria	Acidobacteria	Acidobacteria_Gp13	Unassigned	Unassigned	Gp13	Unassigned	bac	bac_ASV_330
bac_ASV_331	bac	Bacteria	Verrucomicrobia	Subdivision3	Unassigned	Unassigned	Subdivision3_genera_incertae_sedis	Unassigned	bac	bac_ASV_331
bac_ASV_332	bac	Bacteria	Proteobacteria	Gammaproteobacteria	Gammaproteobacteria_incertae_sedis	Unassigned	Acidibacter	Unassigned	bac	bac_ASV_332
bac_ASV_333	bac	Bacteria	Proteobacteria	Betaproteobacteria	Neisseriales	Chromobacteriaceae	Unassigned	Unassigned	bac	bac_ASV_333
bac_ASV_334	bac	Bacteria	candidate_division_WPS-1	Unassigned	Unassigned	Unassigned	WPS-1_genera_incertae_sedis	Unassigned	bac	bac_ASV_334
bac_ASV_335	bac	Bacteria	Proteobacteria	Alphaproteobacteria	Rhodospirillales	Rhodospirillaceae	Lacibacterium	Unassigned	bac	bac_ASV_335
bac_ASV_336	bac	Bacteria	Planctomycetes	Planctomycetacia	Planctomycetales	Gemmataceae	Gemmata	Unassigned	bac	bac_ASV_336
bac_ASV_337	bac	Bacteria	Gemmatimonadetes	Gemmatimonadetes	Gemmatimonadales	Gemmatimonadaceae	Roseisolibacter	Unassigned	bac	bac_ASV_337
bac_ASV_338	bac	Bacteria	Verrucomicrobia	Subdivision3	Unassigned	Unassigned	Subdivision3_genera_incertae_sedis	Unassigned	bac	bac_ASV_338
bac_ASV_339	bac	Bacteria	Proteobacteria	Alphaproteobacteria	Rhizobiales	Bradyrhizobiaceae	Pseudorhodoplanes	Unassigned	bac	bac_ASV_339
bac_ASV_34	bac	Bacteria	Acidobacteria	Acidobacteria_Gp2	Unassigned	Unassigned	Gp2	Unassigned	bac	bac_ASV_34
bac_ASV_341	bac	Bacteria	Acidobacteria	Acidobacteria_Gp2	Unassigned	Unassigned	Gp2	Unassigned	bac	bac_ASV_341
bac_ASV_342	bac	Bacteria	Acidobacteria	Acidobacteria_Gp1	Unassigned	Unassigned	Acidicapsa	Unassigned	bac	bac_ASV_342
bac_ASV_344	bac	Bacteria	Acidobacteria	Acidobacteria_Gp3	Unassigned	Unassigned	Candidatus_Solibacter	Unassigned	bac	bac_ASV_344
bac_ASV_345	bac	Bacteria	Acidobacteria	Acidobacteria_Gp3	Unassigned	Unassigned	Gp3	Unassigned	bac	bac_ASV_345
bac_ASV_346	bac	Bacteria	Actinobacteria	Actinobacteria	Streptosporangiales	Streptosporangiales_incertae_sedis	Sinosporangium	Unassigned	bac	bac_ASV_346
bac_ASV_347	bac	Bacteria	Proteobacteria	Alphaproteobacteria	Rhodospirillales	Rhodospirillaceae	Ferruginivarius	Unassigned	bac	bac_ASV_347
bac_ASV_348	bac	Bacteria	Proteobacteria	Deltaproteobacteria	Syntrophobacterales	Unassigned	Unassigned	Unassigned	bac	bac_ASV_348
bac_ASV_349	bac	Bacteria	Proteobacteria	Alphaproteobacteria	Rhizobiales	Devosiaceae	Devosia	Unassigned	bac	bac_ASV_349
bac_ASV_3490	bac	Bacteria	Proteobacteria	Gammaproteobacteria	Xanthomonadales	Rhodanobacteraceae	Rudaea	Unassigned	bac	bac_ASV_3490
bac_ASV_35	bac	Bacteria	Acidobacteria	Acidobacteria_Gp1	Unassigned	Unassigned	Gp1	Unassigned	bac	bac_ASV_35
bac_ASV_350	bac	Bacteria	Acidobacteria	Acidobacteria_Gp2	Unassigned	Unassigned	Gp2	Unassigned	bac	bac_ASV_350
bac_ASV_351	bac	Bacteria	Acidobacteria	Acidobacteria_Gp1	Unassigned	Unassigned	Gp1	Unassigned	bac	bac_ASV_351
bac_ASV_352	bac	Bacteria	Proteobacteria	Betaproteobacteria	Burkholderiales	Burkholderiaceae	Unassigned	Unassigned	bac	bac_ASV_352
bac_ASV_353	bac	Bacteria	Acidobacteria	Acidobacteria_Gp3	Unassigned	Unassigned	Gp3	Unassigned	bac	bac_ASV_353
bac_ASV_355	bac	Bacteria	Actinobacteria	Thermoleophilia	Gaiellales	Gaiellaceae	Gaiella	Unassigned	bac	bac_ASV_355
bac_ASV_356	bac	Bacteria	Proteobacteria	Deltaproteobacteria	Myxococcales	Labilitrichaceae	Labilithrix	Unassigned	bac	bac_ASV_356
bac_ASV_357	bac	Bacteria	Acidobacteria	Acidobacteria_Gp2	Unassigned	Unassigned	Gp2	Unassigned	bac	bac_ASV_357
bac_ASV_358	bac	Bacteria	Acidobacteria	Acidobacteria_Gp7	Unassigned	Unassigned	Gp7	Unassigned	bac	bac_ASV_358
bac_ASV_359	bac	Bacteria	Acidobacteria	Acidobacteria_Gp3	Unassigned	Unassigned	Paludibaculum	Unassigned	bac	bac_ASV_359
bac_ASV_36	bac	Bacteria	Proteobacteria	Betaproteobacteria	Burkholderiales	Burkholderiaceae	Paraburkholderia	Unassigned	bac	bac_ASV_36
bac_ASV_360	bac	Bacteria	Acidobacteria	Acidobacteria_Gp1	Unassigned	Unassigned	Gp1	Unassigned	bac	bac_ASV_360
bac_ASV_361	bac	Bacteria	Acidobacteria	Acidobacteria_Gp7	Unassigned	Unassigned	Gp7	Unassigned	bac	bac_ASV_361
bac_ASV_362	bac	Bacteria	Acidobacteria	Acidobacteria_Gp3	Unassigned	Unassigned	Gp3	Unassigned	bac	bac_ASV_362
bac_ASV_363	bac	Bacteria	Acidobacteria	Acidobacteria_Gp2	Unassigned	Unassigned	Gp2	Unassigned	bac	bac_ASV_363
bac_ASV_364	bac	Bacteria	Proteobacteria	Alphaproteobacteria	Rhodospirillales	Stellaceae	Stella	Unassigned	bac	bac_ASV_364
bac_ASV_365	bac	Bacteria	Latescibacteria	Unassigned	Unassigned	Unassigned	Latescibacteria_genera_incertae_sedis	Unassigned	bac	bac_ASV_365
bac_ASV_366	bac	Bacteria	Unassigned	Unassigned	Unassigned	Unassigned	Unassigned	Unassigned	bac	bac_ASV_366
bac_ASV_367	bac	Bacteria	Actinobacteria	Actinobacteria	Streptosporangiales	Thermomonosporaceae	Actinoallomurus	Unassigned	bac	bac_ASV_367
bac_ASV_368	bac	Bacteria	Acidobacteria	Acidobacteria_Gp1	Unassigned	Unassigned	Gp1	Unassigned	bac	bac_ASV_368
bac_ASV_369	bac	Bacteria	Proteobacteria	Alphaproteobacteria	Rhizobiales	Methylocystaceae	Methylosinus	Unassigned	bac	bac_ASV_369
bac_ASV_37	bac	Bacteria	Acidobacteria	Acidobacteria_Gp2	Unassigned	Unassigned	Gp2	Unassigned	bac	bac_ASV_37
bac_ASV_370	bac	Bacteria	Acidobacteria	Acidobacteria_Gp2	Unassigned	Unassigned	Gp2	Unassigned	bac	bac_ASV_370
bac_ASV_371	bac	Bacteria	Acidobacteria	Acidobacteria_Gp2	Unassigned	Unassigned	Gp2	Unassigned	bac	bac_ASV_371
bac_ASV_372	bac	Bacteria	Acidobacteria	Acidobacteria_Gp3	Unassigned	Unassigned	Gp3	Unassigned	bac	bac_ASV_372
bac_ASV_373	bac	Bacteria	Proteobacteria	Gammaproteobacteria	Gammaproteobacteria_incertae_sedis	Unassigned	Acidibacter	Unassigned	bac	bac_ASV_373
bac_ASV_374	bac	Bacteria	Proteobacteria	Gammaproteobacteria	Gammaproteobacteria_incertae_sedis	Unassigned	Acidibacter	Unassigned	bac	bac_ASV_374
bac_ASV_375	bac	Bacteria	Acidobacteria	Acidobacteria_Gp2	Unassigned	Unassigned	Gp2	Unassigned	bac	bac_ASV_375
bac_ASV_376	bac	Bacteria	Proteobacteria	Gammaproteobacteria	Xanthomonadales	Rhodanobacteraceae	Unassigned	Unassigned	bac	bac_ASV_376
bac_ASV_377	bac	Bacteria	Proteobacteria	Gammaproteobacteria	Xanthomonadales	Xanthomonadaceae	Lysobacter	Unassigned	bac	bac_ASV_377
bac_ASV_378	bac	Bacteria	Acidobacteria	Acidobacteria_Gp1	Unassigned	Unassigned	Silvibacterium	Unassigned	bac	bac_ASV_378
bac_ASV_379	bac	Bacteria	Proteobacteria	Alphaproteobacteria	Micropepsales	Micropepsaceae	Rhizomicrobium	Unassigned	bac	bac_ASV_379
bac_ASV_38	bac	Bacteria	Firmicutes	Bacilli	Bacillales	Bacillales_incertae_sedis	Caldalkalibacillus	Unassigned	bac	bac_ASV_38
bac_ASV_380	bac	Bacteria	Proteobacteria	Gammaproteobacteria	Xanthomonadales	Xanthomonadaceae	Lysobacter	Unassigned	bac	bac_ASV_380
bac_ASV_381	bac	Bacteria	Acidobacteria	Acidobacteria_Gp16	Unassigned	Unassigned	Gp16	Unassigned	bac	bac_ASV_381
bac_ASV_382	bac	Bacteria	Acidobacteria	Acidobacteria_Gp3	Unassigned	Unassigned	Gp3	Unassigned	bac	bac_ASV_382
bac_ASV_383	bac	Bacteria	Proteobacteria	Gammaproteobacteria	Pseudomonadales	Moraxellaceae	Acinetobacter	Unassigned	bac	bac_ASV_383
bac_ASV_384	bac	Bacteria	Firmicutes	Clostridia	Clostridiales	Symbiobacteriaceae	Caldinitratiruptor	Unassigned	bac	bac_ASV_384
bac_ASV_385	bac	Bacteria	Proteobacteria	Alphaproteobacteria	Rhodospirillales	Stellaceae	Stella	Unassigned	bac	bac_ASV_385
bac_ASV_386	bac	Bacteria	Proteobacteria	Gammaproteobacteria	Unassigned	Unassigned	Unassigned	Unassigned	bac	bac_ASV_386
bac_ASV_387	bac	Bacteria	Proteobacteria	Alphaproteobacteria	Caulobacterales	Caulobacteraceae	Phenylobacterium	Unassigned	bac	bac_ASV_387
bac_ASV_388	bac	Bacteria	Proteobacteria	Alphaproteobacteria	Caulobacterales	Caulobacteraceae	Phenylobacterium	Unassigned	bac	bac_ASV_388
bac_ASV_389	bac	Bacteria	Verrucomicrobia	Spartobacteria	Unassigned	Unassigned	Spartobacteria_genera_incertae_sedis	Unassigned	bac	bac_ASV_389
bac_ASV_39	bac	Bacteria	Acidobacteria	Acidobacteria_Gp1	Unassigned	Unassigned	Gp1	Unassigned	bac	bac_ASV_39
bac_ASV_390	bac	Bacteria	Unassigned	Unassigned	Unassigned	Unassigned	Unassigned	Unassigned	bac	bac_ASV_390
bac_ASV_391	bac	Bacteria	Acidobacteria	Acidobacteria_Gp1	Unassigned	Unassigned	Gp1	Unassigned	bac	bac_ASV_391
bac_ASV_392	bac	Bacteria	Proteobacteria	Unassigned	Unassigned	Unassigned	Unassigned	Unassigned	bac	bac_ASV_392
bac_ASV_393	bac	Bacteria	Acidobacteria	Acidobacteria_Gp1	Unassigned	Unassigned	Gp1	Unassigned	bac	bac_ASV_393
bac_ASV_395	bac	Bacteria	Acidobacteria	Acidobacteria_Gp3	Unassigned	Unassigned	Gp3	Unassigned	bac	bac_ASV_395
bac_ASV_396	bac	Bacteria	Acidobacteria	Acidobacteria_Gp1	Unassigned	Unassigned	Gp1	Unassigned	bac	bac_ASV_396
bac_ASV_397	bac	Bacteria	Proteobacteria	Betaproteobacteria	Nitrosomonadales	Unassigned	Unassigned	Unassigned	bac	bac_ASV_397
bac_ASV_398	bac	Bacteria	Proteobacteria	Alphaproteobacteria	Rhodospirillales	Azospirillaceae	Rhodocista	Unassigned	bac	bac_ASV_398
bac_ASV_399	bac	Bacteria	Proteobacteria	Alphaproteobacteria	Rhodospirillales	Unassigned	Unassigned	Unassigned	bac	bac_ASV_399
bac_ASV_4	bac	Bacteria	Firmicutes	Unassigned	Unassigned	Unassigned	Unassigned	Unassigned	bac	bac_ASV_4
bac_ASV_40	bac	Bacteria	Proteobacteria	Alphaproteobacteria	Rhizobiales	Bradyrhizobiaceae	Bradyrhizobium	Unassigned	bac	bac_ASV_40
bac_ASV_400	bac	Bacteria	Acidobacteria	Unassigned	Unassigned	Unassigned	Unassigned	Unassigned	bac	bac_ASV_400
bac_ASV_401	bac	Bacteria	Firmicutes	Bacilli	Lactobacillales	Streptococcaceae	Unassigned	Unassigned	bac	bac_ASV_401
bac_ASV_402	bac	Bacteria	Acidobacteria	Acidobacteria_Gp1	Unassigned	Unassigned	Gp1	Unassigned	bac	bac_ASV_402
bac_ASV_403	bac	Bacteria	Acidobacteria	Acidobacteria_Gp2	Unassigned	Unassigned	Gp2	Unassigned	bac	bac_ASV_403
bac_ASV_404	bac	Bacteria	Acidobacteria	Acidobacteria_Gp2	Unassigned	Unassigned	Gp2	Unassigned	bac	bac_ASV_404
bac_ASV_405	bac	Bacteria	Acidobacteria	Acidobacteria_Gp2	Unassigned	Unassigned	Gp2	Unassigned	bac	bac_ASV_405
bac_ASV_407	bac	Bacteria	Proteobacteria	Alphaproteobacteria	Rhodospirillales	Reyranellaceae	Reyranella	Unassigned	bac	bac_ASV_407
bac_ASV_408	bac	Bacteria	Proteobacteria	Alphaproteobacteria	Rhodospirillales	Azospirillaceae	Unassigned	Unassigned	bac	bac_ASV_408
bac_ASV_409	bac	Bacteria	Acidobacteria	Acidobacteria_Gp10	Unassigned	Unassigned	Gp10	Unassigned	bac	bac_ASV_409
bac_ASV_41	bac	Bacteria	Gemmatimonadetes	Gemmatimonadetes	Gemmatimonadales	Gemmatimonadaceae	Gemmatimonas	Unassigned	bac	bac_ASV_41
bac_ASV_410	bac	Bacteria	Proteobacteria	Alphaproteobacteria	Rhodospirillales	Acetobacteraceae	Acidisoma	Unassigned	bac	bac_ASV_410
bac_ASV_411	bac	Bacteria	Acidobacteria	Acidobacteria_Gp2	Unassigned	Unassigned	Gp2	Unassigned	bac	bac_ASV_411
bac_ASV_412	bac	Bacteria	Proteobacteria	Gammaproteobacteria	Unassigned	Unassigned	Unassigned	Unassigned	bac	bac_ASV_412
bac_ASV_413	bac	Bacteria	Proteobacteria	Alphaproteobacteria	Rhodospirillales	Rhodospirillaceae	Lacibacterium	Unassigned	bac	bac_ASV_413
bac_ASV_414	bac	Bacteria	Firmicutes	Clostridia	Thermoanaerobacterales	Thermoanaerobacteraceae	Unassigned	Unassigned	bac	bac_ASV_414
bac_ASV_415	bac	Bacteria	Proteobacteria	Gammaproteobacteria	Chromatiales	Unassigned	Unassigned	Unassigned	bac	bac_ASV_415
bac_ASV_416	bac	Bacteria	Acidobacteria	Acidobacteria_Gp3	Unassigned	Unassigned	Gp3	Unassigned	bac	bac_ASV_416
bac_ASV_417	bac	Bacteria	Proteobacteria	Gammaproteobacteria	Gammaproteobacteria_incertae_sedis	Unassigned	Acidibacter	Unassigned	bac	bac_ASV_417
bac_ASV_418	bac	Bacteria	Acidobacteria	Acidobacteria_Gp6	Unassigned	Unassigned	Gp6	Unassigned	bac	bac_ASV_418
bac_ASV_419	bac	Bacteria	Proteobacteria	Alphaproteobacteria	Rhodospirillales	Reyranellaceae	Reyranella	Unassigned	bac	bac_ASV_419
bac_ASV_42	bac	Bacteria	Acidobacteria	Acidobacteria_Gp1	Unassigned	Unassigned	Gp1	Unassigned	bac	bac_ASV_42
bac_ASV_420	bac	Bacteria	Verrucomicrobia	Spartobacteria	Unassigned	Unassigned	Spartobacteria_genera_incertae_sedis	Unassigned	bac	bac_ASV_420
bac_ASV_421	bac	Bacteria	Proteobacteria	Alphaproteobacteria	Rhodospirillales	Unassigned	Unassigned	Unassigned	bac	bac_ASV_421
bac_ASV_422	bac	Bacteria	Acidobacteria	Acidobacteria_Gp4	Unassigned	Unassigned	Gp4	Unassigned	bac	bac_ASV_422
bac_ASV_423	bac	Bacteria	Proteobacteria	Betaproteobacteria	Nitrosomonadales	Nitrosomonadaceae	Nitrosospira	Unassigned	bac	bac_ASV_423
bac_ASV_424	bac	Bacteria	Proteobacteria	Betaproteobacteria	Nitrosomonadales	Sterolibacteriaceae	Methyloversatilis	Unassigned	bac	bac_ASV_424
bac_ASV_425	bac	Bacteria	Proteobacteria	Gammaproteobacteria	Gammaproteobacteria_incertae_sedis	Unassigned	Acidibacter	Unassigned	bac	bac_ASV_425
bac_ASV_426	bac	Bacteria	Proteobacteria	Deltaproteobacteria	Syntrophobacterales	Unassigned	Unassigned	Unassigned	bac	bac_ASV_426
bac_ASV_427	bac	Bacteria	Proteobacteria	Betaproteobacteria	Burkholderiales	Comamonadaceae	Acidovorax	Unassigned	bac	bac_ASV_427
bac_ASV_428	bac	Bacteria	Actinobacteria	Actinobacteria	Streptosporangiales	Thermomonosporaceae	Actinoallomurus	Unassigned	bac	bac_ASV_428
bac_ASV_429	bac	Bacteria	Acidobacteria	Acidobacteria_Gp1	Unassigned	Unassigned	Gp1	Unassigned	bac	bac_ASV_429
bac_ASV_43	bac	Bacteria	Proteobacteria	Betaproteobacteria	Nitrosomonadales	Thiobacillaceae	Sulfuritortus	Unassigned	bac	bac_ASV_43
bac_ASV_430	bac	Bacteria	Acidobacteria	Acidobacteria_Gp1	Unassigned	Unassigned	Gp1	Unassigned	bac	bac_ASV_430
bac_ASV_431	bac	Bacteria	Planctomycetes	Planctomycetacia	Pirellulales	Thermoguttaceae	Thermogutta	Unassigned	bac	bac_ASV_431
bac_ASV_432	bac	Bacteria	Proteobacteria	Alphaproteobacteria	Rhizobiales	Bradyrhizobiaceae	Pseudolabrys	Unassigned	bac	bac_ASV_432
bac_ASV_433	bac	Bacteria	Proteobacteria	Betaproteobacteria	Burkholderiales	Alcaligenaceae	Basilea	Unassigned	bac	bac_ASV_433
bac_ASV_434	bac	Bacteria	Proteobacteria	Alphaproteobacteria	Rhizobiales	Hyphomicrobiaceae	Hyphomicrobium	Unassigned	bac	bac_ASV_434
bac_ASV_435	bac	Bacteria	Proteobacteria	Alphaproteobacteria	Rhodospirillales	Azospirillaceae	Skermanella	Unassigned	bac	bac_ASV_435
bac_ASV_436	bac	Bacteria	Acidobacteria	Acidobacteria_Gp3	Unassigned	Unassigned	Candidatus_Solibacter	Unassigned	bac	bac_ASV_436
bac_ASV_437	bac	Bacteria	Acidobacteria	Acidobacteria_Gp6	Unassigned	Unassigned	Gp6	Unassigned	bac	bac_ASV_437
bac_ASV_438	bac	Bacteria	Proteobacteria	Gammaproteobacteria	Chromatiales	Ectothiorhodospiraceae	Unassigned	Unassigned	bac	bac_ASV_438
bac_ASV_439	bac	Bacteria	Proteobacteria	Alphaproteobacteria	Rhizobiales	Bradyrhizobiaceae	Bradyrhizobium	Unassigned	bac	bac_ASV_439
bac_ASV_44	bac	Bacteria	Bacteroidetes	Chitinophagia	Chitinophagales	Chitinophagaceae	Unassigned	Unassigned	bac	bac_ASV_44
bac_ASV_440	bac	Bacteria	Proteobacteria	Gammaproteobacteria	Unassigned	Unassigned	Unassigned	Unassigned	bac	bac_ASV_440
bac_ASV_441	bac	Bacteria	Acidobacteria	Acidobacteria_Gp3	Unassigned	Unassigned	Candidatus_Solibacter	Unassigned	bac	bac_ASV_441
bac_ASV_442	bac	Bacteria	Proteobacteria	Alphaproteobacteria	Rhodospirillales	Azospirillaceae	Nitrospirillum	Unassigned	bac	bac_ASV_442
bac_ASV_443	bac	Bacteria	Acidobacteria	Holophagae	Holophagales	Holophagaceae	Geothrix	Unassigned	bac	bac_ASV_443
bac_ASV_444	bac	Bacteria	Proteobacteria	Alphaproteobacteria	Rhodospirillales	Unassigned	Unassigned	Unassigned	bac	bac_ASV_444
bac_ASV_445	bac	Bacteria	Acidobacteria	Acidobacteria_Gp3	Unassigned	Unassigned	Gp3	Unassigned	bac	bac_ASV_445
bac_ASV_446	bac	Bacteria	Acidobacteria	Acidobacteria_Gp2	Unassigned	Unassigned	Gp2	Unassigned	bac	bac_ASV_446
bac_ASV_447	bac	Bacteria	Proteobacteria	Alphaproteobacteria	Rhodospirillales	Azospirillaceae	Nitrospirillum	Unassigned	bac	bac_ASV_447
bac_ASV_448	bac	Bacteria	Proteobacteria	Betaproteobacteria	Nitrosomonadales	Sterolibacteriaceae	Methyloversatilis	Unassigned	bac	bac_ASV_448
bac_ASV_449	bac	Bacteria	Proteobacteria	Gammaproteobacteria	Chromatiales	Chromatiaceae	Unassigned	Unassigned	bac	bac_ASV_449
bac_ASV_45	bac	Bacteria	Proteobacteria	Alphaproteobacteria	Rhizobiales	Bradyrhizobiaceae	Rhodoplanes	Unassigned	bac	bac_ASV_45
bac_ASV_451	bac	Bacteria	Proteobacteria	Alphaproteobacteria	Rhodospirillales	Azospirillaceae	Rhodocista	Unassigned	bac	bac_ASV_451
bac_ASV_452	bac	Bacteria	Proteobacteria	Betaproteobacteria	Neisseriales	Chromobacteriaceae	Unassigned	Unassigned	bac	bac_ASV_452
bac_ASV_453	bac	Bacteria	Proteobacteria	Gammaproteobacteria	Gammaproteobacteria_incertae_sedis	Unassigned	Acidibacter	Unassigned	bac	bac_ASV_453
bac_ASV_454	bac	Bacteria	Acidobacteria	Acidobacteria_Gp6	Unassigned	Unassigned	Gp6	Unassigned	bac	bac_ASV_454
bac_ASV_455	bac	Bacteria	Proteobacteria	Deltaproteobacteria	Myxococcales	Anaeromyxobacteraceae	Anaeromyxobacter	Unassigned	bac	bac_ASV_455
bac_ASV_456	bac	Bacteria	Acidobacteria	Acidobacteria_Gp6	Unassigned	Unassigned	Gp6	Unassigned	bac	bac_ASV_456
bac_ASV_457	bac	Bacteria	Verrucomicrobia	Spartobacteria	Unassigned	Unassigned	Spartobacteria_genera_incertae_sedis	Unassigned	bac	bac_ASV_457
bac_ASV_458	bac	Bacteria	Proteobacteria	Deltaproteobacteria	Myxococcales	Anaeromyxobacteraceae	Anaeromyxobacter	Unassigned	bac	bac_ASV_458
bac_ASV_459	bac	Bacteria	Proteobacteria	Alphaproteobacteria	Rhodospirillales	Azospirillaceae	Desertibacter	Unassigned	bac	bac_ASV_459
bac_ASV_46	bac	Bacteria	Proteobacteria	Alphaproteobacteria	Rhodospirillales	Rhodospirillaceae	Magnetospirillum	Unassigned	bac	bac_ASV_46
bac_ASV_461	bac	Bacteria	Proteobacteria	Alphaproteobacteria	Micropepsales	Micropepsaceae	Rhizomicrobium	Unassigned	bac	bac_ASV_461
bac_ASV_462	bac	Bacteria	Acidobacteria	Acidobacteria_Gp2	Unassigned	Unassigned	Gp2	Unassigned	bac	bac_ASV_462
bac_ASV_463	bac	Bacteria	Acidobacteria	Acidobacteria_Gp2	Unassigned	Unassigned	Gp2	Unassigned	bac	bac_ASV_463
bac_ASV_464	bac	Bacteria	Proteobacteria	Betaproteobacteria	Nitrosomonadales	Thiobacillaceae	Sulfuritortus	Unassigned	bac	bac_ASV_464
bac_ASV_467	bac	Bacteria	Acidobacteria	Acidobacteria_Gp15	Unassigned	Unassigned	Gp15	Unassigned	bac	bac_ASV_467
bac_ASV_468	bac	Bacteria	Proteobacteria	Betaproteobacteria	Nitrosomonadales	Thiobacillaceae	Sulfuritortus	Unassigned	bac	bac_ASV_468
bac_ASV_469	bac	Bacteria	Acidobacteria	Acidobacteria_Gp3	Unassigned	Unassigned	Gp3	Unassigned	bac	bac_ASV_469
bac_ASV_47	bac	Bacteria	Acidobacteria	Acidobacteria_Gp2	Unassigned	Unassigned	Gp2	Unassigned	bac	bac_ASV_47
bac_ASV_470	bac	Bacteria	Verrucomicrobia	Subdivision3	Unassigned	Unassigned	Subdivision3_genera_incertae_sedis	Unassigned	bac	bac_ASV_470
bac_ASV_471	bac	Archaea	Thaumarchaeota	Unassigned	Nitrososphaerales	Nitrososphaeraceae	Nitrososphaera	Unassigned	bac	bac_ASV_471
bac_ASV_472	bac	Bacteria	Verrucomicrobia	Spartobacteria	Unassigned	Unassigned	Spartobacteria_genera_incertae_sedis	Unassigned	bac	bac_ASV_472
bac_ASV_473	bac	Bacteria	Proteobacteria	Alphaproteobacteria	Rhizobiales	Bradyrhizobiaceae	Pseudolabrys	Unassigned	bac	bac_ASV_473
bac_ASV_476	bac	Bacteria	Proteobacteria	Alphaproteobacteria	Rhodospirillales	Azospirillaceae	Unassigned	Unassigned	bac	bac_ASV_476
bac_ASV_477	bac	Bacteria	Acidobacteria	Acidobacteria_Gp1	Unassigned	Unassigned	Gp1	Unassigned	bac	bac_ASV_477
bac_ASV_48	bac	Bacteria	Acidobacteria	Acidobacteria_Gp2	Unassigned	Unassigned	Gp2	Unassigned	bac	bac_ASV_48
bac_ASV_482	bac	Bacteria	Acidobacteria	Acidobacteria_Gp5	Unassigned	Unassigned	Gp5	Unassigned	bac	bac_ASV_482
bac_ASV_484	bac	Bacteria	Acidobacteria	Acidobacteria_Gp10	Unassigned	Unassigned	Gp10	Unassigned	bac	bac_ASV_484
bac_ASV_486	bac	Bacteria	Acidobacteria	Unassigned	Unassigned	Unassigned	Unassigned	Unassigned	bac	bac_ASV_486
bac_ASV_49	bac	Bacteria	Nitrospirae	Nitrospira	Nitrospirales	Nitrospiraceae	Nitrospira	Unassigned	bac	bac_ASV_49
bac_ASV_492	bac	Bacteria	Proteobacteria	Gammaproteobacteria	Xanthomonadales	Xanthomonadaceae	Lysobacter	Unassigned	bac	bac_ASV_492
bac_ASV_493	bac	Bacteria	Acidobacteria	Acidobacteria_Gp2	Unassigned	Unassigned	Gp2	Unassigned	bac	bac_ASV_493
bac_ASV_497	bac	Bacteria	Proteobacteria	Betaproteobacteria	Burkholderiales	Unassigned	Unassigned	Unassigned	bac	bac_ASV_497
bac_ASV_5	bac	Bacteria	Verrucomicrobia	Spartobacteria	Unassigned	Unassigned	Spartobacteria_genera_incertae_sedis	Unassigned	bac	bac_ASV_5
bac_ASV_50	bac	Archaea	Thaumarchaeota	Unassigned	Nitrososphaerales	Nitrososphaeraceae	Nitrososphaera	Unassigned	bac	bac_ASV_50
bac_ASV_500	bac	Bacteria	Verrucomicrobia	Spartobacteria	Unassigned	Unassigned	Spartobacteria_genera_incertae_sedis	Unassigned	bac	bac_ASV_500
bac_ASV_503	bac	Bacteria	Acidobacteria	Acidobacteria_Gp3	Unassigned	Unassigned	Gp3	Unassigned	bac	bac_ASV_503
bac_ASV_508	bac	Bacteria	Proteobacteria	Deltaproteobacteria	Myxococcales	Polyangiaceae	Unassigned	Unassigned	bac	bac_ASV_508
bac_ASV_51	bac	Bacteria	Proteobacteria	Gammaproteobacteria	Vibrionales	Vibrionaceae	Vibrio	Unassigned	bac	bac_ASV_51
bac_ASV_512	bac	Bacteria	Chloroflexi	Chloroflexia	Chloroflexales	Chloroflexaceae	Chloroflexus	Unassigned	bac	bac_ASV_512
bac_ASV_513	bac	Bacteria	Firmicutes	Clostridia	Unassigned	Unassigned	Unassigned	Unassigned	bac	bac_ASV_513
bac_ASV_519	bac	Bacteria	Proteobacteria	Alphaproteobacteria	Rhodospirillales	Acetobacteraceae	Acidisoma	Unassigned	bac	bac_ASV_519
bac_ASV_52	bac	Bacteria	Proteobacteria	Betaproteobacteria	Neisseriales	Chromobacteriaceae	Formivibrio	Unassigned	bac	bac_ASV_52
bac_ASV_523	bac	Bacteria	Planctomycetes	Planctomycetacia	Planctomycetales	Planctomycetaceae	Rubinisphaera	Unassigned	bac	bac_ASV_523
bac_ASV_525	bac	Bacteria	Proteobacteria	Alphaproteobacteria	Rhizobiales	Roseiarcaceae	Roseiarcus	Unassigned	bac	bac_ASV_525
bac_ASV_528	bac	Bacteria	Unassigned	Unassigned	Unassigned	Unassigned	Unassigned	Unassigned	bac	bac_ASV_528
bac_ASV_53	bac	Bacteria	Proteobacteria	Alphaproteobacteria	Rhodospirillales	Azospirillaceae	Nitrospirillum	Unassigned	bac	bac_ASV_53
bac_ASV_532	bac	Bacteria	Acidobacteria	Acidobacteria_Gp6	Unassigned	Unassigned	Gp6	Unassigned	bac	bac_ASV_532
bac_ASV_536	bac	Bacteria	Proteobacteria	Alphaproteobacteria	Rhizobiales	Hyphomicrobiaceae	Methyloceanibacter	Unassigned	bac	bac_ASV_536
bac_ASV_539	bac	Bacteria	Proteobacteria	Deltaproteobacteria	Myxococcales	Polyangiaceae	Aetherobacter	Unassigned	bac	bac_ASV_539
bac_ASV_54	bac	Bacteria	Proteobacteria	Betaproteobacteria	Nitrosomonadales	Methylophilaceae	Methylophilus	Unassigned	bac	bac_ASV_54
bac_ASV_541	bac	Bacteria	Nitrospirae	Nitrospira	Nitrospirales	Nitrospiraceae	Nitrospira	Unassigned	bac	bac_ASV_541
bac_ASV_542	bac	Bacteria	Proteobacteria	Deltaproteobacteria	Syntrophobacterales	Syntrophobacteraceae	Syntrophobacter	Unassigned	bac	bac_ASV_542
bac_ASV_55	bac	Bacteria	Acidobacteria	Acidobacteria_Gp2	Unassigned	Unassigned	Gp2	Unassigned	bac	bac_ASV_55
bac_ASV_554	bac	Bacteria	Acidobacteria	Acidobacteria_Gp1	Unassigned	Unassigned	Gp1	Unassigned	bac	bac_ASV_554
bac_ASV_556	bac	Bacteria	Proteobacteria	Alphaproteobacteria	Rhodospirillales	Acetobacteraceae	Acidisoma	Unassigned	bac	bac_ASV_556
bac_ASV_56	bac	Bacteria	Verrucomicrobia	Spartobacteria	Unassigned	Unassigned	Spartobacteria_genera_incertae_sedis	Unassigned	bac	bac_ASV_56
bac_ASV_569	bac	Bacteria	Proteobacteria	Alphaproteobacteria	Rhizobiales	Methylocystaceae	Unassigned	Unassigned	bac	bac_ASV_569
bac_ASV_57	bac	Archaea	Thaumarchaeota	Unassigned	Nitrosopumilales	Nitrosopumilaceae	Nitrosopumilus	Unassigned	bac	bac_ASV_57
bac_ASV_58	bac	Bacteria	Acidobacteria	Acidobacteria_Gp1	Unassigned	Unassigned	Gp1	Unassigned	bac	bac_ASV_58
bac_ASV_586	bac	Bacteria	Acidobacteria	Acidobacteria_Gp3	Unassigned	Unassigned	Candidatus_Solibacter	Unassigned	bac	bac_ASV_586
bac_ASV_59	bac	Bacteria	Proteobacteria	Betaproteobacteria	Nitrosomonadales	Unassigned	Unassigned	Unassigned	bac	bac_ASV_59
bac_ASV_594	bac	Bacteria	Verrucomicrobia	Subdivision3	Unassigned	Unassigned	Subdivision3_genera_incertae_sedis	Unassigned	bac	bac_ASV_594
bac_ASV_596	bac	Bacteria	Proteobacteria	Gammaproteobacteria	Oceanospirillales	Halomonadaceae	Kushneria	Unassigned	bac	bac_ASV_596
bac_ASV_598	bac	Bacteria	Acidobacteria	Acidobacteria_Gp6	Unassigned	Unassigned	Gp6	Unassigned	bac	bac_ASV_598
bac_ASV_60	bac	Bacteria	Acidobacteria	Acidobacteria_Gp1	Unassigned	Unassigned	Gp1	Unassigned	bac	bac_ASV_60
bac_ASV_61	bac	Bacteria	Proteobacteria	Gammaproteobacteria	Gammaproteobacteria_incertae_sedis	Unassigned	Acidibacter	Unassigned	bac	bac_ASV_61
bac_ASV_613	bac	Bacteria	Proteobacteria	Deltaproteobacteria	Myxococcales	Haliangiaceae	Haliangium	Unassigned	bac	bac_ASV_613
bac_ASV_62	bac	Bacteria	Acidobacteria	Acidobacteria_Gp1	Unassigned	Unassigned	Gp1	Unassigned	bac	bac_ASV_62
bac_ASV_628	bac	Bacteria	Acidobacteria	Acidobacteria_Gp1	Unassigned	Unassigned	Terracidiphilus	Unassigned	bac	bac_ASV_628
bac_ASV_63	bac	Bacteria	Acidobacteria	Acidobacteria_Gp2	Unassigned	Unassigned	Gp2	Unassigned	bac	bac_ASV_63
bac_ASV_65	bac	Bacteria	Acidobacteria	Acidobacteria_Gp1	Unassigned	Unassigned	Gp1	Unassigned	bac	bac_ASV_65
bac_ASV_66	bac	Bacteria	Proteobacteria	Betaproteobacteria	Burkholderiales	Burkholderiaceae	Unassigned	Unassigned	bac	bac_ASV_66
bac_ASV_67	bac	Bacteria	Proteobacteria	Betaproteobacteria	Rhodocyclales	Zoogloeaceae	Thauera	Unassigned	bac	bac_ASV_67
bac_ASV_69	bac	Bacteria	Acidobacteria	Acidobacteria_Gp1	Unassigned	Unassigned	Gp1	Unassigned	bac	bac_ASV_69
bac_ASV_7	bac	Bacteria	Acidobacteria	Acidobacteria_Gp1	Unassigned	Unassigned	Gp1	Unassigned	bac	bac_ASV_7
bac_ASV_70	bac	Bacteria	Proteobacteria	Alphaproteobacteria	Sphingomonadales	Sphingomonadaceae	Sphingomonas	Unassigned	bac	bac_ASV_70
bac_ASV_71	bac	Bacteria	Actinobacteria	Actinobacteria	Streptosporangiales	Thermomonosporaceae	Actinoallomurus	Unassigned	bac	bac_ASV_71
bac_ASV_72	bac	Bacteria	Proteobacteria	Gammaproteobacteria	Gammaproteobacteria_incertae_sedis	Unassigned	Acidibacter	Unassigned	bac	bac_ASV_72
bac_ASV_73	bac	Bacteria	Acidobacteria	Acidobacteria_Gp10	Unassigned	Unassigned	Gp10	Unassigned	bac	bac_ASV_73
bac_ASV_731	bac	Bacteria	Acidobacteria	Acidobacteria_Gp3	Unassigned	Unassigned	Candidatus_Solibacter	Unassigned	bac	bac_ASV_731
bac_ASV_74	bac	Bacteria	candidate_division_WPS-2	Unassigned	Unassigned	Unassigned	WPS-2_genera_incertae_sedis	Unassigned	bac	bac_ASV_74
bac_ASV_75	bac	Bacteria	Proteobacteria	Betaproteobacteria	Burkholderiales	Alcaligenaceae	Basilea	Unassigned	bac	bac_ASV_75
bac_ASV_76	bac	Bacteria	Proteobacteria	Alphaproteobacteria	Rhodospirillales	Azospirillaceae	Rhodocista	Unassigned	bac	bac_ASV_76
bac_ASV_77	bac	Bacteria	Proteobacteria	Alphaproteobacteria	Caulobacterales	Caulobacteraceae	Phenylobacterium	Unassigned	bac	bac_ASV_77
bac_ASV_78	bac	Bacteria	Proteobacteria	Alphaproteobacteria	Rhodospirillales	Azospirillaceae	Skermanella	Unassigned	bac	bac_ASV_78
bac_ASV_79	bac	Bacteria	Proteobacteria	Alphaproteobacteria	Rhodospirillales	Reyranellaceae	Reyranella	Unassigned	bac	bac_ASV_79
bac_ASV_8	bac	Bacteria	Acidobacteria	Acidobacteria_Gp1	Unassigned	Unassigned	Gp1	Unassigned	bac	bac_ASV_8
bac_ASV_80	bac	Bacteria	Proteobacteria	Alphaproteobacteria	Rhizobiales	Bradyrhizobiaceae	Pseudolabrys	Unassigned	bac	bac_ASV_80
bac_ASV_81	bac	Bacteria	Acidobacteria	Acidobacteria_Gp1	Unassigned	Unassigned	Gp1	Unassigned	bac	bac_ASV_81
bac_ASV_82	bac	Bacteria	Acidobacteria	Acidobacteria_Gp1	Unassigned	Unassigned	Gp1	Unassigned	bac	bac_ASV_82
bac_ASV_83	bac	Bacteria	Proteobacteria	Alphaproteobacteria	Rhodospirillales	Azospirillaceae	Azospirillum	Unassigned	bac	bac_ASV_83
bac_ASV_84	bac	Bacteria	Proteobacteria	Betaproteobacteria	Nitrosomonadales	Sterolibacteriaceae	Sterolibacterium	Unassigned	bac	bac_ASV_84
bac_ASV_85	bac	Bacteria	Actinobacteria	Actinobacteria	Streptosporangiales	Thermomonosporaceae	Unassigned	Unassigned	bac	bac_ASV_85
bac_ASV_86	bac	Bacteria	Verrucomicrobia	Subdivision3	Unassigned	Unassigned	Subdivision3_genera_incertae_sedis	Unassigned	bac	bac_ASV_86
bac_ASV_87	bac	Bacteria	Gemmatimonadetes	Gemmatimonadetes	Gemmatimonadales	Gemmatimonadaceae	Gemmatimonas	Unassigned	bac	bac_ASV_87
bac_ASV_88	bac	Bacteria	Proteobacteria	Betaproteobacteria	Neisseriales	Chromobacteriaceae	Vogesella	Unassigned	bac	bac_ASV_88
bac_ASV_89	bac	Bacteria	Proteobacteria	Betaproteobacteria	Nitrosomonadales	Sterolibacteriaceae	Denitratisoma	Unassigned	bac	bac_ASV_89
bac_ASV_9	bac	Bacteria	Proteobacteria	Alphaproteobacteria	Rhizobiales	Bradyrhizobiaceae	Bradyrhizobium	Unassigned	bac	bac_ASV_9
bac_ASV_90	bac	Bacteria	Proteobacteria	Gammaproteobacteria	Chromatiales	Ectothiorhodospiraceae	Unassigned	Unassigned	bac	bac_ASV_90
bac_ASV_91	bac	Bacteria	Acidobacteria	Acidobacteria_Gp2	Unassigned	Unassigned	Gp2	Unassigned	bac	bac_ASV_91
bac_ASV_92	bac	Bacteria	Acidobacteria	Acidobacteria_Gp1	Unassigned	Unassigned	Gp1	Unassigned	bac	bac_ASV_92
bac_ASV_93	bac	Bacteria	Acidobacteria	Acidobacteria_Gp2	Unassigned	Unassigned	Gp2	Unassigned	bac	bac_ASV_93
bac_ASV_936	bac	Bacteria	Acidobacteria	Acidobacteria_Gp22	Unassigned	Unassigned	Gp22	Unassigned	bac	bac_ASV_936
bac_ASV_94	bac	Bacteria	Proteobacteria	Deltaproteobacteria	Desulfuromonadales	Geobacteraceae	Geomonas	Unassigned	bac	bac_ASV_94
bac_ASV_96	bac	Bacteria	Acidobacteria	Acidobacteria_Gp1	Unassigned	Unassigned	Gp1	Unassigned	bac	bac_ASV_96
bac_ASV_97	bac	Bacteria	Acidobacteria	Acidobacteria_Gp1	Unassigned	Unassigned	Gp1	Unassigned	bac	bac_ASV_97
bac_ASV_974	bac	Bacteria	Proteobacteria	Gammaproteobacteria	Xanthomonadales	Xanthomonadaceae	Lysobacter	Unassigned	bac	bac_ASV_974
bac_ASV_975	bac	Bacteria	Acidobacteria	Unassigned	Unassigned	Unassigned	Unassigned	Unassigned	bac	bac_ASV_975
bac_ASV_98	bac	Bacteria	Proteobacteria	Gammaproteobacteria	Chromatiales	Granulosicoccaceae	Granulosicoccus	Unassigned	bac	bac_ASV_98
bac_ASV_99	bac	Bacteria	Acidobacteria	Acidobacteria_Gp2	Unassigned	Unassigned	Gp2	Unassigned	bac	bac_ASV_99
fun_ASV_10	fun	Fungi	Ascomycota	Leotiomycetes	Helotiales	Unassigned	Unassigned	Unassigned	fun	fun_ASV_10
fun_ASV_100	fun	Fungi	Unassigned	Unassigned	Unassigned	Unassigned	Unassigned	Unassigned	fun	fun_ASV_100
fun_ASV_1001	fun	Fungi	Ascomycota	Lecanoromycetes	Trapeliales	Phlyctidaceae	Phlyctis	Phlyctis_speirea	fun	fun_ASV_1001
fun_ASV_1009	fun	Fungi	Unassigned	Unassigned	Unassigned	Unassigned	Unassigned	Unassigned	fun	fun_ASV_1009
fun_ASV_103	fun	Fungi	Ascomycota	Sordariomycetes	Hypocreales	Nectriaceae	Paracremonium	Paracremonium_inflatum	fun	fun_ASV_103
fun_ASV_105	fun	Fungi	Ascomycota	Sordariomycetes	Atractosporales	Conlariaceae	Conlarium	Unassigned	fun	fun_ASV_105
fun_ASV_106	fun	Fungi	Unassigned	Unassigned	Unassigned	Unassigned	Unassigned	Unassigned	fun	fun_ASV_106
fun_ASV_107	fun	Fungi	Ascomycota	Sordariomycetes	Hypocreales	Nectriaceae	Dactylonectria	Dactylonectria_anthuriicola	fun	fun_ASV_107
fun_ASV_108	fun	Fungi	Basidiomycota	Agaricomycetes	Boletales	Gyroporaceae	Gyroporus	Unassigned	fun	fun_ASV_108
fun_ASV_109	fun	Fungi	Ascomycota	Leotiomycetes	Helotiales	Dermateaceae	Pezicula	Pezicula_ericae	fun	fun_ASV_109
fun_ASV_11	fun	Fungi	Basidiomycota	Agaricomycetes	Russulales	Russulaceae	Russula	Russula_recondita	fun	fun_ASV_11
fun_ASV_110	fun	Fungi	Basidiomycota	Agaricomycetes	Agaricales	Bolbitiaceae	Cyclocybe	Unassigned	fun	fun_ASV_110
fun_ASV_113	fun	Fungi	Unassigned	Unassigned	Unassigned	Unassigned	Unassigned	Unassigned	fun	fun_ASV_113
fun_ASV_114	fun	Fungi	Ascomycota	Leotiomycetes	Helotiales	Unassigned	Unassigned	Unassigned	fun	fun_ASV_114
fun_ASV_115	fun	Fungi	Ascomycota	Sordariomycetes	Hypocreales	Bionectriaceae	Clonostachys	Unassigned	fun	fun_ASV_115
fun_ASV_116	fun	Fungi	Ascomycota	Unassigned	Unassigned	Unassigned	Unassigned	Unassigned	fun	fun_ASV_116
fun_ASV_118	fun	Fungi	Ascomycota	Leotiomycetes	Helotiales	Myxotrichaceae	Oidiodendron	Unassigned	fun	fun_ASV_118
fun_ASV_119	fun	Fungi	Basidiomycota	Agaricomycetes	Agaricales	Bolbitiaceae	Cyclocybe	Unassigned	fun	fun_ASV_119
fun_ASV_121	fun	Fungi	Ascomycota	Eurotiomycetes	Eurotiales	Aspergillaceae	Aspergillus	Aspergillus_caesiellus	fun	fun_ASV_121
fun_ASV_122	fun	Fungi	Ascomycota	Sordariomycetes	Chaetosphaeriales	Chaetosphaeriaceae	Chaetosphaeria	Unassigned	fun	fun_ASV_122
fun_ASV_124	fun	Fungi	Ascomycota	Eurotiomycetes	Chaetothyriales	Unassigned	Unassigned	Unassigned	fun	fun_ASV_124
fun_ASV_125	fun	Fungi	Ascomycota	Leotiomycetes	Helotiales	Helotiaceae	Unassigned	Unassigned	fun	fun_ASV_125
fun_ASV_126	fun	Fungi	Ascomycota	Dothideomycetes	Pleosporales	Didymellaceae	Endophoma	Endophoma_elongata	fun	fun_ASV_126
fun_ASV_128	fun	Fungi	Ascomycota	Sordariomycetes	Amphisphaeriales	Discosiaceae	Discosia	Discosia_pseudoartocreas	fun	fun_ASV_128
fun_ASV_129	fun	Fungi	Ascomycota	Dothideomycetes	Capnodiales	Unassigned	Unassigned	Unassigned	fun	fun_ASV_129
fun_ASV_13	fun	Fungi	Ascomycota	Unassigned	Unassigned	Unassigned	Unassigned	Unassigned	fun	fun_ASV_13
fun_ASV_131	fun	Fungi	Ascomycota	Leotiomycetes	Helotiales	Myxotrichaceae	Oidiodendron	Oidiodendron_truncatum	fun	fun_ASV_131
fun_ASV_132	fun	Fungi	Ascomycota	Sordariomycetes	Glomerellales	Plectosphaerellaceae	Plectosphaerella	Plectosphaerella_slobbergiarum	fun	fun_ASV_132
fun_ASV_133	fun	Fungi	Basidiomycota	Agaricomycetes	Trechisporales	Hydnodontaceae	Trechispora	Unassigned	fun	fun_ASV_133
fun_ASV_134	fun	Fungi	Unassigned	Unassigned	Unassigned	Unassigned	Unassigned	Unassigned	fun	fun_ASV_134
fun_ASV_135	fun	Fungi	Ascomycota	Unassigned	Unassigned	Unassigned	Unassigned	Unassigned	fun	fun_ASV_135
fun_ASV_136	fun	Fungi	Basidiomycota	Pucciniomycetes	Platygloeales	Unassigned	Unassigned	Unassigned	fun	fun_ASV_136
fun_ASV_137	fun	Fungi	Ascomycota	Eurotiomycetes	Chaetothyriales	Herpotrichiellaceae	Unassigned	Unassigned	fun	fun_ASV_137
fun_ASV_138	fun	Fungi	Ascomycota	Sordariomycetes	Hypocreales	Ophiocordycipitaceae	Tolypocladium	Unassigned	fun	fun_ASV_138
fun_ASV_139	fun	Fungi	Ascomycota	Eurotiomycetes	Eurotiales	Aspergillaceae	Penicillium	Penicillium_virgatum	fun	fun_ASV_139
fun_ASV_14	fun	Fungi	Ascomycota	Sordariomycetes	Sordariales	Chaetomiaceae	Humicola	Humicola_olivacea	fun	fun_ASV_14
fun_ASV_140	fun	Fungi	Ascomycota	Lecanoromycetes	Trapeliales	Phlyctidaceae	Phlyctis	Phlyctis_speirea	fun	fun_ASV_140
fun_ASV_141	fun	Fungi	Basidiomycota	Agaricomycetes	Unassigned	Unassigned	Unassigned	Unassigned	fun	fun_ASV_141
fun_ASV_142	fun	Fungi	Ascomycota	Eurotiomycetes	Chaetothyriales	Herpotrichiellaceae	Unassigned	Unassigned	fun	fun_ASV_142
fun_ASV_144	fun	Fungi	Basidiomycota	Agaricomycetes	Unassigned	Unassigned	Unassigned	Unassigned	fun	fun_ASV_144
fun_ASV_145	fun	Fungi	Unassigned	Unassigned	Unassigned	Unassigned	Unassigned	Unassigned	fun	fun_ASV_145
fun_ASV_146	fun	Fungi	Ascomycota	Eurotiomycetes	Chaetothyriales	Cyphellophoraceae	Cyphellophora	Cyphellophora_laciniata	fun	fun_ASV_146
fun_ASV_148	fun	Fungi	Ascomycota	Sordariomycetes	Atractosporales	Conlariaceae	Conlarium	Unassigned	fun	fun_ASV_148
fun_ASV_149	fun	Fungi	Unassigned	Unassigned	Unassigned	Unassigned	Unassigned	Unassigned	fun	fun_ASV_149
fun_ASV_15	fun	Fungi	Ascomycota	Unassigned	Unassigned	Unassigned	Unassigned	Unassigned	fun	fun_ASV_15
fun_ASV_150	fun	Fungi	Ascomycota	Eurotiomycetes	Chaetothyriales	Herpotrichiellaceae	Coniosporium	Unassigned	fun	fun_ASV_150
fun_ASV_151	fun	Fungi	Ascomycota	Eurotiomycetes	Eurotiales	Aspergillaceae	Penicillium	Unassigned	fun	fun_ASV_151
fun_ASV_152	fun	Fungi	Basidiomycota	Agaricomycetes	Agaricales	Hygrophoraceae	Hygrophorus	Unassigned	fun	fun_ASV_152
fun_ASV_153	fun	Fungi	Ascomycota	Leotiomycetes	Phacidiales	Phacidiaceae	Gremmenia	Gremmenia_infestans	fun	fun_ASV_153
fun_ASV_154	fun	Fungi	Ascomycota	Sordariomycetes	Amphisphaeriales	Discosiaceae	Discosia	Discosia_pseudoartocreas	fun	fun_ASV_154
fun_ASV_156	fun	Fungi	Rozellomycota	Rozellomycotina_cls_Incertae_sedis	GS11	Unassigned	Unassigned	Unassigned	fun	fun_ASV_156
fun_ASV_157	fun	Fungi	Ascomycota	Sordariomycetes	Sordariales	Podosporaceae	Podospora	Unassigned	fun	fun_ASV_157
fun_ASV_158	fun	Fungi	Ascomycota	Eurotiomycetes	Chaetothyriales	Herpotrichiellaceae	Cladophialophora	Unassigned	fun	fun_ASV_158
fun_ASV_159	fun	Fungi	Ascomycota	Unassigned	Unassigned	Unassigned	Unassigned	Unassigned	fun	fun_ASV_159
fun_ASV_16	fun	Fungi	Mortierellomycota	Mortierellomycetes	Mortierellales	Mortierellaceae	Mortierella	Mortierella_globalpina	fun	fun_ASV_16
fun_ASV_160	fun	Fungi	Ascomycota	Dothideomycetes	Pleosporales	Phaeosphaeriaceae	Paraphoma	Paraphoma_ledniceana	fun	fun_ASV_160
fun_ASV_162	fun	Fungi	Ascomycota	Unassigned	Unassigned	Unassigned	Unassigned	Unassigned	fun	fun_ASV_162
fun_ASV_163	fun	Fungi	Ascomycota	Sordariomycetes	Xylariales	Xylariaceae	Kretzschmaria	Kretzschmaria_iranica	fun	fun_ASV_163
fun_ASV_165	fun	Fungi	Ascomycota	Eurotiomycetes	Eurotiales	Aspergillaceae	Penicillium	Penicillium_madriti	fun	fun_ASV_165
fun_ASV_166	fun	Fungi	Ascomycota	Sordariomycetes	Microascales	Halosphaeriaceae	Unassigned	Unassigned	fun	fun_ASV_166
fun_ASV_167	fun	Fungi	Ascomycota	Sordariomycetes	Hypocreales	Nectriaceae	Unassigned	Unassigned	fun	fun_ASV_167
fun_ASV_168	fun	Fungi	Ascomycota	Sordariomycetes	Hypocreales	Nectriaceae	Fusicolla	Fusicolla_acetilerea	fun	fun_ASV_168
fun_ASV_169	fun	Fungi	Ascomycota	Sordariomycetes	Hypocreales	Nectriaceae	Penicillifer	Penicillifer_diparietisporus	fun	fun_ASV_169
fun_ASV_17	fun	Fungi	Ascomycota	Sordariomycetes	Hypocreales	Hypocreaceae	Trichoderma	Trichoderma_yunnanense	fun	fun_ASV_17
fun_ASV_170	fun	Fungi	Mortierellomycota	Mortierellomycetes	Mortierellales	Mortierellaceae	Mortierella	Mortierella_wuyishanensis	fun	fun_ASV_170
fun_ASV_171	fun	Fungi	Ascomycota	Sordariomycetes	Sordariales	Chaetomiaceae	Humicola	Humicola_distorta	fun	fun_ASV_171
fun_ASV_173	fun	Fungi	Ascomycota	Sordariomycetes	Glomerellales	Plectosphaerellaceae	Stachylidium	Stachylidium_bicolor	fun	fun_ASV_173
fun_ASV_174	fun	Fungi	Unassigned	Unassigned	Unassigned	Unassigned	Unassigned	Unassigned	fun	fun_ASV_174
fun_ASV_175	fun	Fungi	Chytridiomycota	Unassigned	Unassigned	Unassigned	Unassigned	Unassigned	fun	fun_ASV_175
fun_ASV_176	fun	Fungi	Ascomycota	Leotiomycetes	Helotiales	Unassigned	Unassigned	Unassigned	fun	fun_ASV_176
fun_ASV_177	fun	Fungi	Ascomycota	Dothideomycetes	Pleosporales	Didymosphaeriaceae	Paraconiothyrium	Unassigned	fun	fun_ASV_177
fun_ASV_178	fun	Fungi	Unassigned	Unassigned	Unassigned	Unassigned	Unassigned	Unassigned	fun	fun_ASV_178
fun_ASV_179	fun	Fungi	Unassigned	Unassigned	Unassigned	Unassigned	Unassigned	Unassigned	fun	fun_ASV_179
fun_ASV_18	fun	Fungi	Ascomycota	Leotiomycetes	Helotiales	Leotiaceae	Pezoloma	Unassigned	fun	fun_ASV_18
fun_ASV_180	fun	Fungi	Ascomycota	Sordariomycetes	Hypocreales	Stachybotryaceae	Paramyrothecium	Paramyrothecium_humicola	fun	fun_ASV_180
fun_ASV_181	fun	Fungi	Basidiomycota	Agaricomycetes	Unassigned	Unassigned	Unassigned	Unassigned	fun	fun_ASV_181
fun_ASV_182	fun	Fungi	Ascomycota	Sordariomycetes	Hypocreales	Nectriaceae	Unassigned	Unassigned	fun	fun_ASV_182
fun_ASV_183	fun	Fungi	Unassigned	Unassigned	Unassigned	Unassigned	Unassigned	Unassigned	fun	fun_ASV_183
fun_ASV_184	fun	Fungi	Ascomycota	Dothideomycetes	Tubeufiales	Wiesneriomycetaceae	Wiesneriomyces	Wiesneriomyces_laurinus	fun	fun_ASV_184
fun_ASV_185	fun	Fungi	Ascomycota	Leotiomycetes	Helotiales	Hyaloscyphaceae	Hyaloscypha	Unassigned	fun	fun_ASV_185
fun_ASV_186	fun	Fungi	Basidiomycota	Agaricomycetes	Unassigned	Unassigned	Unassigned	Unassigned	fun	fun_ASV_186
fun_ASV_187	fun	Fungi	Basidiomycota	Agaricomycetes	Agaricales	Hymenogastraceae	Hymenogaster	Unassigned	fun	fun_ASV_187
fun_ASV_188	fun	Fungi	Basidiomycota	Agaricomycetes	Russulales	Russulaceae	Lactarius	Lactarius_kesiyae	fun	fun_ASV_188
fun_ASV_189	fun	Fungi	Ascomycota	Eurotiomycetes	Chaetothyriales	Cyphellophoraceae	Cyphellophora	Cyphellophora_gamsii	fun	fun_ASV_189
fun_ASV_19	fun	Fungi	Unassigned	Unassigned	Unassigned	Unassigned	Unassigned	Unassigned	fun	fun_ASV_19
fun_ASV_190	fun	Fungi	Unassigned	Unassigned	Unassigned	Unassigned	Unassigned	Unassigned	fun	fun_ASV_190
fun_ASV_194	fun	Fungi	Unassigned	Unassigned	Unassigned	Unassigned	Unassigned	Unassigned	fun	fun_ASV_194
fun_ASV_195	fun	Fungi	Basidiomycota	Agaricomycetes	Unassigned	Unassigned	Unassigned	Unassigned	fun	fun_ASV_195
fun_ASV_196	fun	Fungi	Basidiomycota	Agaricomycetes	Russulales	Russulaceae	Russula	Unassigned	fun	fun_ASV_196
fun_ASV_197	fun	Fungi	Ascomycota	Dothideomycetes	Pleosporales	Lophiotremataceae	Atrocalyx	Atrocalyx_nordicus	fun	fun_ASV_197
fun_ASV_198	fun	Fungi	Rozellomycota	Unassigned	Unassigned	Unassigned	Unassigned	Unassigned	fun	fun_ASV_198
fun_ASV_199	fun	Fungi	Ascomycota	Orbiliomycetes	Orbiliales	Unassigned	Unassigned	Unassigned	fun	fun_ASV_199
fun_ASV_2	fun	Fungi	Ascomycota	Saccharomycetes	Saccharomycetales	Saccharomycetales_fam_Incertae_sedis	Nadsonia	Nadsonia_starkeyi-henricii	fun	fun_ASV_2
fun_ASV_20	fun	Fungi	Ascomycota	Sordariomycetes	Hypocreales	Nectriaceae	Fusarium	Fusarium_oxysporum	fun	fun_ASV_20
fun_ASV_200	fun	Fungi	Basidiomycota	Agaricomycetes	Unassigned	Unassigned	Unassigned	Unassigned	fun	fun_ASV_200
fun_ASV_201	fun	Fungi	Unassigned	Unassigned	Unassigned	Unassigned	Unassigned	Unassigned	fun	fun_ASV_201
fun_ASV_202	fun	Fungi	Ascomycota	Sordariomycetes	Annulatascales	Unassigned	Unassigned	Unassigned	fun	fun_ASV_202
fun_ASV_203	fun	Fungi	Ascomycota	Dothideomycetes	Pleosporales	Didymellaceae	Didymella	Didymella_finnmarkica	fun	fun_ASV_203
fun_ASV_204	fun	Fungi	Chytridiomycota	Chytridiomycetes	Chytridiales	Chytridiaceae	Dendrochytridium	Unassigned	fun	fun_ASV_204
fun_ASV_205	fun	Fungi	Basidiomycota	Agaricomycetes	Thelephorales	Thelephoraceae	Unassigned	Unassigned	fun	fun_ASV_205
fun_ASV_206	fun	Fungi	Unassigned	Unassigned	Unassigned	Unassigned	Unassigned	Unassigned	fun	fun_ASV_206
fun_ASV_207	fun	Fungi	Ascomycota	Sordariomycetes	Hypocreales	Stachybotryaceae	Paramyrothecium	Paramyrothecium_humicola	fun	fun_ASV_207
fun_ASV_208	fun	Fungi	Basidiomycota	Agaricomycetes	Russulales	Russulaceae	Unassigned	Unassigned	fun	fun_ASV_208
fun_ASV_21	fun	Fungi	Ascomycota	Eurotiomycetes	Eurotiales	Aspergillaceae	Aspergillus	Unassigned	fun	fun_ASV_21
fun_ASV_210	fun	Fungi	Ascomycota	Sordariomycetes	Hypocreales	Ophiocordycipitaceae	Albophoma	Albophoma_yamanashiensis	fun	fun_ASV_210
fun_ASV_211	fun	Fungi	Unassigned	Unassigned	Unassigned	Unassigned	Unassigned	Unassigned	fun	fun_ASV_211
fun_ASV_212	fun	Fungi	Ascomycota	Leotiomycetes	Helotiales	Leotiaceae	Unassigned	Unassigned	fun	fun_ASV_212
fun_ASV_213	fun	Fungi	Ascomycota	Sordariomycetes	Xylariales	Unassigned	Unassigned	Unassigned	fun	fun_ASV_213
fun_ASV_214	fun	Fungi	Basidiomycota	Agaricomycetes	Boletales	Sclerodermataceae	Scleroderma	Unassigned	fun	fun_ASV_214
fun_ASV_215	fun	Fungi	Ascomycota	Eurotiomycetes	Eurotiales	Aspergillaceae	Aspergillus	Aspergillus_piperis	fun	fun_ASV_215
fun_ASV_216	fun	Fungi	Unassigned	Unassigned	Unassigned	Unassigned	Unassigned	Unassigned	fun	fun_ASV_216
fun_ASV_217	fun	Fungi	Unassigned	Unassigned	Unassigned	Unassigned	Unassigned	Unassigned	fun	fun_ASV_217
fun_ASV_218	fun	Fungi	Unassigned	Unassigned	Unassigned	Unassigned	Unassigned	Unassigned	fun	fun_ASV_218
fun_ASV_22	fun	Fungi	Ascomycota	Leotiomycetes	Helotiales	Unassigned	Unassigned	Unassigned	fun	fun_ASV_22
fun_ASV_220	fun	Fungi	Basidiomycota	Agaricomycetes	Tremellodendropsidales	Unassigned	Unassigned	Unassigned	fun	fun_ASV_220
fun_ASV_222	fun	Fungi	Ascomycota	Sordariomycetes	Hypocreales	Bionectriaceae	Lasionectriopsis	Lasionectriopsis_spinosa	fun	fun_ASV_222
fun_ASV_223	fun	Fungi	Ascomycota	Eurotiomycetes	Eurotiales	Aspergillaceae	Unassigned	Unassigned	fun	fun_ASV_223
fun_ASV_224	fun	Fungi	Ascomycota	Sordariomycetes	Hypocreales	Nectriaceae	Varicosporellopsis	Unassigned	fun	fun_ASV_224
fun_ASV_225	fun	Fungi	Ascomycota	Sordariomycetes	Hypocreales	Ophiocordycipitaceae	Unassigned	Unassigned	fun	fun_ASV_225
fun_ASV_226	fun	Fungi	Ascomycota	Lecanoromycetes	Trapeliales	Phlyctidaceae	Phlyctis	Phlyctis_speirea	fun	fun_ASV_226
fun_ASV_227	fun	Fungi	Ascomycota	Dothideomycetes	Pleosporales	Sporormiaceae	Westerdykella	Unassigned	fun	fun_ASV_227
fun_ASV_228	fun	Fungi	Ascomycota	Unassigned	Unassigned	Unassigned	Unassigned	Unassigned	fun	fun_ASV_228
fun_ASV_229	fun	Fungi	Ascomycota	Sordariomycetes	Hypocreales	Unassigned	Unassigned	Unassigned	fun	fun_ASV_229
fun_ASV_23	fun	Fungi	Mortierellomycota	Mortierellomycetes	Mortierellales	Mortierellaceae	Mortierella	Unassigned	fun	fun_ASV_23
fun_ASV_230	fun	Fungi	Ascomycota	Sordariomycetes	Hypocreales	Ophiocordycipitaceae	Albophoma	Albophoma_yamanashiensis	fun	fun_ASV_230
fun_ASV_232	fun	Fungi	Ascomycota	Sordariomycetes	Hypocreales	Ophiocordycipitaceae	Purpureocillium	Unassigned	fun	fun_ASV_232
fun_ASV_233	fun	Fungi	Unassigned	Unassigned	Unassigned	Unassigned	Unassigned	Unassigned	fun	fun_ASV_233
fun_ASV_234	fun	Fungi	Chytridiomycota	Chytridiomycetes	Chytridiales	Chytridiaceae	Dendrochytridium	Dendrochytridium_crassum	fun	fun_ASV_234
fun_ASV_235	fun	Fungi	Unassigned	Unassigned	Unassigned	Unassigned	Unassigned	Unassigned	fun	fun_ASV_235
fun_ASV_237	fun	Fungi	Ascomycota	Unassigned	Unassigned	Unassigned	Unassigned	Unassigned	fun	fun_ASV_237
fun_ASV_238	fun	Fungi	Basidiomycota	Agaricomycetes	Polyporales	Ganodermataceae	Ganoderma	Unassigned	fun	fun_ASV_238
fun_ASV_239	fun	Fungi	Rozellomycota	Unassigned	Unassigned	Unassigned	Unassigned	Unassigned	fun	fun_ASV_239
fun_ASV_24	fun	Fungi	Basidiomycota	Agaricomycetes	Russulales	Russulaceae	Russula	Russula_recondita	fun	fun_ASV_24
fun_ASV_240	fun	Fungi	Unassigned	Unassigned	Unassigned	Unassigned	Unassigned	Unassigned	fun	fun_ASV_240
fun_ASV_241	fun	Fungi	Ascomycota	Leotiomycetes	Helotiales	Unassigned	Unassigned	Unassigned	fun	fun_ASV_241
fun_ASV_242	fun	Fungi	Ascomycota	Unassigned	Unassigned	Unassigned	Unassigned	Unassigned	fun	fun_ASV_242
fun_ASV_243	fun	Fungi	Ascomycota	Sordariomycetes	Coniochaetales	Coniochaetaceae	Coniochaeta	Coniochaeta_lignicola	fun	fun_ASV_243
fun_ASV_244	fun	Fungi	Ascomycota	Pezizomycetes	Pezizales	Unassigned	Unassigned	Unassigned	fun	fun_ASV_244
fun_ASV_245	fun	Fungi	Rozellomycota	Unassigned	Unassigned	Unassigned	Unassigned	Unassigned	fun	fun_ASV_245
fun_ASV_246	fun	Fungi	Ascomycota	Dothideomycetes	Pleosporales	Phaeosphaeriaceae	Neosetophoma	Neosetophoma_poaceicola	fun	fun_ASV_246
fun_ASV_247	fun	Fungi	Ascomycota	Eurotiomycetes	Chaetothyriales	Unassigned	Unassigned	Unassigned	fun	fun_ASV_247
fun_ASV_248	fun	Fungi	Ascomycota	Eurotiomycetes	Eurotiales	Aspergillaceae	Penicillium	Penicillium_janczewskii	fun	fun_ASV_248
fun_ASV_249	fun	Fungi	Ascomycota	Orbiliomycetes	Orbiliales	Orbiliaceae	Unassigned	Unassigned	fun	fun_ASV_249
fun_ASV_25	fun	Fungi	Ascomycota	Leotiomycetes	Helotiales	Leotiaceae	Leotia	Leotia_lubrica	fun	fun_ASV_25
fun_ASV_250	fun	Fungi	Ascomycota	Lecanoromycetes	Trapeliales	Phlyctidaceae	Phlyctis	Phlyctis_speirea	fun	fun_ASV_250
fun_ASV_251	fun	Fungi	Ascomycota	Eurotiomycetes	Chaetothyriales	Herpotrichiellaceae	Unassigned	Unassigned	fun	fun_ASV_251
fun_ASV_252	fun	Fungi	Mucoromycota	Endogonomycetes	Unassigned	Unassigned	Unassigned	Unassigned	fun	fun_ASV_252
fun_ASV_253	fun	Fungi	Ascomycota	Sordariomycetes	Hypocreales	Hypocreales_fam_Incertae_sedis	Emericellopsis	Unassigned	fun	fun_ASV_253
fun_ASV_254	fun	Fungi	Mortierellomycota	Mortierellomycetes	Mortierellales	Mortierellaceae	Mortierella	Unassigned	fun	fun_ASV_254
fun_ASV_255	fun	Fungi	Unassigned	Unassigned	Unassigned	Unassigned	Unassigned	Unassigned	fun	fun_ASV_255
fun_ASV_256	fun	Fungi	Ascomycota	Eurotiomycetes	Chaetothyriales	Herpotrichiellaceae	Cladophialophora	Cladophialophora_chaetospira	fun	fun_ASV_256
fun_ASV_257	fun	Fungi	Ascomycota	Sordariomycetes	Hypocreales	Unassigned	Unassigned	Unassigned	fun	fun_ASV_257
fun_ASV_258	fun	Fungi	Ascomycota	Dothideomycetes	Pleosporales	Unassigned	Unassigned	Unassigned	fun	fun_ASV_258
fun_ASV_259	fun	Fungi	Rozellomycota	Unassigned	Unassigned	Unassigned	Unassigned	Unassigned	fun	fun_ASV_259
fun_ASV_26	fun	Fungi	Unassigned	Unassigned	Unassigned	Unassigned	Unassigned	Unassigned	fun	fun_ASV_26
fun_ASV_260	fun	Fungi	Ascomycota	Sordariomycetes	Unassigned	Unassigned	Unassigned	Unassigned	fun	fun_ASV_260
fun_ASV_262	fun	Fungi	Ascomycota	Sordariomycetes	Hypocreales	Nectriaceae	Thelonectria	Thelonectria_blackeriella	fun	fun_ASV_262
fun_ASV_267	fun	Fungi	Ascomycota	Sordariomycetes	Glomerellales	Plectosphaerellaceae	Longitudinalis	Longitudinalis_nabanheensis	fun	fun_ASV_267
fun_ASV_268	fun	Fungi	Ascomycota	Leotiomycetes	Helotiales	Unassigned	Unassigned	Unassigned	fun	fun_ASV_268
fun_ASV_269	fun	Fungi	Ascomycota	Sordariomycetes	Hypocreales	Nectriaceae	Mariannaea	Mariannaea_pinicola	fun	fun_ASV_269
fun_ASV_27	fun	Fungi	Ascomycota	Unassigned	Unassigned	Unassigned	Unassigned	Unassigned	fun	fun_ASV_27
fun_ASV_271	fun	Fungi	Ascomycota	Leotiomycetes	Helotiales	Dermateaceae	Pezicula	Unassigned	fun	fun_ASV_271
fun_ASV_272	fun	Fungi	Ascomycota	Sordariomycetes	Glomerellales	Glomerellaceae	Colletotrichum	Colletotrichum_tamarilloi	fun	fun_ASV_272
fun_ASV_273	fun	Fungi	Ascomycota	Leotiomycetes	Helotiales	Myxotrichaceae	Oidiodendron	Unassigned	fun	fun_ASV_273
fun_ASV_274	fun	Fungi	Ascomycota	Sordariomycetes	Atractosporales	Conlariaceae	Conlarium	Unassigned	fun	fun_ASV_274
fun_ASV_277	fun	Fungi	Chytridiomycota	Spizellomycetes	Spizellomycetales	Unassigned	Unassigned	Unassigned	fun	fun_ASV_277
fun_ASV_278	fun	Fungi	Ascomycota	Sordariomycetes	Chaetosphaeriales	Unassigned	Unassigned	Unassigned	fun	fun_ASV_278
fun_ASV_28	fun	Fungi	Unassigned	Unassigned	Unassigned	Unassigned	Unassigned	Unassigned	fun	fun_ASV_28
fun_ASV_280	fun	Fungi	Ascomycota	Dothideomycetes	Pleosporales	Pleosporaceae	Stemphylium	Stemphylium_vesicarium	fun	fun_ASV_280
fun_ASV_283	fun	Fungi	Basidiomycota	Agaricomycetes	Geastrales	Unassigned	Unassigned	Unassigned	fun	fun_ASV_283
fun_ASV_284	fun	Fungi	Basidiomycota	Agaricomycetes	Russulales	Russulaceae	Russula	Unassigned	fun	fun_ASV_284
fun_ASV_286	fun	Fungi	Ascomycota	Sordariomycetes	Chaetosphaeriales	Chaetosphaeriaceae	Chaetosphaeria	Unassigned	fun	fun_ASV_286
fun_ASV_287	fun	Fungi	Unassigned	Unassigned	Unassigned	Unassigned	Unassigned	Unassigned	fun	fun_ASV_287
fun_ASV_288	fun	Fungi	Rozellomycota	Unassigned	Unassigned	Unassigned	Unassigned	Unassigned	fun	fun_ASV_288
fun_ASV_289	fun	Fungi	Ascomycota	Unassigned	Unassigned	Unassigned	Unassigned	Unassigned	fun	fun_ASV_289
fun_ASV_290	fun	Fungi	Ascomycota	Sordariomycetes	Sordariales	Chaetomiaceae	Humicola	Humicola_phialophoroides	fun	fun_ASV_290
fun_ASV_293	fun	Fungi	Ascomycota	Sordariomycetes	Hypocreales	Hypocreaceae	Hypomyces	Unassigned	fun	fun_ASV_293
fun_ASV_294	fun	Fungi	Chytridiomycota	Rhizophydiomycetes	Rhizophydiales	Unassigned	Unassigned	Unassigned	fun	fun_ASV_294
fun_ASV_295	fun	Fungi	Ascomycota	Eurotiomycetes	Chaetothyriales	Herpotrichiellaceae	Exophiala	Exophiala_tremulae	fun	fun_ASV_295
fun_ASV_296	fun	Fungi	Ascomycota	Eurotiomycetes	Eurotiales	Aspergillaceae	Penicillium	Unassigned	fun	fun_ASV_296
fun_ASV_298	fun	Fungi	Rozellomycota	Unassigned	Unassigned	Unassigned	Unassigned	Unassigned	fun	fun_ASV_298
fun_ASV_3	fun	Fungi	Ascomycota	Eurotiomycetes	Chaetothyriales	Herpotrichiellaceae	Coniosporium	Unassigned	fun	fun_ASV_3
fun_ASV_30	fun	Fungi	Ascomycota	Unassigned	Unassigned	Unassigned	Unassigned	Unassigned	fun	fun_ASV_30
fun_ASV_300	fun	Fungi	Ascomycota	Leotiomycetes	Helotiales	Helotiaceae	Tetracladium	Unassigned	fun	fun_ASV_300
fun_ASV_301	fun	Fungi	Ascomycota	Leotiomycetes	Helotiales	Dermateaceae	Pezicula	Pezicula_neosporulosa	fun	fun_ASV_301
fun_ASV_302	fun	Fungi	Ascomycota	Leotiomycetes	Unassigned	Unassigned	Unassigned	Unassigned	fun	fun_ASV_302
fun_ASV_303	fun	Fungi	Ascomycota	Dothideomycetes	Pleosporales	Pleosporaceae	Stemphylium	Stemphylium_vesicarium	fun	fun_ASV_303
fun_ASV_304	fun	Fungi	Mortierellomycota	Mortierellomycetes	Mortierellales	Mortierellaceae	Mortierella	Unassigned	fun	fun_ASV_304
fun_ASV_305	fun	Fungi	Ascomycota	Eurotiomycetes	Chaetothyriales	Unassigned	Unassigned	Unassigned	fun	fun_ASV_305
fun_ASV_306	fun	Fungi	Basidiomycota	Agaricomycetes	Cantharellales	Ceratobasidiaceae	Ceratobasidium	Unassigned	fun	fun_ASV_306
fun_ASV_307	fun	Fungi	Ascomycota	Dothideomycetes	Pleosporales	Phaeosphaeriaceae	Phaeosphaeria	Phaeosphaeria_ampeli	fun	fun_ASV_307
fun_ASV_309	fun	Fungi	Ascomycota	Unassigned	Unassigned	Unassigned	Unassigned	Unassigned	fun	fun_ASV_309
fun_ASV_31	fun	Fungi	Ascomycota	Sordariomycetes	Sordariales	Unassigned	Unassigned	Unassigned	fun	fun_ASV_31
fun_ASV_310	fun	Fungi	Rozellomycota	Unassigned	Unassigned	Unassigned	Unassigned	Unassigned	fun	fun_ASV_310
fun_ASV_312	fun	Fungi	Ascomycota	Leotiomycetes	Helotiales	Ploettnerulaceae	Cadophora	Unassigned	fun	fun_ASV_312
fun_ASV_314	fun	Fungi	Rozellomycota	Unassigned	Unassigned	Unassigned	Unassigned	Unassigned	fun	fun_ASV_314
fun_ASV_315	fun	Fungi	Ascomycota	Unassigned	Unassigned	Unassigned	Unassigned	Unassigned	fun	fun_ASV_315
fun_ASV_316	fun	Fungi	Ascomycota	Dothideomycetes	Pleosporales	Unassigned	Unassigned	Unassigned	fun	fun_ASV_316
fun_ASV_318	fun	Fungi	Ascomycota	Sordariomycetes	Atractosporales	Conlariaceae	Conlarium	Unassigned	fun	fun_ASV_318
fun_ASV_319	fun	Fungi	Ascomycota	Orbiliomycetes	Orbiliales	Orbiliaceae	Unassigned	Unassigned	fun	fun_ASV_319
fun_ASV_32	fun	Fungi	Ascomycota	Eurotiomycetes	Chaetothyriales	Herpotrichiellaceae	Cladophialophora	Cladophialophora_chaetospira	fun	fun_ASV_32
fun_ASV_321	fun	Fungi	Ascomycota	Sordariomycetes	Hypocreales	Stachybotryaceae	Albifimbria	Albifimbria_verrucaria	fun	fun_ASV_321
fun_ASV_322	fun	Fungi	Ascomycota	Dothideomycetes	Dothideomycetes_ord_Incertae_sedis	Dothideomycetes_fam_Incertae_sedis	Pseudoarthrographis	Unassigned	fun	fun_ASV_322
fun_ASV_323	fun	Fungi	Unassigned	Unassigned	Unassigned	Unassigned	Unassigned	Unassigned	fun	fun_ASV_323
fun_ASV_324	fun	Fungi	Unassigned	Unassigned	Unassigned	Unassigned	Unassigned	Unassigned	fun	fun_ASV_324
fun_ASV_325	fun	Fungi	Basidiomycota	Unassigned	Unassigned	Unassigned	Unassigned	Unassigned	fun	fun_ASV_325
fun_ASV_326	fun	Fungi	Ascomycota	Sordariomycetes	Magnaporthales	Magnaporthaceae	Arxiella	Arxiella_terrestris	fun	fun_ASV_326
fun_ASV_327	fun	Fungi	Basidiomycota	Agaricomycetes	Boletales	Sclerodermataceae	Scleroderma	Unassigned	fun	fun_ASV_327
fun_ASV_328	fun	Fungi	Ascomycota	Sordariomycetes	Hypocreales	Nectriaceae	Cylindrocladiella	Cylindrocladiella_postalofficium	fun	fun_ASV_328
fun_ASV_329	fun	Fungi	Unassigned	Unassigned	Unassigned	Unassigned	Unassigned	Unassigned	fun	fun_ASV_329
fun_ASV_33	fun	Fungi	Unassigned	Unassigned	Unassigned	Unassigned	Unassigned	Unassigned	fun	fun_ASV_33
fun_ASV_330	fun	Fungi	Basidiomycota	Agaricomycetes	Trechisporales	Hydnodontaceae	Trechispora	Unassigned	fun	fun_ASV_330
fun_ASV_331	fun	Fungi	Ascomycota	Sordariomycetes	Amphisphaeriales	Pestalotiopsidaceae	Pestalotiopsis	Pestalotiopsis_doitungensis	fun	fun_ASV_331
fun_ASV_333	fun	Fungi	Unassigned	Unassigned	Unassigned	Unassigned	Unassigned	Unassigned	fun	fun_ASV_333
fun_ASV_335	fun	Fungi	Unassigned	Unassigned	Unassigned	Unassigned	Unassigned	Unassigned	fun	fun_ASV_335
fun_ASV_339	fun	Fungi	Ascomycota	Sordariomycetes	Sordariales	Chaetomiaceae	Microthielavia	Microthielavia_ovispora	fun	fun_ASV_339
fun_ASV_34	fun	Fungi	Ascomycota	Unassigned	Unassigned	Unassigned	Unassigned	Unassigned	fun	fun_ASV_34
fun_ASV_340	fun	Fungi	Rozellomycota	Unassigned	Unassigned	Unassigned	Unassigned	Unassigned	fun	fun_ASV_340
fun_ASV_341	fun	Fungi	Unassigned	Unassigned	Unassigned	Unassigned	Unassigned	Unassigned	fun	fun_ASV_341
fun_ASV_342	fun	Fungi	Basidiomycota	Agaricomycetes	Polyporales	Ganodermataceae	Ganoderma	Ganoderma_gibbosum	fun	fun_ASV_342
fun_ASV_344	fun	Fungi	Ascomycota	Dothideomycetes	Pleosporales	Cucurbitariaceae	Pyrenochaetopsis	Pyrenochaetopsis_kuksensis	fun	fun_ASV_344
fun_ASV_345	fun	Fungi	Basidiomycota	Agaricomycetes	Cantharellales	Ceratobasidiaceae	Ceratobasidium	Unassigned	fun	fun_ASV_345
fun_ASV_346	fun	Fungi	Ascomycota	Eurotiomycetes	Eurotiales	Aspergillaceae	Unassigned	Unassigned	fun	fun_ASV_346
fun_ASV_348	fun	Fungi	Basidiomycota	Agaricomycetes	Cantharellales	Ceratobasidiaceae	Unassigned	Unassigned	fun	fun_ASV_348
fun_ASV_349	fun	Fungi	Unassigned	Unassigned	Unassigned	Unassigned	Unassigned	Unassigned	fun	fun_ASV_349
fun_ASV_35	fun	Fungi	Ascomycota	Pezizomycetes	Pezizales	Pyronemataceae	Unassigned	Unassigned	fun	fun_ASV_35
fun_ASV_350	fun	Fungi	Mortierellomycota	Mortierellomycetes	Mortierellales	Unassigned	Unassigned	Unassigned	fun	fun_ASV_350
fun_ASV_351	fun	Fungi	Ascomycota	Sordariomycetes	Microascales	Microascaceae	Acaulium	Acaulium_retardatum	fun	fun_ASV_351
fun_ASV_352	fun	Fungi	Ascomycota	Leotiomycetes	Rhytismatales	Rhytismataceae	Hypoderma	Hypoderma_rubi	fun	fun_ASV_352
fun_ASV_353	fun	Fungi	Basidiomycota	Agaricomycetes	Tremellodendropsidales	Unassigned	Unassigned	Unassigned	fun	fun_ASV_353
fun_ASV_354	fun	Fungi	Ascomycota	Eurotiomycetes	Eurotiales	Aspergillaceae	Aspergillus	Aspergillus_caesiellus	fun	fun_ASV_354
fun_ASV_357	fun	Fungi	Ascomycota	Sordariomycetes	Hypocreales	Clavicipitaceae	Unassigned	Unassigned	fun	fun_ASV_357
fun_ASV_358	fun	Fungi	Unassigned	Unassigned	Unassigned	Unassigned	Unassigned	Unassigned	fun	fun_ASV_358
fun_ASV_359	fun	Fungi	Unassigned	Unassigned	Unassigned	Unassigned	Unassigned	Unassigned	fun	fun_ASV_359
fun_ASV_36	fun	Fungi	Ascomycota	Lecanoromycetes	Peltigerales	Pannariaceae	Unassigned	Unassigned	fun	fun_ASV_36
fun_ASV_360	fun	Fungi	Ascomycota	Sordariomycetes	Glomerellales	Plectosphaerellaceae	Acrostalagmus	Acrostalagmus_luteoalbus	fun	fun_ASV_360
fun_ASV_361	fun	Fungi	Unassigned	Unassigned	Unassigned	Unassigned	Unassigned	Unassigned	fun	fun_ASV_361
fun_ASV_362	fun	Fungi	Ascomycota	Sordariomycetes	Sordariales	Podosporaceae	Podospora	Podospora_minicauda	fun	fun_ASV_362
fun_ASV_365	fun	Fungi	Ascomycota	Eurotiomycetes	Chaetothyriales	Herpotrichiellaceae	Cladophialophora	Unassigned	fun	fun_ASV_365
fun_ASV_368	fun	Fungi	Unassigned	Unassigned	Unassigned	Unassigned	Unassigned	Unassigned	fun	fun_ASV_368
fun_ASV_37	fun	Fungi	Ascomycota	Pezizomycetes	Pezizales	Pezizaceae	Peziza	Unassigned	fun	fun_ASV_37
fun_ASV_371	fun	Fungi	Basidiomycota	Agaricomycetes	Agaricales	Hymenogastraceae	Hymenogaster	Unassigned	fun	fun_ASV_371
fun_ASV_372	fun	Fungi	Ascomycota	Sordariomycetes	Sordariales	Podosporaceae	Cladorrhinum	Cladorrhinum_foecundissimum	fun	fun_ASV_372
fun_ASV_373	fun	Fungi	Ascomycota	Sordariomycetes	Hypocreales	Hypocreales_fam_Incertae_sedis	Acremonium	Unassigned	fun	fun_ASV_373
fun_ASV_374	fun	Fungi	Ascomycota	Lecanoromycetes	Lecanorales	Unassigned	Unassigned	Unassigned	fun	fun_ASV_374
fun_ASV_375	fun	Fungi	Ascomycota	Eurotiomycetes	Eurotiales	Aspergillaceae	Aspergillus	Aspergillus_caninus	fun	fun_ASV_375
fun_ASV_378	fun	Fungi	Ascomycota	Sordariomycetes	Hypocreales	Unassigned	Unassigned	Unassigned	fun	fun_ASV_378
fun_ASV_379	fun	Fungi	Ascomycota	Sordariomycetes	Sordariales	Chaetomiaceae	Unassigned	Unassigned	fun	fun_ASV_379
fun_ASV_38	fun	Fungi	Ascomycota	Sordariomycetes	Diaporthales	Melanconidaceae	Melanconiella	Unassigned	fun	fun_ASV_38
fun_ASV_381	fun	Fungi	Ascomycota	Unassigned	Unassigned	Unassigned	Unassigned	Unassigned	fun	fun_ASV_381
fun_ASV_382	fun	Fungi	Ascomycota	Eurotiomycetes	Chaetothyriales	Herpotrichiellaceae	Exophiala	Unassigned	fun	fun_ASV_382
fun_ASV_383	fun	Fungi	Ascomycota	Eurotiomycetes	Eurotiales	Aspergillaceae	Aspergillus	Aspergillus_caesiellus	fun	fun_ASV_383
fun_ASV_384	fun	Fungi	Basidiomycota	Agaricomycetes	Russulales	Russulaceae	Russula	Unassigned	fun	fun_ASV_384
fun_ASV_386	fun	Fungi	Basidiomycota	Agaricomycetes	Polyporales	Ganodermataceae	Ganoderma	Ganoderma_ellipsoideum	fun	fun_ASV_386
fun_ASV_387	fun	Fungi	Basidiomycota	Tremellomycetes	Cystofilobasidiales	Mrakiaceae	Tausonia	Tausonia_pullulans	fun	fun_ASV_387
fun_ASV_389	fun	Fungi	Ascomycota	Eurotiomycetes	Verrucariales	Verrucariaceae	Unassigned	Unassigned	fun	fun_ASV_389
fun_ASV_39	fun	Fungi	Mortierellomycota	Mortierellomycetes	Mortierellales	Mortierellaceae	Mortierella	Mortierella_globalpina	fun	fun_ASV_39
fun_ASV_390	fun	Fungi	Ascomycota	Sordariomycetes	Chaetosphaeriales	Chaetosphaeriaceae	Thozetella	Thozetella_neonivea	fun	fun_ASV_390
fun_ASV_392	fun	Fungi	Ascomycota	Saccharomycetes	Saccharomycetales	Saccharomycopsidaceae	Saccharomycopsis	Saccharomycopsis_vini	fun	fun_ASV_392
fun_ASV_393	fun	Fungi	Mortierellomycota	Mortierellomycetes	Mortierellales	Mortierellaceae	Mortierella	Unassigned	fun	fun_ASV_393
fun_ASV_394	fun	Fungi	Ascomycota	Leotiomycetes	Helotiales	Unassigned	Unassigned	Unassigned	fun	fun_ASV_394
fun_ASV_395	fun	Fungi	Ascomycota	Dothideomycetes	Pleosporales	Melanommataceae	Pleotrichocladium	Pleotrichocladium_opacum	fun	fun_ASV_395
fun_ASV_397	fun	Fungi	Ascomycota	Eurotiomycetes	Chaetothyriales	Herpotrichiellaceae	Coniosporium	Unassigned	fun	fun_ASV_397
fun_ASV_398	fun	Fungi	Ascomycota	Sordariomycetes	Magnaporthales	Magnaporthaceae	Unassigned	Unassigned	fun	fun_ASV_398
fun_ASV_399	fun	Fungi	Unassigned	Unassigned	Unassigned	Unassigned	Unassigned	Unassigned	fun	fun_ASV_399
fun_ASV_4	fun	Fungi	Unassigned	Unassigned	Unassigned	Unassigned	Unassigned	Unassigned	fun	fun_ASV_4
fun_ASV_40	fun	Fungi	Ascomycota	Eurotiomycetes	Eurotiales	Aspergillaceae	Penicillium	Penicillium_aotearoae	fun	fun_ASV_40
fun_ASV_400	fun	Fungi	Rozellomycota	Unassigned	Unassigned	Unassigned	Unassigned	Unassigned	fun	fun_ASV_400
fun_ASV_401	fun	Fungi	Ascomycota	Dothideomycetes	Pleosporales	Didymellaceae	Didymella	Didymella_combreti	fun	fun_ASV_401
fun_ASV_403	fun	Fungi	Ascomycota	Eurotiomycetes	Chaetothyriales	Herpotrichiellaceae	Unassigned	Unassigned	fun	fun_ASV_403
fun_ASV_404	fun	Fungi	Mortierellomycota	Mortierellomycetes	Mortierellales	Mortierellaceae	Mortierella	Unassigned	fun	fun_ASV_404
fun_ASV_405	fun	Fungi	Mortierellomycota	Mortierellomycetes	Mortierellales	Mortierellaceae	Mortierella	Unassigned	fun	fun_ASV_405
fun_ASV_407	fun	Fungi	Ascomycota	Sordariomycetes	Hypocreales	Bionectriaceae	Unassigned	Unassigned	fun	fun_ASV_407
fun_ASV_408	fun	Fungi	Unassigned	Unassigned	Unassigned	Unassigned	Unassigned	Unassigned	fun	fun_ASV_408
fun_ASV_409	fun	Fungi	Aphelidiomycota	Aphelidiomycetes	GS16	Unassigned	Unassigned	Unassigned	fun	fun_ASV_409
fun_ASV_41	fun	Fungi	Unassigned	Unassigned	Unassigned	Unassigned	Unassigned	Unassigned	fun	fun_ASV_41
fun_ASV_410	fun	Fungi	Ascomycota	Pezizomycetes	Pezizales	Pyronemataceae	Unassigned	Unassigned	fun	fun_ASV_410
fun_ASV_413	fun	Fungi	Ascomycota	Sordariomycetes	Magnaporthales	Unassigned	Unassigned	Unassigned	fun	fun_ASV_413
fun_ASV_414	fun	Fungi	Ascomycota	Sordariomycetes	Hypocreales	Nectriaceae	Ilyonectria	Ilyonectria_robusta	fun	fun_ASV_414
fun_ASV_415	fun	Fungi	Aphelidiomycota	Aphelidiomycetes	Unassigned	Unassigned	Unassigned	Unassigned	fun	fun_ASV_415
fun_ASV_416	fun	Fungi	Basidiomycota	Agaricomycetes	Agaricales	Hydnangiaceae	Laccaria	Laccaria_populina	fun	fun_ASV_416
fun_ASV_417	fun	Fungi	Ascomycota	Sordariomycetes	Chaetosphaeriales	Chaetosphaeriaceae	Codinaea	Codinaea_acaciae	fun	fun_ASV_417
fun_ASV_418	fun	Fungi	Ascomycota	Dothideomycetes	Pleosporales	Phaeosphaeriaceae	Neosetophoma	Neosetophoma_guiyangensis	fun	fun_ASV_418
fun_ASV_419	fun	Fungi	Ascomycota	Eurotiomycetes	Chaetothyriales	Herpotrichiellaceae	Unassigned	Unassigned	fun	fun_ASV_419
fun_ASV_42	fun	Fungi	Unassigned	Unassigned	Unassigned	Unassigned	Unassigned	Unassigned	fun	fun_ASV_42
fun_ASV_420	fun	Fungi	Ascomycota	Sordariomycetes	Sordariales	Chaetomiaceae	Unassigned	Unassigned	fun	fun_ASV_420
fun_ASV_421	fun	Fungi	Ascomycota	Sordariomycetes	Hypocreales	Unassigned	Unassigned	Unassigned	fun	fun_ASV_421
fun_ASV_424	fun	Fungi	Ascomycota	Orbiliomycetes	Orbiliales	Unassigned	Unassigned	Unassigned	fun	fun_ASV_424
fun_ASV_426	fun	Fungi	Mortierellomycota	Mortierellomycetes	Mortierellales	Mortierellaceae	Mortierella	Unassigned	fun	fun_ASV_426
fun_ASV_427	fun	Fungi	Ascomycota	Eurotiomycetes	Chaetothyriales	Unassigned	Unassigned	Unassigned	fun	fun_ASV_427
fun_ASV_428	fun	Fungi	Ascomycota	Sordariomycetes	Hypocreales	Unassigned	Unassigned	Unassigned	fun	fun_ASV_428
fun_ASV_429	fun	Fungi	Unassigned	Unassigned	Unassigned	Unassigned	Unassigned	Unassigned	fun	fun_ASV_429
fun_ASV_43	fun	Fungi	Ascomycota	Sordariomycetes	Magnaporthales	Magnaporthaceae	Mycoleptodiscus	Mycoleptodiscus_terrestris	fun	fun_ASV_43
fun_ASV_430	fun	Fungi	Ascomycota	Sordariomycetes	Hypocreales	Nectriaceae	Mariannaea	Mariannaea_punicea	fun	fun_ASV_430
fun_ASV_431	fun	Fungi	Ascomycota	Sordariomycetes	Sordariales	Lasiosphaeriaceae	Unassigned	Unassigned	fun	fun_ASV_431
fun_ASV_432	fun	Fungi	Ascomycota	Pezizomycetes	Pezizales	Pezizaceae	Unassigned	Unassigned	fun	fun_ASV_432
fun_ASV_433	fun	Fungi	Ascomycota	Dothideomycetes	Botryosphaeriales	Botryosphaeriaceae	Lasiodiplodia	Lasiodiplodia_acaciae	fun	fun_ASV_433
fun_ASV_437	fun	Fungi	Ascomycota	Eurotiomycetes	Chaetothyriales	Strelitzianaceae	Strelitziana	Strelitziana_albiziae	fun	fun_ASV_437
fun_ASV_438	fun	Fungi	Ascomycota	Eurotiomycetes	Chaetothyriales	Unassigned	Unassigned	Unassigned	fun	fun_ASV_438
fun_ASV_439	fun	Fungi	Unassigned	Unassigned	Unassigned	Unassigned	Unassigned	Unassigned	fun	fun_ASV_439
fun_ASV_44	fun	Fungi	Ascomycota	Sordariomycetes	Hypocreales	Nectriaceae	Gliocladiopsis	Gliocladiopsis_elghollii	fun	fun_ASV_44
fun_ASV_440	fun	Fungi	Ascomycota	Leotiomycetes	Helotiales	Unassigned	Unassigned	Unassigned	fun	fun_ASV_440
fun_ASV_441	fun	Fungi	Ascomycota	Dothideomycetes	Dothideomycetes_ord_Incertae_sedis	Dothideomycetes_fam_Incertae_sedis	Pseudoarthrographis	Unassigned	fun	fun_ASV_441
fun_ASV_442	fun	Fungi	Ascomycota	Sordariomycetes	Hypocreales	Hypocreales_fam_Incertae_sedis	Acremonium	Acremonium_tubakii	fun	fun_ASV_442
fun_ASV_443	fun	Fungi	Ascomycota	Eurotiomycetes	Eurotiales	Aspergillaceae	Penicillium	Unassigned	fun	fun_ASV_443
fun_ASV_444	fun	Fungi	Unassigned	Unassigned	Unassigned	Unassigned	Unassigned	Unassigned	fun	fun_ASV_444
fun_ASV_445	fun	Fungi	Mucoromycota	Unassigned	Unassigned	Unassigned	Unassigned	Unassigned	fun	fun_ASV_445
[truncated: 193 more rows]

## Sheet: one_net_VS_erdos_properties
	one	Means	SD
[truncated: 14 more rows]

## Sheet: one_node_properties
igraph.degree	igraph.closeness	igraph.betweenness	igraph.cen.degree
[truncated: 195 more rows]
