# Supplementary material for: Analysing fungal microbiome differences between the roots of healthy and diseased Chinese hickory (Carya cathayensis) trees
Source: Sci Rep. 2025 Dec 17;15:44018. doi: 10.1038/s41598-025-27645-y (PMC12712095; doi:10.1038/s41598-025-27645-y)
Supplement: Supplementary file 5 — Supplementary Material 5 [file 41598_2025_27645_MOESM5_ESM.xlsx]

## Sheet: co-occurrence_Grobel_net
	one
num.edges	186
num.pos.edges	0
num.neg.edges	0
num.vertices	229
connectance	0.0071248
average.degree	1.62445
average.path.length	5.02982
diameter	14
edge.connectivity	0
clustering.coefficient	0
no.clusters	57
centralization.degree	0.0542787
centralization.betweenness	0.0557712
centralization.closeness	0.787494

## Sheet: cor_matrix
	bac_ASV_1	bac_ASV_2	bac_ASV_3	bac_ASV_4	bac_ASV_5	bac_ASV_7	bac_ASV_8	bac_ASV_12	bac_ASV_9	bac_ASV_17	bac_ASV_11	bac_ASV_10	bac_ASV_15	bac_ASV_22	bac_ASV_13	bac_ASV_14	bac_ASV_18	bac_ASV_26	bac_ASV_80	bac_ASV_28	bac_ASV_21	bac_ASV_16	bac_ASV_19	bac_ASV_25	bac_ASV_20	bac_ASV_23	bac_ASV_29	bac_ASV_27	bac_ASV_24	bac_ASV_36	bac_ASV_51	bac_ASV_30	bac_ASV_32	bac_ASV_31	bac_ASV_33	bac_ASV_39	bac_ASV_37	bac_ASV_35	bac_ASV_34	bac_ASV_40	bac_ASV_47	bac_ASV_38	bac_ASV_43	bac_ASV_48	bac_ASV_435	bac_ASV_52	bac_ASV_54	bac_ASV_41	bac_ASV_49
bac_ASV_1	0	0	0	0	0	0	0	0	0	0	0	0	0	0	0	0	0	0	0	0	0	0	0	0	0	0	0	0	0	0	0	0	0	0	0	0	0	0	0	0	0	0	0	0	0	0	0	0	0
bac_ASV_2	0	0	0	0	0	0	0	0	0	0	0	0	0	0	0	0	0	0	0	0	0	0	0	0	0	0	0	0	0	0	0	0	0	0	0	0	0	0	0	0	0	0	0	0	0	0	0	0	0
bac_ASV_3	0	0	0	0	0	0	0	0	0	0	0	0	0	0	0	0	0	0	0	0	0	0	0	0	0	0	0	0	0	0	0	0	0	0	0	0	0	0	0	0	0	0	0	0	0	0	0	0	0
bac_ASV_4	0	0	0	0	0	0	0	0	0	0	0	0	0	0	0	0	0	0	0	0	0	0	0	0	0	0	0	0	0	0	0	0	0	0	0	0	0	0	0	0	0	0	0	0	0	0	0	0	0
bac_ASV_5	0	0	0	0	0	0	0	0	0	0	0	0	0	0	0	0	0	0	0	0	0	0	0	0	0	0	0	0	0	0	0	0	0	0	0	0	0	0	0	0	0	0	0	0	0	0	0	0	0
bac_ASV_7	0	0	0	0	0	0	0	0	0	0	0	0	0	0	0	0	0	0	0	0	0	0	0	0	0	0	0	0	0	0	0	0	0	0	0	0	0	0	0	0	0	0	0	0	0	0	0	0	0
bac_ASV_8	0	0	0	0	0	0	0	0	0	0	0	0	0	0	0	0	0	0	0	0	0	0	0	0	0	0	0	0	0	0	0	0	0	0	0	0	0	0	0	0	0	0	0	0	0	0	0	0	0
bac_ASV_12	0	0	0	0	0	0	0	0	0	0	0	0	0	0	0	0	0	0	0	0	0	0	0	0	0	0	0	0	0	0	0	0	0	0	0	0	0	0	0	0	0	0	0	0	0	0	0	0	0
bac_ASV_9	0	0	0	0	0	0	0	0	0	0	0	0	0	0	0	0	0	0	0	0	0	0	0	0	0	0	0	0	0	0	0	0	0	0	0	0	0	0	0	0	0	0	0	0	0	0	0	0	0
bac_ASV_17	0	0	0	0	0	0	0	0	0	0	0	0	0	0	0	0	0	0	0	0	0	0	0	0	0	0	0	0	0	0	0	0	0	0	0	0	0	0	0	0	0	0	0	0	0	0	0	0	0
bac_ASV_11	0	0	0	0	0	0	0	0	0	0	0	0	0	0	0	0	0	0	0	0	0	0	0	0	0	0	0	0	0	0	0	0	0	0	0	0	0	0	0	0	0	0	0	0	0	0	0	0	0
bac_ASV_10	0	0	0	0	0	0	0	0	0	0	0	0	0	0	0	0	0	0	0	0	0	0	0	0	0	0	0	0	0	0	0	0	0	0	0	0	0	0	0	0	0	0	0	0	0	0	0	0	0
bac_ASV_15	0	0	0	0	0	0	0	0	0	0	0	0	0	0	0	0	0	0	0	0	0	0	0	0	0	0	0	0	0	0	0	0	0	0	0	0	0	0	0	0	0	0	0	0	0	0	0	0	0
bac_ASV_22	0	0	0	0	0	0	0	0	0	0	0	0	0	0	0	0	0	0	0	0	0	0	0	0	0	0	0	0	0	0	0	0	0	0	0	0	0	0	0	0	0	0	0	0	0	0	0	0	0
bac_ASV_13	0	0	0	0	0	0	0	0	0	0	0	0	0	0	0	0	0	0	0	0	0	0	0	0	0	0	0	0	0	0	0	0	0	0	0	0	0	0	0	0	0	0	0	0	0	0	0	0	0
bac_ASV_14	0	0	0	0	0	0	0	0	0	0	0	0	0	0	0	0	0	0	0	0	0	0	0	0	0	0	0	0	0	0	0	0	0	0	0	0	0	0	0	0	0	0	0	0	0	0	0	0	0
bac_ASV_18	0	0	0	0	0	0	0	0	0	0	0	0	0	0	0	0	0	0	0	0	0	0	0	0	0	0	0	0	0	0	0	0	0	0	0	0	0	0	0	0	0	0	0	0	0	0	0	0	0
bac_ASV_26	0	0	0	0	0	0	0	0	0	0	0	0	0	0	0	0	0	0	0	0	0	0	0	0	0	0	0	0	0	0	0	0	0	0	0	0	0	0	0	0	0	0	0	0	0	0	0	0	0
bac_ASV_80	0	0	0	0	0	0	0	0	0	0	0	0	0	0	0	0	0	0	0	0	0	0	0	0	0	0	0	0	0	0	0	0	0	0	0	0	0	0	0	0	0	0	0	0	0	0	0	0	0
bac_ASV_28	0	0	0	0	0	0	0	0	0	0	0	0	0	0	0	0	0	0	0	0	0	0	0	0	0	0	0	0	0	0	0	0	0	0	0	0	0	0	0	0	0	0	0	0	0	0	0	0	0
bac_ASV_21	0	0	0	0	0	0	0	0	0	0	0	0	0	0	0	0	0	0	0	0	0	0	0	0	0	0	0	0	0	0	0	0	0	0	0	0	0	0	0	0	0	0	0	0	0	0	0	0	0
bac_ASV_16	0	0	0	0	0	0	0	0	0	0	0	0	0	0	0	0	0	0	0	0	0	0	0	0	0	0	0	0	0	0	0	0	0	0	0	0	0	0	0	0	0	0	0	0	0	0	0	0	0
bac_ASV_19	0	0	0	0	0	0	0	0	0	0	0	0	0	0	0	0	0	0	0	0	0	0	0	0	0	0	0	0	0	0	0	0	0	0	0	0	0	0	0	0	0	0	0	0	0	0	0	0	0
bac_ASV_25	0	0	0	0	0	0	0	0	0	0	0	0	0	0	0	0	0	0	0	0	0	0	0	0	0	0	0	0	0	0	0	0	0	0	0	0	0	0	0	0	0	0	0	0	0	0	0	0	0
bac_ASV_20	0	0	0	0	0	0	0	0	0	0	0	0	0	0	0	0	0	0	0	0	0	0	0	0	0	0	0	0	0	0	0	0	0	0	0	0	0	0	0	0	0	0	0	0	0	0	0	0	0
bac_ASV_23	0	0	0	0	0	0	0	0	0	0	0	0	0	0	0	0	0	0	0	0	0	0	0	0	0	0	0	0	0	0	0	0	0	0	0	0	0	0	0	0	0	0	0	0	0	0	0	0	0
bac_ASV_29	0	0	0	0	0	0	0	0	0	0	0	0	0	0	0	0	0	0	0	0	0	0	0	0	0	0	0	0	0	0	0	0	0	0	0	0	0	0	0	0	0	0	0	0	0	0	0	0	0
bac_ASV_27	0	0	0	0	0	0	0	0	0	0	0	0	0	0	0	0	0	0	0	0	0	0	0	0	0	0	0	0	0	0	0	0	0	0	0	0	0	0	0	0	0	0	0	0	0	0	0	0	0
bac_ASV_24	0	0	0	0	0	0	0	0	0	0	0	0	0	0	0	0	0	0	0	0	0	0	0	0	0	0	0	0	0	0	0	0	0	0	0	0	0	0	0	0	0	0	0	0	0	0	0	0	0
bac_ASV_36	0	0	0	0	0	0	0	0	0	0	0	0	0	0	0	0	0	0	0	0	0	0	0	0	0	0	0	0	0	0	0	0	0	0	0	0	0	0	0	0	0	0	0	0	0	0	0	0	0
bac_ASV_51	0	0	0	0	0	0	0	0	0	0	0	0	0	0	0	0	0	0	0	0	0	0	0	0	0	0	0	0	0	0	0	0	0	0	0	0	0	0	0	0	0	0	0	0	0	0	0	0	0
bac_ASV_30	0	0	0	0	0	0	0	0	0	0	0	0	0	0	0	0	0	0	0	0	0	0	0	0	0	0	0	0	0	0	0	0	0	0	0	0	0	0	0	0	0	0	0	0	0	0	0	0	0
bac_ASV_32	0	0	0	0	0	0	0	0	0	0	0	0	0	0	0	0	0	0	0	0	0	0	0	0	0	0	0	0	0	0	0	0	0	0	0	0	0	0	0	0	0	0	0	0	0	0	0	0	0
bac_ASV_31	0	0	0	0	0	0	0	0	0	0	0	0	0	0	0	0	0	0	0	0	0	0	0	0	0	0	0	0	0	0	0	0	0	0	0	0	0	0	0	0	0	0	0	0	0	0	0	0	0
bac_ASV_33	0	0	0	0	0	0	0	0	0	0	0	0	0	0	0	0	0	0	0	0	0	0	0	0	0	0	0	0	0	0	0	0	0	0	0	0	0	0	0	0	0	0	0	0	0	0	0	0	0
bac_ASV_39	0	0	0	0	0	0	0	0	0	0	0	0	0	0	0	0	0	0	0	0	0	0	0	0	0	0	0	0	0	0	0	0	0	0	0	0	0	0	0	0	0	0	0	0	0	0	0	0	0
bac_ASV_37	0	0	0	0	0	0	0	0	0	0	0	0	0	0	0	0	0	0	0	0	0	0	0	0	0	0	0	0	0	0	0	0	0	0	0	0	0	0	0	0	0	0	0	0	0	0	0	0	0
bac_ASV_35	0	0	0	0	0	0	0	0	0	0	0	0	0	0	0	0	0	0	0	0	0	0	0	0	0	0	0	0	0	0	0	0	0	0	0	0	0	0	0	0	0	0	0	0	0	0	0	0	0
bac_ASV_34	0	0	0	0	0	0	0	0	0	0	0	0	0	0	0	0	0	0	0	0	0	0	0	0	0	0	0	0	0	0	0	0	0	0	0	0	0	0	0	0	0	0	0	0	0	0	0	0	0
bac_ASV_40	0	0	0	0	0	0	0	0	0	0	0	0	0	0	0	0	0	0	0	0	0	0	0	0	0	0	0	0	0	0	0	0	0	0	0	0	0	0	0	0	0	0	0	0	0	0	0	0	0
bac_ASV_47	0	0	0	0	0	0	0	0	0	0	0	0	0	0	0	0	0	0	0	0	0	0	0	0	0	0	0	0	0	0	0	0	0	0	0	0	0	0	0	0	0	0	0	0	0	0	0	0	0
bac_ASV_38	0	0	0	0	0	0	0	0	0	0	0	0	0	0	0	0	0	0	0	0	0	0	0	0	0	0	0	0	0	0	0	0	0	0	0	0	0	0	0	0	0	0	0	0	0	0	0	0	0
bac_ASV_43	0	0	0	0	0	0	0	0	0	0	0	0	0	0	0	0	0	0	0	0	0	0	0	0	0	0	0	0	0	0	0	0	0	0	0	0	0	0	0	0	0	0	0	0	0	0	0	0	0
bac_ASV_48	0	0	0	0	0	0	0	0	0	0	0	0	0	0	0	0	0	0	0	0	0	0	0	0	0	0	0	0	0	0	0	0	0	0	0	0	0	0	0	0	0	0	0	0	0	0	0	0	0
bac_ASV_435	0	0	0	0	0	0	0	0	0	0	0	0	0	0	0	0	0	0	0	0	0	0	0	0	0	0	0	0	0	0	0	0	0	0	0	0	0	0	0	0	0	0	0	0	0	0	0	0	0
bac_ASV_52	0	0	0	0	0	0	0	0	0	0	0	0	0	0	0	0	0	0	0	0	0	0	0	0	0	0	0	0	0	0	0	0	0	0	0	0	0	0	0	0	0	0	0	0	0	0	0	0	0
bac_ASV_54	0	0	0	0	0	0	0	0	0	0	0	0	0	0	0	0	0	0	0	0	0	0	0	0	0	0	0	0	0	0	0	0	0	0	0	0	0	0	0	0	0	0	0	0	0	0	0	0	0
bac_ASV_41	0	0	0	0	0	0	0	0	0	0	0	0	0	0	0	0	0	0	0	0	0	0	0	0	0	0	0	0	0	0	0	0	0	0	0	0	0	0	0	0	0	0	0	0	0	0	0	0	0
bac_ASV_49	0	0	0	0	0	0	0	0	0	0	0	0	0	0	0	0	0	0	0	0	0	0	0	0	0	0	0	0	0	0	0	0	0	0	0	0	0	0	0	0	0	0	0	0	0	0	0	0	0
bac_ASV_45	0	0	0	0	0	0	0	0	0	0	0	0	0	0	0	0	0	0	0	0	0	0	0	0	0	0	0	0	0	0	0	0	0	0	0	0	0	0	0	0	0	0	0	0	0	0	0	0	0
bac_ASV_58	0	0	0	0	0	0	0	0	0	0	0	0	0	0	0	0	0	0	0	0	0	0	0	0	0	0	0	0	0	0	0	0	0	0	0	0	0	0	0	0	0	0	0	0	0	0	0	0	0
bac_ASV_46	0	0	0	0	0	0	0	0	0	0	0	0	0	0	0	0	0	0	0	0	0	0	0	0	0	0	0	0	0	0	0	0	0	0	0	0	0	0	0	0	0	0	0	0	0	0	0	0	0
bac_ASV_53	0	0	0	0	0	0	0	0	0	0	0	0	0	0	0	0	0	0	0	0	0	0	0	0	0	0	0	0	0	0	0	0	0	0	0	0	0	0	0	0	0	0	0	0	0	0	0	0	0
bac_ASV_42	0	0	0	0	0	0	0	0	0	0	0	0	0	0	0	0	0	0	0	0	0	0	0	0	0	0	0	0	0	0	0	0	0	0	0	0	0	0	0	0	0	0	0	0	0	0	0	0	0
bac_ASV_62	0	0	0	0	0	0	0	0	0	0	0	0	0	0	0	0	0	0	0	0	0	0	0	0	0	0	0	0	0	0	0	0	0	0	0	0	0	0	0	0	0	0	0	0	0	0	0	0	0
bac_ASV_44	0	0	0	0	0	0	0	0	0	0	0	0	0	0	0	0	0	0	0	0	0	0	0	0	0	0	0	0	0	0	0	0	0	0	0	0	0	0	0	0	0	0	0	0	0	0	0	0	0
bac_ASV_86	0	0	0	0	0	0	0	0	0	0	0	0	0	0	0	0	0	0	0	0	0	0	0	0	0	0	0	0	0	0	0	0	0	0	0	0	0	0	0	0	0	0	0	0	0	0	0	0	0
bac_ASV_56	0	0	0	0	0	0	0	0	0	0	0	0	0	0	0	0	0	0	0	0	0	0	0	0	0	0	0	0	0	0	0	0	0	0	0	0	0	0	0	0	0	0	0	0	0	0	0	0	0
bac_ASV_50	0	0	0	0	0	0	0	0	0	0	0	0	0	0	0	0	0	0	0	0	0	0	0	0	0	0	0	0	0	0	0	0	0	0	0	0	0	0	0	0	0	0	0	0	0	0	0	0	0
bac_ASV_1799	0	0	0	0	0	0	0	0	0	0	0	0	0	0	0	0	0	0	0	0	0	0	0	0	0	0	0	0	0	0	0	0	0	0	0	0	0	0	0	0	0	0	0	0	0	0	0	0	0
bac_ASV_89	0	0	0	0	0	0	0	0	0	0	0	0	0	0	0	0	0	0	0	0	0	0	0	0	0	0	0	0	0	0	0	0	0	0	0	0	0	0	0	0	0	0	0	0	0	0	0	0	0
bac_ASV_70	0	0	0	0	0	0	0	0	0	0	0	0	0	0	0	0	0	0	0	0	0	0	0	0	0	0	0	0	0	0	0	0	0	0	0	0	0	0	0	0	0	0	0	0	0	0	0	0	0
bac_ASV_55	0	0	0	0	0	0	0	0	0	0	0	0	0	0	0	0	0	0	0	0	0	0	0	0	0	0	0	0	0	0	0	0	0	0	0	0	0	0	0	0	0	0	0	0	0	0	0	0	0
bac_ASV_60	0	0	0	0	0	0	0	0	0	0	0	0	0	0	0	0	0	0	0	0	0	0	0	0	0	0	0	0	0	0	0	0	0	0	0	0	0	0	0	0	0	0	0	0	0	0	0	0	0
bac_ASV_63	0	0	0	0	0	0	0	0	0	0	0	0	0	0	0	0	0	0	0	0	0	0	0	0	0	0	0	0	0	0	0	0	0	0	0	0	0	0	0	0	0	0	0	0	0	0	0	0	0
bac_ASV_66	0	0	0	0	0	0	0	0	0	0	0	0	0	0	0	0	0	0	0	0	0	0	0	0	0	0	0	0	0	0	0	0	0	0	0	0	0	0	0	0	0	0	0	0	0	0	0	0	0
bac_ASV_57	0	0	0	0	0	0	0	0	0	0	0	0	0	0	0	0	0	0	0	0	0	0	0	0	0	0	0	0	0	0	0	0	0	0	0	0	0	0	0	0	0	0	0	0	0	0	0	0	0
bac_ASV_72	0	0	0	0	0	0	0	0	0	0	0	0	0	0	0	0	0	0	0	0	0	0	0	0	0	0	0	0	0	0	0	0	0	0	0	0	0	0	0	0	0	0	0	0	0	0	0	0	0
bac_ASV_59	0	0	0	0	0	0	0	0	0	0	0	0	0	0	0	0	0	0	0	0	0	0	0	0	0	0	0	0	0	0	0	0	0	0	0	0	0	0	0	0	0	0	0	0	0	0	0	0	0
bac_ASV_65	0	0	0	0	0	0	0	0	0	0	0	0	0	0	0	0	0	0	0	0	0	0	0	0	0	0	0	0	0	0	0	0	0	0	0	0	0	0	0	0	0	0	0	0	0	0	0	0	0
bac_ASV_75	0	0	0	0	0	0	0	0	0	0	0	0	0	0	0	0	0	0	0	0	0	0	0	0	0	0	0	0	0	0	0	0	0	0	0	0	0	0	0	0	0	0	0	0	0	0	0	0	0
bac_ASV_61	0	0	0	0	0	0	0	0	0	0	0	0	0	0	0	0	0	0	0	0	0	0	0	0	0	0	0	0	0	0	0	0	0	0	0	0	0	0	0	0	0	0	0	0	0	0	0	0	0
bac_ASV_78	0	0	0	0	0	0	0	0	0	0	0	0	0	0	0	0	0	0	0	0	0	0	0	0	0	0	0	0	0	0	0	0	0	0	0	0	0	0	0	0	0	0	0	0	0	0	0	0	0
bac_ASV_71	0	0	0	0	0	0	0	0	0	0	0	0	0	0	0	0	0	0	0	0	0	0	0	0	0	0	0	0	0	0	0	0	0	0	0	0	0	0	0	0	0	0	0	0	0	0	0	0	0
bac_ASV_67	0	0	0	0	0	0	0	0	0	0	0	0	0	0	0	0	0	0	0	0	0	0	0	0	0	0	0	0	0	0	0	0	0	0	0	0	0	0	0	0	0	0	0	0	0	0	0	0	0
bac_ASV_116	0	0	0	0	0	0	0	0	0	0	0	0	0	0	0	0	0	0	0	0	0	0	0	0	0	0	0	0	0	0	0	0	0	0	0	0	0	0	0	0	0	0	0	0	0	0	0	0	0
bac_ASV_76	0	0	0	0	0	0	0	0	0	0	0	0	0	0	0	0	0	0	0	0	0	0	0	0	0	0	0	0	0	0	0	0	0	0	0	0	0	0	0	0	0	0	0	0	0	0	0	0	0
bac_ASV_77	0	0	0	0	0	0	0	0	0	0	0	0	0	0	0	0	0	0	0	0	0	0	0	0	0	0	0	0	0	0	0	0	0	0	0	0	0	0	0	0	0	0	0	0	0	0	0	0	0
bac_ASV_69	0	0	0	0	0	0	0	0	0	0	0	0	0	0	0	0	0	0	0	0	0	0	0	0	0	0	0	0	0	0	0	0	0	0	0	0	0	0	0	0	0	0	0	0	0	0	0	0	0
bac_ASV_84	0	0	0	0	0	0	0	0	0	0	0	0	0	0	0	0	0	0	0	0	0	0	0	0	0	0	0	0	0	0	0	0	0	0	0	0	0	0	0	0	0	0	0	0	0	0	0	0	0
bac_ASV_94	0	0	0	0	0	0	0	0	0	0	0	0	0	0	0	0	0	0	0	0	0	0	0	0	0	0	0	0	0	0	0	0	0	0	0	0	0	0	0	0	0	0	0	0	0	0	0	0	0
bac_ASV_73	0	0	0	0	0	0	0	0	0	0	0	0	0	0	0	0	0	0	0	0	0	0	0	0	0	0	0	0	0	0	0	0	0	0	0	0	0	0	0	0	0	0	0	0	0	0	0	0	0
bac_ASV_74	0	0	0	0	0	0	0	0	0	0	0	0	0	0	0	0	0	0	0	0	0	0	0	0	0	0	0	0	0	0	0	0	0	0	0	0	0	0	0	0	0	0	0	0	0	0	0	0	0
bac_ASV_81	0	0	0	0	0	0	0	0	0	0	0	0	0	0	0	0	0	0	0	0	0	0	0	0	0	0	0	0	0	0	0	0	0	0	0	0	0	0	0	0	0	0	0	0	0	0	0	0	0
bac_ASV_79	0	0	0	0	0	0	0	0	0	0	0	0	0	0	0	0	0	0	0	0	0	0	0	0	0	0	0	0	0	0	0	0	0	0	0	0	0	0	0	0	0	0	0	0	0	0	0	0	0
bac_ASV_90	0	0	0	0	0	0	0	0	0	0	0	0	0	0	0	0	0	0	0	0	0	0	0	0	0	0	0	0	0	0	0	0	0	0	0	0	0	0	0	0	0	0	0	0	0	0	0	0	0
bac_ASV_100	0	0	0	0	0	0	0	0	0	0	0	0	0	0	0	0	0	0	0	0	0	0	0	0	0	0	0	0	0	0	0	0	0	0	0	0	0	0	0	0	0	0	0	0	0	0	0	0	0
bac_ASV_88	0	0	0	0	0	0	0	0	0	0	0	0	0	0	0	0	0	0	0	0	0	0	0	0	0	0	0	0	0	0	0	0	0	0	0	0	0	0	0	0	0	0	0	0	0	0	0	0	0
bac_ASV_83	0	0	0	0	0	0	0	0	0	0	0	0	0	0	0	0	0	0	0	0	0	0	0	0	0	0	0	0	0	0	0	0	0	0	0	0	0	0	0	0	0	0	0	0	0	0	0	0	0
bac_ASV_82	0	0	0	0	0	0	0	0	0	0	0	0	0	0	0	0	0	0	0	0	0	0	0	0	0	0	0	0	0	0	0	0	0	0	0	0	0	0	0	0	0	0	0	0	0	0	0	0	0
bac_ASV_109	0	0	0	0	0	0	0	0	0	0	0	0	0	0	0	0	0	0	0	0	0	0	0	0	0	0	0	0	0	0	0	0	0	0	0	0	0	0	0	0	0	0	0	0	0	0	0	0	0
bac_ASV_106	0	0	0	0	0	0	0	0	0	0	0	0	0	0	0	0	0	0	0	0	0	0	0	0	0	0	0	0	0	0	0	0	0	0	0	0	0	0	0	0	0	0	0	0	0	0	0	0	0
bac_ASV_85	0	0	0	0	0	0	0	0	0	0	0	0	0	0	0	0	0	0	0	0	0	0	0	0	0	0	0	0	0	0	0	0	0	0	0	0	0	0	0	0	0	0	0	0	0	0	0	0	0
bac_ASV_112	0	0	0	0	0	0	0	0	0	0	0	0	0	0	0	0	0	0	0	0	0	0	0	0	0	0	0	0	0	0	0	0	0	0	0	0	0	0	0	0	0	0	0	0	0	0	0	0	0
bac_ASV_87	0	0	0	0	0	0	0	0	0	0	0	0	0	0	0	0	0	0	0	0	0	0	0	0	0	0	0	0	0	0	0	0	0	0	0	0	0	0	0	0	0	0	0	0	0	0	0	0	0
bac_ASV_91	0	0	0	0	0	0	0	0	0	0	0	0	0	0	0	0	0	0	0	0	0	0	0	0	0	0	0	0	0	0	0	0	0	0	0	0	0	0	0	0	0	0	0	0	0	0	0	0	0
bac_ASV_92	0	0	0	0	0	0	0	0	0	0	0	0	0	0	0	0	0	0	0	0	0	0	0	0	0	0	0	0	0	0	0	0	0	0	0	0	0	0	0	0	0	0	0	0	0	0	0	0	0
bac_ASV_97	0	0	0	0	0	0	0	0	0	0	0	0	0	0	0	0	0	0	0	0	0	0	0	0	0	0	0	0	0	0	0	0	0	0	0	0	0	0	0	0	0	0	0	0	0	0	0	0	0
bac_ASV_96	0	0	0	0	0	0	0	0	0	0	0	0	0	0	0	0	0	0	0	0	0	0	0	0	0	0	0	0	0	0	0	0	0	0	0	0	0	0	0	0	0	0	0	0	0	0	0	0	0
bac_ASV_93	0	0	0	0	0	0	0	0	0	0	0	0	0	0	0	0	0	0	0	0	0	0	0	0	0	0	0	0	0	0	0	0	0	0	0	0	0	0	0	0	0	0	0	0	0	0	0	0	0
bac_ASV_102	0	0	0	0	0	0	0	0	0	0	0	0	0	0	0	0	0	0	0	0	0	0	0	0	0	0	0	0	0	0	0	0	0	0	0	0	0	0	0	0	0	0	0	0	0	0	0	0	0
bac_ASV_103	0	0	0	0	0	0	0	0	0	0	0	0	0	0	0	0	0	0	0	0	0	0	0	0	0	0	0	0	0	0	0	0	0	0	0	0	0	0	0	0	0	0	0	0	0	0	0	0	0
bac_ASV_111	0	0	0	0	0	0	0	0	0	0	0	0	0	0	0	0	0	0	0	0	0	0	0	0	0	0	0	0	0	0	0	0	0	0	0	0	0	0	0	0	0	0	0	0	0	0	0	0	0
bac_ASV_119	0	0	0	0	0	0	0	0	0	0	0	0	0	0	0	0	0	0	0	0	0	0	0	0	0	0	0	0	0	0	0	0	0	0	0	0	0	0	0	0	0	0	0	0	0	0	0	0	0
bac_ASV_114	0	0	0	0	0	0	0	0	0	0	0	0	0	0	0	0	0	0	0	0	0	0	0	0	0	0	0	0	0	0	0	0	0	0	0	0	0	0	0	0	0	0	0	0	0	0	0	0	0
bac_ASV_104	0	0	0	0	0	0	0	0	0	0	0	0	0	0	0	0	0	0	0	0	0	0	0	0	0	0	0	0	0	0	0	0	0	0	0	0	0	0	0	0	0	0	0	0	0	0	0	0	0
bac_ASV_99	0	0	0	0	0	0	0	0	0	0	0	0	0	0	0	0	0	0	0	0	0	0	0	0	0	0	0	0	0	0	0	0	0	0	0	0	0	0	0	0	0	0	0	0	0	0	0	0	0
bac_ASV_105	0	0	0	0	0	0	0	0	0	0	0	0	0	0	0	0	0	0	0	0	0	0	0	0	0	0	0	0	0	0	0	0	0	0	0	0	0	0	0	0	0	0	0	0	0	0	0	0	0
bac_ASV_98	0	0	0	0	0	0	0	0	0	0	0	0	0	0	0	0	0	0	0	0	0	0	0	0	0	0	0	0	0	0	0	0	0	0	0	0	0	0	0	0	0	0	0	0	0	0	0	0	0
bac_ASV_101	0	0	0	0	0	0	0	0	0	0	0	0	0	0	0	0	0	0	0	0	0	0	0	0	0	0	0	0	0	0	0	0	0	0	0	0	0	0	0	0	0	0	0	0	0	0	0	0	0
bac_ASV_110	0	0	0	0	0	0	0	0	0	0	0	0	0	0	0	0	0	0	0	0	0	0	0	0	0	0	0	0	0	0	0	0	0	0	0	0	0	0	0	0	0	0	0	0	0	0	0	0	0
bac_ASV_127	0	0	0	0	0	0	0	0	0	0	0	0	0	0	0	0	0	0	0	0	0	0	0	0	0	0	0	0	0	0	0	0	0	0	0	0	0	0	0	0	0	0	0	0	0	0	0	0	0
bac_ASV_120	0	0	0	0	0	0	0	0	0	0	0	0	0	0	0	0	0	0	0	0	0	0	0	0	0	0	0	0	0	0	0	0	0	0	0	0	0	0	0	0	0	0	0	0	0	0	0	0	0
bac_ASV_113	0	0	0	0	0	0	0	0	0	0	0	0	0	0	0	0	0	0	0	0	0	0	0	0	0	0	0	0	0	0	0	0	0	0	0	0	0	0	0	0	0	0	0	0	0	0	0	0	0
bac_ASV_129	0	0	0	0	0	0	0	0	0	0	0	0	0	0	0	0	0	0	0	0	0	0	0	0	0	0	0	0	0	0	0	0	0	0	0	0	0	0	0	0	0	0	0	0	0	0	0	0	0
bac_ASV_107	0	0	0	0	0	0	0	0	0	0	0	0	0	0	0	0	0	0	0	0	0	0	0	0	0	0	0	0	0	0	0	0	0	0	0	0	0	0	0	0	0	0	0	0	0	0	0	0	0
bac_ASV_180	0	0	0	0	0	0	0	0	0	0	0	0	0	0	0	0	0	0	0	0	0	0	0	0	0	0	0	0	0	0	0	0	0	0	0	0	0	0	0	0	0	0	0	0	0	0	0	0	0
bac_ASV_108	0	0	0	0	0	0	0	0	0	0	0	0	0	0	0	0	0	0	0	0	0	0	0	0	0	0	0	0	0	0	0	0	0	0	0	0	0	0	0	0	0	0	0	0	0	0	0	0	0
bac_ASV_115	0	0	0	0	0	0	0	0	0	0	0	0	0	0	0	0	0	0	0	0	0	0	0	0	0	0	0	0	0	0	0	0	0	0	0	0	0	0	0	0	0	0	0	0	0	0	0	0	0
bac_ASV_118	0	0	0	0	0	0	0	0	0	0	0	0	0	0	0	0	0	0	0	0	0	0	0	0	0	0	0	0	0	0	0	0	0	0	0	0	0	0	0	0	0	0	0	0	0	0	0	0	0
bac_ASV_168	0	0	0	0	0	0	0	0	0	0	0	0	0	0	0	0	0	0	0	0	0	0	0	0	0	0	0	0	0	0	0	0	0	0	0	0	0	0	0	0	0	0	0	0	0	0	0	0	0
bac_ASV_136	0	0	0	0	0	0	0	0	0	0	0	0	0	0	0	0	0	0	0	0	0	0	0	0	0	0	0	0	0	0	0	0	0	0	0	0	0	0	0	0	0	0	0	0	0	0	0	0	0
bac_ASV_121	0	0	0	0	0	0	0	0	0	0	0	0	0	0	0	0	0	0	0	0	0	0	0	0	0	0	0	0	0	0	0	0	0	0	0	0	0	0	0	0	0	0	0	0	0	0	0	0	0
bac_ASV_117	0	0	0	0	0	0	0	0	0	0	0	0	0	0	0	0	0	0	0	0	0	0	0	0	0	0	0	0	0	0	0	0	0	0	0	0	0	0	0	0	0	0	0	0	0	0	0	0	0
bac_ASV_122	0	0	0	0	0	0	0	0	0	0	0	0	0	0	0	0	0	0	0	0	0	0	0	0	0	0	0	0	0	0	0	0	0	0	0	0	0	0	0	0	0	0	0	0	0	0	0	0	0
bac_ASV_123	0	0	0	0	0	0	0	0	0	0	0	0	0	0	0	0	0	0	0	0	0	0	0	0	0	0	0	0	0	0	0	0	0	0	0	0	0	0	0	0	0	0	0	0	0	0	0	0	0
bac_ASV_135	0	0	0	0	0	0	0	0	0	0	0	0	0	0	0	0	0	0	0	0	0	0	0	0	0	0	0	0	0	0	0	0	0	0	0	0	0	0	0	0	0	0	0	0	0	0	0	0	0
bac_ASV_161	0	0	0	0	0	0	0	0	0	0	0	0	0	0	0	0	0	0	0	0	0	0	0	0	0	0	0	0	0	0	0	0	0	0	0	0	0	0	0	0	0	0	0	0	0	0	0	0	0
bac_ASV_149	0	0	0	0	0	0	0	0	0	0	0	0	0	0	0	0	0	0	0	0	0	0	0	0	0	0	0	0	0	0	0	0	0	0	0	0	0	0	0	0	0	0	0	0	0	0	0	0	0
bac_ASV_126	0	0	0	0	0	0	0	0	0	0	0	0	0	0	0	0	0	0	0	0	0	0	0	0	0	0	0	0	0	0	0	0	0	0	0	0	0	0	0	0	0	0	0	0	0	0	0	0	0
bac_ASV_131	0	0	0	0	0	0	0	0	0	0	0	0	0	0	0	0	0	0	0	0	0	0	0	0	0	0	0	0	0	0	0	0	0	0	0	0	0	0	0	0	0	0	0	0	0	0	0	0	0
bac_ASV_124	0	0	0	0	0	0	0	0	0	0	0	0	0	0	0	0	0	0	0	0	0	0	0	0	0	0	0	0	0	0	0	0	0	0	0	0	0	0	0	0	0	0	0	0	0	0	0	0	0
bac_ASV_125	0	0	0	0	0	0	0	0	0	0	0	0	0	0	0	0	0	0	0	0	0	0	0	0	0	0	0	0	0	0	0	0	0	0	0	0	0	0	0	0	0	0	0	0	0	0	0	0	0
bac_ASV_142	0	0	0	0	0	0	0	0	0	0	0	0	0	0	0	0	0	0	0	0	0	0	0	0	0	0	0	0	0	0	0	0	0	0	0	0	0	0	0	0	0	0	0	0	0	0	0	0	0
bac_ASV_188	0	0	0	0	0	0	0	0	0	0	0	0	0	0	0	0	0	0	0	0	0	0	0	0	0	0	0	0	0	0	0	0	0	0	0	0	0	0	0	0	0	0	0	0	0	0	0	0	0
bac_ASV_128	0	0	0	0	0	0	0	0	0	0	0	0	0	0	0	0	0	0	0	0	0	0	0	0	0	0	0	0	0	0	0	0	0	0	0	0	0	0	0	0	0	0	0	0	0	0	0	0	0
bac_ASV_132	0	0	0	0	0	0	0	0	0	0	0	0	0	0	0	0	0	0	0	0	0	0	0	0	0	0	0	0	0	0	0	0	0	0	0	0	0	0	0	0	0	0	0	0	0	0	0	0	0
bac_ASV_130	0	0	0	0	0	0	0	0	0	0	0	0	0	0	0	0	0	0	0	0	0	0	0	0	0	0	0	0	0	0	0	0	0	0	0	0	0	0	0	0	0	0	0	0	0	0	0	0	0
bac_ASV_166	0	0	0	0	0	0	0	0	0	0	0	0	0	0	0	0	0	0	0	0	0	0	0	0	0	0	0	0	0	0	0	0	0	0	0	0	0	0	0	0	0	0	0	0	0	0	0	0	0
bac_ASV_133	0	0	0	0	0	0	0	0	0	0	0	0	0	0	0	0	0	0	0	0	0	0	0	0	0	0	0	0	0	0	0	0	0	0	0	0	0	0	0	0	0	0	0	0	0	0	0	0	0
bac_ASV_144	0	0	0	0	0	0	0	0	0	0	0	0	0	0	0	0	0	0	0	0	0	0	0	0	0	0	0	0	0	0	0	0	0	0	0	0	0	0	0	0	0	0	0	0	0	0	0	0	0
bac_ASV_134	0	0	0	0	0	0	0	0	0	0	0	0	0	0	0	0	0	0	0	0	0	0	0	0	0	0	0	0	0	0	0	0	0	0	0	0	0	0	0	0	0	0	0	0	0	0	0	0	0
bac_ASV_138	0	0	0	0	0	0	0	0	0	0	0	0	0	0	0	0	0	0	0	0	0	0	0	0	0	0	0	0	0	0	0	0	0	0	0	0	0	0	0	0	0	0	0	0	0	0	0	0	0
bac_ASV_150	0	0	0	0	0	0	0	0	0	0	0	0	0	0	0	0	0	0	0	0	0	0	0	0	0	0	0	0	0	0	0	0	0	0	0	0	0	0	0	0	0	0	0	0	0	0	0	0	0
bac_ASV_163	0	0	0	0	0	0	0	0	0	0	0	0	0	0	0	0	0	0	0	0	0	0	0	0	0	0	0	0	0	0	0	0	0	0	0	0	0	0	0	0	0	0	0	0	0	0	0	0	0
bac_ASV_226	0	0	0	0	0	0	0	0	0	0	0	0	0	0	0	0	0	0	0	0	0	0	0	0	0	0	0	0	0	0	0	0	0	0	0	0	0	0	0	0	0	0	0	0	0	0	0	0	0
bac_ASV_140	0	0	0	0	0	0	0	0	0	0	0	0	0	0	0	0	0	0	0	0	0	0	0	0	0	0	0	0	0	0	0	0	0	0	0	0	0	0	0	0	0	0	0	0	0	0	0	0	0
bac_ASV_235	0	0	0	0	0	0	0	0	0	0	0	0	0	0	0	0	0	0	0	0	0	0	0	0	0	0	0	0	0	0	0	0	0	0	0	0	0	0	0	0	0	0	0	0	0	0	0	0	0
bac_ASV_162	0	0	0	0	0	0	0	0	0	0	0	0	0	0	0	0	0	0	0	0	0	0	0	0	0	0	0	0	0	0	0	0	0	0	0	0	0	0	0	0	0	0	0	0	0	0	0	0	0
bac_ASV_145	0	0	0	0	0	0	0	0	0	0	0	0	0	0	0	0	0	0	0	0	0	0	0	0	0	0	0	0	0	0	0	0	0	0	0	0	0	0	0	0	0	0	0	0	0	0	0	0	0
bac_ASV_158	0	0	0	0	0	0	0	0	0	0	0	0	0	0	0	0	0	0	0	0	0	0	0	0	0	0	0	0	0	0	0	0	0	0	0	0	0	0	0	0	0	0	0	0	0	0	0	0	0
bac_ASV_174	0	0	0	0	0	0	0	0	0	0	0	0	0	0	0	0	0	0	0	0	0	0	0	0	0	0	0	0	0	0	0	0	0	0	0	0	0	0	0	0	0	0	0	0	0	0	0	0	0
bac_ASV_137	0	0	0	0	0	0	0	0	0	0	0	0	0	0	0	0	0	0	0	0	0	0	0	0	0	0	0	0	0	0	0	0	0	0	0	0	0	0	0	0	0	0	0	0	0	0	0	0	0
bac_ASV_154	0	0	0	0	0	0	0	0	0	0	0	0	0	0	0	0	0	0	0	0	0	0	0	0	0	0	0	0	0	0	0	0	0	0	0	0	0	0	0	0	0	0	0	0	0	0	0	0	0
bac_ASV_179	0	0	0	0	0	0	0	0	0	0	0	0	0	0	0	0	0	0	0	0	0	0	0	0	0	0	0	0	0	0	0	0	0	0	0	0	0	0	0	0	0	0	0	0	0	0	0	0	0
bac_ASV_139	0	0	0	0	0	0	0	0	0	0	0	0	0	0	0	0	0	0	0	0	0	0	0	0	0	0	0	0	0	0	0	0	0	0	0	0	0	0	0	0	0	0	0	0	0	0	0	0	0
bac_ASV_156	0	0	0	0	0	0	0	0	0	0	0	0	0	0	0	0	0	0	0	0	0	0	0	0	0	0	0	0	0	0	0	0	0	0	0	0	0	0	0	0	0	0	0	0	0	0	0	0	0
bac_ASV_151	0	0	0	0	0	0	0	0	0	0	0	0	0	0	0	0	0	0	0	0	0	0	0	0	0	0	0	0	0	0	0	0	0	0	0	0	0	0	0	0	0	0	0	0	0	0	0	0	0
bac_ASV_185	0	0	0	0	0	0	0	0	0	0	0	0	0	0	0	0	0	0	0	0	0	0	0	0	0	0	0	0	0	0	0	0	0	0	0	0	0	0	0	0	0	0	0	0	0	0	0	0	0
bac_ASV_146	0	0	0	0	0	0	0	0	0	0	0	0	0	0	0	0	0	0	0	0	0	0	0	0	0	0	0	0	0	0	0	0	0	0	0	0	0	0	0	0	0	0	0	0	0	0	0	0	0
bac_ASV_167	0	0	0	0	0	0	0	0	0	0	0	0	0	0	0	0	0	0	0	0	0	0	0	0	0	0	0	0	0	0	0	0	0	0	0	0	0	0	0	0	0	0	0	0	0	0	0	0	0
bac_ASV_171	0	0	0	0	0	0	0	0	0	0	0	0	0	0	0	0	0	0	0	0	0	0	0	0	0	0	0	0	0	0	0	0	0	0	0	0	0	0	0	0	0	0	0	0	0	0	0	0	0
bac_ASV_165	0	0	0	0	0	0	0	0	0	0	0	0	0	0	0	0	0	0	0	0	0	0	0	0	0	0	0	0	0	0	0	0	0	0	0	0	0	0	0	0	0	0	0	0	0	0	0	0	0
bac_ASV_147	0	0	0	0	0	0	0	0	0	0	0	0	0	0	0	0	0	0	0	0	0	0	0	0	0	0	0	0	0	0	0	0	0	0	0	0	0	0	0	0	0	0	0	0	0	0	0	0	0
bac_ASV_183	0	0	0	0	0	0	0	0	0	0	0	0	0	0	0	0	0	0	0	0	0	0	0	0	0	0	0	0	0	0	0	0	0	0	0	0	0	0	0	0	0	0	0	0	0	0	0	0	0
bac_ASV_148	0	0	0	0	0	0	0	0	0	0	0	0	0	0	0	0	0	0	0	0	0	0	0	0	0	0	0	0	0	0	0	0	0	0	0	0	0	0	0	0	0	0	0	0	0	0	0	0	0
bac_ASV_157	0	0	0	0	0	0	0	0	0	0	0	0	0	0	0	0	0	0	0	0	0	0	0	0	0	0	0	0	0	0	0	0	0	0	0	0	0	0	0	0	0	0	0	0	0	0	0	0	0
bac_ASV_164	0	0	0	0	0	0	0	0	0	0	0	0	0	0	0	0	0	0	0	0	0	0	0	0	0	0	0	0	0	0	0	0	0	0	0	0	0	0	0	0	0	0	0	0	0	0	0	0	0
bac_ASV_152	0	0	0	0	0	0	0	0	0	0	0	0	0	0	0	0	0	0	0	0	0	0	0	0	0	0	0	0	0	0	0	0	0	0	0	0	0	0	0	0	0	0	0	0	0	0	0	0	0
bac_ASV_143	0	0	0	0	0	0	0	0	0	0	0	0	0	0	0	0	0	0	0	0	0	0	0	0	0	0	0	0	0	0	0	0	0	0	0	0	0	0	0	0	0	0	0	0	0	0	0	0	0
bac_ASV_189	0	0	0	0	0	0	0	0	0	0	0	0	0	0	0	0	0	0	0	0	0	0	0	0	0	0	0	0	0	0	0	0	0	0	0	0	0	0	0	0	0	0	0	0	0	0	0	0	0
bac_ASV_172	0	0	0	0	0	0	0	0	0	0	0	0	0	0	0	0	0	0	0	0	0	0	0	0	0	0	0	0	0	0	0	0	0	0	0	0	0	0	0	0	0	0	0	0	0	0	0	0	0
bac_ASV_159	0	0	0	0	0	0	0	0	0	0	0	0	0	0	0	0	0	0	0	0	0	0	0	0	0	0	0	0	0	0	0	0	0	0	0	0	0	0	0	0	0	0	0	0	0	0	0	0	0
bac_ASV_220	0	0	0	0	0	0	0	0	0	0	0	0	0	0	0	0	0	0	0	0	0	0	0	0	0	0	0	0	0	0	0	0	0	0	0	0	0	0	0	0	0	0	0	0	0	0	0	0	0
bac_ASV_170	0	0	0	0	0	0	0	0	0	0	0	0	0	0	0	0	0	0	0	0	0	0	0	0	0	0	0	0	0	0	0	0	0	0	0	0	0	0	0	0	0	0	0	0	0	0	0	0	0
bac_ASV_182	0	0	0	0	0	0	0	0	0	0	0	0	0	0	0	0	0	0	0	0	0	0	0	0	0	0	0	0	0	0	0	0	0	0	0	0	0	0	0	0	0	0	0	0	0	0	0	0	0
bac_ASV_155	0	0	0	0	0	0	0	0	0	0	0	0	0	0	0	0	0	0	0	0	0	0	0	0	0	0	0	0	0	0	0	0	0	0	0	0	0	0	0	0	0	0	0	0	0	0	0	0	0
bac_ASV_160	0	0	0	0	0	0	0	0	0	0	0	0	0	0	0	0	0	0	0	0	0	0	0	0	0	0	0	0	0	0	0	0	0	0	0	0	0	0	0	0	0	0	0	0	0	0	0	0	0
bac_ASV_153	0	0	0	0	0	0	0	0	0	0	0	0	0	0	0	0	0	0	0	0	0	0	0	0	0	0	0	0	0	0	0	0	0	0	0	0	0	0	0	0	0	0	0	0	0	0	0	0	0
bac_ASV_175	0	0	0	0	0	0	0	0	0	0	0	0	0	0	0	0	0	0	0	0	0	0	0	0	0	0	0	0	0	0	0	0	0	0	0	0	0	0	0	0	0	0	0	0	0	0	0	0	0
bac_ASV_202	0	0	0	0	0	0	0	0	0	0	0	0	0	0	0	0	0	0	0	0	0	0	0	0	0	0	0	0	0	0	0	0	0	0	0	0	0	0	0	0	0	0	0	0	0	0	0	0	0
bac_ASV_176	0	0	0	0	0	0	0	0	0	0	0	0	0	0	0	0	0	0	0	0	0	0	0	0	0	0	0	0	0	0	0	0	0	0	0	0	0	0	0	0	0	0	0	0	0	0	0	0	0
bac_ASV_169	0	0	0	0	0	0	0	0	0	0	0	0	0	0	0	0	0	0	0	0	0	0	0	0	0	0	0	0	0	0	0	0	0	0	0	0	0	0	0	0	0	0	0	0	0	0	0	0	0
bac_ASV_173	0	0	0	0	0	0	0	0	0	0	0	0	0	0	0	0	0	0	0	0	0	0	0	0	0	0	0	0	0	0	0	0	0	0	0	0	0	0	0	0	0	0	0	0	0	0	0	0	0
bac_ASV_177	0	0	0	0	0	0	0	0	0	0	0	0	0	0	0	0	0	0	0	0	0	0	0	0	0	0	0	0	0	0	0	0	0	0	0	0	0	0	0	0	0	0	0	0	0	0	0	0	0
bac_ASV_181	0	0	0	0	0	0	0	0	0	0	0	0	0	0	0	0	0	0	0	0	0	0	0	0	0	0	0	0	0	0	0	0	0	0	0	0	0	0	0	0	0	0	0	0	0	0	0	0	0
bac_ASV_194	0	0	0	0	0	0	0	0	0	0	0	0	0	0	0	0	0	0	0	0	0	0	0	0	0	0	0	0	0	0	0	0	0	0	0	0	0	0	0	0	0	0	0	0	0	0	0	0	0
bac_ASV_196	0	0	0	0	0	0	0	0	0	0	0	0	0	0	0	0	0	0	0	0	0	0	0	0	0	0	0	0	0	0	0	0	0	0	0	0	0	0	0	0	0	0	0	0	0	0	0	0	0
bac_ASV_186	0	0	0	0	0	0	0	0	0	0	0	0	0	0	0	0	0	0	0	0	0	0	0	0	0	0	0	0	0	0	0	0	0	0	0	0	0	0	0	0	0	0	0	0	0	0	0	0	0
bac_ASV_178	0	0	0	0	0	0	0	0	0	0	0	0	0	0	0	0	0	0	0	0	0	0	0	0	0	0	0	0	0	0	0	0	0	0	0	0	0	0	0	0	0	0	0	0	0	0	0	0	0
bac_ASV_206	0	0	0	0	0	0	0	0	0	0	0	0	0	0	0	0	0	0	0	0	0	0	0	0	0	0	0	0	0	0	0	0	0	0	0	0	0	0	0	0	0	0	0	0	0	0	0	0	0
bac_ASV_193	0	0	0	0	0	0	0	0	0	0	0	0	0	0	0	0	0	0	0	0	0	0	0	0	0	0	0	0	0	0	0	0	0	0	0	0	0	0	0	0	0	0	0	0	0	0	0	0	0
bac_ASV_201	0	0	0	0	0	0	0	0	0	0	0	0	0	0	0	0	0	0	0	0	0	0	0	0	0	0	0	0	0	0	0	0	0	0	0	0	0	0	0	0	0	0	0	0	0	0	0	0	0
bac_ASV_199	0	0	0	0	0	0	0	0	0	0	0	0	0	0	0	0	0	0	0	0	0	0	0	0	0	0	0	0	0	0	0	0	0	0	0	0	0	0	0	0	0	0	0	0	0	0	0	0	0
bac_ASV_187	0	0	0	0	0	0	0	0	0	0	0	0	0	0	0	0	0	0	0	0	0	0	0	0	0	0	0	0	0	0	0	0	0	0	0	0	0	0	0	0	0	0	0	0	0	0	0	0	0
bac_ASV_227	0	0	0	0	0	0	0	0	0	0	0	0	0	0	0	0	0	0	0	0	0	0	0	0	0	0	0	0	0	0	0	0	0	0	0	0	0	0	0	0	0	0	0	0	0	0	0	0	0
bac_ASV_184	0	0	0	0	0	0	0	0	0	0	0	0	0	0	0	0	0	0	0	0	0	0	0	0	0	0	0	0	0	0	0	0	0	0	0	0	0	0	0	0	0	0	0	0	0	0	0	0	0
bac_ASV_210	0	0	0	0	0	0	0	0	0	0	0	0	0	0	0	0	0	0	0	0	0	0	0	0	0	0	0	0	0	0	0	0	0	0	0	0	0	0	0	0	0	0	0	0	0	0	0	0	0
bac_ASV_205	0	0	0	0	0	0	0	0	0	0	0	0	0	0	0	0	0	0	0	0	0	0	0	0	0	0	0	0	0	0	0	0	0	0	0	0	0	0	0	0	0	0	0	0	0	0	0	0	0
bac_ASV_198	0	0	0	0	0	0	0	0	0	0	0	0	0	0	0	0	0	0	0	0	0	0	0	0	0	0	0	0	0	0	0	0	0	0	0	0	0	0	0	0	0	0	0	0	0	0	0	0	0
bac_ASV_192	0	0	0	0	0	0	0	0	0	0	0	0	0	0	0	0	0	0	0	0	0	0	0	0	0	0	0	0	0	0	0	0	0	0	0	0	0	0	0	0	0	0	0	0	0	0	0	0	0
bac_ASV_191	0	0	0	0	0	0	0	0	0	0	0	0	0	0	0	0	0	0	0	0	0	0	0	0	0	0	0	0	0	0	0	0	0	0	0	0	0	0	0	0	0	0	0	0	0	0	0	0	0
bac_ASV_190	0	0	0	0	0	0	0	0	0	0	0	0	0	0	0	0	0	0	0	0	0	0	0	0	0	0	0	0	0	0	0	0	0	0	0	0	0	0	0	0	0	0	0	0	0	0	0	0	0
bac_ASV_217	0	0	0	0	0	0	0	0	0	0	0	0	0	0	0	0	0	0	0	0	0	0	0	0	0	0	0	0	0	0	0	0	0	0	0	0	0	0	0	0	0	0	0	0	0	0	0	0	0
bac_ASV_203	0	0	0	0	0	0	0	0	0	0	0	0	0	0	0	0	0	0	0	0	0	0	0	0	0	0	0	0	0	0	0	0	0	0	0	0	0	0	0	0	0	0	0	0	0	0	0	0	0
bac_ASV_228	0	0	0	0	0	0	0	0	0	0	0	0	0	0	0	0	0	0	0	0	0	0	0	0	0	0	0	0	0	0	0	0	0	0	0	0	0	0	0	0	0	0	0	0	0	0	0	0	0
bac_ASV_229	0	0	0	0	0	0	0	0	0	0	0	0	0	0	0	0	0	0	0	0	0	0	0	0	0	0	0	0	0	0	0	0	0	0	0	0	0	0	0	0	0	0	0	0	0	0	0	0	0
bac_ASV_245	0	0	0	0	0	0	0	0	0	0	0	0	0	0	0	0	0	0	0	0	0	0	0	0	0	0	0	0	0	0	0	0	0	0	0	0	0	0	0	0	0	0	0	0	0	0	0	0	0
bac_ASV_211	0	0	0	0	0	0	0	0	0	0	0	0	0	0	0	0	0	0	0	0	0	0	0	0	0	0	0	0	0	0	0	0	0	0	0	0	0	0	0	0	0	0	0	0	0	0	0	0	0
bac_ASV_214	0	0	0	0	0	0	0	0	0	0	0	0	0	0	0	0	0	0	0	0	0	0	0	0	0	0	0	0	0	0	0	0	0	0	0	0	0	0	0	0	0	0	0	0	0	0	0	0	0
bac_ASV_223	0	0	0	0	0	0	0	0	0	0	0	0	0	0	0	0	0	0	0	0	0	0	0	0	0	0	0	0	0	0	0	0	0	0	0	0	0	0	0	0	0	0	0	0	0	0	0	0	0
bac_ASV_195	0	0	0	0	0	0	0	0	0	0	0	0	0	0	0	0	0	0	0	0	0	0	0	0	0	0	0	0	0	0	0	0	0	0	0	0	0	0	0	0	0	0	0	0	0	0	0	0	0
bac_ASV_219	0	0	0	0	0	0	0	0	0	0	0	0	0	0	0	0	0	0	0	0	0	0	0	0	0	0	0	0	0	0	0	0	0	0	0	0	0	0	0	0	0	0	0	0	0	0	0	0	0
bac_ASV_230	0	0	0	0	0	0	0	0	0	0	0	0	0	0	0	0	0	0	0	0	0	0	0	0	0	0	0	0	0	0	0	0	0	0	0	0	0	0	0	0	0	0	0	0	0	0	0	0	0
bac_ASV_221	0	0	0	0	0	0	0	0	0	0	0	0	0	0	0	0	0	0	0	0	0	0	0	0	0	0	0	0	0	0	0	0	0	0	0	0	0	0	0	0	0	0	0	0	0	0	0	0	0
bac_ASV_197	0	0	0	0	0	0	0	0	0	0	0	0	0	0	0	0	0	0	0	0	0	0	0	0	0	0	0	0	0	0	0	0	0	0	0	0	0	0	0	0	0	0	0	0	0	0	0	0	0
bac_ASV_200	0	0	0	0	0	0	0	0	0	0	0	0	0	0	0	0	0	0	0	0	0	0	0	0	0	0	0	0	0	0	0	0	0	0	0	0	0	0	0	0	0	0	0	0	0	0	0	0	0
bac_ASV_204	0	0	0	0	0	0	0	0	0	0	0	0	0	0	0	0	0	0	0	0	0	0	0	0	0	0	0	0	0	0	0	0	0	0	0	0	0	0	0	0	0	0	0	0	0	0	0	0	0
bac_ASV_249	0	0	0	0	0	0	0	0	0	0	0	0	0	0	0	0	0	0	0	0	0	0	0	0	0	0	0	0	0	0	0	0	0	0	0	0	0	0	0	0	0	0	0	0	0	0	0	0	0
bac_ASV_213	0	0	0	0	0	0	0	0	0	0	0	0	0	0	0	0	0	0	0	0	0	0	0	0	0	0	0	0	0	0	0	0	0	0	0	0	0	0	0	0	0	0	0	0	0	0	0	0	0
bac_ASV_207	0	0	0	0	0	0	0	0	0	0	0	0	0	0	0	0	0	0	0	0	0	0	0	0	0	0	0	0	0	0	0	0	0	0	0	0	0	0	0	0	0	0	0	0	0	0	0	0	0
bac_ASV_218	0	0	0	0	0	0	0	0	0	0	0	0	0	0	0	0	0	0	0	0	0	0	0	0	0	0	0	0	0	0	0	0	0	0	0	0	0	0	0	0	0	0	0	0	0	0	0	0	0
bac_ASV_251	0	0	0	0	0	0	0	0	0	0	0	0	0	0	0	0	0	0	0	0	0	0	0	0	0	0	0	0	0	0	0	0	0	0	0	0	0	0	0	0	0	0	0	0	0	0	0	0	0
bac_ASV_224	0	0	0	0	0	0	0	0	0	0	0	0	0	0	0	0	0	0	0	0	0	0	0	0	0	0	0	0	0	0	0	0	0	0	0	0	0	0	0	0	0	0	0	0	0	0	0	0	0
bac_ASV_209	0	0	0	0	0	0	0	0	0	0	0	0	0	0	0	0	0	0	0	0	0	0	0	0	0	0	0	0	0	0	0	0	0	0	0	0	0	0	0	0	0	0	0	0	0	0	0	0	0
bac_ASV_257	0	0	0	0	0	0	0	0	0	0	0	0	0	0	0	0	0	0	0	0	0	0	0	0	0	0	0	0	0	0	0	0	0	0	0	0	0	0	0	0	0	0	0	0	0	0	0	0	0
bac_ASV_208	0	0	0	0	0	0	0	0	0	0	0	0	0	0	0	0	0	0	0	0	0	0	0	0	0	0	0	0	0	0	0	0	0	0	0	0	0	0	0	0	0	0	0	0	0	0	0	0	0
bac_ASV_569	0	0	0	0	0	0	0	0	0	0	0	0	0	0	0	0	0	0	0	0	0	0	0	0	0	0	0	0	0	0	0	0	0	0	0	0	0	0	0	0	0	0	0	0	0	0	0	0	0
bac_ASV_232	0	0	0	0	0	0	0	0	0	0	0	0	0	0	0	0	0	0	0	0	0	0	0	0	0	0	0	0	0	0	0	0	0	0	0	0	0	0	0	0	0	0	0	0	0	0	0	0	0
bac_ASV_222	0	0	0	0	0	0	0	0	0	0	0	0	0	0	0	0	0	0	0	0	0	0	0	0	0	0	0	0	0	0	0	0	0	0	0	0	0	0	0	0	0	0	0	0	0	0	0	0	0
bac_ASV_215	0	0	0	0	0	0	0	0	0	0	0	0	0	0	0	0	0	0	0	0	0	0	0	0	0	0	0	0	0	0	0	0	0	0	0	0	0	0	0	0	0	0	0	0	0	0	0	0	0
bac_ASV_1839	0	0	0	0	0	0	0	0	0	0	0	0	0	0	0	0	0	0	0	0	0	0	0	0	0	0	0	0	0	0	0	0	0	0	0	0	0	0	0	0	0	0	0	0	0	0	0	0	0
bac_ASV_212	0	0	0	0	0	0	0	0	0	0	0	0	0	0	0	0	0	0	0	0	0	0	0	0	0	0	0	0	0	0	0	0	0	0	0	0	0	0	0	0	0	0	0	0	0	0	0	0	0
bac_ASV_258	0	0	0	0	0	0	0	0	0	0	0	0	0	0	0	0	0	0	0	0	0	0	0	0	0	0	0	0	0	0	0	0	0	0	0	0	0	0	0	0	0	0	0	0	0	0	0	0	0
bac_ASV_269	0	0	0	0	0	0	0	0	0	0	0	0	0	0	0	0	0	0	0	0	0	0	0	0	0	0	0	0	0	0	0	0	0	0	0	0	0	0	0	0	0	0	0	0	0	0	0	0	0
bac_ASV_225	0	0	0	0	0	0	0	0	0	0	0	0	0	0	0	0	0	0	0	0	0	0	0	0	0	0	0	0	0	0	0	0	0	0	0	0	0	0	0	0	0	0	0	0	0	0	0	0	0
bac_ASV_216	0	0	0	0	0	0	0	0	0	0	0	0	0	0	0	0	0	0	0	0	0	0	0	0	0	0	0	0	0	0	0	0	0	0	0	0	0	0	0	0	0	0	0	0	0	0	0	0	0
bac_ASV_238	0	0	0	0	0	0	0	0	0	0	0	0	0	0	0	0	0	0	0	0	0	0	0	0	0	0	0	0	0	0	0	0	0	0	0	0	0	0	0	0	0	0	0	0	0	0	0	0	0
bac_ASV_261	0	0	0	0	0	0	0	0	0	0	0	0	0	0	0	0	0	0	0	0	0	0	0	0	0	0	0	0	0	0	0	0	0	0	0	0	0	0	0	0	0	0	0	0	0	0	0	0	0
bac_ASV_233	0	0	0	0	0	0	0	0	0	0	0	0	0	0	0	0	0	0	0	0	0	0	0	0	0	0	0	0	0	0	0	0	0	0	0	0	0	0	0	0	0	0	0	0	0	0	0	0	0
bac_ASV_239	0	0	0	0	0	0	0	0	0	0	0	0	0	0	0	0	0	0	0	0	0	0	0	0	0	0	0	0	0	0	0	0	0	0	0	0	0	0	0	0	0	0	0	0	0	0	0	0	0
bac_ASV_231	0	0	0	0	0	0	0	0	0	0	0	0	0	0	0	0	0	0	0	0	0	0	0	0	0	0	0	0	0	0	0	0	0	0	0	0	0	0	0	0	0	0	0	0	0	0	0	0	0
bac_ASV_234	0	0	0	0	0	0	0	0	0	0	0	0	0	0	0	0	0	0	0	0	0	0	0	0	0	0	0	0	0	0	0	0	0	0	0	0	0	0	0	0	0	0	0	0	0	0	0	0	0
bac_ASV_263	0	0	0	0	0	0	0	0	0	0	0	0	0	0	0	0	0	0	0	0	0	0	0	0	0	0	0	0	0	0	0	0	0	0	0	0	0	0	0	0	0	0	0	0	0	0	0	0	0
bac_ASV_250	0	0	0	0	0	0	0	0	0	0	0	0	0	0	0	0	0	0	0	0	0	0	0	0	0	0	0	0	0	0	0	0	0	0	0	0	0	0	0	0	0	0	0	0	0	0	0	0	0
bac_ASV_281	0	0	0	0	0	0	0	0	0	0	0	0	0	0	0	0	0	0	0	0	0	0	0	0	0	0	0	0	0	0	0	0	0	0	0	0	0	0	0	0	0	0	0	0	0	0	0	0	0
bac_ASV_237	0	0	0	0	0	0	0	0	0	0	0	0	0	0	0	0	0	0	0	0	0	0	0	0	0	0	0	0	0	0	0	0	0	0	0	0	0	0	0	0	0	0	0	0	0	0	0	0	0
bac_ASV_254	0	0	0	0	0	0	0	0	0	0	0	0	0	0	0	0	0	0	0	0	0	0	0	0	0	0	0	0	0	0	0	0	0	0	0	0	0	0	0	0	0	0	0	0	0	0	0	0	0
bac_ASV_240	0	0	0	0	0	0	0	0	0	0	0	0	0	0	0	0	0	0	0	0	0	0	0	0	0	0	0	0	0	0	0	0	0	0	0	0	0	0	0	0	0	0	0	0	0	0	0	0	0
bac_ASV_243	0	0	0	0	0	0	0	0	0	0	0	0	0	0	0	0	0	0	0	0	0	0	0	0	0	0	0	0	0	0	0	0	0	0	0	0	0	0	0	0	0	0	0	0	0	0	0	0	0
bac_ASV_289	0	0	0	0	0	0	0	0	0	0	0	0	0	0	0	0	0	0	0	0	0	0	0	0	0	0	0	0	0	0	0	0	0	0	0	0	0	0	0	0	0	0	0	0	0	0	0	0	0
bac_ASV_469	0	0	0	0	0	0	0	0	0	0	0	0	0	0	0	0	0	0	0	0	0	0	0	0	0	0	0	0	0	0	0	0	0	0	0	0	0	0	0	0	0	0	0	0	0	0	0	0	0
bac_ASV_309	0	0	0	0	0	0	0	0	0	0	0	0	0	0	0	0	0	0	0	0	0	0	0	0	0	0	0	0	0	0	0	0	0	0	0	0	0	0	0	0	0	0	0	0	0	0	0	0	0
bac_ASV_247	0	0	0	0	0	0	0	0	0	0	0	0	0	0	0	0	0	0	0	0	0	0	0	0	0	0	0	0	0	0	0	0	0	0	0	0	0	0	0	0	0	0	0	0	0	0	0	0	0
bac_ASV_265	0	0	0	0	0	0	0	0	0	0	0	0	0	0	0	0	0	0	0	0	0	0	0	0	0	0	0	0	0	0	0	0	0	0	0	0	0	0	0	0	0	0	0	0	0	0	0	0	0
bac_ASV_241	0	0	0	0	0	0	0	0	0	0	0	0	0	0	0	0	0	0	0	0	0	0	0	0	0	0	0	0	0	0	0	0	0	0	0	0	0	0	0	0	0	0	0	0	0	0	0	0	0
bac_ASV_244	0	0	0	0	0	0	0	0	0	0	0	0	0	0	0	0	0	0	0	0	0	0	0	0	0	0	0	0	0	0	0	0	0	0	0	0	0	0	0	0	0	0	0	0	0	0	0	0	0
bac_ASV_242	0	0	0	0	0	0	0	0	0	0	0	0	0	0	0	0	0	0	0	0	0	0	0	0	0	0	0	0	0	0	0	0	0	0	0	0	0	0	0	0	0	0	0	0	0	0	0	0	0
bac_ASV_280	0	0	0	0	0	0	0	0	0	0	0	0	0	0	0	0	0	0	0	0	0	0	0	0	0	0	0	0	0	0	0	0	0	0	0	0	0	0	0	0	0	0	0	0	0	0	0	0	0
bac_ASV_236	0	0	0	0	0	0	0	0	0	0	0	0	0	0	0	0	0	0	0	0	0	0	0	0	0	0	0	0	0	0	0	0	0	0	0	0	0	0	0	0	0	0	0	0	0	0	0	0	0
bac_ASV_256	0	0	0	0	0	0	0	0	0	0	0	0	0	0	0	0	0	0	0	0	0	0	0	0	0	0	0	0	0	0	0	0	0	0	0	0	0	0	0	0	0	0	0	0	0	0	0	0	0
bac_ASV_252	0	0	0	0	0	0	0	0	0	0	0	0	0	0	0	0	0	0	0	0	0	0	0	0	0	0	0	0	0	0	0	0	0	0	0	0	0	0	0	0	0	0	0	0	0	0	0	0	0
bac_ASV_286	0	0	0	0	0	0	0	0	0	0	0	0	0	0	0	0	0	0	0	0	0	0	0	0	0	0	0	0	0	0	0	0	0	0	0	0	0	0	0	0	0	0	0	0	0	0	0	0	0
bac_ASV_278	0	0	0	0	0	0	0	0	0	0	0	0	0	0	0	0	0	0	0	0	0	0	0	0	0	0	0	0	0	0	0	0	0	0	0	0	0	0	0	0	0	0	0	0	0	0	0	0	0
bac_ASV_285	0	0	0	0	0	0	0	0	0	0	0	0	0	0	0	0	0	0	0	0	0	0	0	0	0	0	0	0	0	0	0	0	0	0	0	0	0	0	0	0	0	0	0	0	0	0	0	0	0
bac_ASV_298	0	0	0	0	0	0	0	0	0	0	0	0	0	0	0	0	0	0	0	0	0	0	0	0	0	0	0	0	0	0	0	0	0	0	0	0	0	0	0	0	0	0	0	0	0	0	0	0	0
bac_ASV_248	0	0	0	0	0	0	0	0	0	0	0	0	0	0	0	0	0	0	0	0	0	0	0	0	0	0	0	0	0	0	0	0	0	0	0	0	0	0	0	0	0	0	0	0	0	0	0	0	0
bac_ASV_295	0	0	0	0	0	0	0	0	0	0	0	0	0	0	0	0	0	0	0	0	0	0	0	0	0	0	0	0	0	0	0	0	0	0	0	0	0	0	0	0	0	0	0	0	0	0	0	0	0
bac_ASV_1426	0	0	0	0	0	0	0	0	0	0	0	0	0	0	0	0	0	0	0	0	0	0	0	0	0	0	0	0	0	0	0	0	0	0	0	0	0	0	0	0	0	0	0	0	0	0	0	0	0
bac_ASV_273	0	0	0	0	0	0	0	0	0	0	0	0	0	0	0	0	0	0	0	0	0	0	0	0	0	0	0	0	0	0	0	0	0	0	0	0	0	0	0	0	0	0	0	0	0	0	0	0	0
bac_ASV_936	0	0	0	0	0	0	0	0	0	0	0	0	0	0	0	0	0	0	0	0	0	0	0	0	0	0	0	0	0	0	0	0	0	0	0	0	0	0	0	0	0	0	0	0	0	0	0	0	0
bac_ASV_253	0	0	0	0	0	0	0	0	0	0	0	0	0	0	0	0	0	0	0	0	0	0	0	0	0	0	0	0	0	0	0	0	0	0	0	0	0	0	0	0	0	0	0	0	0	0	0	0	0
bac_ASV_255	0	0	0	0	0	0	0	0	0	0	0	0	0	0	0	0	0	0	0	0	0	0	0	0	0	0	0	0	0	0	0	0	0	0	0	0	0	0	0	0	0	0	0	0	0	0	0	0	0
bac_ASV_316	0	0	0	0	0	0	0	0	0	0	0	0	0	0	0	0	0	0	0	0	0	0	0	0	0	0	0	0	0	0	0	0	0	0	0	0	0	0	0	0	0	0	0	0	0	0	0	0	0
bac_ASV_297	0	0	0	0	0	0	0	0	0	0	0	0	0	0	0	0	0	0	0	0	0	0	0	0	0	0	0	0	0	0	0	0	0	0	0	0	0	0	0	0	0	0	0	0	0	0	0	0	0
bac_ASV_246	0	0	0	0	0	0	0	0	0	0	0	0	0	0	0	0	0	0	0	0	0	0	0	0	0	0	0	0	0	0	0	0	0	0	0	0	0	0	0	0	0	0	0	0	0	0	0	0	0
bac_ASV_259	0	0	0	0	0	0	0	0	0	0	0	0	0	0	0	0	0	0	0	0	0	0	0	0	0	0	0	0	0	0	0	0	0	0	0	0	0	0	0	0	0	0	0	0	0	0	0	0	0
bac_ASV_262	0	0	0	0	0	0	0	0	0	0	0	0	0	0	0	0	0	0	0	0	0	0	0	0	0	0	0	0	0	0	0	0	0	0	0	0	0	0	0	0	0	0	0	0	0	0	0	0	0
bac_ASV_270	0	0	0	0	0	0	0	0	0	0	0	0	0	0	0	0	0	0	0	0	0	0	0	0	0	0	0	0	0	0	0	0	0	0	0	0	0	0	0	0	0	0	0	0	0	0	0	0	0
bac_ASV_288	0	0	0	0	0	0	0	0	0	0	0	0	0	0	0	0	0	0	0	0	0	0	0	0	0	0	0	0	0	0	0	0	0	0	0	0	0	0	0	0	0	0	0	0	0	0	0	0	0
bac_ASV_264	0	0	0	0	0	0	0	0	0	0	0	0	0	0	0	0	0	0	0	0	0	0	0	0	0	0	0	0	0	0	0	0	0	0	0	0	0	0	0	0	0	0	0	0	0	0	0	0	0
bac_ASV_306	0	0	0	0	0	0	0	0	0	0	0	0	0	0	0	0	0	0	0	0	0	0	0	0	0	0	0	0	0	0	0	0	0	0	0	0	0	0	0	0	0	0	0	0	0	0	0	0	0
bac_ASV_338	0	0	0	0	0	0	0	0	0	0	0	0	0	0	0	0	0	0	0	0	0	0	0	0	0	0	0	0	0	0	0	0	0	0	0	0	0	0	0	0	0	0	0	0	0	0	0	0	0
bac_ASV_272	0	0	0	0	0	0	0	0	0	0	0	0	0	0	0	0	0	0	0	0	0	0	0	0	0	0	0	0	0	0	0	0	0	0	0	0	0	0	0	0	0	0	0	0	0	0	0	0	0
bac_ASV_322	0	0	0	0	0	0	0	0	0	0	0	0	0	0	0	0	0	0	0	0	0	0	0	0	0	0	0	0	0	0	0	0	0	0	0	0	0	0	0	0	0	0	0	0	0	0	0	0	0
bac_ASV_277	0	0	0	0	0	0	0	0	0	0	0	0	0	0	0	0	0	0	0	0	0	0	0	0	0	0	0	0	0	0	0	0	0	0	0	0	0	0	0	0	0	0	0	0	0	0	0	0	0
bac_ASV_293	0	0	0	0	0	0	0	0	0	0	0	0	0	0	0	0	0	0	0	0	0	0	0	0	0	0	0	0	0	0	0	0	0	0	0	0	0	0	0	0	0	0	0	0	0	0	0	0	0
bac_ASV_446	0	0	0	0	0	0	0	0	0	0	0	0	0	0	0	0	0	0	0	0	0	0	0	0	0	0	0	0	0	0	0	0	0	0	0	0	0	0	0	0	0	0	0	0	0	0	0	0	0
bac_ASV_279	0	0	0	0	0	0	0	0	0	0	0	0	0	0	0	0	0	0	0	0	0	0	0	0	0	0	0	0	0	0	0	0	0	0	0	0	0	0	0	0	0	0	0	0	0	0	0	0	0
bac_ASV_275	0	0	0	0	0	0	0	0	0	0	0	0	0	0	0	0	0	0	0	0	0	0	0	0	0	0	0	0	0	0	0	0	0	0	0	0	0	0	0	0	0	0	0	0	0	0	0	0	0
bac_ASV_268	0	0	0	0	0	0	0	0	0	0	0	0	0	0	0	0	0	0	0	0	0	0	0	0	0	0	0	0	0	0	0	0	0	0	0	0	0	0	0	0	0	0	0	0	0	0	0	0	0
bac_ASV_287	0	0	0	0	0	0	0	0	0	0	0	0	0	0	0	0	0	0	0	0	0	0	0	0	0	0	0	0	0	0	0	0	0	0	0	0	0	0	0	0	0	0	0	0	0	0	0	0	0
bac_ASV_282	0	0	0	0	0	0	0	0	0	0	0	0	0	0	0	0	0	0	0	0	0	0	0	0	0	0	0	0	0	0	0	0	0	0	0	0	0	0	0	0	0	0	0	0	0	0	0	0	0
bac_ASV_260	0	0	0	0	0	0	0	0	0	0	0	0	0	0	0	0	0	0	0	0	0	0	0	0	0	0	0	0	0	0	0	0	0	0	0	0	0	0	0	0	0	0	0	0	0	0	0	0	0
bac_ASV_271	0	0	0	0	0	0	0	0	0	0	0	0	0	0	0	0	0	0	0	0	0	0	0	0	0	0	0	0	0	0	0	0	0	0	0	0	0	0	0	0	0	0	0	0	0	0	0	0	0
bac_ASV_319	0	0	0	0	0	0	0	0	0	0	0	0	0	0	0	0	0	0	0	0	0	0	0	0	0	0	0	0	0	0	0	0	0	0	0	0	0	0	0	0	0	0	0	0	0	0	0	0	0
bac_ASV_291	0	0	0	0	0	0	0	0	0	0	0	0	0	0	0	0	0	0	0	0	0	0	0	0	0	0	0	0	0	0	0	0	0	0	0	0	0	0	0	0	0	0	0	0	0	0	0	0	0
bac_ASV_274	0	0	0	0	0	0	0	0	0	0	0	0	0	0	0	0	0	0	0	0	0	0	0	0	0	0	0	0	0	0	0	0	0	0	0	0	0	0	0	0	0	0	0	0	0	0	0	0	0
bac_ASV_284	0	0	0	0	0	0	0	0	0	0	0	0	0	0	0	0	0	0	0	0	0	0	0	0	0	0	0	0	0	0	0	0	0	0	0	0	0	0	0	0	0	0	0	0	0	0	0	0	0
bac_ASV_1747	0	0	0	0	0	0	0	0	0	0	0	0	0	0	0	0	0	0	0	0	0	0	0	0	0	0	0	0	0	0	0	0	0	0	0	0	0	0	0	0	0	0	0	0	0	0	0	0	0
bac_ASV_283	0	0	0	0	0	0	0	0	0	0	0	0	0	0	0	0	0	0	0	0	0	0	0	0	0	0	0	0	0	0	0	0	0	0	0	0	0	0	0	0	0	0	0	0	0	0	0	0	0
bac_ASV_276	0	0	0	0	0	0	0	0	0	0	0	0	0	0	0	0	0	0	0	0	0	0	0	0	0	0	0	0	0	0	0	0	0	0	0	0	0	0	0	0	0	0	0	0	0	0	0	0	0
bac_ASV_290	0	0	0	0	0	0	0	0	0	0	0	0	0	0	0	0	0	0	0	0	0	0	0	0	0	0	0	0	0	0	0	0	0	0	0	0	0	0	0	0	0	0	0	0	0	0	0	0	0
bac_ASV_422	0	0	0	0	0	0	0	0	0	0	0	0	0	0	0	0	0	0	0	0	0	0	0	0	0	0	0	0	0	0	0	0	0	0	0	0	0	0	0	0	0	0	0	0	0	0	0	0	0
bac_ASV_2788	0	0	0	0	0	0	0	0	0	0	0	0	0	0	0	0	0	0	0	0	0	0	0	0	0	0	0	0	0	0	0	0	0	0	0	0	0	0	0	0	0	0	0	0	0	0	0	0	0
bac_ASV_294	0	0	0	0	0	0	0	0	0	0	0	0	0	0	0	0	0	0	0	0	0	0	0	0	0	0	0	0	0	0	0	0	0	0	0	0	0	0	0	0	0	0	0	0	0	0	0	0	0
bac_ASV_312	0	0	0	0	0	0	0	0	0	0	0	0	0	0	0	0	0	0	0	0	0	0	0	0	0	0	0	0	0	0	0	0	0	0	0	0	0	0	0	0	0	0	0	0	0	0	0	0	0
bac_ASV_301	0	0	0	0	0	0	0	0	0	0	0	0	0	0	0	0	0	0	0	0	0	0	0	0	0	0	0	0	0	0	0	0	0	0	0	0	0	0	0	0	0	0	0	0	0	0	0	0	0
bac_ASV_381	0	0	0	0	0	0	0	0	0	0	0	0	0	0	0	0	0	0	0	0	0	0	0	0	0	0	0	0	0	0	0	0	0	0	0	0	0	0	0	0	0	0	0	0	0	0	0	0	0
bac_ASV_470	0	0	0	0	0	0	0	0	0	0	0	0	0	0	0	0	0	0	0	0	0	0	0	0	0	0	0	0	0	0	0	0	0	0	0	0	0	0	0	0	0	0	0	0	0	0	0	0	0
bac_ASV_323	0	0	0	0	0	0	0	0	0	0	0	0	0	0	0	0	0	0	0	0	0	0	0	0	0	0	0	0	0	0	0	0	0	0	0	0	0	0	0	0	0	0	0	0	0	0	0	0	0
bac_ASV_292	0	0	0	0	0	0	0	0	0	0	0	0	0	0	0	0	0	0	0	0	0	0	0	0	0	0	0	0	0	0	0	0	0	0	0	0	0	0	0	0	0	0	0	0	0	0	0	0	0
bac_ASV_300	0	0	0	0	0	0	0	0	0	0	0	0	0	0	0	0	0	0	0	0	0	0	0	0	0	0	0	0	0	0	0	0	0	0	0	0	0	0	0	0	0	0	0	0	0	0	0	0	0
bac_ASV_299	0	0	0	0	0	0	0	0	0	0	0	0	0	0	0	0	0	0	0	0	0	0	0	0	0	0	0	0	0	0	0	0	0	0	0	0	0	0	0	0	0	0	0	0	0	0	0	0	0
bac_ASV_296	0	0	0	0	0	0	0	0	0	0	0	0	0	0	0	0	0	0	0	0	0	0	0	0	0	0	0	0	0	0	0	0	0	0	0	0	0	0	0	0	0	0	0	0	0	0	0	0	0
bac_ASV_345	0	0	0	0	0	0	0	0	0	0	0	0	0	0	0	0	0	0	0	0	0	0	0	0	0	0	0	0	0	0	0	0	0	0	0	0	0	0	0	0	0	0	0	0	0	0	0	0	0
bac_ASV_344	0	0	0	0	0	0	0	0	0	0	0	0	0	0	0	0	0	0	0	0	0	0	0	0	0	0	0	0	0	0	0	0	0	0	0	0	0	0	0	0	0	0	0	0	0	0	0	0	0
bac_ASV_304	0	0	0	0	0	0	0	0	0	0	0	0	0	0	0	0	0	0	0	0	0	0	0	0	0	0	0	0	0	0	0	0	0	0	0	0	0	0	0	0	0	0	0	0	0	0	0	0	0
bac_ASV_2950	0	0	0	0	0	0	0	0	0	0	0	0	0	0	0	0	0	0	0	0	0	0	0	0	0	0	0	0	0	0	0	0	0	0	0	0	0	0	0	0	0	0	0	0	0	0	0	0	0
bac_ASV_3490	0	0	0	0	0	0	0	0	0	0	0	0	0	0	0	0	0	0	0	0	0	0	0	0	0	0	0	0	0	0	0	0	0	0	0	0	0	0	0	0	0	0	0	0	0	0	0	0	0
bac_ASV_326	0	0	0	0	0	0	0	0	0	0	0	0	0	0	0	0	0	0	0	0	0	0	0	0	0	0	0	0	0	0	0	0	0	0	0	0	0	0	0	0	0	0	0	0	0	0	0	0	0
bac_ASV_318	0	0	0	0	0	0	0	0	0	0	0	0	0	0	0	0	0	0	0	0	0	0	0	0	0	0	0	0	0	0	0	0	0	0	0	0	0	0	0	0	0	0	0	0	0	0	0	0	0
bac_ASV_356	0	0	0	0	0	0	0	0	0	0	0	0	0	0	0	0	0	0	0	0	0	0	0	0	0	0	0	0	0	0	0	0	0	0	0	0	0	0	0	0	0	0	0	0	0	0	0	0	0
bac_ASV_385	0	0	0	0	0	0	0	0	0	0	0	0	0	0	0	0	0	0	0	0	0	0	0	0	0	0	0	0	0	0	0	0	0	0	0	0	0	0	0	0	0	0	0	0	0	0	0	0	0
bac_ASV_302	0	0	0	0	0	0	0	0	0	0	0	0	0	0	0	0	0	0	0	0	0	0	0	0	0	0	0	0	0	0	0	0	0	0	0	0	0	0	0	0	0	0	0	0	0	0	0	0	0
bac_ASV_321	0	0	0	0	0	0	0	0	0	0	0	0	0	0	0	0	0	0	0	0	0	0	0	0	0	0	0	0	0	0	0	0	0	0	0	0	0	0	0	0	0	0	0	0	0	0	0	0	0
bac_ASV_459	0	0	0	0	0	0	0	0	0	0	0	0	0	0	0	0	0	0	0	0	0	0	0	0	0	0	0	0	0	0	0	0	0	0	0	0	0	0	0	0	0	0	0	0	0	0	0	0	0
bac_ASV_311	0	0	0	0	0	0	0	0	0	0	0	0	0	0	0	0	0	0	0	0	0	0	0	0	0	0	0	0	0	0	0	0	0	0	0	0	0	0	0	0	0	0	0	0	0	0	0	0	0
bac_ASV_372	0	0	0	0	0	0	0	0	0	0	0	0	0	0	0	0	0	0	0	0	0	0	0	0	0	0	0	0	0	0	0	0	0	0	0	0	0	0	0	0	0	0	0	0	0	0	0	0	0
bac_ASV_305	0	0	0	0	0	0	0	0	0	0	0	0	0	0	0	0	0	0	0	0	0	0	0	0	0	0	0	0	0	0	0	0	0	0	0	0	0	0	0	0	0	0	0	0	0	0	0	0	0
bac_ASV_342	0	0	0	0	0	0	0	0	0	0	0	0	0	0	0	0	0	0	0	0	0	0	0	0	0	0	0	0	0	0	0	0	0	0	0	0	0	0	0	0	0	0	0	0	0	0	0	0	0
bac_ASV_307	0	0	0	0	0	0	0	0	0	0	0	0	0	0	0	0	0	0	0	0	0	0	0	0	0	0	0	0	0	0	0	0	0	0	0	0	0	0	0	0	0	0	0	0	0	0	0	0	0
bac_ASV_332	0	0	0	0	0	0	0	0	0	0	0	0	0	0	0	0	0	0	0	0	0	0	0	0	0	0	0	0	0	0	0	0	0	0	0	0	0	0	0	0	0	0	0	0	0	0	0	0	0
bac_ASV_315	0	0	0	0	0	0	0	0	0	0	0	0	0	0	0	0	0	0	0	0	0	0	0	0	0	0	0	0	0	0	0	0	0	0	0	0	0	0	0	0	0	0	0	0	0	0	0	0	0
bac_ASV_336	0	0	0	0	0	0	0	0	0	0	0	0	0	0	0	0	0	0	0	0	0	0	0	0	0	0	0	0	0	0	0	0	0	0	0	0	0	0	0	0	0	0	0	0	0	0	0	0	0
bac_ASV_333	0	0	0	0	0	0	0	0	0	0	0	0	0	0	0	0	0	0	0	0	0	0	0	0	0	0	0	0	0	0	0	0	0	0	0	0	0	0	0	0	0	0	0	0	0	0	0	0	0
bac_ASV_314	0	0	0	0	0	0	0	0	0	0	0	0	0	0	0	0	0	0	0	0	0	0	0	0	0	0	0	0	0	0	0	0	0	0	0	0	0	0	0	0	0	0	0	0	0	0	0	0	0
bac_ASV_308	0	0	0	0	0	0	0	0	0	0	0	0	0	0	0	0	0	0	0	0	0	0	0	0	0	0	0	0	0	0	0	0	0	0	0	0	0	0	0	0	0	0	0	0	0	0	0	0	0
bac_ASV_310	0	0	0	0	0	0	0	0	0	0	0	0	0	0	0	0	0	0	0	0	0	0	0	0	0	0	0	0	0	0	0	0	0	0	0	0	0	0	0	0	0	0	0	0	0	0	0	0	0
bac_ASV_313	0	0	0	0	0	0	0	0	0	0	0	0	0	0	0	0	0	0	0	0	0	0	0	0	0	0	0	0	0	0	0	0	0	0	0	0	0	0	0	0	0	0	0	0	0	0	0	0	0
bac_ASV_325	0	0	0	0	0	0	0	0	0	0	0	0	0	0	0	0	0	0	0	0	0	0	0	0	0	0	0	0	0	0	0	0	0	0	0	0	0	0	0	0	0	0	0	0	0	0	0	0	0
bac_ASV_330	0	0	0	0	0	0	0	0	0	0	0	0	0	0	0	0	0	0	0	0	0	0	0	0	0	0	0	0	0	0	0	0	0	0	0	0	0	0	0	0	0	0	0	0	0	0	0	0	0
bac_ASV_365	0	0	0	0	0	0	0	0	0	0	0	0	0	0	0	0	0	0	0	0	0	0	0	0	0	0	0	0	0	0	0	0	0	0	0	0	0	0	0	0	0	0	0	0	0	0	0	0	0
bac_ASV_317	0	0	0	0	0	0	0	0	0	0	0	0	0	0	0	0	0	0	0	0	0	0	0	0	0	0	0	0	0	0	0	0	0	0	0	0	0	0	0	0	0	0	0	0	0	0	0	0	0
bac_ASV_387	0	0	0	0	0	0	0	0	0	0	0	0	0	0	0	0	0	0	0	0	0	0	0	0	0	0	0	0	0	0	0	0	0	0	0	0	0	0	0	0	0	0	0	0	0	0	0	0	0
bac_ASV_324	0	0	0	0	0	0	0	0	0	0	0	0	0	0	0	0	0	0	0	0	0	0	0	0	0	0	0	0	0	0	0	0	0	0	0	0	0	0	0	0	0	0	0	0	0	0	0	0	0
bac_ASV_339	0	0	0	0	0	0	0	0	0	0	0	0	0	0	0	0	0	0	0	0	0	0	0	0	0	0	0	0	0	0	0	0	0	0	0	0	0	0	0	0	0	0	0	0	0	0	0	0	0
bac_ASV_362	0	0	0	0	0	0	0	0	0	0	0	0	0	0	0	0	0	0	0	0	0	0	0	0	0	0	0	0	0	0	0	0	0	0	0	0	0	0	0	0	0	0	0	0	0	0	0	0	0
bac_ASV_355	0	0	0	0	0	0	0	0	0	0	0	0	0	0	0	0	0	0	0	0	0	0	0	0	0	0	0	0	0	0	0	0	0	0	0	0	0	0	0	0	0	0	0	0	0	0	0	0	0
bac_ASV_352	0	0	0	0	0	0	0	0	0	0	0	0	0	0	0	0	0	0	0	0	0	0	0	0	0	0	0	0	0	0	0	0	0	0	0	0	0	0	0	0	0	0	0	0	0	0	0	0	0
bac_ASV_975	0	0	0	0	0	0	0	0	0	0	0	0	0	0	0	0	0	0	0	0	0	0	0	0	0	0	0	0	0	0	0	0	0	0	0	0	0	0	0	0	0	0	0	0	0	0	0	0	0
bac_ASV_508	0	0	0	0	0	0	0	0	0	0	0	0	0	0	0	0	0	0	0	0	0	0	0	0	0	0	0	0	0	0	0	0	0	0	0	0	0	0	0	0	0	0	0	0	0	0	0	0	0
bac_ASV_349	0	0	0	0	0	0	0	0	0	0	0	0	0	0	0	0	0	0	0	0	0	0	0	0	0	0	0	0	0	0	0	0	0	0	0	0	0	0	0	0	0	0	0	0	0	0	0	0	0
bac_ASV_327	0	0	0	0	0	0	0	0	0	0	0	0	0	0	0	0	0	0	0	0	0	0	0	0	0	0	0	0	0	0	0	0	0	0	0	0	0	0	0	0	0	0	0	0	0	0	0	0	0
bac_ASV_335	0	0	0	0	0	0	0	0	0	0	0	0	0	0	0	0	0	0	0	0	0	0	0	0	0	0	0	0	0	0	0	0	0	0	0	0	0	0	0	0	0	0	0	0	0	0	0	0	0
bac_ASV_328	0	0	0	0	0	0	0	0	0	0	0	0	0	0	0	0	0	0	0	0	0	0	0	0	0	0	0	0	0	0	0	0	0	0	0	0	0	0	0	0	0	0	0	0	0	0	0	0	0
bac_ASV_329	0	0	0	0	0	0	0	0	0	0	0	0	0	0	0	0	0	0	0	0	0	0	0	0	0	0	0	0	0	0	0	0	0	0	0	0	0	0	0	0	0	0	0	0	0	0	0	0	0
bac_ASV_337	0	0	0	0	0	0	0	0	0	0	0	0	0	0	0	0	0	0	0	0	0	0	0	0	0	0	0	0	0	0	0	0	0	0	0	0	0	0	0	0	0	0	0	0	0	0	0	0	0
bac_ASV_429	0	0	0	0	0	0	0	0	0	0	0	0	0	0	0	0	0	0	0	0	0	0	0	0	0	0	0	0	0	0	0	0	0	0	0	0	0	0	0	0	0	0	0	0	0	0	0	0	0
bac_ASV_366	0	0	0	0	0	0	0	0	0	0	0	0	0	0	0	0	0	0	0	0	0	0	0	0	0	0	0	0	0	0	0	0	0	0	0	0	0	0	0	0	0	0	0	0	0	0	0	0	0
bac_ASV_348	0	0	0	0	0	0	0	0	0	0	0	0	0	0	0	0	0	0	0	0	0	0	0	0	0	0	0	0	0	0	0	0	0	0	0	0	0	0	0	0	0	0	0	0	0	0	0	0	0
bac_ASV_350	0	0	0	0	0	0	0	0	0	0	0	0	0	0	0	0	0	0	0	0	0	0	0	0	0	0	0	0	0	0	0	0	0	0	0	0	0	0	0	0	0	0	0	0	0	0	0	0	0
bac_ASV_383	0	0	0	0	0	0	0	0	0	0	0	0	0	0	0	0	0	0	0	0	0	0	0	0	0	0	0	0	0	0	0	0	0	0	0	0	0	0	0	0	0	0	0	0	0	0	0	0	0
bac_ASV_434	0	0	0	0	0	0	0	0	0	0	0	0	0	0	0	0	0	0	0	0	0	0	0	0	0	0	0	0	0	0	0	0	0	0	0	0	0	0	0	0	0	0	0	0	0	0	0	0	0
bac_ASV_341	0	0	0	0	0	0	0	0	0	0	0	0	0	0	0	0	0	0	0	0	0	0	0	0	0	0	0	0	0	0	0	0	0	0	0	0	0	0	0	0	0	0	0	0	0	0	0	0	0
bac_ASV_331	0	0	0	0	0	0	0	0	0	0	0	0	0	0	0	0	0	0	0	0	0	0	0	0	0	0	0	0	0	0	0	0	0	0	0	0	0	0	0	0	0	0	0	0	0	0	0	0	0
bac_ASV_371	0	0	0	0	0	0	0	0	0	0	0	0	0	0	0	0	0	0	0	0	0	0	0	0	0	0	0	0	0	0	0	0	0	0	0	0	0	0	0	0	0	0	0	0	0	0	0	0	0
bac_ASV_334	0	0	0	0	0	0	0	0	0	0	0	0	0	0	0	0	0	0	0	0	0	0	0	0	0	0	0	0	0	0	0	0	0	0	0	0	0	0	0	0	0	0	0	0	0	0	0	0	0
bac_ASV_513	0	0	0	0	0	0	0	0	0	0	0	0	0	0	0	0	0	0	0	0	0	0	0	0	0	0	0	0	0	0	0	0	0	0	0	0	0	0	0	0	0	0	0	0	0	0	0	0	0
bac_ASV_367	0	0	0	0	0	0	0	0	0	0	0	0	0	0	0	0	0	0	0	0	0	0	0	0	0	0	0	0	0	0	0	0	0	0	0	0	0	0	0	0	0	0	0	0	0	0	0	0	0
bac_ASV_346	0	0	0	0	0	0	0	0	0	0	0	0	0	0	0	0	0	0	0	0	0	0	0	0	0	0	0	0	0	0	0	0	0	0	0	0	0	0	0	0	0	0	0	0	0	0	0	0	0
bac_ASV_359	0	0	0	0	0	0	0	0	0	0	0	0	0	0	0	0	0	0	0	0	0	0	0	0	0	0	0	0	0	0	0	0	0	0	0	0	0	0	0	0	0	0	0	0	0	0	0	0	0
bac_ASV_500	0	0	0	0	0	0	0	0	0	0	0	0	0	0	0	0	0	0	0	0	0	0	0	0	0	0	0	0	0	0	0	0	0	0	0	0	0	0	0	0	0	0	0	0	0	0	0	0	0
bac_ASV_363	0	0	0	0	0	0	0	0	0	0	0	0	0	0	0	0	0	0	0	0	0	0	0	0	0	0	0	0	0	0	0	0	0	0	0	0	0	0	0	0	0	0	0	0	0	0	0	0	0
bac_ASV_360	0	0	0	0	0	0	0	0	0	0	0	0	0	0	0	0	0	0	0	0	0	0	0	0	0	0	0	0	0	0	0	0	0	0	0	0	0	0	0	0	0	0	0	0	0	0	0	0	0
bac_ASV_347	0	0	0	0	0	0	0	0	0	0	0	0	0	0	0	0	0	0	0	0	0	0	0	0	0	0	0	0	0	0	0	0	0	0	0	0	0	0	0	0	0	0	0	0	0	0	0	0	0
bac_ASV_361	0	0	0	0	0	0	0	0	0	0	0	0	0	0	0	0	0	0	0	0	0	0	0	0	0	0	0	0	0	0	0	0	0	0	0	0	0	0	0	0	0	0	0	0	0	0	0	0	0
bac_ASV_351	0	0	0	0	0	0	0	0	0	0	0	0	0	0	0	0	0	0	0	0	0	0	0	0	0	0	0	0	0	0	0	0	0	0	0	0	0	0	0	0	0	0	0	0	0	0	0	0	0
bac_ASV_384	0	0	0	0	0	0	0	0	0	0	0	0	0	0	0	0	0	0	0	0	0	0	0	0	0	0	0	0	0	0	0	0	0	0	0	0	0	0	0	0	0	0	0	0	0	0	0	0	0
bac_ASV_378	0	0	0	0	0	0	0	0	0	0	0	0	0	0	0	0	0	0	0	0	0	0	0	0	0	0	0	0	0	0	0	0	0	0	0	0	0	0	0	0	0	0	0	0	0	0	0	0	0
bac_ASV_396	0	0	0	0	0	0	0	0	0	0	0	0	0	0	0	0	0	0	0	0	0	0	0	0	0	0	0	0	0	0	0	0	0	0	0	0	0	0	0	0	0	0	0	0	0	0	0	0	0
bac_ASV_358	0	0	0	0	0	0	0	0	0	0	0	0	0	0	0	0	0	0	0	0	0	0	0	0	0	0	0	0	0	0	0	0	0	0	0	0	0	0	0	0	0	0	0	0	0	0	0	0	0
bac_ASV_376	0	0	0	0	0	0	0	0	0	0	0	0	0	0	0	0	0	0	0	0	0	0	0	0	0	0	0	0	0	0	0	0	0	0	0	0	0	0	0	0	0	0	0	0	0	0	0	0	0
bac_ASV_377	0	0	0	0	0	0	0	0	0	0	0	0	0	0	0	0	0	0	0	0	0	0	0	0	0	0	0	0	0	0	0	0	0	0	0	0	0	0	0	0	0	0	0	0	0	0	0	0	0
bac_ASV_418	0	0	0	0	0	0	0	0	0	0	0	0	0	0	0	0	0	0	0	0	0	0	0	0	0	0	0	0	0	0	0	0	0	0	0	0	0	0	0	0	0	0	0	0	0	0	0	0	0
bac_ASV_357	0	0	0	0	0	0	0	0	0	0	0	0	0	0	0	0	0	0	0	0	0	0	0	0	0	0	0	0	0	0	0	0	0	0	0	0	0	0	0	0	0	0	0	0	0	0	0	0	0
bac_ASV_401	0	0	0	0	0	0	0	0	0	0	0	0	0	0	0	0	0	0	0	0	0	0	0	0	0	0	0	0	0	0	0	0	0	0	0	0	0	0	0	0	0	0	0	0	0	0	0	0	0
bac_ASV_594	0	0	0	0	0	0	0	0	0	0	0	0	0	0	0	0	0	0	0	0	0	0	0	0	0	0	0	0	0	0	0	0	0	0	0	0	0	0	0	0	0	0	0	0	0	0	0	0	0
bac_ASV_353	0	0	0	0	0	0	0	0	0	0	0	0	0	0	0	0	0	0	0	0	0	0	0	0	0	0	0	0	0	0	0	0	0	0	0	0	0	0	0	0	0	0	0	0	0	0	0	0	0
bac_ASV_369	0	0	0	0	0	0	0	0	0	0	0	0	0	0	0	0	0	0	0	0	0	0	0	0	0	0	0	0	0	0	0	0	0	0	0	0	0	0	0	0	0	0	0	0	0	0	0	0	0
bac_ASV_439	0	0	0	0	0	0	0	0	0	0	0	0	0	0	0	0	0	0	0	0	0	0	0	0	0	0	0	0	0	0	0	0	0	0	0	0	0	0	0	0	0	0	0	0	0	0	0	0	0
bac_ASV_464	0	0	0	0	0	0	0	0	0	0	0	0	0	0	0	0	0	0	0	0	0	0	0	0	0	0	0	0	0	0	0	0	0	0	0	0	0	0	0	0	0	0	0	0	0	0	0	0	0
bac_ASV_402	0	0	0	0	0	0	0	0	0	0	0	0	0	0	0	0	0	0	0	0	0	0	0	0	0	0	0	0	0	0	0	0	0	0	0	0	0	0	0	0	0	0	0	0	0	0	0	0	0
bac_ASV_437	0	0	0	0	0	0	0	0	0	0	0	0	0	0	0	0	0	0	0	0	0	0	0	0	0	0	0	0	0	0	0	0	0	0	0	0	0	0	0	0	0	0	0	0	0	0	0	0	0
bac_ASV_364	0	0	0	0	0	0	0	0	0	0	0	0	0	0	0	0	0	0	0	0	0	0	0	0	0	0	0	0	0	0	0	0	0	0	0	0	0	0	0	0	0	0	0	0	0	0	0	0	0
bac_ASV_373	0	0	0	0	0	0	0	0	0	0	0	0	0	0	0	0	0	0	0	0	0	0	0	0	0	0	0	0	0	0	0	0	0	0	0	0	0	0	0	0	0	0	0	0	0	0	0	0	0
bac_ASV_390	0	0	0	0	0	0	0	0	0	0	0	0	0	0	0	0	0	0	0	0	0	0	0	0	0	0	0	0	0	0	0	0	0	0	0	0	0	0	0	0	0	0	0	0	0	0	0	0	0
bac_ASV_374	0	0	0	0	0	0	0	0	0	0	0	0	0	0	0	0	0	0	0	0	0	0	0	0	0	0	0	0	0	0	0	0	0	0	0	0	0	0	0	0	0	0	0	0	0	0	0	0	0
bac_ASV_368	0	0	0	0	0	0	0	0	0	0	0	0	0	0	0	0	0	0	0	0	0	0	0	0	0	0	0	0	0	0	0	0	0	0	0	0	0	0	0	0	0	0	0	0	0	0	0	0	0
bac_ASV_532	0	0	0	0	0	0	0	0	0	0	0	0	0	0	0	0	0	0	0	0	0	0	0	0	0	0	0	0	0	0	0	0	0	0	0	0	0	0	0	0	0	0	0	0	0	0	0	0	0
bac_ASV_433	0	0	0	0	0	0	0	0	0	0	0	0	0	0	0	0	0	0	0	0	0	0	0	0	0	0	0	0	0	0	0	0	0	0	0	0	0	0	0	0	0	0	0	0	0	0	0	0	0
bac_ASV_432	0	0	0	0	0	0	0	0	0	0	0	0	0	0	0	0	0	0	0	0	0	0	0	0	0	0	0	0	0	0	0	0	0	0	0	0	0	0	0	0	0	0	0	0	0	0	0	0	0
bac_ASV_426	0	0	0	0	0	0	0	0	0	0	0	0	0	0	0	0	0	0	0	0	0	0	0	0	0	0	0	0	0	0	0	0	0	0	0	0	0	0	0	0	0	0	0	0	0	0	0	0	0
bac_ASV_974	0	0	0	0	0	0	0	0	0	0	0	0	0	0	0	0	0	0	0	0	0	0	0	0	0	0	0	0	0	0	0	0	0	0	0	0	0	0	0	0	0	0	0	0	0	0	0	0	0
bac_ASV_421	0	0	0	0	0	0	0	0	0	0	0	0	0	0	0	0	0	0	0	0	0	0	0	0	0	0	0	0	0	0	0	0	0	0	0	0	0	0	0	0	0	0	0	0	0	0	0	0	0
bac_ASV_370	0	0	0	0	0	0	0	0	0	0	0	0	0	0	0	0	0	0	0	0	0	0	0	0	0	0	0	0	0	0	0	0	0	0	0	0	0	0	0	0	0	0	0	0	0	0	0	0	0
bac_ASV_380	0	0	0	0	0	0	0	0	0	0	0	0	0	0	0	0	0	0	0	0	0	0	0	0	0	0	0	0	0	0	0	0	0	0	0	0	0	0	0	0	0	0	0	0	0	0	0	0	0
bac_ASV_389	0	0	0	0	0	0	0	0	0	0	0	0	0	0	0	0	0	0	0	0	0	0	0	0	0	0	0	0	0	0	0	0	0	0	0	0	0	0	0	0	0	0	0	0	0	0	0	0	0
bac_ASV_407	0	0	0	0	0	0	0	0	0	0	0	0	0	0	0	0	0	0	0	0	0	0	0	0	0	0	0	0	0	0	0	0	0	0	0	0	0	0	0	0	0	0	0	0	0	0	0	0	0
bac_ASV_409	0	0	0	0	0	0	0	0	0	0	0	0	0	0	0	0	0	0	0	0	0	0	0	0	0	0	0	0	0	0	0	0	0	0	0	0	0	0	0	0	0	0	0	0	0	0	0	0	0
bac_ASV_382	0	0	0	0	0	0	0	0	0	0	0	0	0	0	0	0	0	0	0	0	0	0	0	0	0	0	0	0	0	0	0	0	0	0	0	0	0	0	0	0	0	0	0	0	0	0	0	0	0
bac_ASV_451	0	0	0	0	0	0	0	0	0	0	0	0	0	0	0	0	0	0	0	0	0	0	0	0	0	0	0	0	0	0	0	0	0	0	0	0	0	0	0	0	0	0	0	0	0	0	0	0	0
bac_ASV_428	0	0	0	0	0	0	0	0	0	0	0	0	0	0	0	0	0	0	0	0	0	0	0	0	0	0	0	0	0	0	0	0	0	0	0	0	0	0	0	0	0	0	0	0	0	0	0	0	0
bac_ASV_462	0	0	0	0	0	0	0	0	0	0	0	0	0	0	0	0	0	0	0	0	0	0	0	0	0	0	0	0	0	0	0	0	0	0	0	0	0	0	0	0	0	0	0	0	0	0	0	0	0
bac_ASV_445	0	0	0	0	0	0	0	0	0	0	0	0	0	0	0	0	0	0	0	0	0	0	0	0	0	0	0	0	0	0	0	0	0	0	0	0	0	0	0	0	0	0	0	0	0	0	0	0	0
bac_ASV_386	0	0	0	0	0	0	0	0	0	0	0	0	0	0	0	0	0	0	0	0	0	0	0	0	0	0	0	0	0	0	0	0	0	0	0	0	0	0	0	0	0	0	0	0	0	0	0	0	0
bac_ASV_400	0	0	0	0	0	0	0	0	0	0	0	0	0	0	0	0	0	0	0	0	0	0	0	0	0	0	0	0	0	0	0	0	0	0	0	0	0	0	0	0	0	0	0	0	0	0	0	0	0
bac_ASV_398	0	0	0	0	0	0	0	0	0	0	0	0	0	0	0	0	0	0	0	0	0	0	0	0	0	0	0	0	0	0	0	0	0	0	0	0	0	0	0	0	0	0	0	0	0	0	0	0	0
bac_ASV_447	0	0	0	0	0	0	0	0	0	0	0	0	0	0	0	0	0	0	0	0	0	0	0	0	0	0	0	0	0	0	0	0	0	0	0	0	0	0	0	0	0	0	0	0	0	0	0	0	0
bac_ASV_424	0	0	0	0	0	0	0	0	0	0	0	0	0	0	0	0	0	0	0	0	0	0	0	0	0	0	0	0	0	0	0	0	0	0	0	0	0	0	0	0	0	0	0	0	0	0	0	0	0
bac_ASV_3055	0	0	0	0	0	0	0	0	0	0	0	0	0	0	0	0	0	0	0	0	0	0	0	0	0	0	0	0	0	0	0	0	0	0	0	0	0	0	0	0	0	0	0	0	0	0	0	0	0
bac_ASV_391	0	0	0	0	0	0	0	0	0	0	0	0	0	0	0	0	0	0	0	0	0	0	0	0	0	0	0	0	0	0	0	0	0	0	0	0	0	0	0	0	0	0	0	0	0	0	0	0	0
bac_ASV_397	0	0	0	0	0	0	0	0	0	0	0	0	0	0	0	0	0	0	0	0	0	0	0	0	0	0	0	0	0	0	0	0	0	0	0	0	0	0	0	0	0	0	0	0	0	0	0	0	0
bac_ASV_419	0	0	0	0	0	0	0	0	0	0	0	0	0	0	0	0	0	0	0	0	0	0	0	0	0	0	0	0	0	0	0	0	0	0	0	0	0	0	0	0	0	0	0	0	0	0	0	0	0
bac_ASV_375	0	0	0	0	0	0	0	0	0	0	0	0	0	0	0	0	0	0	0	0	0	0	0	0	0	0	0	0	0	0	0	0	0	0	0	0	0	0	0	0	0	0	0	0	0	0	0	0	0
bac_ASV_379	0	0	0	0	0	0	0	0	0	0	0	0	0	0	0	0	0	0	0	0	0	0	0	0	0	0	0	0	0	0	0	0	0	0	0	0	0	0	0	0	0	0	0	0	0	0	0	0	0
bac_ASV_408	0	0	0	0	0	0	0	0	0	0	0	0	0	0	0	0	0	0	0	0	0	0	0	0	0	0	0	0	0	0	0	0	0	0	0	0	0	0	0	0	0	0	0	0	0	0	0	0	0
bac_ASV_454	0	0	0	0	0	0	0	0	0	0	0	0	0	0	0	0	0	0	0	0	0	0	0	0	0	0	0	0	0	0	0	0	0	0	0	0	0	0	0	0	0	0	0	0	0	0	0	0	0
bac_ASV_414	0	0	0	0	0	0	0	0	0	0	0	0	0	0	0	0	0	0	0	0	0	0	0	0	0	0	0	0	0	0	0	0	0	0	0	0	0	0	0	0	0	0	0	0	0	0	0	0	0
bac_ASV_431	0	0	0	0	0	0	0	0	0	0	0	0	0	0	0	0	0	0	0	0	0	0	0	0	0	0	0	0	0	0	0	0	0	0	0	0	0	0	0	0	0	0	0	0	0	0	0	0	0
bac_ASV_1601	0	0	0	0	0	0	0	0	0	0	0	0	0	0	0	0	0	0	0	0	0	0	0	0	0	0	0	0	0	0	0	0	0	0	0	0	0	0	0	0	0	0	0	0	0	0	0	0	0
bac_ASV_453	0	0	0	0	0	0	0	0	0	0	0	0	0	0	0	0	0	0	0	0	0	0	0	0	0	0	0	0	0	0	0	0	0	0	0	0	0	0	0	0	0	0	0	0	0	0	0	0	0
bac_ASV_413	0	0	0	0	0	0	0	0	0	0	0	0	0	0	0	0	0	0	0	0	0	0	0	0	0	0	0	0	0	0	0	0	0	0	0	0	0	0	0	0	0	0	0	0	0	0	0	0	0
bac_ASV_404	0	0	0	0	0	0	0	0	0	0	0	0	0	0	0	0	0	0	0	0	0	0	0	0	0	0	0	0	0	0	0	0	0	0	0	0	0	0	0	0	0	0	0	0	0	0	0	0	0
bac_ASV_399	0	0	0	0	0	0	0	0	0	0	0	0	0	0	0	0	0	0	0	0	0	0	0	0	0	0	0	0	0	0	0	0	0	0	0	0	0	0	0	0	0	0	0	0	0	0	0	0	0
bac_ASV_427	0	0	0	0	0	0	0	0	0	0	0	0	0	0	0	0	0	0	0	0	0	0	0	0	0	0	0	0	0	0	0	0	0	0	0	0	0	0	0	0	0	0	0	0	0	0	0	0	0
bac_ASV_405	0	0	0	0	0	0	0	0	0	0	0	0	0	0	0	0	0	0	0	0	0	0	0	0	0	0	0	0	0	0	0	0	0	0	0	0	0	0	0	0	0	0	0	0	0	0	0	0	0
bac_ASV_441	0	0	0	0	0	0	0	0	0	0	0	0	0	0	0	0	0	0	0	0	0	0	0	0	0	0	0	0	0	0	0	0	0	0	0	0	0	0	0	0	0	0	0	0	0	0	0	0	0
bac_ASV_388	0	0	0	0	0	0	0	0	0	0	0	0	0	0	0	0	0	0	0	0	0	0	0	0	0	0	0	0	0	0	0	0	0	0	0	0	0	0	0	0	0	0	0	0	0	0	0	0	0
bac_ASV_392	0	0	0	0	0	0	0	0	0	0	0	0	0	0	0	0	0	0	0	0	0	0	0	0	0	0	0	0	0	0	0	0	0	0	0	0	0	0	0	0	0	0	0	0	0	0	0	0	0
bac_ASV_410	0	0	0	0	0	0	0	0	0	0	0	0	0	0	0	0	0	0	0	0	0	0	0	0	0	0	0	0	0	0	0	0	0	0	0	0	0	0	0	0	0	0	0	0	0	0	0	0	0
bac_ASV_423	0	0	0	0	0	0	0	0	0	0	0	0	0	0	0	0	0	0	0	0	0	0	0	0	0	0	0	0	0	0	0	0	0	0	0	0	0	0	0	0	0	0	0	0	0	0	0	0	0
bac_ASV_440	0	0	0	0	0	0	0	0	0	0	0	0	0	0	0	0	0	0	0	0	0	0	0	0	0	0	0	0	0	0	0	0	0	0	0	0	0	0	0	0	0	0	0	0	0	0	0	0	0
bac_ASV_395	0	0	0	0	0	0	0	0	0	0	0	0	0	0	0	0	0	0	0	0	0	0	0	0	0	0	0	0	0	0	0	0	0	0	0	0	0	0	0	0	0	0	0	0	0	0	0	0	0
bac_ASV_393	0	0	0	0	0	0	0	0	0	0	0	0	0	0	0	0	0	0	0	0	0	0	0	0	0	0	0	0	0	0	0	0	0	0	0	0	0	0	0	0	0	0	0	0	0	0	0	0	0
bac_ASV_613	0	0	0	0	0	0	0	0	0	0	0	0	0	0	0	0	0	0	0	0	0	0	0	0	0	0	0	0	0	0	0	0	0	0	0	0	0	0	0	0	0	0	0	0	0	0	0	0	0
bac_ASV_411	0	0	0	0	0	0	0	0	0	0	0	0	0	0	0	0	0	0	0	0	0	0	0	0	0	0	0	0	0	0	0	0	0	0	0	0	0	0	0	0	0	0	0	0	0	0	0	0	0
bac_ASV_415	0	0	0	0	0	0	0	0	0	0	0	0	0	0	0	0	0	0	0	0	0	0	0	0	0	0	0	0	0	0	0	0	0	0	0	0	0	0	0	0	0	0	0	0	0	0	0	0	0
bac_ASV_536	0	0	0	0	0	0	0	0	0	0	0	0	0	0	0	0	0	0	0	0	0	0	0	0	0	0	0	0	0	0	0	0	0	0	0	0	0	0	0	0	0	0	0	0	0	0	0	0	0
bac_ASV_468	0	0	0	0	0	0	0	0	0	0	0	0	0	0	0	0	0	0	0	0	0	0	0	0	0	0	0	0	0	0	0	0	0	0	0	0	0	0	0	0	0	0	0	0	0	0	0	0	0
bac_ASV_598	0	0	0	0	0	0	0	0	0	0	0	0	0	0	0	0	0	0	0	0	0	0	0	0	0	0	0	0	0	0	0	0	0	0	0	0	0	0	0	0	0	0	0	0	0	0	0	0	0
bac_ASV_412	0	0	0	0	0	0	0	0	0	0	0	0	0	0	0	0	0	0	0	0	0	0	0	0	0	0	0	0	0	0	0	0	0	0	0	0	0	0	0	0	0	0	0	0	0	0	0	0	0
bac_ASV_438	0	0	0	0	0	0	0	0	0	0	0	0	0	0	0	0	0	0	0	0	0	0	0	0	0	0	0	0	0	0	0	0	0	0	0	0	0	0	0	0	0	0	0	0	0	0	0	0	0
bac_ASV_403	0	0	0	0	0	0	0	0	0	0	0	0	0	0	0	0	0	0	0	0	0	0	0	0	0	0	0	0	0	0	0	0	0	0	0	0	0	0	0	0	0	0	0	0	0	0	0	0	0
bac_ASV_456	0	0	0	0	0	0	0	0	0	0	0	0	0	0	0	0	0	0	0	0	0	0	0	0	0	0	0	0	0	0	0	0	0	0	0	0	0	0	0	0	0	0	0	0	0	0	0	0	0
bac_ASV_430	0	0	0	0	0	0	0	0	0	0	0	0	0	0	0	0	0	0	0	0	0	0	0	0	0	0	0	0	0	0	0	0	0	0	0	0	0	0	0	0	0	0	0	0	0	0	0	0	0
bac_ASV_556	0	0	0	0	0	0	0	0	0	0	0	0	0	0	0	0	0	0	0	0	0	0	0	0	0	0	0	0	0	0	0	0	0	0	0	0	0	0	0	0	0	0	0	0	0	0	0	0	0
bac_ASV_596	0	0	0	0	0	0	0	0	0	0	0	0	0	0	0	0	0	0	0	0	0	0	0	0	0	0	0	0	0	0	0	0	0	0	0	0	0	0	0	0	0	0	0	0	0	0	0	0	0
bac_ASV_443	0	0	0	0	0	0	0	0	0	0	0	0	0	0	0	0	0	0	0	0	0	0	0	0	0	0	0	0	0	0	0	0	0	0	0	0	0	0	0	0	0	0	0	0	0	0	0	0	0
bac_ASV_541	0	0	0	0	0	0	0	0	0	0	0	0	0	0	0	0	0	0	0	0	0	0	0	0	0	0	0	0	0	0	0	0	0	0	0	0	0	0	0	0	0	0	0	0	0	0	0	0	0
bac_ASV_471	0	0	0	0	0	0	0	0	0	0	0	0	0	0	0	0	0	0	0	0	0	0	0	0	0	0	0	0	0	0	0	0	0	0	0	0	0	0	0	0	0	0	0	0	0	0	0	0	0
bac_ASV_442	0	0	0	0	0	0	0	0	0	0	0	0	0	0	0	0	0	0	0	0	0	0	0	0	0	0	0	0	0	0	0	0	0	0	0	0	0	0	0	0	0	0	0	0	0	0	0	0	0
bac_ASV_444	0	0	0	0	0	0	0	0	0	0	0	0	0	0	0	0	0	0	0	0	0	0	0	0	0	0	0	0	0	0	0	0	0	0	0	0	0	0	0	0	0	0	0	0	0	0	0	0	0
bac_ASV_473	0	0	0	0	0	0	0	0	0	0	0	0	0	0	0	0	0	0	0	0	0	0	0	0	0	0	0	0	0	0	0	0	0	0	0	0	0	0	0	0	0	0	0	0	0	0	0	0	0
bac_ASV_416	0	0	0	0	0	0	0	0	0	0	0	0	0	0	0	0	0	0	0	0	0	0	0	0	0	0	0	0	0	0	0	0	0	0	0	0	0	0	0	0	0	0	0	0	0	0	0	0	0
bac_ASV_461	0	0	0	0	0	0	0	0	0	0	0	0	0	0	0	0	0	0	0	0	0	0	0	0	0	0	0	0	0	0	0	0	0	0	0	0	0	0	0	0	0	0	0	0	0	0	0	0	0
bac_ASV_417	0	0	0	0	0	0	0	0	0	0	0	0	0	0	0	0	0	0	0	0	0	0	0	0	0	0	0	0	0	0	0	0	0	0	0	0	0	0	0	0	0	0	0	0	0	0	0	0	0
bac_ASV_455	0	0	0	0	0	0	0	0	0	0	0	0	0	0	0	0	0	0	0	0	0	0	0	0	0	0	0	0	0	0	0	0	0	0	0	0	0	0	0	0	0	0	0	0	0	0	0	0	0
bac_ASV_467	0	0	0	0	0	0	0	0	0	0	0	0	0	0	0	0	0	0	0	0	0	0	0	0	0	0	0	0	0	0	0	0	0	0	0	0	0	0	0	0	0	0	0	0	0	0	0	0	0
bac_ASV_525	0	0	0	0	0	0	0	0	0	0	0	0	0	0	0	0	0	0	0	0	0	0	0	0	0	0	0	0	0	0	0	0	0	0	0	0	0	0	0	0	0	0	0	0	0	0	0	0	0
bac_ASV_1518	0	0	0	0	0	0	0	0	0	0	0	0	0	0	0	0	0	0	0	0	0	0	0	0	0	0	0	0	0	0	0	0	0	0	0	0	0	0	0	0	0	0	0	0	0	0	0	0	0
bac_ASV_486	0	0	0	0	0	0	0	0	0	0	0	0	0	0	0	0	0	0	0	0	0	0	0	0	0	0	0	0	0	0	0	0	0	0	0	0	0	0	0	0	0	0	0	0	0	0	0	0	0
bac_ASV_497	0	0	0	0	0	0	0	0	0	0	0	0	0	0	0	0	0	0	0	0	0	0	0	0	0	0	0	0	0	0	0	0	0	0	0	0	0	0	0	0	0	0	0	0	0	0	0	0	0
bac_ASV_542	0	0	0	0	0	0	0	0	0	0	0	0	0	0	0	0	0	0	0	0	0	0	0	0	0	0	0	0	0	0	0	0	0	0	0	0	0	0	0	0	0	0	0	0	0	0	0	0	0
bac_ASV_586	0	0	0	0	0	0	0	0	0	0	0	0	0	0	0	0	0	0	0	0	0	0	0	0	0	0	0	0	0	0	0	0	0	0	0	0	0	0	0	0	0	0	0	0	0	0	0	0	0
bac_ASV_476	0	0	0	0	0	0	0	0	0	0	0	0	0	0	0	0	0	0	0	0	0	0	0	0	0	0	0	0	0	0	0	0	0	0	0	0	0	0	0	0	0	0	0	0	0	0	0	0	0
bac_ASV_458	0	0	0	0	0	0	0	0	0	0	0	0	0	0	0	0	0	0	0	0	0	0	0	0	0	0	0	0	0	0	0	0	0	0	0	0	0	0	0	0	0	0	0	0	0	0	0	0	0
bac_ASV_420	0	0	0	0	0	0	0	0	0	0	0	0	0	0	0	0	0	0	0	0	0	0	0	0	0	0	0	0	0	0	0	0	0	0	0	0	0	0	0	0	0	0	0	0	0	0	0	0	0
bac_ASV_493	0	0	0	0	0	0	0	0	0	0	0	0	0	0	0	0	0	0	0	0	0	0	0	0	0	0	0	0	0	0	0	0	0	0	0	0	0	0	0	0	0	0	0	0	0	0	0	0	0
bac_ASV_463	0	0	0	0	0	0	0	0	0	0	0	0	0	0	0	0	0	0	0	0	0	0	0	0	0	0	0	0	0	0	0	0	0	0	0	0	0	0	0	0	0	0	0	0	0	0	0	0	0
bac_ASV_503	0	0	0	0	0	0	0	0	0	0	0	0	0	0	0	0	0	0	0	0	0	0	0	0	0	0	0	0	0	0	0	0	0	0	0	0	0	0	0	0	0	0	0	0	0	0	0	0	0
bac_ASV_449	0	0	0	0	0	0	0	0	0	0	0	0	0	0	0	0	0	0	0	0	0	0	0	0	0	0	0	0	0	0	0	0	0	0	0	0	0	0	0	0	0	0	0	0	0	0	0	0	0
bac_ASV_452	0	0	0	0	0	0	0	0	0	0	0	0	0	0	0	0	0	0	0	0	0	0	0	0	0	0	0	0	0	0	0	0	0	0	0	0	0	0	0	0	0	0	0	0	0	0	0	0	0
bac_ASV_523	0	0	0	0	0	0	0	0	0	0	0	0	0	0	0	0	0	0	0	0	0	0	0	0	0	0	0	0	0	0	0	0	0	0	0	0	0	0	0	0	0	0	0	0	0	0	0	0	0
bac_ASV_484	0	0	0	0	0	0	0	0	0	0	0	0	0	0	0	0	0	0	0	0	0	0	0	0	0	0	0	0	0	0	0	0	0	0	0	0	0	0	0	0	0	0	0	0	0	0	0	0	0
bac_ASV_731	0	0	0	0	0	0	0	0	0	0	0	0	0	0	0	0	0	0	0	0	0	0	0	0	0	0	0	0	0	0	0	0	0	0	0	0	0	0	0	0	0	0	0	0	0	0	0	0	0
bac_ASV_472	0	0	0	0	0	0	0	0	0	0	0	0	0	0	0	0	0	0	0	0	0	0	0	0	0	0	0	0	0	0	0	0	0	0	0	0	0	0	0	0	0	0	0	0	0	0	0	0	0
bac_ASV_482	0	0	0	0	0	0	0	0	0	0	0	0	0	0	0	0	0	0	0	0	0	0	0	0	0	0	0	0	0	0	0	0	0	0	0	0	0	0	0	0	0	0	0	0	0	0	0	0	0
bac_ASV_528	0	0	0	0	0	0	0	0	0	0	0	0	0	0	0	0	0	0	0	0	0	0	0	0	0	0	0	0	0	0	0	0	0	0	0	0	0	0	0	0	0	0	0	0	0	0	0	0	0
bac_ASV_539	0	0	0	0	0	0	0	0	0	0	0	0	0	0	0	0	0	0	0	0	0	0	0	0	0	0	0	0	0	0	0	0	0	0	0	0	0	0	0	0	0	0	0	0	0	0	0	0	0
bac_ASV_457	0	0	0	0	0	0	0	0	0	0	0	0	0	0	0	0	0	0	0	0	0	0	0	0	0	0	0	0	0	0	0	0	0	0	0	0	0	0	0	0	0	0	0	0	0	0	0	0	0
bac_ASV_519	0	0	0	0	0	0	0	0	0	0	0	0	0	0	0	0	0	0	0	0	0	0	0	0	0	0	0	0	0	0	0	0	0	0	0	0	0	0	0	0	0	0	0	0	0	0	0	0	0
bac_ASV_448	0	0	0	0	0	0	0	0	0	0	0	0	0	0	0	0	0	0	0	0	0	0	0	0	0	0	0	0	0	0	0	0	0	0	0	0	0	0	0	0	0	0	0	0	0	0	0	0	0
bac_ASV_512	0	0	0	0	0	0	0	0	0	0	0	0	0	0	0	0	0	0	0	0	0	0	0	0	0	0	0	0	0	0	0	0	0	0	0	0	0	0	0	0	0	0	0	0	0	0	0	0	0
bac_ASV_554	0	0	0	0	0	0	0	0	0	0	0	0	0	0	0	0	0	0	0	0	0	0	0	0	0	0	0	0	0	0	0	0	0	0	0	0	0	0	0	0	0	0	0	0	0	0	0	0	0
bac_ASV_492	0	0	0	0	0	0	0	0	0	0	0	0	0	0	0	0	0	0	0	0	0	0	0	0	0	0	0	0	0	0	0	0	0	0	0	0	0	0	0	0	0	0	0	0	0	0	0	0	0
bac_ASV_477	0	0	0	0	0	0	0	0	0	0	0	0	0	0	0	0	0	0	0	0	0	0	0	0	0	0	0	0	0	0	0	0	0	0	0	0	0	0	0	0	0	0	0	0	0	0	0	0	0
bac_ASV_425	0	0	0	0	0	0	0	0	0	0	0	0	0	0	0	0	0	0	0	0	0	0	0	0	0	0	0	0	0	0	0	0	0	0	0	0	0	0	0	0	0	0	0	0	0	0	0	0	0
bac_ASV_628	0	0	0	0	0	0	0	0	0	0	0	0	0	0	0	0	0	0	0	0	0	0	0	0	0	0	0	0	0	0	0	0	0	0	0	0	0	0	0	0	0	0	0	0	0	0	0	0	0
bac_ASV_436	0	0	0	0	0	0	0	0	0	0	0	0	0	0	0	0	0	0	0	0	0	0	0	0	0	0	0	0	0	0	0	0	0	0	0	0	0	0	0	0	0	0	0	0	0	0	0	0	0
fun_ASV_3	0	0	0	0	0	0	0	0	0	0	0	0	0	0	0	0	0	0	0	0	0	0	0	0	0	0	0	0	0	0	0	0	0	0	0	0	0	0	0	0	0	0	0	0	0	0	0	0	0
fun_ASV_4	0	0	0	0	0	0	0	0	0	0	0	0	0	0	0	0	0	0	0	0	0	0	0	0	0	0	0	0	0	0	0	0	0	0	0	0	0	0	0	0	0	0	0	0	0	0	0	0	0
fun_ASV_8	0	0	0	0	0	0	0	0	0	0	0	0	0	0	0	0	0	0	0	0	0	0	0	0	0	0	0	0	0	0	0	0	0	0	0	0	0	0	0	0	0	0	0	0	0	0	0	0	0
fun_ASV_5	0	0	0	0	0	0	0	0	0	0	0	0	0	0	0	0	0	0	0	0	0	0	0	0	0	0	0	0	0	0	0	0	0	0	0	0	0	0	0	0	0	0	0	0	0	0	0	0	0
fun_ASV_11	0	0	0	0	0	0	0	0	0	0	0	0	0	0	0	0	0	0	0	0	0	0	0	0	0	0	0	0	0	0	0	0	0	0	0	0	0	0	0	0	0	0	0	0	0	0	0	0	0
fun_ASV_2	0	0	0	0	0	0	0	0	0	0	0	0	0	0	0	0	0	0	0	0	0	0	0	0	0	0	0	0	0	0	0	0	0	0	0	0	0	0	0	0	0	0	0	0	0	0	0	0	0
fun_ASV_13	0	0	0	0	0	0	0	0	0	0	0	0	0	0	0	0	0	0	0	0	0	0	0	0	0	0	0	0	0	0	0	0	0	0	0	0	0	0	0	0	0	0	0	0	0	0	0	0	0
fun_ASV_6	0	0	0	0	0	0	0	0	0	0	0	0	0	0	0	0	0	0	0	0	0	0	0	0	0	0	0	0	0	0	0	0	0	0	0	0	0	0	0	0	0	0	0	0	0	0	0	0	0
fun_ASV_12	0	0	0	0	0	0	0	0	0	0	0	0	0	0	0	0	0	0	0	0	0	0	0	0	0	0	0	0	0	0	0	0	0	0	0	0	0	0	0	0	0	0	0	0	0	0	0	0	0
fun_ASV_9	0	0	0	0	0	0	0	0	0	0	0	0	0	0	0	0	0	0	0	0	0	0	0	0	0	0	0	0	0	0	0	0	0	0	0	0	0	0	0	0	0	0	0	0	0	0	0	0	0
fun_ASV_14	0	0	0	0	0	0	0	0	0	0	0	0	0	0	0	0	0	0	0	0	0	0	0	0	0	0	0	0	0	0	0	0	0	0	0	0	0	0	0	0	0	0	0	0	0	0	0	0	0
fun_ASV_17	0	0	0	0	0	0	0	0	0	0	0	0	0	0	0	0	0	0	0	0	0	0	0	0	0	0	0	0	0	0	0	0	0	0	0	0	0	0	0	0	0	0	0	0	0	0	0	0	0
fun_ASV_20	0	0	0	0	0	0	0	0	0	0	0	0	0	0	0	0	0	0	0	0	0	0	0	0	0	0	0	0	0	0	0	0	0	0	0	0	0	0	0	0	0	0	0	0	0	0	0	0	0
fun_ASV_15	0	0	0	0	0	0	0	0	0	0	0	0	0	0	0	0	0	0	0	0	0	0	0	0	0	0	0	0	0	0	0	0	0	0	0	0	0	0	0	0	0	0	0	0	0	0	0	0	-1
fun_ASV_18	0	0	0	0	0	0	0	0	0	0	0	0	0	0	0	0	0	0	0	0	0	0	0	0	0	0	0	0	0	0	0	0	0	0	0	0	0	0	0	0	0	0	0	0	0	0	0	0	0
fun_ASV_16	0	0	0	0	0	0	0	0	0	0	0	0	0	0	0	0	0	0	0	0	0	0	0	0	0	0	0	0	0	0	0	0	0	0	0	0	0	0	0	0	0	0	0	0	0	0	0	0	0
fun_ASV_19	0	0	0	0	0	0	0	0	0	0	0	0	0	0	0	0	0	0	0	0	0	0	0	0	0	0	0	0	0	0	0	0	0	0	0	0	0	0	0	0	0	0	0	0	0	0	0	0	0
fun_ASV_25	0	0	0	0	0	0	0	0	0	0	0	0	0	0	0	0	0	0	0	0	0	0	0	0	0	0	0	0	0	0	0	0	0	0	0	0	0	0	0	0	0	0	0	0	0	0	0	0	0
fun_ASV_23	0	0	0	0	0	0	0	0	0	0	0	0	0	0	0	0	0	0	0	0	0	0	0	0	0	0	0	0	0	0	0	0	0	0	0	0	0	0	0	0	0	0	0	0	0	0	0	0	0
fun_ASV_24	0	0	0	0	0	0	0	0	0	0	0	0	0	0	0	0	0	0	0	0	0	0	0	0	0	0	0	0	0	0	0	0	0	0	0	0	0	0	0	0	0	0	0	0	0	0	0	0	0
fun_ASV_21	0	0	0	0	0	0	0	0	0	0	0	0	0	0	0	0	0	0	0	0	0	0	0	0	0	0	0	0	0	0	0	0	0	0	0	0	0	0	0	0	0	0	0	0	0	0	0	0	0
fun_ASV_28	0	0	0	0	0	0	0	0	0	0	0	0	0	0	0	0	0	0	0	0	0	0	0	0	0	0	0	0	0	0	0	0	0	0	0	0	0	0	0	0	0	0	0	0	0	0	0	0	0
fun_ASV_32	0	0	0	0	0	0	0	0	0	0	0	0	0	0	0	0	0	0	0	0	0	0	0	0	0	0	0	0	0	0	0	0	0	0	0	0	0	0	0	0	0	0	0	0	0	0	0	0	0
fun_ASV_29	0	0	0	0	0	0	0	0	0	0	0	0	0	0	0	0	0	0	0	0	0	0	0	0	0	0	0	0	0	0	0	0	0	0	0	0	0	0	0	0	0	0	0	0	0	0	0	0	0
fun_ASV_30	0	0	0	0	0	0	0	0	0	0	0	0	0	0	0	0	0	0	0	0	0	0	0	0	0	0	0	0	0	0	0	0	0	0	0	0	0	0	0	0	0	0	0	0	0	0	0	0	0
fun_ASV_27	0	0	0	0	0	0	0	0	0	0	0	0	0	0	0	0	0	0	0	0	0	0	0	0	0	0	0	0	0	0	0	0	0	0	0	0	0	0	0	0	0	0	0	0	0	0	0	0	0
fun_ASV_39	0	0	0	0	0	0	0	0	0	0	0	0	0	0	0	0	0	0	0	0	0	0	0	0	0	0	0	0	0	0	0	0	0	0	0	0	0	0	0	0	0	0	0	0	0	0	0	0	0
fun_ASV_33	0	0	0	0	0	0	0	0	0	0	0	0	0	0	0	0	0	0	0	0	0	0	0	0	0	0	0	0	0	0	0	0	0	0	0	0	0	0	0	0	0	0	0	0	0	0	0	0	0
fun_ASV_40	0	0	0	0	0	0	0	0	0	0	0	0	0	0	0	0	0	0	0	0	0.966667	0.95	0	0	0	0	0	0	0	0	0	0	0	0	0	0	0	0	0	0	0	0	0	0	0	0	0	0	0
fun_ASV_26	0	0	0	0	0	0	0	0	0	0	0	0	0	0	0	0	0	0	0	0	0	0	0	0	0	0	0	0	0	0	0	0	0	0	0	0	0	0	0	0	0	0	0	0	0	0	0	0	0
fun_ASV_35	0	0	0	0	0	0	0	0	0	0	0	0	0	0	0	0	0	0	0	0	0	0	0	0	0	0	0	0	0	0	0	0	0	0	0	0	0	0	0	0	0	0	0	0	0	0	0	0	0
fun_ASV_43	0	0	0	0	0	0	0	0	0	0	0	0	0	0	0	0	0	0	0	0	0	0	0	0	0	0	0	0	0	0	0	0	0	0	0	0	0	0	0	0	0	0	0	0	0	0	0	0	0
fun_ASV_34	0	0	0	0	0	0	0	0	0	0	0	0	0	0	0	0	0	0	0	0	0	0	0	0	0	0	0	0	0	0	0	0	0	0	0	0	0	0	0	0	0	0	0	0	0	0	0	0	0
fun_ASV_31	0	0	0	0	0	0	0	0	0	0	0	0	0	0	0	0	0	0	0	0	0	0	0	0	0	0	0	0	0	0	0	0	0	0	0	0	0	0	0	0	0	0	0	0	0	0	0	0	0
fun_ASV_36	0	0	0	0	0	0	0	0	0	0	0	0	0	0	0	0	0	0	0	0	0	0	0	0	0	0	0	0	0	0	0	0	0	0	0	0	0	0	0	0	0	0	0	0	0	0	0	0	0
fun_ASV_42	0	0	0	0	0	0	0	0	0	0	0	0	0	0	0	0	0	0	0	0	0	0	0	0	0	0	0	0	0	0	0	0	0	0	0	0	0	0	0	0	0	0	0	0	0	0	0	0	0
fun_ASV_41	0	0	0	0	0	0	0	0	0	0	0	0	0	0	0	0	0	0	0	0	0	0	0	0	0	0	0	0	0	0	0	0	0	0	0	0	0	0	0	0	0	0	0	0	0	0	0	0	0
fun_ASV_38	0	0	0	0	0	0	0	0	0	0	0	0	0	0	0	0	0	0	0	0	0	0	0	0	0	0	0	0	0	0	0	0	0	0	0	0	0	0	0	0	0	0	0	0	0	0	0	0	0
fun_ASV_44	0	0	0	0	0	0	0	0	0	0	0	0	0	0	0	0	0	0	0	0	0	0	0	0	0	0	0	0	0	0	0	0	0	0	0	0	0	0	0	0	0	0	0	0	0	0	0	0	0
fun_ASV_49	0	0	0	0	0	0	0	0	0	0	0	0	0	0	0	0	0	0	0	0	0	0	0	0	0	0	0	0	0	0	0	0	0	0	0	0	0	0	0	0	0	0	0	0	0	0	0	0	0
fun_ASV_37	0	0	0	0	0	0	0	0	0	0	0	0	0	0	0	0	0	0	0	0	0	0	0	0	0	0	0	0	0	0	0	0	0	0	0	0	0	0	0	0	0	0	0	0	0	0	0	0	0
fun_ASV_62	0	0	0	0	0	0	0	0	0	0	0	0	0	0	0	0	0	0	0	0	0	0	0	0	0	0	0	0	0	0	0	0	0	0	0	0	0	0	0	0	0	0	0	0	0	0	0	0	0
fun_ASV_52	0	0	0	0	0	0	0	0	0	0	0	0	0	0	0	0	0	0	0	0	0	0	0	0	0	0	0	0	0	0	0	0	0	0	0	0	0	0	0	0	0	0	0	0	0	0	0	0	0
fun_ASV_50	0	0	0	0	0	0	0	0	0	0	0	0	0	0	0	0	0	0	0	0	0	0	0	0	0	0	0	0	0	0	0	0	0	0	0	0	0	0	0	0	0	0	0	0	0	0	0	0	0
fun_ASV_53	0	0	0	0	0	0	0	0	0	0	0	0	0	0	0	0	0	0	0	0	0	0	0	0	0	0	0	0	0	0	0	0	0	0	0	0	0	0	0	0	0	0	0	0	0	0	0	0	0
fun_ASV_46	0	0	0	0	0	0	0	0	0	0	0	0	0	0	0	0	0	0	0	0	0	0	0	0	0	0	0	0	0	0	0	0	0	0	0	0	0	0	0	0	0	0	0	0	0	0	0	0	0
fun_ASV_54	0	0	0	0	0	0	0	0	0	0	0	0	0	0	0	0	0	0	0	0	0	0	0	0	0	0	0	0	0	0	0	0	0	0	0	0	0	0	0	0	0	0	0	0	0	0	0	0	0
fun_ASV_51	0	0	0	0	0	0	0	0	0	0	0	0	0	0	0	0	0	0	0	0	0	0	0	0	0	0	0	0	0	0	0	0	0	0	0	0	0	0	0	0	0	0	0	0	0	0	0	0	0
fun_ASV_45	0	0	0	0	0	0	0	0	0	0	0	0	0	0	0	0	0	0	0	0	0	0	0	0	0	0	0	0	0	0	0	0	0	0	0	0	0	0	0	0	0	0	0	0	0	0	0	0	0
fun_ASV_56	0	0	0	0	0	0	0	0	0	0	0	0	0	0	0	0	0	0	0	0	0	0	0	0	0	0	0	0	0	0	0	0	0	0	0	0	0	0	0	0	0	0	0	0	0	0	0	0	0
fun_ASV_47	0	0	0	0	0	0	0	0	0	0	0	0	0	0	0	0	0	0	0	0	0	0	0	0	0	0	0	0	0	0	0	0	0	0	0	0	0	0	0	0	0	0	0	0	0	0	0	0	0
fun_ASV_59	0	0	0	0	0	0	0	0	0	0	0	0	0	0	0	0	0	0	0	0	0	0	0	0	0	0	0	0	0	0	0	0	0	0	0	0	0	0	0	0	0	0	0	0	0	0	0	0	0
fun_ASV_55	0	0	0	0	0	0	0	0	0	0	0	0	0	0	0	0	0	0	0	0	0	0	0	0	0	0	0	0	0	0	0	0	0	0	0	0	0	0	0	0	0	0	0	0	0	0	0	0	0
fun_ASV_48	0	0	0	0	0	0	0	0	0	0	0	0	0	0	0	0	0	0	0	0	0	0	0	0	0	0	0	0	0	0	0	0	0	0	0	0	0	0	0	0	0	0	0	0	0	0	0	0	0
fun_ASV_60	0	0	0	0	0	0	0	0	0	0	0	0	0	0	0	0	0	0	0	0	0	0	0	0	0	0	0	0	0	0	0	0	0	0	0	0	0	0	0	0	0	0	0	0	0	0	0	0	0
fun_ASV_68	0	0	0	0	0	0	0	0	0	0	0	0	0	0	0	0	0	0	0	0	0	0	0	0	0	0	0	0	0	0	0	0	0	0	0	0	0	0	0	0	0	0	0	0	0	0	0	0	0
fun_ASV_57	0	0	0	0	0	0	0	0	0	0	0	0	0	0	0	0	0	0	0	0	0	0	0	0	0	0	0	0	0	0	0	0	0	0	0	0	0	0	0	0	0	0	0	0	0	0	0	0	0
fun_ASV_70	0	0	0	0	0	0	0	0	0	0	0	0	0	0	0	0	0	0	0	0	0	0	0	0	0	0	0	0	0	0	0	0	0	0	0	0	0	0	0	0	0	0	0	0	0	0	0	0	0
fun_ASV_63	0	0	0	0	0	0	0	0	0	0	0	0	0	0	0	0	0	0	0	0	0	0	0	0	0	0	0	0	0	0	0	0	0	0	0	0	0	0	0	0	0	0	0	0	0	0	0	0	0
fun_ASV_61	0	0	0	0	0	0	0	0	0	0	0	0	0	0	0	0	0	0	0	0	0	0	0	0	0	0	0	0	0	0	0	0	0	0	0	0	0	0	0	0	0	0	0	0	0	0	0	0	0
fun_ASV_69	0	0	0	0	0	0	0	0	0	0	0	0	0	0	0	0	0	0	0	0	0	0	0	0	0	0	0	0	0	0	0	0	0	0	0	0	0	0	0	0	0	0	0	0	0	0	0	0	0
fun_ASV_71	0	0	0	0	0	0	0	0	0	0	0	0	0	0	0	0	0	0	0	0	0	0	0	0	0	0	0	0	0	0	0	0	0	0	0	0	0	0	0	0	0	0	0	0	0	0	0	0	0
fun_ASV_58	0	0	0	0	0	0	0	0	0	0	0	0	0	0	0	0	0	0	0	0	0	0	0	0	0	0	0	0	0	0	0	0	0	0	0	0	0	0	0	0	0	0	0	0	0	0	0	0	0
fun_ASV_67	0	0	0	0	0	0	0	0	0	0	0	0	0	0	0	0	0	0	0	0	0	0	0	0	0	0	0	0	0	0	0	0	0	0	0	0	0	0	0	0	0	0.966667	0	0	0	0	0	0	0
fun_ASV_85	0	0	0	0	0	0	0	0	0	0	0	0	0	0	0	0	0	0	0	0	0	0	0	0	0	0	0	0	0	0	0	0	0	0	0	0	0	0	0	0	0	0	0	0	0	0	0	0	0
fun_ASV_75	0	0	0	0	0	0	0	0	0	0	0	0	0	0	0	0	0	0	0	0	0	0	0	0	0	0	0	0	0	0	0	0	0	0	0	0	0	0	0	0	0	0	0	0	0	0	0	0	0
fun_ASV_65	0	0	0	0	0	0	0	0	0	0	0	0	0	0	0	0	0	0	0	0	0	0	0	0	0	0	0	0	0	0	0	0	0	0	0	0	0	0	0	0	0	0	0	0	0	0	0	0	0
fun_ASV_77	0	0	0	0	0	0	0	0	0	0	0	0	0	0	0	0	0	0	0	0	0	0	0	0	0	0	0	0	0	0	0	0	0	0	0	0	0	0	0	0	0	0	0	0	0	0	0	0	0
fun_ASV_88	0	0	0	0	0	0	0	0	0	0	0	0	0	0	0	0	0	0	0	0	0	0	0	0	0	0	0	0	0	0	0	0	0	0	0	0	0	0	0	0	0	0	0	0	0	0	0	0	0
fun_ASV_113	0	0	0	0	0	0	0	0	0	0	0	0	0	0	0	0	0	0	0	0	0	0	0	0	0	0	0	0	0	0	0	0	0	0	0	0	0	0	0	0	0	0	0	0	0	0	0	0	0
fun_ASV_76	0	0	0	0	0	0	0	0	0	0	0	0	0	0	0	0	0	0	0	0	0	0	0	0	0.962352	0	0	0	0	0	0	0	0	0	0	0	0	0	0	0	0	0	0	0	0	0	0	0	0
fun_ASV_81	0	0	0	0	0	0	0	0	0	0	0	0	0	0	0	0	0	0	0	0	0	0	0	0	0	0	0	0	0	0	0	0	0	0	0	0	0	0	0	0	0	0	0	0	0	0	0	0	0
fun_ASV_66	0	0	0	0	0	0	0	0	0	0	0	0	0	0	0	0	0	0	0	0	0	0	0	0	0	0	0	0	0	0	0	0	0	0	0	0	0	0	0	0	0	0	0	0	0	0	0	0	0
fun_ASV_144	0	0	0	0	0	0	0	0	0	0	0	0	0	0	0	0	0	0	0	0	0	0	0	0	0	0	0	0	0	0	0	0	0	0	0	0	0	0	0	0	0	0	0	0	0	0	0	0	0
fun_ASV_72	0	0	0	0	0	0	0	0	0	0	0	0	0	0	0	0	0	0	0	0	0	0	0	0	0	0	0	0	0	0	0	0	0	0	0	0	0	0	0	0	0	0	0	0	0	0	0	0	0
fun_ASV_74	0	0	0	0	0	0	0	0	0	0	0	0	0	0	0	0	0	0	0	0	0	0	0	0	0	0	0	0	0	0	0	0	0	0	0	0	0	0	0	0	0	0	0	0	0	0	0	0	0
fun_ASV_87	0	0	0	0	0	0	0	0	0	0	0	0	0	0	0	0	0	0	0	0	0	0	0	0	0	0	0	0	0	0	0	0	0	0	0	0	0	0	0	0	0	0	0	0	0	0	0	0	0
fun_ASV_102	0	0	0	0	0	0	0	0	0	0	0	0	0	0	0	0	0	0	0	0	0	0	0	0	0	0	0	0	0	0	0	0	0	0	0	0	0	0	0	0	0	0	0	0	0	0	0	0	0
fun_ASV_106	0	0	0	0	0	0	0	0	0	0	0	0	0	0	0	0	0	0	0	0	0	0	0	0	0	0	0	0	0	0	0	0	0	0	0	0	0	0	0	0	0	0	0	0	0	0	0	0	0
fun_ASV_73	0	0	0	0	0	0	0	0	0	0	0	0	0	0	0	0	0	0	0	0	0	0	0	0	0	0	0	0	0	0	0	0	0	0	0	0	0	0	0	0	0	0	0	0	0	0	0	0	0
fun_ASV_90	0	0	0	0	0	0	0	0	0	0	0	0	0	0	0	0	0	0	0	0	0	0	0	0	0	0	0	0	0	0	0	0	0	0	0	0	0	0	0	0	0	0	0	0	0	0	0	0	0
fun_ASV_92	0	0	0	0	0	0	0	0	0	0	0	0	0	0	0	0	0	0	0	0	0	0	0	0	0	0	0	0	0	0	0	0	0	0	0	0	0	0	0	0	0	0	0	0	0	0	0	0	0
fun_ASV_101	0	0	0	0	0	0	0	0	0	0	0	0	0	0	0	0	0	0	0	0	0	0	0	0	0	0	0	0	0	0	0	0	0	0	0	0	0	0	0	0	0	0	0	0	0	0	0	0	0
fun_ASV_83	0	0	0	0	0	0	0	0	0	0	0	0	0	0	0	0	0	0	0	0	0	0	0	0	0	0	0	0	0	0	0	0	0	0	0	0	0	0	0	0	0	0	0	0	0	0	0	0	0
fun_ASV_97	0	0	0	0	0	0	0	0	0	0	0	0	0	0	0	0	0	0	0	0	0	0	0	0	0	0	0	0	0	0	0	0	0	0	0	0	0	0	0	0	0	0	0	0	0	0	0	0	0
fun_ASV_91	0	0	0	0	0	0	0	0	0	0	0	0.97072	0	0	0	0	0	0	0	0	0	0	0	0	0	0	0	0	0	0	0	0	0	0	0	0	0	0	0	0	0	0	0	0	0	0	0	0	0
fun_ASV_95	0	0	0	0	0	0	0	0	0	0	0	0	0	0	0	0	0	0	0	0	0	0	0	0	0	0	0	0	0	0	0	0	0	0	0	0	0	0	0	0	0	0	0	0	0	0	0	0	0
fun_ASV_80	0	0	0	0	0	0	0	0	0	0	0	0	0	0	0	0	0	0	0	0	0	0	0	0	0	0	0	0	0	0	0	0	0	0	0	0	0	0	0	0	0	0	0	0	0	0	0	0	0
fun_ASV_89	0	0	0	0	0	0	0	0	0	0	0	0	0	0	0	0	0	0	0	0	0	0	0	0	0	0	0	0	0	0	0	0	0	0	0	0	0	0	0	0	0	0	0	0	0	0	0	0	0
fun_ASV_112	0	0	0	0	0	0	0	0	0	0	0	0	0	0	0	0	0	0	0	0	0	0	0	0	0	0	0	0	0	0	0	0	0	0	0	0	0	0	0	0	0	0	0	0	0	0	0	0	0
fun_ASV_86	0	0	0	0	0	0	0	0	0	0	0	0	0	0	0	0	0	0	0	0	0	0	0	0	0	0	0	0	0	0	0	0	0	0	0	0	0	0	0	0	0	0	0	0	0	0	0	0	0
fun_ASV_121	0	0	0	0	0	0	0	0	0	0	0	0	0	0	0	0	0	0	0	0	0	0	0	0	0	0	0	0	0	0	0	0	0	0	0	0	0	0	0	0	0	0	0	0	0	0	0	0	0
fun_ASV_94	0	0	0	0	0	0	0	0	0	0	0	0	0	0	0	0	0	0	0	0	0	0	0	0	0	0	0	0	0	0	0	0	0	0	0	0	0	0	0	0	0	0	0	0	0	0	0	0	0
fun_ASV_100	0	0	0	0	0	0	0	0	0	0	0	0	0	0	0	0	0	0	0	0	0	0	0	0	0	0	0	0	0	0	0	0	0	0	0	0	0	0	0	0	0	0	0	0	0	0	0	0	0
fun_ASV_213	0	0	0	0	0	0	0	0	0	0	0	0	0	0	0	0	0	0	0	0	0	0	0	0	0	0	0	0	0	0	0	0	0	0	0	0	0	0	0	0	0	0	0	0	0	0	0	0	0
fun_ASV_124	0	0	0	0	0	0	0	0	0	0	0	0	0	0	0	0	0	0	0	0	0	0	0	0	0	0	0	0	0	0	0	0	0	0	0	0	0	0	0	0	0	0	0	0	0	0	0	0	0
fun_ASV_109	0	0	0	0	0	0	0	0	0	0	0	0	0	0	0	0	0	0	0	0	0	0	0	0	0	0	0	0	0	0	0	0	0	0	0	0	0	0	0	0	0	0	0	0	0	0	0	0	0
fun_ASV_99	0	0	0	0	0	0	0	0	0	0	0	0	0	0	0	0	0	0	0	0	0	0	0	0	0	0	0	0	0	0	0	0	0	0	0	0	0	0	0	0	0	0	0	0	0	0	0	0	0
fun_ASV_111	0	0	0	0	0	0	0	0	0	0	0	0	0	0	0	0	0	0	0	0	0	0	0	0	0	0	0	0	0	0	0	0	0	0	0	0	0	0	0	0	0	0	0	0	0	0	0	0	0
fun_ASV_146	0	0	0	0	0	0	0	0	0	0	0	0	0	0	0	0	0	0	0	0	0	0	0	0	0	0	0	0	0	0	0	0	0	0	0	0	0	0	0	0	0	0	0	0	0	0	0	0	0
fun_ASV_93	0	0	0	0	0	0	0	0	0	0	0	0	0	0	0	0	0	0	0	0	0	0	0	0	0	0	0	0	0	0	0	0	0	0	0	0	0	0	0	0	0	0	0	0	0	0	0	0	0
fun_ASV_104	0	0	0	0	0	0	0	0	0	0	0	0	0	0	0	0	0	0	0	0	0	0	0	0	0	0	0	0	0	0	0	0	0	0	0	0	0	0	0	0	0	0	0	0	0	0	0	0	0
fun_ASV_125	0	0	0	0	0	0	0	0	0	0	0	0	0	0	0	0	0	0	0	0	0	0	0	0	0	0	0	0	0	0	0	0	0	0	0	0	0	0	0	0	0	0	0	0	0	0	0	0	0
fun_ASV_155	0	0	0	0	0	0	0	0	0	0	0	0	0	0	0	0	0	0	0	0	0	0	0	0	0	0	0	0	0	0	0	0	0	0	0	0	0	0	0	0	0	0	0	0	0	0	0	0	0
fun_ASV_116	0	0	0	0	0	0	0	0	0	0	0	0	0	0	0	0	0	0	0	0	0	0	0	0	0	0	0	0	0	0	0	0	0	0	0	0	0	0	0	0	0	0	0	0	0	0	0	0	0
fun_ASV_119	0	0	0	0	0	0	0	0	0	0	0	0	0	0	0	0	0	0	0	0	0	0	0	0	0	0	0	0	0	0	0	0	0	0	0	0	0	0	0	0	0	0	0	0	0	0	0	0	0
fun_ASV_103	0	0	0	0	0	0	0	0	0	0	0	0	0	0	0	0	0	0	0	0	0	0	0	0	0	0	0	0	0	0	0	0	0	0	0	0	0	0	0	0	0	0	0	0	0	0	0	0	0
fun_ASV_254	0	0	0	0	0	0	0	0	0	0	0	0	0	0	0	0	0	0	0	0	0	0	0	0	0	0	0	0	0	0	0	0	0	0	0	0	0	0	0	0	0	0	0	0	0	0	0	0	0
fun_ASV_132	0	0	0	0	0	0	0	0	0	0	0	0	0	0	0	0	0	0	0	0	0	0	0	0	0	0	0	0	0	0	0	0	0	0	0	0	0	0	0	0	0	0	0	0	0	0	0	0	0
fun_ASV_108	0	0	0	0	0	0	0	0	0	0	0	0	0	0	0	0	0	0	0	0	0	0	0	0	0	0	0	0	0	0	0	0	0	0	0	0	0	0	0	0	0	0	0	0	0	0	0	0	0
fun_ASV_118	0	0	0	0	0	0	0	0	0	0	0	0	0	0	0	0	0	0	0	0	0	0	0	0	0	0	0	0	0	0	0	0	0	0	0	0	0	0	0	0	0	0	0	0	0	0	0	0	0
fun_ASV_164	0	0	0	0	0	0	0	0	0	0	0	0	0	0	0	0	0	0	0	0	0	0	0	0	0	0	0	0	0	0	0	0	0	0	0	0	0	0	0	0	0	0	0	0	0	0	0	0	0
fun_ASV_138	0	0	0	0	0	0	0	0	0	0	0	0	0	0	0	0	0	0	0	0	0	0	0	0	0	0	0	0	0	0	0	0	0	0	0	0	0	0	0	0	0	0	0	0	0	0	0	0	0
fun_ASV_79	0	0	0	0	0	0	0	0	0	0	0	0	0	0	0	0	0	0	0	0	0	0	0	0	0	0	0	0	0	0	0	0	0	0	0	0	0	0	0	0	0	0	0	0	0	0	0	0	0
fun_ASV_130	0	0	0	0	0	0	0	0	0	0	0	0	0	0	0	0	0	0	0	0	0	0	0	0	0	0	0	0	0	0	0	0	0	0	0	0	0	0	0	0	0	0	0	0	0	0	0	0	0
fun_ASV_142	0	0	0	0	0	0	0	0	0	0	0	0	0	0	0	0	0	0	0	0	0	0	0	0	0	0	0	0	0	0	0	0	0	0	0	0	0	0	0	0	0	0	0	0	0	0	0	0	0
fun_ASV_110	0	0	0	0	0	0	0	0	0	0	0	0	0	0	0	0	0	0	0	0	0	0	0	0	0	0	0	0	0	0	0	0	0	0	0	0	0	0	0	0	0	0	0	0	0	0	0	0	0
fun_ASV_105	0	0	0	0	0	0	0	0	0	0	0	0	0	0	0	0	0	0	0	0	0	0	0	0	0	0	0	0	0	0	0	0	0	0	0	0	0	0	0	0	0	0	0	0	0	0	0	0	0
fun_ASV_131	0	0	0	0	0	0	0	0	0	0	0	0	0	0	0	0	0	0	0	0	0	0	0	0	0	0	0	0	0	0	0	0	0	0	0	0	0	0	0	0	0	0	0	0	0	0	0	0	0
fun_ASV_156	0	0	0	0	0	0	0	0	0	0	0	0	0	0	0	0	0	0	0	0	0	0	0	0	0	0	0	0	0	0	0	0	0	0	0	0	0	0	0	0	0	0	0	0	0	0	0	0	0
fun_ASV_143	0	0	0	0.95	0	0	0	0	0	0	0	0	0	0	0	0	0	0	0	0	0	0	0	0	0	0	0	0	0	0	0	0	0	0	0	0	0	0	0	0	0	0	0	0	0	0	0	0	0
fun_ASV_123	0	0	0	0	0	0	0	0	0	0	0	0	0	0	0	0	0	0	0	0	0	0	0	0	0	0	0	0	0	0	0	0	0	0	0	0	0	0	0	0	0	0	0	0	0	0	0	0	0
fun_ASV_163	0	0	0	0	0	0	0	0	0	0	0	0	0	0	0	0	0	0	0	0	0	0	0	0	0	0	0	0	0	0	0	0	0	0	0	0	0	0	0	0	0	0	0	0	0	0	0	0	0
fun_ASV_136	0	0	0	0	0	0	0	0	0	0	0	0	0	0	0	0	0	0	0	0	0	0	0	0	0	0	0	0	0	0	0	0	0	0	0	0	0	0	0	0	0	0	0	0	0	0	0	0	0
fun_ASV_140	0	0	0	0	0	0	0	0	0	0	0	0	0	0	0	0	0	0	0	0	0	0	0	0	0	0	0	0	0	0	0	0	0	0	0	0	0	0	0	0	0	0	0	0	0	0	0	0	0
fun_ASV_234	0	0	0	0	0	0	0	0	0	0	0	0	0	0	0	0	0	0	0	0	0	0	0	0	0	0	0	0	0	0	0	0	0	0	0	0	0	0	0	0	0	0	0	0	0	0	0	0	0
fun_ASV_126	0	0	0	0	0	0	0	0	0	0	0	0	-0.966667	0	0	0	0	0	0	0	0	0	0	0	0	0	0	0	0	0	0	0	0	0	0	0	0	0	0	0	0	0	0	0	0	0	0	0	0
fun_ASV_117	0	0	0	0	0	0	0	0	0	0	0	0	0	0	0	0	0	0	0	0	0	0	0	0	0	0	0	0	0	0	0	0	0	0	0	0	0	0	0	0	0	0	0	0	0	0	0	0	0
fun_ASV_128	0	0	0	0	0	0	0	0	0	0	0	0	0	0	0	0	0	0	0	0	0	0	0	0	0	0	0	0	0	0	0	0	0	0	0	0	0	0	0	0	0	0	0	0	0	0	0	0	0
fun_ASV_135	0	0	0	0	0	0	0	0	0	0	0	0	0	0	0	0	0	0	0	0	0	0	0	0	0	0	0	0	0	0	0	0	0	0	0	0	0	0	0	0	0	0	0	0	0	0	0	0	0
fun_ASV_152	0	0	0	0	0	0	0	0	0	0	0	0	0	0	0	0	0	0	0	0	0	0	0	0	0	0	0	0	0	0	0	0	0	0	0	0	0	0	0	0	0	0	0	0	0	0	0	0	0
fun_ASV_134	0	0	0	0	0	0	0	0	0	0	0	0	0	0	0	0	0	0	0	0	0	0	0	0	0	0	0	0	0	0	0	0	0	0	0	0	0	0	0	0	0	0	0	0	0	0	0	0	0
fun_ASV_162	0	0	0	0	0	0	0	0	0	0	0	0	0	0	0	0	0	0	0	0	0	0	0	0	0	0	0	0	0	0	0	0	0	0	0	0	0	0	0	0	0	0	0	0	0	0	0	0	0
fun_ASV_166	0	0	0	0	0	0	0	0	0	0	0	0	0	0	0	0	0	0	0	0	0	0	0	0	0	0	0	0	0	0	0	0	0	0	0	0	0	0	0	0	0	0	0	0	0	0	0	0	0
fun_ASV_129	0	0	0	0	0	0	0	0	0	0	0	0	0	0	0	0	0	0	0	0	0	0	0	0	0	0	0	0	0	0	0	0	0	0	0	0	0	0	0	0	0	0	0	0	0	0	0	0	0
fun_ASV_181	0	0	0	0	0	0	0	0	0	0	0	0	0	0	0	0	0	0	0	0	0	0	0	0	0	0	0	0	0	0	0	0	0	0	0	0	0	0	0	0	0	0	0	0	0	0	0	0	0
fun_ASV_150	0	0	0	0	0	0	0	0	0	0	0	0	0	0	0	0	0	0	0	0	0	0	0	0	0	0	0	0	0	0	0	0	0	0	0	0	0	0	0	0	0	0	0	0	0	0	0	0	0
fun_ASV_197	0	0	0	0	-0.95	0	0	0	0	0	0	0	0	0	0	0	0	0	0	0	0	0	0	0	0	0	0	0	0	0	0	0	0	0	0	0	0	0	0	0	0	0	0	0	0	0	0	0	0
fun_ASV_137	0	0	0	0	0	0	0	0	0	0	0	0	0	0	0	0	0	0	0	0	0	0	0	0	0	0	0	0	0	0	0	0	0	0	0	0	0	0	0	0	0	0	0	0	0	0	0	0	0
fun_ASV_149	0	0	0	0	0	0	0	0	0	0	0	0	0	0	0	0	0	0	0	0	0	0	0	0	0	0	0	0	0	0	0	0	0	0	0	0	0	0	0	0	0	0	0	0	0	0	0	0	0
fun_ASV_161	0	0	0	0	0	0	0	0	0	0	0	0	0	0	0	0	0	0	0	0	0	0	0	0	0	0	0	0	0	0	0	0	0	0	0	0	0	0	0	0	0	0	0	0	0	0	0	0	0
fun_ASV_145	0	0	0	0	0	0	0	0	0	0	0	0	0	0	0	0	0	0	0	0	0	0	0	0	0	0	0.949289	0	0	0	0	0	0	0	0	0	0	0	0	0	-0.949289	0	0	0	0	0	0	0	0
fun_ASV_141	0	0	0	0	0	0	0	0	0	0	0	0	0	0	0	0	0	0	0	0	0	0	0	0	0	0	0	0	0	0	0	0	0	0	0	0	0	0	0	0	0	0	0	0	0	0	0	0	0
fun_ASV_182	0	0	0	0	0	0	0	0	0	0	0	0	0	0	0	0	0	0	0	0	0	0	0	0	0	0	0	0	0	0	0	0	0	0	0	0	0	0	0	0	0	0	0	0	0	0	0	0	0
fun_ASV_176	0	0	0	0	0	0	0	0	0	0	0	0	0	0	0	0	0	0	0	0	0	0	0	0	0	0	0	0	0	0	0	0	0	0	0	0	0	0	0	0	0	0	0	0	0	0	0	0	0
fun_ASV_167	0	0	0	0	0	0	0	0	0	0	0	0	0	0	0	0	0	0	0	0	0	0	0	0	0	0	0	0	0	0	0	0	0	0	0	0	0	0	0	0	0	0	0	0	0	0	0	0	0
fun_ASV_272	0	0	0	0	0	0	0	0	0	0	0	0	0	0	0	0	0	0	0	0	0	0	0	0	0	0	0	0	0	0	0	0	0	0	0	0	0	0	0	0	0	0	0	0	0	0	0	0	0
fun_ASV_139	0	0	0	0	0	0	0	0	0	0	0	0	0	0	0	0	0	0	0	0	0	0	0	0	0	0	0	0	0	0	0	0	0	0	0	0	0	0	0	0	0	0.962352	0	0	0	0	0	0	0
fun_ASV_151	0	0	0	0	0	0	0	0	0	0	0	0	0	0	0	0	0	0	0	0	0	0	0	0	0	0	0	0	0	0	0	0	0	0	0	0	0	0	0	0	0	0	0	0	0	0	0	0	0
fun_ASV_235	0	0	0	0	0	0	0	0	0	0	0	0	0	0	0	0	0	0	0	0	0	0	0	0	0	0	0	0	0	0	0	0	0	0	0	0	0	0	0	0	0	0	0	0	0	0	0	0	0
fun_ASV_157	0	0	0	0	0	0	0	0	0	0	0	0	0	0	0	0	0	0	0	0	0	0	0	0	0	0	0	0	0	0	0	0	0	0	0	0	0	0	0	0	0	0	0	0	0	0	0	0	0
fun_ASV_160	0	0	0	0	0	0	0	0	0	0	0	0	0	0	0	0	0	0	0	0	0	0	0	0	0	0	0	0	0	0	0	0	0	0	0	0	0	0	0	0	0	0	0	0	0	0	0	0	0
fun_ASV_169	0	0	0	0	0	0	0	0	0	0	0	0	0	0	0	0	0	0	0	0	0	0	0	0	0	0	0	0	0	0	0	0	0	0	0	0	0	0	0	0	0	0	0	0	0	0	0	0	0
fun_ASV_154	0	0	0	0	0	0	0	0	0	0	0	0	0	0	0	0	0	0	0	0	0	0	0	0	0	0	0	0	0	0	0	0	0	0	0	0	0	0	0	0	0	0	0	0	0	0	0	0	0
fun_ASV_147	0	0	0	0	0	0	0	0	0	0	0	0	0	0	0	0	0	0	0	0	0	0	0	0	0	0	0	0	0	0	0	0	0	0	0	0	0	0	0	0	0	0	0	0	0	0	0	0	0
fun_ASV_171	0	0	0	0	0	0	0	0	0	0	0	0	0	0	0	0	0	0	0	0	0	0	0	0	0	0	0	0	0	0	0	0	0	0	0	0	0	0	0	0	0	0	0	0	0	0	0	0	0
fun_ASV_190	0	0	0	0	0	0	0	0	0	0	0	0	0	0	0	0	0	0	0	0	0	0	0	0	0	0	0	0	0	0	0	0	0	0	0	0	0	0	0	0	0	0	0	0	0	0	0	0	0
fun_ASV_165	0	0	0	0	0	0	0	0	0	0	0	0	0	0	0	0	0	0	0	0	0	0	0	0	0	0	0	0	0	0	0	0	0	0	0	0	0	0	0	0	0	0	0	0	0	0	0	0	0
fun_ASV_148	0	0	0	0	0	0	0	0	0	0	0	0	0	0	0	0	0	0	0	0	0	0	0	0	0	0	0	0	0	0	0	0	0	0	0	0	0	0	0	0	0	0	0	0	0	0	0	0	0
fun_ASV_174	0	0	0	0	0	0	0	0	0	0	0	0	0	0	0	0	0	0	0	0	0	0	0	0	0	0	0	0	0	0	0	0	0	0	0	0	0	0	0	0	0	0	0	0	0	0	0	0	0
fun_ASV_178	0	0	0	0	0	0	0	0	0	0	0	0	0	0	0	0	0	0	0	0	0	0	0	0	0	0	0	0	0	0	0	0	0	0	0	0	0	0	0	0	0	0	0	0	0	0	0	0	0
fun_ASV_180	0	0	0	0	0	0	0	0	0	0	0	0	0	0	0	0	0	0	0	0	0	0	0	0	0	0	0	0	0	0	0	0	0	0	0	0	0	0	0	0	0	0	0	0	0	0	0	0	0
fun_ASV_230	0	0	0	0	0	0	0	0	0	0	0	0	0	0	0	0	0	0	0	0	0	0	0	0	0	0	0	0	0	0	0	0	0	0	0	0	0	0	0	0	0	0	0	0	0	0	0	0	0
fun_ASV_170	0	0	0	0	0	0	0	0	0	0	0	0	0	0	0	0	0	0	0	0	0	0	0	0	0	0	0	0	0	0	0	0	0	0	0	0	0	0	0	0	0	0	0	0	0	0	0	0	0
fun_ASV_173	0	0	0	0	0	0	0	0	0	0	0	0	0	0	0	0	0	0	0	0	0	0	0	0	0	0	0	0	0	0	0	0	0	0	0	0	0	0	0	0	0	0	0	0	0	0	0	0	0
fun_ASV_192	0	0	0	0	0	0	0	0	0	0	0	0	0	0	0	0	0	0	0	0	0	0	0	0	0	0	0	0	0	0	0	0	0	0	0	0	0	0	0	0	0	0	0	0	0	0	0	0	0
fun_ASV_186	0	0	0	0	0	0	0	0	0	0	0	0	0	0	0	0	0	0	0	0	0	0	0	0	0	0	0	0	0	0	0	0	0	0	0	0	0	0	0	0	0	0	0	0	0	0	0	0	0
fun_ASV_179	0	0	0	0	0	0	0	0	0	0	0	0	0	0	0	0	0	0	0	0	0	0	0	0	0	0	0	0	0	0	0	0	0	0	0	0	0	0	0	0	0	0	0	0	0	0	0	0	0
fun_ASV_183	0	0	0	0	0	0	0	0	0	0	0	0	0	0	0	0	0	0	0	0	0	0	0	0	0	0	0	0	0	0	0	0	0	0	0	0	0	0	0	0	0	0	0	0	0	0	0	0	0
fun_ASV_284	0	0	0	0	0	0	0	0	0	0	0	0	0	0	0	0	0	0	0	0	0	0	0	0	0	0	0	0	0	0	0	0	0	0	0	0	0	0	0	0	0	0	0	0	0	0	0	0	0
fun_ASV_189	0	0	0	0	0	0	0	0	0	0	0	0	0	0	0	0	0	0	0	0	0	0	0	0	0	0	0	0	0	0	0	0	0	0	0	0	0	0	0	0	0	0	0	0	0	0	0	0	0
fun_ASV_201	0	0	0	0	0	0	0	0	0	0	0	0	0	0	0	0	0	0	0	0	0	0	0	0	0	0	0	0	0	0	0	0	0	0	0	0	0	0	0	0	0	0	0	0	0	0	0	0	0
fun_ASV_204	0	0	0	0	0	0	0	0	0	0	0	0	0	0	0	0	0	0	0	0	0	0	0	0	0	0	0	0	0	0	0	0	0	0	0	0	0	0	0	0	0	0	0	0	0	0	0	0	0
fun_ASV_218	0	0	0	0	0	0	0	0	0	0	0	0	0	0	0	0	0	0	0	0	0	0	0	0	0	0	0	0	0	0	0	0	0	0	0	0	0	0	0	0	0	0	0	0	0	0	0	0	0
fun_ASV_238	0	0	0	0	0	0	0	0	0	0	0	0	0	0	0	0	0	0	0	0	0	0	0	0	0	0	0	0	0	0	0	0	0	0	0	0	0	0	0	0	0	0	0	0	0	0	0	0	0
fun_ASV_271	0	0	0	0	0	0	0	0	0	0	0	0	0	0	0	0	0	0	0	0	0	0	0	0	0	0	0	0	0	0	0	0	0	0	0	0	0	0	0	0	0	0	0	0	0	0	0	0	0
fun_ASV_187	0	0	0	0	0	0	0	0	0	0	0	0	0	0	0	0	0	0	0	0	0	0	0	0	0	0	0	0	0	0	0	0	0	0	0	0	0	0	0	0	0	0	0	0	0	0	0	0	0
fun_ASV_231	0	0	0	0	0	0	0	0	0	0	0	0	0	0	0	0	0	0	0	0	0	0	0	0	0	0	0	0	0	0	0	0	0	0	0	0	0	0	0	0	0	0	0	0	0	0	0	0	0
fun_ASV_203	0	0	0	0	0	0	0	0	0	0	0	0	0	0	0	0	0	0	0	0	0	0	0	0	0	0	0	0	0	0	0	0	0	0	0	0	0	0	0	0	0	0	0	0	0	0	0	0	0
fun_ASV_195	0	0	0	0	0	0	0	0	0	0	0	0	0	0	0	0	0	0	0	0	0	0	0	0	0	0	0	0	0	0	0	0	0	0	0	0	0	0	0	0	0	0	0	0	0	0	0	0	0
fun_ASV_168	0	0	0	0	0	0	0	0	0	0	0	0	0	0	0	0	0	0	0	0	0	0	0	0	0	0	0	0	0	0	0	0	0	0	0	0	0	0	0	0	0	0	0	0	0	0	0	0	0
fun_ASV_211	0	0	0	0	0	0	0	0	0	0	0	0	0	0	0	0	0	0	0	0	0	0	0	0	0	0	0	0	0	0	0	0	0	0	0	0	0	0	0	0	0	0	0	0	0	0	0	0	0
fun_ASV_224	0	0	0	0	0	0	0	0	0	0	0	0	0	0	0	0	0	0	0	0	0	0	0	0	0	0	0	0	0	0	0	0	0	0	0	0	0	0	0	0	0	0	0	0	0	0	0	0	0
fun_ASV_208	0	0	0	0	0	0	0	0	0	0	0	0	0	0	0	0	0	0	0	0	0	0	0	0	0	0	0	0	0	0	0	0	0	0	0	0	0	0	0	0	0	0	0	0	0	0	0	0	0
fun_ASV_177	0	0	0	0	0	0	0	0	0	0	0	0	0	0	0	0	0	0	0	0	0	0	0	0	0	0	0	0	0	0	0	0	0	0	0	0	0	0	0	0	0	0	0	0	0	0	0	0	0
fun_ASV_216	0	0	0	0	0	0	0	0	0	0	0	0	0	0	0	0	0	0	0	0	0	0	0	0	0	0	0	0	0	0	0	0	0	0	0	0	0	0	0	0	0	0	0	0	0	0	0	0	0
fun_ASV_198	0	0	0	0	0	0	0	0	0	0	0	0	0	0	0	0	0	0	0	0	0	0	0	0	0	0	0	0	0	0	0	0	0	0	0	0	0	0	0	0	0	0	0	0	0	0	0	0	0
fun_ASV_282	0	0	0	0	0	0	0	0	0	0	0	0	0	0	0	0	0	0	0	0	0	0	0	0	0	0	0	0	0	0	0	0	0	0	0	0	0	0	0	0	0	0	0	0	0	0	0	0	0
fun_ASV_202	0	0	0	0	0	0	0	0	0	0	0	0	0	0	0	0	0	0	0	0	0	0	0	0	0	0	0	0	0	0	0	0	0	0	0	0	0	0	0	0	0	0	0	0	0	0	0	0	0
fun_ASV_184	0	0	0	0	0	0	0	0	0	0	0	0	0	0	0	0	0	0	0	0	0	0	0	0	0	0	0	0	0	0	0	0	0	0	0	0	0	0	0	0	0	0	0	0	0	0	0	0	0
fun_ASV_185	0	0	0	0	0	0	0	0	0	0	0	0	0	0	0	0	0	0	0	0	0	0	0	0	0	0	0	0	0	0	0	0	0	0	0	0	0	0	0	0	0	0	0	0	0	0	0	0	0
fun_ASV_251	0	0	0	0	0	0	0	0	0	0	0	0	0	0	0	0	0	0	0	0	0	0	0	0	0	0	0	0	0	0	0	0	0	0	0	0	0	0	0	0	0	0	0	0	0	0	0	0	0
fun_ASV_287	0	0	0	0	0	0	0	0	0	0	0	0	0	0	0	0	0	0	0	0	0	0	0	0	0	0	0	0	0	0	0	0	0	0	0	0	0	0	0	0	0	0	0	0	0	0	0	0	0
fun_ASV_188	0	0	0	0	0	0	0	0	0	0	0	0	0	0	0	0	0	0	0	0	0	0	0	0	0	0	0	0	0	0	0	0	0	0	0	0	0	0	0	0	0	0	0	0	0	0	0	0	0
fun_ASV_260	0	0	0	0	0	0	0	0	0	0	0	0	0	0	0	0	0	0	0	0	0	0	0	0	0	0	0	0	0	0	0	0	0	0	0	0	0	0	0	0	0	0	0	0	0	0	0	0	0
fun_ASV_194	0	0	0	0	0	0	0	0	0	0	0	0	0	0	0	0	0	0	0	0	0	0	0	0	0	0	0	0	0	0	0	0	0	0	0	0	0	0	0	0	0	0	0	0	0	0	0	0	0
fun_ASV_196	0	0	0	0	0	0	0	0	0	0	0	0	0	0	0	0	0	0	0	0	0	0	0	0	0	0	0	0	0	0	0	0	0	0	0	0	0	0	0	0.96624	0	0	0	0	0	0	0	0	0
fun_ASV_220	0	0	0	0	0	0	0	0	0	0	0	0	0	0	0	0	0	0	0	0	0	0	0	0	0	0	0	0	0	0	0	0	0	0	0	0	0	0	0	0	0	0	0	0	0	0	0	0	0
fun_ASV_247	0	0	0	0	0	0	0	0	0	0	0	0	0	0	0	0	0	0	0	0	0	0	0	0	0	0	0	0	0	0	0	0	0	0	0	0	0	0	0	0	0	0	0	0	0	0	0	0	0
fun_ASV_229	0	0	0	0	0	0	0	0	0	0	0	0	0	0	0	0	0	0	0	0	0	0	0	0	0	0	0	0	0	0	0	0	0	0	0	0	0	0	0	0	0	0	0	0	0	0	0	0	0
fun_ASV_274	0	0	0	0	0	0	0	0	0	0	0	0	0	0	0	0	0	0	0	0	0	0	0	0	0	0	0	0	0	0	0	0	0	0	0	0	0	0	0	0	0	0	0	0	0	0	0	0	0
fun_ASV_264	0	0	0	0	0	0	0	0	0	0	0	0	0	0	0	0	0	0	0	0	0	0	0	0	0	0	0	0	0	0	0	0	0	0	0	0	0	0	0	0	0	0	0	0	0	0	0	0	0
fun_ASV_222	0	0	0	0	0	0	0	0	0	0	0	0	0	0	0	0	0	0	0	0	0	0	0	0	0	0	0	0	0	0	0	0	0	0	0	0	0	0	0	0	0	0	0	0	0	0	0	0	0
fun_ASV_214	0	0	0	0	0	0	0	0	0	0	0	0	0	0	0	0	0	0	0	0	0	0	0	0	0	0	0	0	0	0	0	0	0	0	0	0	0	0	0	0	0	0	0	0	0	0	0	0	0
fun_ASV_268	0	0	0	0	0	0	0	0	0	0	0	0	0	0	0	0	0	0	0	0	0	0	0	0	0	0	0	0	0	0	0	0	0	0	0	0	0	0	0	0	0	0	0	0	0	0	0	0	0
fun_ASV_193	0	0	0	0	0	0	0	0	0	0	0	0	0	0	0	0	0	0	0	0	0	0	0	0	0	0	0	0	0	0	0	0	0	0	0	0	0	0	0	0	0	0	0	0	0	0	0	0	0
fun_ASV_226	0	0	0	0	0	0	0	0	0	0	0	0	0	0	0	0	0	0	0	0	0	0	0	0	0	0	0	0	0	0	0	0	0	0	0	0	0	0	0	0	0	0	0	0	0	0	0	0	0
fun_ASV_243	0	0	0	0.95	0	0	0	0	0	0	0	0	0	0	0	0	0	0	0	0	0	0	0	0	0	0	0	0	0	0	0	0	0	0	0	0	0	0	0	0	0	0	0	0	0	0	0	0	-0.966667
fun_ASV_210	0	0	0	0	0	0	0	0	0	0	0	0	0	0	0	0	0	0	0	0	0	0	0	0	0	0	0	0	0	0	0	0	0	0	0	0	0	0	0	0	0	0	0	0	0	0	0	0	0
fun_ASV_215	0	0	0	0	0	0	0	0	0	0	0	0	0	0	0	0	0	0	0	0	0	0	0	0	0	0	0	0	0	0	0	0	0	0	0	0	0	0	0	0	0	0	0	0	0	0	0	0	0
fun_ASV_257	0	0	0	0	0	0	0	0	0	0	0	0	0	0	0	0	0	0	0	0	0	0	0	0	0	0	0	0	0	0	0	0	0	0	0	0	0	0	0	0	0	0	0	0	0	0	0	0	0
fun_ASV_283	0	0	0	0	0	0	0	0	0	0	0	0	0	0	0	0	0	0	0	0	0	0	0	0	0	0	0	0	0	0	0	0	0	0	0	0	0	0	0	0	0	0	0	0	0	0	0	0	0
fun_ASV_217	0	0	0	0	0	0	0	0	0	0	0	0	0	0	0	0	0	0	0	0	0	0	0	0	0	0	0	0	0	0	0	0	0	0	0	0	0	0	0	0	0	0	0	0	0	0	0	0	0
fun_ASV_302	0	0	0	0	0	0	0	0	0	0	0	0	0	0	0	0	0	0	0	0	0	0	0	0	0	0	0	0	0	0	0	0	0	0	0	0	0	0	0	0	0	0	0	0	0	0	0	0	0
fun_ASV_338	0	0	0	0	0	0	0	0	0	0	0	0	0	0	0	0	0	0	0	0	0	0	0	0	0	0	0	0	0	0	0	0	0	0	0	0	0	0	0	0	0	0	0	0	0	0	0	0	0
fun_ASV_240	0	0	0	0	0	0	0	0	0	0	0	0	0	0	0	0	0	0	0	0	0	0	0	0	0	0	0	0	0	0	0	0	0	0	0	0	0	0	0	0	0	0	0	0	0	0	0	0	0
fun_ASV_209	0	0	0	0	0	0	0	0	0	0	0	0	0	0	0	0	0	0	0	0	0	0	0	0	0	0	0	0	0	0	0	0	0	0	0	0	0	0	0	0	0	0	0	0	0	0	0	0	0
fun_ASV_256	0	0	0	0	0	0	0	0	0	0	0	0	0	0	0	0	0	0	0	0	0	0	0	0	0	0	0	0	0	0	0	0	0	0	0	0	0	0	0	0	0	0	0	0	0	0	0	0	0
fun_ASV_288	0	0	0	0	0	0	0	0	0	0	0	0	0	0	0	0	0	0	0	0	0	0	0	0	0	0	0	0	0	0	0	0	0	0	0	0	0	0	0	0	0	0	0	0	0	0	0	0	0
fun_ASV_228	0	0	0	0	0	0	0	0	0	0	0	0	0	0	0	0	0	0	0	0	0	0	0	0	0	0	0	0	0	0	0	0	0	0	0	0	0	0	0	0	0	0	0	0	0	0	0	0	0
fun_ASV_266	0	0	0	0	0	0	0	0	0	0	0	0	0	0	0	0	0	0	0	0	0	0	0	0	0	0	0	0	0	0	0	0	0	0	0	0	0	0	0	0	0	0	0	0	0	0	0	0	0
fun_ASV_355	0	0	0	0	0	0	0	0	0	0	0	0	0	0	0	0	0	0	0	0	0	0	0	0	0	0	0	0	0	0	0	0	0	0	0	0	0	0	0	0	0	0	0	0	0	0	0	0	0
fun_ASV_267	0	0	0	0	0	0	0	0	0	0	0	0	0	0	0	0	0	0	0	0	0	0	0	0	0	0	0	0	0	0	0	0	0	0	0	0	0	0	0	0	0	0	0	0	0	0	0	0	0
fun_ASV_236	0	0	0	0	0	0	0	0	0	0	0	0	0	0	0	0	0	0	0	0	0	0	0	0	0	0	0	0	0	0	0	0	0	0	0	0	0	0	0	0	0	0	0	0	0	0	0	0	0
fun_ASV_258	0	0	0	0	0	0	0	0	0	0	0	0	0	0	0	0	0	0	0	0	0	0	0	0	0	0	0	0	0	0	0	0	0	0	0	0	0	0	0	0	0	0	0	0	0	0	0	0	0
fun_ASV_322	0	0	0	0	0	0	0	0	0	0	0	0	0	0	0	0	0	0	0	0	0	0	0	0	0	0	0	0	0	0	0	0	0	0	0	0	0	0	0	0	0	0	0	0	0	0	0	0	0
fun_ASV_227	0	0	0	0	0	0	0	0	0	0	0	0	0	0	0	0	0	0	0	0	0	0	0	0	0	0	0	0	0	0	0	0	0	0	0	0	0	0	0	0	0	0	0	0	0	0	0	0	0
fun_ASV_232	0	0	0	0	0	0	0	0	0	0	0	0	0	0	0	0	0	0	0	0	0	0	0	0	0	0	0	0	0	0	0	0	0	0	0	0	0	0	0	0	0	0	0	0	0	0	0	0	0
fun_ASV_449	0	0	0	0	0	0	0	0	0	0	0	0	0	0	0	0	0	0	0	0	0	0	0	0	0	0	0	0	0	0	0	0	0	0	0	0	0	0	0	0	0	0	0	0	0	0	0	0	0
fun_ASV_387	0	0	0	0	0	0	0	0	0	0	0	0	0	0	0	0	0	0	0	0	0	0	0	0	0	0	0	0	0	0	0	0	0	0	0	0	0	0	0	0	0	0	0	0	0	0	0	0	0
fun_ASV_205	0	0	0	0	0	0	0	0	0	0	0	0	0	0	0	0	0	0	0	0	0	0	0	0	0	0	0	0	0	0	0	0	0	0	0	0	0	0	0	0	0	0	0	0	0	0	0	0	0
fun_ASV_263	0	0	0	0	0	0	0	0	0	0	0	0	0	0	0	0	0	0	0	0	0	0	0	0	0	0	0	0	0	0	0	0	0	0	0	0	0	0	0	0	0	0	0	0	0	0	0	0	0
fun_ASV_249	0	0	0	0	0	0	0	0	0	0	0	0	0	0	0	0	0	0	0	0	0	0	0	0	0	0	0	0	0	0	0	0	0	0	0	0	0	0	0	0	0	0	0	0	0	0	0	0	0
fun_ASV_191	0	0	0	0	0	0	0	0	0	0	0	0	0	0	0	0	0	0	0	0	0	0	0	0	0	0	0	0	0	0	0	0	0	0	0	0	0	0	0	0	0	0	0	0	0	0	0	0	0
fun_ASV_212	0	0	0	0	0	0	0	0	0	0	0	0	0	0	0	0	0	0	0	0	0	0	0	0	0	0	0	0	0	0	0	0	0	0	0	0	0	0	0	0	0	0	0	0	0	0	0	0	0
fun_ASV_206	0	0	0	0	0	0	0	0	0	0	0	0	0	0	0	0	0	0	0	0	0	0	0	0	0	0	0	0	0	0	0	0	0	0	0	0	0	0	0	0	0	0	0	0	0	0	0	0	0
fun_ASV_241	0	0	0	0	0	0	0	0	0	0	0	0	0	0	0	0	0	0	0	0	0	0	0	0	0	0	0	0	0	0	0	0	0	0	0	0	0	0	0	0	0	0	0	0	0	0	0	0	0
fun_ASV_270	0	0	0	0	0	0	0	0	0	0	0	0	0	0	0	0	0	0	0	0	0	0	0	0	0	0	0	0	0	0	0	0	0	0	0	0	0	0	0	0	0	0	0	0	0	0	0	0	0
fun_ASV_255	0	0	0	0	0	0	0	0	0	0	0	0	0	0	0	0	0	0	0	0	0	0	0	0	0	0	0	0	0	0	0	0	0	0	0	0	0	0	0	0	0	0	0	0	0	0	0	0	0
fun_ASV_419	0	0	0	0	0	0	0	0	0	0	0	0	0	0	0	0	0	0	0	0	0	0	0	0	0	0	0	0	0	0	0	0	0	0	0	0	0	0	0	0	0	0	0	0	0	0	0	0	0
fun_ASV_305	0	0	0	0	0	0	0	0	0	0	0	0	0	0	0	0	0	0	0	0	0	0	0	0	0	0	0	0	0	0	0	0	0	0	0	0	0	0	0	0	0	0	0	0	0	0	0	0	0
fun_ASV_239	0	0	0	0	0	0	0	0	0	0	0	0	0	0	0	0	0	0	0	0	0	0	0	0	0	0	0	0	0	0	0	0	0	0	0	0	0	0	0	0	0	0	0	0	0	0	0	0	0
fun_ASV_278	0	0	0	0	0	0	0	0	0	0	0	0	0	0	0	0	0	0	0	0	0	0	0	0	0	0	0	0	0	0	0	0	0	0	0	0	0	0	0	0	0	0	0	0	0	0	0	0	0
fun_ASV_279	0	0	0	0	0	0	0	0	0	0	0	0	0	0	0	0	0	0	0	0	0	0	0	0	0	0	0	0	0	0	0	0	0	0	0	0	0	0	0	0	0	0	0	0	0	0	0	0	0
fun_ASV_290	0	0	0	0	0	0	0	0	0	0	0	0	0	0	0	0	0	0	0	0	0	0	0	0	0	0	0	0	0	0	0	0	0	0	0	0	0	0	0	0	0	0	0	0	0	0	0	0	0
fun_ASV_248	0	0	0	0	0	0	0	0	0	0	0	0	0	0	0	0	0	0	0	0	0	0	0	0	0	0	0	0	0	0	0	0	0	0	0	0	0	0	0	0	0	0	0	0	0	0	0	0	0
fun_ASV_253	0	0	0	0	0	0	0	0	0	0	0	0	0	0	0	0	0	0	0	0	0	0	0	0	0	0	0	0	0	0	0	0	0	0	0	0	0	0	0	0	0	0	0	0	0	0	0	0	0
fun_ASV_273	0	0	0	0	0	0	0	0	0	0	0	0	0	0	0	0	0	0	0	0	0	0	0	0	0	0	0	0	0	0	0	0	0	0	0	0	0	0	0	0	0	0	0	0	0	0	0	0	0
fun_ASV_281	0	0	0	0	0	0	0	0	0	0	0	0	0	0	0	0	0	0	0	0	0	0	0	0	0	0	0	0	0	0	0	0	0	0	0	0	0	0	0	0	0	0	0	0	0	0	0	0	0
fun_ASV_265	0	0	0	0	0	0	0	0	0	0	0	0	0	0	0	0	0	0	0	0	0	0	0	0	0	0	0	0	0	0	0	0	0	0	0	0	0	0	0	0	0	0	0	0	0	0	0	0	0
fun_ASV_275	0	0	0	0	0	0	0	0	0	0	0	0	0	0	0	0	0	0	0	0	0	0	0	0	0	0	0	0	0	0	0	0	0	0	0	0	0	0	0	0	0	0	0	0	0	0	0	0	0
fun_ASV_219	0	0	0	0	0	0	0	0	0	0	0	0	0	0	0	0	0	0	0	0	0	0	0	0	0	0	0	0	0	0	0	0	0	0	0	0	0	0	0	0	0	0	0	0	0	0	0	0	0
fun_ASV_252	0	0	0	0	0	0	0	0	0	0	0	0	0	0	0	0	0	0	0	0	0	0	0	0	0	0	0	0	0	0	0	0	0	0	0	0	0	0	0	0	0	0	0	0	0	0	0	0	0
fun_ASV_312	0	0	0	0	0	0	0	0	0	0	0	0	0	0	0	0	0	0	0	0	0	0	0	0	0	0	0	0	0	0	0	0	0	0	0	0	0	0	0	0	0	0	0	0	0	0	0	0	0
fun_ASV_293	0	0	0	0	0	0	0	0	0	0	0	0	0	0	0	0	0	0	0	0	0	0	0	0	0	0	0	0	0	0	0	0	0	0	0	0	0	0	0	0	0	0	0	0	0	0	0	0	0
fun_ASV_310	0	0	0	0	0	0	0	0	0	0	0	0	0	0	0	0	0	0	0	0	0	0	0	0	0	0	0	0	0	0	0	0	0	0	0	0	0	0	0	0	0	0	0	0	0	0	0	0	0
fun_ASV_301	0	0	0	0	0	0	0	0	0	0	0	0	0	0	0	0	0	0	0	0	0	0	0	0	0	0	0	0	0	0	0	0	0	0	0	0	0	0	0	0	0	0	0	0	0	0	0	0	0
fun_ASV_304	0	0	0	0	0	0	0	0	0	0	0	0	0	0	0	0	0	0	0	0	0	0	0	0	0	0	0	0	0	0	0	0	0	0	0	0	0	0	0	0	0	0	0	0	0	0	0	0	0
fun_ASV_379	0	0	0	0	0	0	0	0	0	0	0	0	0	0	0	0	0	0	0	0	0	0	0	0	0	0	0	0	0	0	0	0	0	0	0	0	0	0	0	0	0	0	0	0	0	0	0	0	0
fun_ASV_367	0	0	0	0	0	0	0	0	0	0	0	0	0	0	0	0	0	0	0	0	0	0	0	0	0	0	0	0	0	0	0	0	0	0	0	0	0	0	0	0	0	0	0	0	0	0	0	0	0
fun_ASV_345	0	0	0	0	0	0	0	0	0	0	0	0	0	0	0	0	0	0	0	0	0	0	0	0	0	0	0	0	0	0	0	0	0	0	0	0	0	0	0	0	0	0	0	0	0	0	0	0	0
fun_ASV_292	0	0	0	0	0	0	0	0	0	0	0	0	0	0	0	0	0	0	0	0	0	0	0	0	0	0	0	0	0	0	0	0	0	0	0	0	0	0	0	0	0	0	0	0	0	0	0	0	0
fun_ASV_262	0	0	0	0	0	0	0	0	0	0	0	0	0	0	0	0	0	0	0	0	0	0	0	0	0	0	0	0	0	0	0	0	0	0	0	0	0	0	0	0	0	0	0	0	0	0	0	0	0
fun_ASV_374	0	0	0	0	0	0	0	0	0	0	0	0	0	0	0	0	0	0	0	0	0	0	0	0	0	0	0	0	0	0	0	0	0	0	0	0	0	0	0	0	0	0	0	0	0	0	0	0	0
fun_ASV_860	0	0	0	0	0	0	0	0	0	0	0	0	0	0	0	0	0	0	0	0	0	0	0	0	0	0	0	0	0	0	0	0	0	0	0	0	0	0	0	0	0	0	0	0	0	0	0	0	0
fun_ASV_349	0	0	0	0	0	0	0	0	0	0	0	0	0	0	0	0	0	0	0	0	0	0	0	0	0	0	0	0	0	0	0	0	0	0	0	0	0	0	0	0	0	0	0	0	0	0	0	0	0
fun_ASV_326	0	0	0	0	0	0	0	0	0	0	0	0	0	0	0	0	0	0	0	0	0	0	0	0	0	0	0	0	0	0	0	0	0	0	0	0	0	0	0	0	0	0	0	0	0	0	0	0	0
fun_ASV_314	0	0	0	0	0	0	0	0	0	0	0	0	0	0	0	0	0	0	0	0	0	0	0	0	0	0	0	0	0	0	0	0	0	0	0	0	0	0	0	0	0	0	0	0	0	0	0	0	0
fun_ASV_319	0	0	0	0	0	0	0	0	0	0	0	0	0	0	0	0	0	0	0	0	0	0	0	0	0	0	0	0	0	0	0	0	0	0	0	0	0	0	0	0	0	0	0	0	0	0	0	0	0
fun_ASV_366	0	0	0	0	0	0	0	0	0	0	0	0	0	0	0	0	0	0	0	0	0	0	0	0	0	0	0	0	0	0	0	0	0	0	0	0	0	0	0	0	0	0	0	0	0	0	0	0	0
fun_ASV_294	0	0	0	0	0	0	0	0	0	0	0	0	0	0	0	0	0	0	0	0	0	0	0	0	0	0	0	0	0	0	0	0	0	0	0	0	0	0	0	0	0	0	0	0	0	0	0	0	0
fun_ASV_330	0	0	0	0	0	0	0	0	0	0	0	0	0	0	0	0	0	0	0	0	0	0	0	0	0	0	0	0	0	0	0	0	0	0	0	0	0	0	0	0	0	0	0	0	0	0	0	0	0
fun_ASV_277	0	0	0	0	0	0	0	0	0	0	0	0	0	0	0	0	0	0	0	0	0	0	0	0	0	0	0	0	0	0	0	0	0	0	0	0	0	0	0	0	0	0	0	0	0	0	0	0	0
fun_ASV_453	0	0	0	0	0	0	0	0	0	0	0	0	0	0	0	0	0	0	0	0	0	0	0	0	0	0	0	0	0	0	0	0	0	0	0	0	0	0	0	0	0	0	0	0	0	0	0	0	0
fun_ASV_309	0	0	0	0	0	0	0	0	0	0	0	0	-0.966667	0	0	0	0	0	0	0	0	0	0	0	0.95	0	0	0	0	0	0	0	0	0	0	0	0	0	0	0	0	0	0	0	0	0	0	0	0
fun_ASV_348	0	0	0	0	0	0	0	0	0	0	0	0	0	0	0	0	0	0	0	0	0	0	0	0	0	0	0	0	0	0	0	0	0	0	0	0	0	0	0	0	0	0	0	0	0	0	0	0	0
fun_ASV_285	0	0	0	0	0	0	0	0	0	0	0	0	0	0	0	0	0	0	0	0	0	0	0	0	0	0	0	0	0	0	0	0	0	0	0	0	0	0	0	0	0	0	0	0	0	0	0	0	0
fun_ASV_441	0	0	0	0	0	0	0	0	0	0	0	0	0	0	0	0	0	0	0	0	0	0	0	0	0	0	0	0	0	0	0	0	0	0	0	0	0	0	0	0	0	0	0	0	0	0	0	0	0
fun_ASV_299	0	0	0	0	0	0	0	0	0	0	0	0	0	0	0	0	0	0	0	0	0	0	0	0	0	0	0	0	0	0	0	0	0	0	0	0	0	0	0	0	0	0	0	0	0	0	0	0	0
fun_ASV_321	0	0	0	0	0	0	0	0	0	0	0	0	0	0	0	0	0	0	0	0	0	0	0	0	0	0	0	0	0	0	0	0	0	0	0	0	0	0	0	0	0	0	0	0	0	0	0	0	0
fun_ASV_384	0	0	0	0	0	0	0	0	0	0	0	0	0	0	0	0	0	0	0	0	0.983333	0	0	0	0	0	0	0	0	0	0	0	0	0	0	0	0	0	0	0	0	0	0	0	0	0	0	0	0
fun_ASV_295	0	0	0	0	0	0	0	0	0	0	0	0	0	0	0	0	0	0	0	0	0	0	0	0	0	0	0	0	0	0	0	0	0	0	0	0	0	0	0	0	0	0	0	0	0	0	0	0	0
fun_ASV_357	0	0	0	0	0	0	0	0	0	0	0	0	0	0	0	0	0	0	0	0	0	0	0	0	0	0	0	0	0	0	0	0	0	0	0	0	0	0	0	0	0	0	0	0	0	0	0	0	0
fun_ASV_286	0	0	0	0	0	0	0	0	0	0	0	0	0	0	0	0	0	0	0	0	0	0	0	0	0	0	0	0	0	0	0	0	0	0	0	0	0	0	0	0	0	0	0	0	0	0	0	0	0
fun_ASV_423	0	0	0	0	0	0	0	0	0	0	0	0	0	0	0	0	0	0	0	0	0	0	0	0	0	0	0	0	0	0	0	0	0	0	0	0	0	0	0	0	0	0	0	0	0	0	0	0	0
fun_ASV_291	0	0	0	0	0	0	0	0	0	0	0	0	0	0	0	0	0	0	0	0	0	0	0	0	0	0	0	0	0	0	0	0	0	0	0	0	0	0	0	0	0	0	0	0	0	0	0	0	0
fun_ASV_298	0	0	0	0	0	0	0	0	0	0	0	0	0	0	0	0	0	0	0	0	0	0	0	0	0	0	0	0	0	0	0	0	0	0	0	0	0	0	0	0	0	0	0	0	0	0	0	0	0
fun_ASV_296	0	0	0	0	0	0	0	0	0	0	0	0	0	0	0	0	0	0	0	0	0	0	0	0	0	0	0	0	0	0	0	0	0	0	0	0	0	0	0	0	0	0	0	0	0	0	0	0	0
fun_ASV_341	0	0	0	0	0	0	0	0	0	0	0	0	0	0	0	0	0	0	0	0	0	0	0	0	0	0	0	0	0	0	0	0	0	0	0	0	0	0	0	0	0	0	0	0	0	0	0	0	0
fun_ASV_323	0	0	0	0	0	0	0	0	0	0	0	0	0	0	0	0	0	0	0	0	0	0	0	0	0	0	0	0	0	0	0	0	0	0	0	0	0	0	0	0	0	0	0	0	0	0	0	0	0
fun_ASV_385	0	0	0	0	0	0	0	0	0	0	0	0	0	0	0	0	0	0	0	0	0	0	0	0	0	0	0	0	0	0	0	0	0	0	0	0	0	0	0	0	0	0	0	0	0	0	0	0	0
fun_ASV_365	0	0	0	0	0	0	0	0	0	0	0	0	0	0	0	0	0	0	0	0	0	0	0	0	0	0	0	0	0	0	0	0	0	0	0	0	0	0	0	0	0	0	0	0	0	0	0	0	0
fun_ASV_447	0	0	0	0	0	0	0	0	0	0	0	0	0	0	0	0	0	0	0	0	0	0	0	0	0	0	0	0	0	0	0	0	0	0	0	0	0	0	0	0	0	0	0	0	0	0	0	0	0
fun_ASV_358	0	0	0	0	0	0	0	0	0	0	0	0	0	0	0	0	0	0	0	0	0	0	0	0	0	0	0	0	0	0	0	0	0	0	0	0	0	0	0	0	0	0	0	0	0	0	0	0	0
fun_ASV_340	0	0	0	0	0	0	0	0	0	0	0	0	0	0	0	0	0	0	0	0	0	0	0	0	0	0	0	0	0	0	0	0	0	0	0	0	0	0	0	0	0	0	0	0	0	0	0	0	0
fun_ASV_320	0	0	0	0	0	0	0	0	0	0	0	0	0	0	0	0	0	0	0	0	0	0	0	0	0	0	0	0	0	0	0	0	0	0	0	0	0	0	0	0	0	0	0	0	0	0	0	0	0
fun_ASV_311	0	0	0	0	0	0	0	0	0	0	0	0	0	0	0	0	0	0	0	0	0	0	0	0	0	0	0	0	0	0	0	0	0	0	0	0	0	0	0	0	0	0	0	0	0	0	0	0	0
fun_ASV_369	0	0	0	0	0	0	0	0	0	0	0	0	0	0	0	0	0	0	0	0	0	0	0	0	0	0	0	0	0	0	0	0	0	0	0	0	0	0	0	0	0	0	0	0	0	0	0	0	0
fun_ASV_451	0	0	0	0	0	0	0	0	0	0	0	0	0	0	0	0	0	0	0	0	0	0	0	0	0	0	0	0	0	0	0	0	0	0	0	0	0	0	0	0	0	0	0	0	0	0	0	0	0
fun_ASV_337	0	0	0	0	0	0	0	0	0	0	0	0	0	0	0	0	0	0	0	0	0	0	0	0	0	0	0	0	0	0	0	0	0	0	0	0	0	0	0	0	0	0	0	0	0	0	0	0	0
fun_ASV_364	0	0	0	0	0	0	0	0	0	0	0	0	0	0	0	0	0	0	0	0	0	0	0	0	0	0	0	0	0	0	0	0	0	0	0	0	0	0	0	0	0	0	0	0	0	0	0	0	0
fun_ASV_334	0	0	0	0	0	0	0	0	0	0	0	0	0	0	0	0	0	0	0	0	0	0	0	0	0	0	0	0	0	0	0	0	0	0	0	0	0	0	0	0	0	0	0	0	0	0	0	0	0
fun_ASV_313	0	0	0	0	0	0	0	0	0	0	0	0	0	0	0	0	0	0	0	0	0	0	0	0	0	0	0	0	0	0	0	0	0	0	0	0	0	0	0	0	0	0	0	0	0	0	0	0	0
fun_ASV_583	0	0	0	0	0	0	0	0	0	0	0	0	0	0	0	0	0	0	0	0	0	0	0	0	0	0	0	0	0	0	0	0	0	0	0	0	0	0	0	0	0	0	0	0	0	0	0	0	0
fun_ASV_303	0	0	0	0	0	0	0	0	0	0	0	0	0	0	0	0	0	0	0	0	0	0	0	0	0	0	0	0	0	0	0	0	0	0	0	0	0	0	0	0	0	0	0	0	0	0	0	0	0
fun_ASV_448	0	0	0	0	0	0	0	0	0	0	0	0	0	0	0	0	0	0	0	0	0	0	0	0	0	0	0	0	0	0	0	0	0	0	0	0	0	0	0	0	0	0	0	0	0	0	0	0	0
fun_ASV_317	0	0	0	0	0	0	0	0	0	0	0	0	0	0	0	0	0	0	0	0	0	0	0	0	0	0	0	0	0	0	0	0	0	0	0	0	0	0	0	0	0	0	0	0	0	0	0	0	0
fun_ASV_376	0	0	0	0	0	0	0	0	0	0	0	0	0	0	0	0	0	0	0	0	0	0	0	0	0	0	0	0	0	0	0	0	0	0	0	0	0	0	0	0	0	0	0	0	0	0	0	0	0
fun_ASV_578	0	0	0	0	0	0	0	0	0	0	0	0	0	0	0	0	0	0	0	0	0	0	0	0	0	0	0	0	0	0	0	0	0	0	0	0	0	0	0	0	0	0	0	0	0	0	0	0	0
fun_ASV_490	0	0	0	0	0	0	0	0	0	0	0	0	0	0	0	0	0	0	0	0	0	0	0	0	0	0	0	0	0	0	0	0	0	0	0	0	0	0	0	0	0	0	0	0	0	0	0	0	0
fun_ASV_406	0	0	0	0	0	0	0	0	0	0	0	0	0	0	0	0	0	0	0	0	0	0	0	0	0	0	0	0	0	0	0	0	0	0	0	0	0	0	0	0	0	0	0	0	0	0	0	0	0
fun_ASV_422	0	0	0	0	0	0	0	0	0	0	0	0	0	0	0	0	0	0	0	0	0	0	0	0	0	0	0	0	0	0	0	0	0	0	0	0	0	0	0	0	0	0	0	0	0	0	0	0	0
fun_ASV_437	0	0	0	0	0	0	0	0	0	0	0	0	0	0	0	0	0	0	0	0	0	0	0	0	0	0	0	0	0	0	0	0	0	0	0	0	0	0	0	0	0	0	0	0	0	0	0	0	0
fun_ASV_371	0	0	0	0	0	0	0	0	0	0	0	0	0	0	0	0	0	0	0	0	0	0	0	0	0	0	0	0	0	0	0	0	0	0	0	0	0	0	0	0	0	0	0	0	0	0	0	0	0
fun_ASV_411	0	0	0	0	0	0	0	0	0	0	0	0	0	0	0	0	0	0	0	0	0	0	0	0	0	0	0	0	0	0	0	0	0	0	0	0	0	0	0	0	0	0	0	0	0	0	0	0	0
fun_ASV_316	0	0	0	0	0	0	0	0	0	0	0	0	0	0	0	0	0	0	0	0	0	0	0	0	0	0	0	0	0	0	0	0	0	0	0	0	0	0	0	0	0	0	0	0	0	0	0	0	0
fun_ASV_414	0	0	0	0	0	0	0	0	0	0	0	0	0	0	0	0	0	0	0	0	0	0	0	0	0	0	0	0	0	0	0	0	0	0	0	0	0	0	0	0	0	0	0	0	0	0	0	0	0
fun_ASV_383	0	0	0	0	0	0	0	0	0	0	0	0	0	0	0	0	0	0	0	0	0	0	0	0	0	0	0	0	0	0	0	0	0	0	0	0	0	0	0	0	0	0	0	0	0	0	0	0	0
fun_ASV_356	0	0	0	0	0	0	0	0	0	0	0	0	0	0	0	0	0	0	0	0	0	0	0	0	0	0	0	0	0	0	0	0	0	0	0	0	0	0	0	0	0	0	0	0	0	0	0	0	0
fun_ASV_402	0	0	0	0	0	0	0	0	0	0	0	0	0	0	0	0	0	0	0	0	0	0	0	0	0	0	0	0	0	0	0	0	0	0	0	0	0	0	0	0	0	0	0	0	0	0	0	0	0
fun_ASV_389	0	0	0	0	0	0	0	0	0	0	0	0	0	0	0	0	0	0	0	0	0	0	0	0	0	0	0	0	0	0	0	0	0	0	0	0	0	0	0	0	0	0	0	0	0	0	0	0	0
fun_ASV_510	0	0	0	0	0	0	0	0	0	0	0	0	0	0	0	0	0	0	0	0	0	0	0	0	0	0	0	0	0	0	0	0	0	0	0	0	0	0	0	0	0	0	0	0	0	0	0	0	0
fun_ASV_373	0	0	0	0	0	0	0	0	0	0	0	0	0	0	0	0	0	0	0	0	0	0	0	0	0	0	0	0	0	0	0	0	0	0	0	0	0	0	0	0	0	0	0	0	0	0	0	0	0
fun_ASV_343	0	0	0	0	0	0	0	0	0	0	0	0	0	0	0	0	0	0	0	0	0	0	0	0	0	0	0	0	0	0	0	0	0	0	0	0	0	0	0	0	0	0	0	0	0	0	0	0	0
fun_ASV_351	0	0	0	0	0	0	0	0	0	0	0	0	0	0	0	0	0	0	0	0	0	0	0	0	0	0	0	0	0	0	0	0	0	0	0	0	0	0	0	0	0	0	0	0	0	0	0	0	0
fun_ASV_410	0	0	0	0	0	0	0	0	0	0	0	0	0	0	0	0	0	0	0	0	0	0	0	0	0	0	0	0	0	0	0	0	0	0	0	0	0	0	0	0	0	0	0	0	0	0	0	0	0
fun_ASV_444	0	0	0	0	0	0	0	0	0	0	0	0	0	0	0	0	0	0	0	0	0	0	0	0	0	0	0	0	0	0	0	0	0	0	0	0	0	0	0	0	0	0	0	0	0	0	0	0	0
fun_ASV_407	0	0	0	0	0	0	0	0	0	0	0	0	0	0	0	0	0	0	0	0	0	0	0	0	0	0	0	0	0	0	0	0	0	0	0	0	0	0	0	0	0	0	0	0	0	0	0	0	0
fun_ASV_509	0	0	0	0	0	0	0	0	0	0	0	0	0	0	0	0	0	0	0	0	0	0	0	0	0	0	0	0	0	0	0	0	0	0	0	0	0	0	0	0	0	0	0	0	0	0	0	0	0
fun_ASV_370	0	0	0	0	0	0	0	0	0	0	0	0	0	0	0	0	0	0	0	0	0	0	0	0	0	0	0	0	0	0	0	0	0	0	0	0	0	0	0	0	0	0	0	0	0	0	0	0	0
fun_ASV_377	0	0	0	0	0	0	0	0	0	0	0	0	0	0	0	0	0	0	0	0	0	0	0	0	0	0	0	0	0	0	0	0	0	0	0	0	0	0	0	0	0	0	0	0	0	0	0	0	0
fun_ASV_390	0	0	0	0	0	0	0	0	0	0	0	0	0	0	0	0	0	0	0	0	0	0	0	0	0	0	0	0	0	0	0	0	0	0	0	0	0	0	0	0	0	0	0	0	0	0	0	0	0
fun_ASV_408	0	0	0	0	0	0	0	0	0	0	0	0	0	0	0	0	0	0	0	0	0	0	0	0	0	0	0	0	0	0	0	0	0	0	0	0	0	0	0	0	0	0	0	0	0	0	0	0	0
fun_ASV_475	0	0	0	0	0	0	0	0	0	0	0	0	0	0	0	0	0	0	0	0	0	0	0	0	0	0	0	0	0	0	0	0	0	0	0	0	0	0	0	0	0	0	0	0	0	0	0	0	0
fun_ASV_452	0	0	0	0	0	0	0	0	0	0	0	0	0	0	0	0	0	0	0	0	0	0	0	0	0	0	0	0	0	0	0	0	0	0	0	0	0	0	0	0	0	0	0	0	0	0	0	0	0
fun_ASV_561	0	0	0	0	0	0	0	0	0	0	0	0	0	0	0	0	0	0	0	0	0	0	0	0	0	0	0	0	0	0	0	0	0	0	0	0	0	0	0	0	0	0	0	0	0	0	0	0	0
fun_ASV_359	0	0	0	0	0	0	0	0	0	0	0	0	0	0	0	0	0	0	0	0	0	0	0	0	0	0	0	0	0	0	0	0	0	0	0	0	0	0	0	0	0	0	0	0	0	0	0	0	0
fun_ASV_372	0	0.966667	0	0	0	0	0	0	0	0	0	0	0	0	0	0	0	0	0	0	0	0	0	0	0	0	0	0	0	0	0	0	0	0	0	0	0	0	0	0	0	0	0	0	0	0	0	0	0
fun_ASV_534	0	0	0	0	0	0	0	0	0	0	0	0	0	0	0	0	0	0	0	0	0	0	0	0	0	0	0	0	0	0	0	0	0	0	0	0	0	0	0	0	0	0	0	0	0	0	0	0	0
fun_ASV_394	0	0	0	0	0	0	0	0	0	0	0	0	0	0	0	0	0	0	0	0	0	0	0	0	0	0	0	0	0	0	0	0	0	0	0	0	0	0	0	0	0	0	0	0	0	0	0	0	0
fun_ASV_502	0	0	0	0	0	0	0	0	0	0	0	0	0	0	0	0	0	0	0	0	0	0	0	0	0	0	0	0	0	0	0	0	0	0	0	0	0	0	0	0	0	0	0	0	0	0	0	0	0
fun_ASV_361	0	0	0	0	0	0	0	0	0	0	0	0	0	0	0	0	0	0	0	0	0	0	0	0	0	0	0	0	0	0	0	0	0	0	0	0	0	0	0	0	0	0	0	0	0	0	0	0	0
fun_ASV_418	0	0	0	0	0	0	0	0	0	0	0	0	0	0	0	0	0	0	0	0	0	0	0	0	0	0	0	0	0	0	0	0	0	0	0	0	0	0	0	0	0	0	0	0	0	0	0	0	0
fun_ASV_486	0	0	0	0	0	0	0	0	0	0	0	0	0	0	0	0	0	0	0	0	0	0	0	0	0	0	0	0	0	0	0	0	0	0	0	0	0	0	0	0	0	0	0	0	0	0	0	0	0
fun_ASV_333	0	0	0	0	0	0	0	0	0	0	0	0	0	0	0	0	0	0	0	0	0	0	0	0	0	0	0	0	0	0	0	0	0	0	0	0	0	0	0	0	0	0	0	0	0	0	0	0	0
fun_ASV_404	0	0	0	0	0	0	0	0	0	0	0	0	0	0	0	0	0	0	0	0	0	0	0	0	0	0	0	0	0	0	0	0	0	0	0	0	0	0	0	0	0	0	0	0	0	0	0	0	0
fun_ASV_527	0	0	0	0	0	0	0	0	0	0	0	0	0	0	0	0	0	0	0	0	0	0	0	0	0	0	0	0	0	0	0	0	0	0	0	0	0	0	0	0	0	0	0	0	0	0	0	0	0
fun_ASV_524	0	0	0	0	0	0	0	0	0	0	0	0	0	0	0	0	0	0	0	0	0	0	0	0	0	0	0	0	0	0	0	0	0	0	0	0	0	0	0	0	0	0	0	0	0	0	0	0	0
fun_ASV_727	0	0	0	0	0	0	0	0	0	0	0	0	0	0	0	0	0	0	0	0	0	0	0	0	0	0	0	0	0	0	0	0	0	0	0	0	0	0	0	0	0	0	0	0	0	0	0	0	0
fun_ASV_392	0	0	0	0	0	0	0	0	0	0	0	0	0	0	0	0	0	0	0	0	0	0	0	0	0	0	0	0	0	0	0	0	0	0	0	0	0	0	0	0	0	0	0	0	0	0	0	0	0
fun_ASV_518	0	0	0	0	0	0	0	0	0	0	0	0	0	0	0	0	0	0	0	0	0	0	0	0	0	0	0	0	0	0	0	0	0	0	0	0	0	0	0	0	0	0	0	0	0	0	0	0	0
fun_ASV_421	0	0	0	0	0	0	0	0	0	0	0	0	0	0	0	0	0	0	0	0	0	0	0	0	0	0	0	0	0	0	0	0	0	0	0	0	0	0	0	0	0	0	0	0	0	0	0	0	0
fun_ASV_754	0	0	0	0	0	0	0	0	0	0	0	0	0	0	0	0	0	0	0	0	0	0	0	0	0	0	0	0	0	0	0	0	0	0	0	0	0	0	0	0	0	0	0	0	0	0	0	0	0
fun_ASV_398	0	0	0	0	0	0	0	0	0	0	0	0	0	0	0	0	0	0	0	0	0	0	0	0	0	0	0	0	0	0	0	0	0	0	0	0	0	0	0	0	0	0	0	0	0	0	0	0	0
fun_ASV_492	0	0	0	0	0	0	0	0	0	0	0	0	0	0	0	0	0	0	0	0	0	0	0	0	0	0	0	0	0	0	0	0	0	0	0	0	0	0	0	0	0	0	0	0	0	0	0	0	0
fun_ASV_529	0	0	0	0	0	0	0	0	0	0	0	0	0	0	0	0	0	0	0	0	0	0	0	0	0	0	0	0	0	0	0	0	0	0	0	0	0	0	0	0	0	0	0	0	0	0	0	0	0
fun_ASV_415	0	0	0	0	0	0	0	0	0	0	0	0	0	0	0	0	0	0	0	0	0	0	0	0	0	0	0	0	0	0	0	0	0	0	0	0	0	0	0	0	0	0	0	0	0	0	0	0	0
fun_ASV_504	0	0	0	0	0	0	0	0	0	0	0	0	0	0	0	0	0	0	0	0	0	0	0	0	0	0	0	0	0	0	0	0	0	0	0	0	0	0	0	0	0	0	0	0	0	0	0	0	0
fun_ASV_436	0	0	0	0	0	0	0	0	0	0	0	0	0	0	0	0	0	0	0	0	0	0	0	0	0	0	0	0	0	0	0	0	0	0	0	0	0	0	0	0	0	0	0	0	0	0	0	0	0
fun_ASV_724	0	0	0	0	0	0	0	0	0	0	0	0	0	0	0	0	0	0	0	0	0	0	0	0	0	0	0	0	0	0	0	0	0	0	0	0	0	0	0	0	0	0	0	0	0	0	0	0	0
fun_ASV_400	0	0	0	0	0	0	0	0	0	0	0	0	0	0	0	0	0	0	0	0	0	0	0	0	0	0	0	0	0	0	0	0	0	0	0	0	0	0	0	0	0	0	0	0	0	0	0	0	0
fun_ASV_381	0	0	0	0	0	0	0	0	0	0	0	0	0	0	0	0	0	0	0	0	0	0	0	0	0	0	0	0	0	0	0	0	0	0	0	0	0	0	0	0	0	0	0	0	0	0	0	0	0
fun_ASV_395	0	0	0	0	0	0	0	0	0	0	0	0	0	0	0	0	0	0	0	0	0	0	0	0	0	0	0	0	0	0	0	0	0	0	0	0	0	0	0	0	0	0	0	0	0	0	0	0	0
fun_ASV_515	0	0	0	0	0	0	0	0	0	0	0	0	0	0	0	0	0	0	0	0	0	0	0	0	0	0	0	0	0	0	0	0	0	0	0	0	0	0	0	0	0	0	0	0	0	0	0	0	0
fun_ASV_898	0	0	0	0	0	0	0	0	0	0	0	0	0	0	0	0	0	0	0	0	0	0	0	0	0	0	0	0	0	0	0	0	0	0	0	0	0	0	0	0	0	0	0	0	0	0	0	0	0
fun_ASV_375	0	0	0	0	0	0	0	0	0	0	0	0	0	0	0	0	0	0	0	0	0	0	0	0	0	0	0	0	0	0	0	0	0	0	0	0	0	0	0	0	0	0	0	0	0	0	0	0	0
fun_ASV_629	0	0	0	0	0	0	0	0	0	0	0	0	0	0	0	0	0	0	0	0	0	0	0	0	0	0	0	0	0	0	0	0	0	0	0	0	0	0	0	0	0	0	0	0	0	0	0	0	0
fun_ASV_399	0	0	0	0	0	0	0	0	0	0	0	0	0	0	0	0	0	0	0	0	0	0	0	0	0	0	0	0	0	0	0	0	0	0	0	0	0	0	0	0	0	0	0	0	0	0	0	0	0
fun_ASV_409	0	0	0	0	0	0	0	0	0	0	0	0	0	0	0	0	0	0	0	0	0	0	0	0	0	0	0	0	0	0	0	0	0	0	0	0	0	0	0	0	0	0	0	0	0	0	0	0	0
fun_ASV_478	0	0	0	0	0	0	0	0	0	0	0	0	0	0	0	0	0	0	0	0	0	0	0	0	0	0	0	0	0	0	0	0	0	0	0	0	0	0	0	0	0	0	0	0	0	0	0	0	0
fun_ASV_391	0	0	0	0	0	0	0	0	0	0	0	0	0	0	0	0	0	0	0	0	0	0	0	0	0	0	0	0	0	0	0	0	0	0	0	0	0	0	0	0	0	0	0	0	0	0	0	0	0
fun_ASV_565	0	0	0	0	0	0	0	0	0	0	0	0	0	0	0	0	0	0	0	0	0	0	0	0	0	0	0	0	0	0	0	0	0	0	0	0	0	0	0	0	0	0	0	0	0	0	0	0	0
fun_ASV_552	0	0	0	0	0	0	0	0	0	0	0	0	0	0	0	0	0	0	0	0	0	0	0	0	0	0	0	0	0	0	0	0	0	0	0	0	0	0	0	0	0	0	0	0	0	0	0	0	0
fun_ASV_928	0	0	0	0	0	0	0	0	0	0	0	0	0	0	0	0	0	0	0	0	0	0	0	0	0	0	0	0	0	0	0	0	0	0	0	0	0	0	0	0	0	0	0	0	0	0	0	0	0
fun_ASV_435	0	0	0	0	0	0	0	0	0	0	0	0	0	0	0	0	0	0	0	0	0	0	0	0	0	0	0	0	0	0	0	0	0	0	0	0	0	0	0	0	0	0	0	0	0	0	0	0	0
fun_ASV_633	0	0	0	0	0	0	0	0	0	0	0	0	0	0	0	0	0	0	0	0	0	0	0	0	0	0	0	0	0	0	0	0	0	0	0	0	0	0	0	0	0	0	0	0	0	0	0	0	0
fun_ASV_686	0	0	0	0	0	0	0	0	0	0	0	0	0	0	0	0	0	0	0	0	0	0	0	0	0	0	0	0	0	0	0	0	0	0	0	0	0	0	0	0	0	0	0	0	0	0	0	0	0
fun_ASV_508	0	0	0	0	0	0	0	0	0	0	0	0	0	0	0	0	0	0	0	0	0	0	0	0	0	0	0	0	0	0	0	0	0	0	0	0	0	0	0	0	0	0	0	0	0	0	0	0	0
fun_ASV_403	0	0	0	0	0	0	0	0	0	0	0	0	0	0	0	0	0	0	0	0	0	0	0	0	0	0	0	0	0	0	0	0	0	0	0	0	0	0	0	0	0	0	0	0	0	0	0	0	0
fun_ASV_432	0	0	0	0	0	0	0	0	0	0	0	0	0	0	0	0	0	0	0	0	0	0	0	0	0	0	0	0	0	0	0	0	0	0	0	0	0	0	0	0	0	0	0	0	0	0	0	0	0
fun_ASV_536	0	0	0	0	0	0	0	0	0	0	0	0	0	0	0	0	0	0	0	0	0	0	0	0	0	0	0	0	0	0	0	0	0	0	0	0	0	0	0	0	0	0	0	0	0	0	0	0	0
fun_ASV_412	0	0	0	0	0	0	0	0	0	0	0	0	0	0	0	0	0	0	0	0	0	0	0	0	0	0	0	0	0	0	0	0	0	0	0	0	0	0	0	0	0	0	0	0	0	0	0	0	0
fun_ASV_571	0	0	0	0	0	0	0	0	0	0	0	0	0	0	0	0	0	0	0	0	0	0	0	0	0	0	0	0	0	0	0	0	0	0	0	0	0	0	0	0	0	0	0	0	0	0	0	0	0
fun_ASV_481	0	0	0	0	0	0	0	0	0	0	0	0	0	0	0	0	0	0	0	0	0	0	0	0	0	0	0	0	0	0	0	0	0	0	0	0	0	0	0	0	0	0	0	0	0	0	0	0	0
fun_ASV_342	0	0	0	0	0	0	0	0	0	0	0	0	0	0	0	0	0	0	0	0	0	0	0	0	0	0	0	0	0	0	0	0	0	0	0	0	0	0	0	0	0	0	0	0	0	0	0	0	0
fun_ASV_497	0	0	0	0	0	0	0	0	0	0	0	0	0	0	0	0	0	0	0	0	0	0	0	0	0	0	0	0	0	0	0	0	0	0	0	0	0	0	0	0	0	0	0	0	0	0	0	0	0
fun_ASV_854	0	0	0	0	0	0	0	0	0	0	0	0	0	0	0	0	0	0	0	0	0	0	0	0	0	0	0	0	0	0	0	0	0	0	0	0	0	0	0	0	0	0	0	0	0	0	0	0	0
fun_ASV_438	0	0	0	0	0	0	0	0	0	0	0	0	0	0	0	0	0	0	0	0	0	0	0	0	0	0	0	0	0	0	0	0	0	0	0	0	0	0	0	0	0	0	0	0	0	0	0	0	0
fun_ASV_506	0	0	0	0	0	0	0	0	0	0	0	0	0	0	0	0	0	0	0	0	0	0	0	0	0	0	0	0	0	0	0	0	0	0	0	0	0	0	0	0	0	0	0	0	0	0	0	0	0
fun_ASV_567	0	0	0	0	0	0	0	0	0	0	0	0	0	0	0	0	0	0	0	0	0	0	0	0	0	0	0	0	0	0	0	0	0	0	0	0	0	0	0	0	0	0	0	0	0	0	0	0	0
fun_ASV_386	0	0	0	0	0	0	0	0	0	0	0	0	0	0	0	0	0	0	0	0	0	0	0	0	0	0	0	0	0	0	0	0	0	0	0	0	0	0	0	0	0	0	0	0	0	0	0	0	0
fun_ASV_556	0	0	0	0	0	0	0	0	0	0	0	0	0	0	0	0	0	0	0	0	0	0	0	0	0	0	0	0	0	0	0	0	0	0	0	0	0	0	0	0	0	0	0	0	0	0	0	0	0
fun_ASV_528	0	0	0	0	0	0	0	0	0	0	0	0	0	0	0	0	0	0	0	0	0	0	0	0	0	0	0	0	0	0	0	0	0	0	0	0	0	0	0	0	0	0	0	0	0	0	0	0	0
fun_ASV_473	0	0	0	0	0	0	0	0	0	0	0	0	0	0	0	0	0	0	0	0	0	0	0	0	0	0	0	0	0	0	0	0	0	0	0	0	0	0	0	0	0	0	0	0	0	0	0	0	0
fun_ASV_638	0	0	0	0	0	0	0	0	0	0	0	0	0	0	0	0	0	0	0	0	0	0	0	0	0	0	0	0	0	0	0	0	0	0	0	0	0	0	0	0	0	0	0	0	0	0	0	0	0
fun_ASV_557	0	0	0	0	0	0	0	0	0	0	0	0	0	0	0	0	0	0	0	0	0	0	0	0	0	0	0	0	0	0	0	0	0	0	0	0	0	0	0	0	0	0	0	0	0	0	0	0	0
fun_ASV_521	0	0	0	0	0	0	0	0	0	0	0	0	0	0	0	0	0	0	0	0	0	0	0	0	0	0	0	0	0	0	0	0	0	0	0	0	0	0	0	0	0	0	0	0	0	0	0	0	0
fun_ASV_476	0	0	0	0	0	0	0	0	0	0	0	0	0	0	0	0	0	0	0	0	0	0	0	0	0	0	0	0	0	0	0	0	0	0	0	0	0	0	0	0	0	0	0	0	0	0	0	0	0
fun_ASV_440	0	0	0	0	0	0	0	0	0	0	0	0	0	0	0	0	0	0	0	0	0	0	0	0	0	0	0	0	0	0	0	0	0	0	0	0	0	0	0	0	0	0	0	0	0	0	0	0	0
fun_ASV_454	0	0	0	0	0	0	0	0	0	0	0	0	0	0	0	0	0	0	0	0	0	0	0	0	0	0	0	0	0	0	0	0	0	0	0	0	0	0	0	0	0	0	0	0	0	0	0	0	0
fun_ASV_780	0	0	0	0	0	0	0	0	0	0	0	0	0	0	0	0	0	0	0	0	0	0	0	0	0	0	0	0	0	0	0	0	0	0	0	0	0	0	0	0	0	0	0	0	0	0	0	0	0
fun_ASV_380	0	0	0	0	0	0	0	0	0	0	0	0	0	0	0	0	0	0	0	0	0	0	0	0	0	0	0	0	0	0	0	0	0	0	0	0	0	0	0	0	0	0	0	0	0	0	0	0	0
fun_ASV_442	0	0	0	0	0	0	0	0	0	0	0	0	0	0	0	0	0	0	0	0	0	0	0	0	0	0	0	0	0	0	0	0	0	0	0	0	0	0	0	0	0	0	0	0	0	0	0	0	0
fun_ASV_636	0	0	0	0	0	0	0	0	0	0	0	0	0	0	0	0	0	0	0	0	0	0	0	0	0	0	0	0	0	0	0	0	0	0	0	0	0	0	0	0	0	0	0	0	0	0	0	0	0
fun_ASV_543	0	0	0	0	0	0	0	0	0	0	0	0	0	0	0	0	0	0	0	0	0	0	0	0	0	0	0	0	0	0	0	0	0	0	0	0	0	0	0	0	0	0	0	0	0	0	0	0	0
fun_ASV_482	0	0	0	0	0	0	0	0	0	0	0	0	0	0	0	0	0	0	0	0	0	0	0	0	0	0	0	0	0	0	0	0	0	0	0	0	0	0	0	0	0	0	0	0	0	0	0	0	0
fun_ASV_766	0	0	0	0	0	0	0	0	0	0	0	0	0	0	0	0	0	0	0	0	0	0	0	0	0	0	0	0	0	0	0	0	0	0	0	0	0	0	0	0	0	0	0	0	0	0	0	0	0
fun_ASV_522	0	0	0	0	0	0	0	0	0	0	0	0	0	0	0	0	0	0	0	0	0	0	0	0	0	0	0	0	0	0	0	0	0	0	0	0	0	0	0	0	0	0	0	0	0	0	0	0	0
fun_ASV_457	0	0	0	0	0	0	0	0	0	0	0	0	0	0	0	0	0	0	0	0	0	0	0	0	0	0	0	0	0	0	0	0	0	0	0	0	0	0	0	0	0	0	0	0	0	0	0	0	0
fun_ASV_533	0	0	0	0	0	0	0	0	0	0	0	0	0	0	0	0	0	0	0	0	0	0	0	0	0	0	0	0	0	0	0	0	0	0	0	0	0	0	0	0	0	0	0	0	0	0	0	0	0
fun_ASV_560	0	0	0	0	0	0	0	0	0	0	0	0	0	0	0	0	0	0	0	0	0	0	0	0	0	0	0	0	0	0	0	0	0	0	0	0	0	0	0	0	0	0	0	0	0	0	0	0	0
fun_ASV_611	0	0	0	0	0	0	0	0	0	0	0	0	0	0	0	0	0	0	0	0	0	0	0	0	0	0	0	0	0	0	0	0	0	0	0	0	0	0	0	0	0	0	0	0	0	0	0	0	0
fun_ASV_416	0	0	0	0	0	0	0	0	0	0	0	0	0	0	0	0	0	0	0	0	0	0	0	0	0	0	0	0	0	0	0	0	0	0	0	0	0	0	0	0	0	0	0	0	0	0	0	0	0
fun_ASV_700	0	0	0	0	0	0	0	0	0	0	0	0	0	0	0	0	0	0	0	0	0	0	0	0	0	0	0	0	0	0	0	0	0	0	0	0	0	0	0	0	0	0	0	0	0	0	0	0	0
fun_ASV_420	0	0	0	0	0	0	0	0	0	0	0	0	0	0	0	0	0	0	0	0	0	0	0	0	0	0	0	0	0	0	0	0	0	0	0	0	0	0	0	0	0	0	0	0	0	0	0	0	0
fun_ASV_470	0	0	0	0	0	0	0	0	0	0	0	0	0	0	0	0	0	0	0	0	0	0	0	0	0	0	0	0	0	0	0	0	0	0	0	0	0	0	0	0	0	0	0	0	0	0	0	0	0
fun_ASV_785	0	0	0	0	0	0	0	0	0	0	0	0	0	0	0	0	0	0	0	0	0	0	0	0	0	0	0	0	0	0	0	0	0	0	0	0	0	0	0	0	0	0	0	0	0	0	0	0	0
fun_ASV_463	0	0	0	0	0	0	0	0	0	0	0	0	0	0	0	0	0	0	0	0	0	0	0	0	0	0	0	0	0	0	0	0	0	0	0	0	0	0	0	0	0	0	0	0	0	0	0	0	0
fun_ASV_639	0	0	0	0	0	0	0	0	0	0	0	0	0	0	0	0	0	0	0	0	0	0	0	0	0	0	0	0	0	0	0	0	0	0	0	0	0	0	0	0	0	0	0	0	0	0	-0.966667	0	0
fun_ASV_498	0	0	0	0	0	0	0	0	0	0	0	0	0	0	0	0	0	0	0	0	0	0	0	0	0	0	0	0	0	0	0	0	0	0	0	0	0	0	0	0	0	0	0	0	0	0	0	0	0
fun_ASV_489	0	0	0	0	0	0	0	0	0	0	0	0	0	0	0	0	0	0	0	0	0	0	0	0	0	0	0	0	0	0	0	0	0	0	0	0	0	0	0	0	0	0	0	0	0	0	0	0	0
fun_ASV_692	0	0	0	0	0	0	0	0	0	0	0	0	0	0	0	0	0	0	0	0	0	0	0	0	0	0	0	0	0	0	0	0	0	0	0	0	0	0	0	0	0	0	0	0	0	0	0	0	0
fun_ASV_468	0	0	0	0	0	0	0	0	0	0	0	0	0	0	0	0	0	0	0	0	0	0	0	0	0	0	0	0	0	0	0	0	0	0	0	0	0	0	0	0	0	0	0	0	0	0	0	0	0
fun_ASV_455	0	0	0	0	0	0	0	0	0	0	0	0	0	0	0	0	0	0	0	0	0	0	0	0	0	0	0	0	0	0	0	0	0	0	0	0	0	0	0	0	0	0	0	0	0	0	0	0	0
fun_ASV_514	0	0	0	0	0	0	0	0	0	0	0	0	0	0	0	0	0	0	0	0	0	0	0	0	0	0	0	0	0	0	0	0	0	0	0	0	0	0	0	0	0	0	0	0	0	0	0	0	0
fun_ASV_401	0	0	0	0	0	0	0	0	0	0	0	0	0	0	0	0	0	0	0	0	0	0	0	0	0	0	0	0	0	0	0	0	0	0	0	0	0	0	0	0	0	0	0	0	0	0	0	0	0
fun_ASV_866	0	0	0	0	0	0	0	0	0	0	0	0	0	0	0	0	0	0	0	0	0	0	0	0	0	0	0	0	0	0	0	0	0	0	0	0	0	0	0	0	0	0	0	0	0	0	0	0	0
fun_ASV_488	0	0	0	0	0	0	0	0	0	0	0	0	0	0	0	0	0	0	0	0	0	0	0	0	0	0	0	0	0	0	0	0	0	0	0	0	0	0	0	0	0	0	0	0	0	0	0	0	0
fun_ASV_494	0	0	0	0	0	0	0	0	0	0	0	0	0	0	0	0	0	0	0	0	0	0	0	0	0	0	0	0	0	0	0	0	0	0	0	0	0	0	0	0	0	0	0	0	0	0	0	0	0
fun_ASV_460	0	0	0	0	0	0	0	0	0	0	0	0	0	0	0	0	0	0	0	0	0	0	0	0	0	0	0	0	0	0	0	0	0	0	0	0	0	0	0	0	0	0	0	0	0	0	0	0	0
fun_ASV_462	0	0	0	0	0	0	0	0	0	0	0	0	0	0	0	0	0	0	0	0	0	0	0	0	0	0	0	0	0	0	0	0	0	0	0	0	0	0	0	0	0	0	0	0	0	0	0	0	0
fun_ASV_461	0	0	0	0	0	0	0	0	0	0	0	0	0	0	0	0	0	0	0	0	0	0	0	0	0	0	0	0	0	0	0	0	0	0	0	0	0	0	0	0	0	0	0	0	0	0	0	0	0
fun_ASV_603	0	0	0	0	0	0	0	0	0	0	0	0	0	0	0	0	0	0	0	0	0	0	0	0	0	0	0	0	0	0	0	0	0	0	0	0	0	0	0	0	0	0	0	0	0	0	0	0	0
fun_ASV_989	0	0	0	0	0	0	0	0	0	0	0	0	0	0	0	0	0	0	0	0	0	0	0	0	0	0	0	0	0	0	0	0	0	0	0	0	0	0	0	0	0	0	0	0	0	0	0	0	0
fun_ASV_869	0	0	0	0	0	0	0	0	0	0	0	0	0	0	0	0	0	0	0	0	0	0	0	0	0	0	0	0	0	0	0	0	0	0	0	0	0	0	0	0	0	0	0	0	0	0	0	0	0
fun_ASV_540	0	0	0	0	0	0	0	0	0	0	0	0	0	0	0	0	0	0	0	0	0	0	0	0	0	0	0	0	0	0	0	0	0	0	0	0	0	0	0	0	0	0	0	0	0	0	0	0	0
fun_ASV_526	0	0	0	0	0	0	0	0	0	0	0	0	0	0	0	0	0	0	0	0	0	0	0	0	0	0	0	0	0	0	0	0	0	0	0	0	0	0	0	0	0	0	0	0	0	0	0	0	0
fun_ASV_893	0	0	0	0	0	0	0	0	0	0	0	0	0	0	0	0	0	0	0	0	0	0	0	0	0	0	0	0	0	0	0	0	0	0	0	0	0	0	0	0	0	0	0	0	0	0	0	0	0
fun_ASV_523	0	0	0	0	0	0	0	0	0	0	0	0	0	0	0	0	0	0	0	0	0	0	0	0	0	0	0	0	0	0	0	0	0	0	0	0	0	0	0	0	0	0	0	0	0	0	0	0	0
fun_ASV_562	0	0	0	0	0	0	0	0	0	0	0	0	0	0	0	0	0	0	0	0	0	0	0	0	0	0	0	0	0	0	0	0	0	0	0	0	0	0	0	0	0	0	0	0	0	0	0	0	0
fun_ASV_857	0	0	0	0	0	0	0	0	0	0	0	0	0	0	0	0	0	0	0	0	0	0	0	0	0	0	0	0	0	0	0	0	0	0	0	0	0	0	0	0	0	0	0	0	0	0	0	0	0
fun_ASV_623	0	0	0	0	0	0	0	0	0	0	0	0	0	0	0	0	0	0	0	0	0	0	0	0	0	0	0	0	0	0	0	0	0	0	0	0	0	0	0	0	0	0	0	0	0	0	0	0	0
fun_ASV_573	0	0	0	0	0	0	0	0	0	0	0	0	0	0	0	0	0	0	0	0	0	0	0	0	0	0	0	0	0	0	0	0	0	0	0	0	0	0	0	0	0	0	0	0	0	0	0	0	0
fun_ASV_832	0	0	0	0	0	0	0	0	0	0	0	0	0	0	0	0	0	0	0	0	0	0	0	0	0	0	0	0	0	0	0	0	0	0	0	0	0	0	0	0	0	0	0	0	0	0	0	0	0
fun_ASV_760	0	0	0	0	0	0	0	0	0	0	0	0	0	0	0	0	0	0	0	0	0	0	0	0	0	0	0	0	0	0	0	0	0	0	0	0	0	0	0	0	0	0	0	0	0	0	0	0	0
fun_ASV_459	0	0	0	0	0	0	0	0	0	0	0	0	0	0	0	0	0	0	0	0	0	0	0	0	0	0	0	0	0	0	0	0	0	0	0	0	0	0	0	0	0	0	0	0	0	0	0	0	0
fun_ASV_553	0	0	0	0	0	0	0	0	0	0	0	0	0	0	0	0	0	0	0	0	0	0	0	0	0	0	0	0	0	0	0	0	0	0	0	0	0	0	0	0	0	0	0	0	0	0	0	0	0
fun_ASV_702	0	0	0	0	0	0	0	0	0	0	0	0	0	0	0	0	0	0	0	0	0	0	0	0	0	0	0	0	0	0	0	0	0	0	0	0	0	0	0	0	0	0	0	0	0	0	0	0	0
fun_ASV_458	0	0	0	0	0	0	0	0	0	0	0	0	0	0	0	0	0	0	0	0	0	0	0	0	0	0	0	0	0	0	0	0	0	0	0	0	0	0	0	0	0	0	0	0	0	0	0	0	0
fun_ASV_975	0	0	0	0	0	0	0	0	0	0	0	0	0	0	0	0	0	0	0	0	0	0	0	0	0	0	0	0	0	0	0	0	0	0	0	0	0	0	0	0	0	0	0	0	0	0	0	0	0
fun_ASV_589	0	0	0	0	0	0	0	0	0	0	0	0	0	0	0	0	0	0	0	0	0	0	0	0	0	0	0	0	0	0	0	0	0	0	0	0	0	0	0	0	0	0	0	0	0	0	0	0	0
fun_ASV_464	0	0	0	0	0	0	0	0	0	0	0	0	0	0	0	0	0	0	0	0	0	0	0	0	0	0	0	0	0	0	0	0	0	0	0	0	0	0	0	0	0	0	0	0	0	0	0	0	0
fun_ASV_547	0	0	0	0	0	0	0	0	0	0	0	0	0	0	0	0	0	0	0	0	0	0	0	0	0	0	0	0	0	0	0	0	0	0	0	0	0	0	0	0	0	0	0	0	0	0	0	0	0
fun_ASV_614	0	0	0	0	0	0	0	0	0	0	0	0	0	0	0	0	0	0	0	0	0	0	0	0	0	0	0	0	0	0	0	0	0	0	0	0	0	0	0	0	0	0	0	0	0	0	0	0	0
fun_ASV_539	0	0	0	0	0	0	0	0	0	0	0	0	0	0	0	0	0	0	0	0	0	0	0	0	0	0	0	0	0	0	0	0	0	0	0	0	0	0	0	0	0	0	0	0	0	0	0	0	0
fun_ASV_591	0	0	0	0	0	0	0	0	0	0	0	0	0	0	0	0	0	0	0	0	0	0	0	0	0	0	0	0	0	0	0	0	0	0	0	0	0	0	0	0	0	0	0	0	0	0	0	0	0
fun_ASV_729	0	0	0	0	0	0	0	0	0	0	0	0	0	0	0	0	0	0	0	0	0	0	0	0	0	0	0	0	0	0	0	0	0	0	0	0	0	0	0	0	0	0	0	0	0	0	0	0	0
fun_ASV_569	0	0	0	0	0	0	0	0	0	0	0	0	0	0	0	0	0	0	0	0	0	0	0	0	0	0	0	0	0	0	0	0	0	0	0	0	0	0	0	0	0	0	0	0	0	0	0	0	0
fun_ASV_666	0	0	0	0	0	0	0	0	0	0	0	0	0	0	0	0	0	0	0	0	0	0	0	0	0	0	0	0	0	0	0	0	0	0	0	0	0	0	0	0	0	0	0	0	0	0	0	0	0
fun_ASV_658	0	0	0	0	0	0	0	0	0	0	0	0	0	0	0	0	0	0	0	0	0	0	0	0	0	0	0	0	0	0	0	0	0	0	0	0	0	0	0	0	0	0	0	0	0	0	0	0	0
fun_ASV_469	0	0	0	0	0	0	0	0	0	0	0	0	0	0	0	0	0	0	0	0	0	0	0	0	0	0	0	0	0	0	0	0	0	0	0	0	0	0	0	0	0	0	0	0	0	0	0	0	0
fun_ASV_542	0	0	0	0	0	0	0	0	0	0	0	0	0	0	0	0	0	0	0	0	0	0	0	0	0	0	0	0	0	0	0	0	0	0	0	0	0	0	0	0	0	0	0	0	0	0	0	0	0
fun_ASV_607	0	0	0	0	0	0	0	0	0	0	0	0	0	0	0	0	0	0	0	0	0	0	0	0	0	0	0	0	0	0	0	0	0	0	0	0	0	0	0	0	0	0	0	0	0	0	0	0	0
fun_ASV_551	0	0	0	0	0	0	0	0	0	0	0	0	0	0	0	0	0	0	0	0	0	0	0	0	0	0	0	0	0	0	0	0	0	0	0	0	0	0	0	0	0	0	0	0	0	0	0	0	0
fun_ASV_643	0	0	0	0	0	0	0	0	0	0	0	0	0	0	0	0	0	0	0	0	0	0	0	0	0	0	0	0	0	0	0	0	0	0	0	0	0	0	0	0	0	0	0	0	0	0	0	0	0
fun_ASV_711	0	0	0	0	0	0	0	0	0	0	0	0	0	0	0	0	0	0	0	0	0	0	0	0	0	0	0	0	0	0	0	0	0	0	0	0	0	0	0	0	0	0	0	0	0	0	0	0	0
fun_ASV_550	0	0	0	0	0	0	0	0	0	0	0	0	0	0	0	0	0	0	0	0	0	0	0	0	0	0	0	0	0	0	0	0	0	0	0	0	0	0	0	0	0	0	0	0	0	0	0	0	0
fun_ASV_600	0	0	0	0	0	0	0	0	0	0	0	0	0	0	0	0	0	0	0	0	0	0	0	0	0	0	0	0	0	0	0	0	0	0	0	0	0	0	0	0	0	0	0	0	0	0	0	0	0
fun_ASV_648	0	0	0	0	0	0	0	0	0	0	0	0	0	0	0	0	0	0	0	0	0	0	0	0	0	0	0	0	0	0	0	0	0	0	0	0	0	0	0	0	0	0	0	0	0	0	0	0	0
fun_ASV_698	0	0	0	0	0	0	0	0	0	0	0	0	0	0	0	0	0	0	0	0	0	0	0	0	0	0	0	0	0	0	0	0	0	0	0	0	0	0	0	0	0	0	0	0	0	0	0	0	0
fun_ASV_660	0	0	0	0	0	0	0	0	0	0	0	0	0	0	0	0	0	0	0	0	0	0	0	0	0	0	0	0	0	0	0	0	0	0	0	0	0	0	0	0	0	0	0	0	0	0	0	0	0
fun_ASV_507	0	0	0	0	0	0	0	0	0	0	0	0	0	0	0	0	0	0	0	0	0	0	0	0	0	0	0	0	0	0	0	0	0	0	0	0	0	0	0	0	0	0	0	0	0	0	0	0	0
fun_ASV_532	0	0	0	0	0	0	0	0	0	0	0	0	0	0	0	0	0	0	0	0	0	0	0	0	0	0	0	0	0	0	0	0	0	0	0	0	0	0	0	0	0	0	0	0	0	0	0	0	0
fun_ASV_690	0	0	0	0	0	0	0	0	0	0	0	0	0	0	0	0	0	0	0	0	0	0	0	0	0	0	0	0	0	0	0	0	0	0	0	0	0	0	0	0	0	0	0	0	0	0	0	0	0
fun_ASV_605	0	0	0	0	0	0	0	0	0	0	0	0	0	0	0	0	0	0	0	0	0	0	0	0	0	0	0	0	0	0	0	0	0	0	0	0	0	0	0	0	0	0	0	0	0	0	0	0	0
fun_ASV_450	0	0	0	0	0	0	0	0	0	0	0	0	0	0	0	0	0	0	0	0	0	0	0	0	0	0	0	0	0	0	0	0	0	0	0	0	0	0	0	0	0	0	0	0	0	0	0	0	0
fun_ASV_601	0	0	0	0	0	0	0	0	0	0	0	0	0	0	0	0	0	0	0	0	0	0	0	0	0	0	0	0	0	0	0	0	0	0	0	0	0	0	0	0	0	0	0	0	0	0	0	0	0
fun_ASV_599	0	0	0	0	0	0	0	0	0	0	0	0	0	0	0	0	0	0	0	0	0	0	0	0	0	0	0	0	0	0	0	0	0	0	0	0	0	0	0	0	0	0	0	0	0	0	0	0	0
fun_ASV_770	0	0	0	0	0	0	0	0	0	0	0	0	0	0	0	0	0	0	0	0	0	0	0	0	0	0	0	0	0	0	0	0	0	0	0	0	0	0	0	0	0	0	0	0	0	0	0	0	0
fun_ASV_575	0	0	0	0	0	0	0	0	0	0	0	0	0	0	0	0	0	0	0	0	0	0	0	0	0	0	0	0	0	0	0	0	0	0	0	0	0	0	0	0	0	0	0	0	0	0	0	0	0
fun_ASV_548	0	0	0	0	0	0	0	0	0	0	0	0	0	0	0	0	0	0	0	0	0	0	0	0	0	0	0	0	0	0	0	0	0	0	0	0	0	0	0	0	0	0	0	0	0	0	0	0	0
fun_ASV_903	0	0	0	0	0	0	0	0	0	0	0	0	0	0	0	0	0	0	0	0	0	0	0	0	0	0	0	0	0	0	0	0	0	0	0	0	0	0	0	0	0	0	0	0	0	0	0	0	0
fun_ASV_630	0	0	0	0	0	0	0	0	0	0	0	0	0	0	0	0	0	0	0	0	0	0	0	0	0	0	0	0	0	0	0	0	0	0	0	0	0	0	0	0	0	0	0	0	0	0	0	0	0
fun_ASV_631	0	0	0	0	0	0	0	0	0	0	0	0	0	0	0	0	0	0	0	0	0	0	0	0	0	0	0	0	0	0	0	0	0	0	0	0	0	0	0	0	0	0	0	0	0	0	0	0	0
fun_ASV_644	0	0	0	0	0	0	0	0	0	0	0	0	0	0	0	0	0	0	0	0	0	0	0	0	0	0	0	0	0	0	0	0	0	0	0	0	0	0	0	0	0	0	0	0	0	0	0	0	0
fun_ASV_568	0	0	0	0	0	0	0	0	0	0	0	0	0	0	0	0	0	0	0	0	0	0	0	0	0	0	0	0	0	0	0	0	0	0	0	0	0	0	0	0	0	0	0	0	0	0	0	0	0
fun_ASV_576	0	0	0	0	0	0	0	0	0	0	0	0	0	0	0	0	0	0	0	0	0	0	0	0	0	0	0	0	0	0	0	0	0	0	0	0	0	0	0	0	0	0	0	0	0	0	0	0	0
fun_ASV_983	0	0	0	0	0	0	0	0	0	0	0	0	0	0	0	0	0	0	0	0	0	0	0	0	0	0	0	0	0	0	0	0	0	0	0	0	0	0	0	0	0	0	0	0	0	0	0	0	0
fun_ASV_570	0	0	0	0	0	0	0	0	0	0	0	0	0	0	0	0	0	0	0	0	0	0	0	0	0	0	0	0	0	0	0	0	0	0	0	0	0	0	0	0	0	0	0	0	0	0	0	0	0
fun_ASV_940	0	0	0	0	0	0	0	0	0	0	0	0	0	0	0	0	0	0	0	0	0	0	0	0	0	0	0	0	0	0	0	0	0	0	0	0	0	0	0	0	0	0	0	0	0	0	0	0	0
fun_ASV_598	0	0	0	0	0	0	0	0	0	0	0	0	0	0	0	0	0	0	0	0	0	0	0	0	0	0	0	0	0	0	0	0	0	0	0	0	0	0	0	0	0	0	0	0	0	0	0	0	0
fun_ASV_587	0	0	0	0	0	0	0	0	0	0	0	0	0	0	0	0	0	0	0	0	0	0	0	0	0	0	0	0	0	0	0	0	0	0	0	0	0	0	0	0	0	0	0	0	0	0	0	0	0
fun_ASV_973	0	0	0	0	0	0	0	0	0	0	0	0	0	0	0	0	0	0	0	0	0	0	0	0	0	0	0	0	0	0	0	0	0	0	0	0	0	0	0	0	0	0	0	0	0	0	0	0	0
fun_ASV_477	0	0	0	0	0	0	0	0	0	0	0	0	0	0	0	0	0	0	0	0	0	0	0	0	0	0	0	0	0	0	0	0	0	0	0	0	0	0	0	0	0	0	0	0	0	0	0	0	0
fun_ASV_572	0	0	0	0	0	0	0	0	0	0	0	0	0	0	0	0	0	0	0	0	0	0	0	0	0	0	0	0	0	0	0	0	0	0	0	0	0	0	0	0	0	0	0	0	0	0	0	0	0
fun_ASV_645	0	0	0	0	0	0	0	0	0	0	0	0	0	0	0	0	0	0	0	0	0	0	0	0	0	0	0	0	0	0	0	0	0	0	0	0	0	0	0	0	0	0	0	0	0	0	0	0	0
fun_ASV_558	0	0	0	0	0	0	0	0	0	0	0	0	0	0	0	0	0	0	0	0	0	0	0	0	0	0	0	0	0	0	0	0	0	0	0	0	0	0	0	0	0	0	0	0	0	0	0	0	0
fun_ASV_650	0	0	0	0	0	0	0	0	0	0	0	0	0	0	0	0	0	0	0	0	0	0	0	0	0	0	0	0	0	0	0	0	0	0	0	0	0	0	0	0	0	0	0	0	0	0	0	0	0
fun_ASV_836	0	0	0	0	0	0	0	0	0	0	0	0	0	0	0	0	0	0	0	0	0	0	0	0	0	0	0	0	0	0	0	0	0	0	0	0	0	0	0	0	0	0	0	0	0	0	0	0	0
fun_ASV_616	0	0	0	0	0	0	0	0	0	0	0	0	0	0	0	0	0	0	0	0	0	0	0	0	0	0	0	0	0	0	0	0	0	0	0	0	0	0	0	0	0	0	0	0	0	0	0	0	0
[truncated: 951 more columns]

## Sheet: edge_plot
	X2	Y2	OTU_2	OTU_1	weight	X1	Y1	cor
1	3.20421	9.9953	bac_ASV_259	fun_ASV_15	0.966667	4.48812	11.6055	+
2	3.20421	9.9953	bac_ASV_259	fun_ASV_143	0.95	5.93898	12.27	+
3	3.20421	9.9953	bac_ASV_259	fun_ASV_139	0.962352	29.402	-37.1908	+
4	3.20421	9.9953	bac_ASV_259	fun_ASV_243	0.95	3.96081	7.34699	+
5	-3.16248	18.8053	bac_ASV_173	fun_ASV_74	0.95	-8.44703	2.72629	+
6	-3.16248	18.8053	bac_ASV_173	fun_ASV_104	0.962352	-2.73964	21.3524	+
7	-3.16248	18.8053	bac_ASV_173	fun_ASV_145	-0.983192	33.8834	-39.0947	-
8	5.24857	2.19129	bac_ASV_193	fun_ASV_239	0.962352	3.62776	1.70368	+
9	5.24857	2.19129	bac_ASV_193	fun_ASV_389	0.995825	3.25901	-0.369362	+
10	5.24857	2.19129	bac_ASV_193	fun_ASV_508	0.966667	7.23749	3.03367	+
11	-5.94322	6.47007	bac_ASV_351	fun_ASV_76	0.962352	-5.65983	3.57139	+
12	-5.94322	6.47007	bac_ASV_351	fun_ASV_74	0.95	-8.44703	2.72629	+
13	-5.94322	6.47007	bac_ASV_351	fun_ASV_145	-0.949289	33.8834	-39.0947	-
14	5.89871	0.0302038	bac_ASV_482	fun_ASV_67	0.966667	8.9238	0.579429	+
15	5.89871	0.0302038	bac_ASV_482	fun_ASV_139	0.945615	29.402	-37.1908	+
16	5.89871	0.0302038	bac_ASV_482	fun_ASV_508	0.95	7.23749	3.03367	+
17	6.23605	9.70515	bac_ASV_4	fun_ASV_143	0.95	5.93898	12.27	+
18	6.23605	9.70515	bac_ASV_4	fun_ASV_243	0.95	3.96081	7.34699	+
19	-3.26746	5.95891	bac_ASV_15	fun_ASV_126	-0.966667	-7.76443	-1.03886	-
20	-3.26746	5.95891	bac_ASV_15	fun_ASV_309	-0.966667	-8.46932	5.45035	-
21	-19.2483	16.8796	bac_ASV_21	fun_ASV_40	0.966667	-19.3208	13.5005	+
22	-19.2483	16.8796	bac_ASV_21	fun_ASV_384	0.983333	-17.1436	12.5058	+
23	-2.34667	2.90308	bac_ASV_20	fun_ASV_76	0.962352	-5.65983	3.57139	+
24	-2.34667	2.90308	bac_ASV_20	fun_ASV_309	0.95	-8.46932	5.45035	+
25	4.25366	-1.8396	bac_ASV_38	fun_ASV_67	0.966667	8.9238	0.579429	+
26	4.25366	-1.8396	bac_ASV_38	fun_ASV_139	0.962352	29.402	-37.1908	+
27	7.5033	11.9548	bac_ASV_49	fun_ASV_15	-1	4.48812	11.6055	-
28	7.5033	11.9548	bac_ASV_49	fun_ASV_243	-0.966667	3.96081	7.34699	-
29	-16.0665	18.4946	bac_ASV_77	fun_ASV_112	-0.979088	-16.2588	14.9315	-
30	-16.0665	18.4946	bac_ASV_77	fun_ASV_983	-0.949289	-13.3946	13.5822	-
31	-7.05268	1.39728	bac_ASV_109	fun_ASV_76	0.953983	-5.65983	3.57139	+
32	-7.05268	1.39728	bac_ASV_109	fun_ASV_145	-0.949289	33.8834	-39.0947	-
33	-1.42205	15.6903	bac_ASV_104	fun_ASV_47	0.983333	-0.28259	18.3706	+
34	-1.42205	15.6903	bac_ASV_104	fun_ASV_106	0.95	-0.783805	20.7074	+
35	-5.01067	0.359505	bac_ASV_127	fun_ASV_76	-0.945615	-5.65983	3.57139	-
36	-5.01067	0.359505	bac_ASV_127	fun_ASV_309	-0.95	-8.46932	5.45035	-
37	-9.05738	-13.3609	bac_ASV_144	fun_ASV_16	0.966667	-8.07574	-15.4305	+
38	-9.05738	-13.3609	bac_ASV_144	fun_ASV_374	-0.983333	-11.0669	-14.6614	-
39	0.99753	-15.0285	bac_ASV_220	fun_ASV_252	-0.957427	2.83295	-13.1259	-
40	0.99753	-15.0285	bac_ASV_220	fun_ASV_432	-0.95	1.00772	-13.0823	-
41	-1.90672	-0.355693	bac_ASV_169	fun_ASV_76	-0.953983	-5.65983	3.57139	-
42	-1.90672	-0.355693	bac_ASV_169	fun_ASV_139	-0.945615	29.402	-37.1908	-
43	-16.3379	-12.6014	bac_ASV_181	fun_ASV_369	1	-16.326	-9.32462	+
44	-16.3379	-12.6014	bac_ASV_181	fun_ASV_410	0.96875	-14.302	-11.203	+
45	6.01761	7.36701	bac_ASV_258	fun_ASV_143	-0.966667	5.93898	12.27	-
46	6.01761	7.36701	bac_ASV_258	fun_ASV_309	-0.95	-8.46932	5.45035	-
47	5.56664	-2.20199	bac_ASV_238	fun_ASV_389	-0.953983	3.25901	-0.369362	-
48	5.56664	-2.20199	bac_ASV_238	fun_ASV_508	-1	7.23749	3.03367	-
49	-13.2962	16.5583	bac_ASV_268	fun_ASV_40	0.95	-19.3208	13.5005	+
50	-13.2962	16.5583	bac_ASV_268	fun_ASV_112	0.979088	-16.2588	14.9315	+
51	-13.828	-2.96977	bac_ASV_342	fun_ASV_6	0.95	-14.6156	-6.25662	+
52	-13.828	-2.96977	bac_ASV_342	fun_ASV_27	-0.983333	-11.6445	-5.41315	-
53	-4.44715	16.0438	bac_ASV_335	fun_ASV_106	-0.95	-0.783805	20.7074	-
54	-4.44715	16.0438	bac_ASV_335	fun_ASV_104	-0.945615	-2.73964	21.3524	-
55	-5.7568	17.8595	bac_ASV_396	fun_ASV_104	-0.953983	-2.73964	21.3524	-
56	-5.7568	17.8595	bac_ASV_396	fun_ASV_145	0.96624	33.8834	-39.0947	+
57	-8.36588	1.03567	bac_ASV_414	fun_ASV_76	0.945615	-5.65983	3.57139	+
58	-8.36588	1.03567	bac_ASV_414	fun_ASV_74	0.95	-8.44703	2.72629	+
59	-26.914	2.26251	bac_ASV_444	fun_ASV_211	-0.95	-24.5628	3.14201	-
60	-26.914	2.26251	bac_ASV_444	fun_ASV_202	-0.95	-25.0612	0.015382	-
61	-3.81398	-11.2086	bac_ASV_461	fun_ASV_41	-0.95	-5.25988	-9.90592	-
62	-3.81398	-11.2086	bac_ASV_461	fun_ASV_406	-0.966667	-5.21209	-12.9801	-
63	7.24079	-2.45104	bac_ASV_486	fun_ASV_67	0.966667	8.9238	0.579429	+
64	7.24079	-2.45104	bac_ASV_486	fun_ASV_143	0.95	5.93898	12.27	+
65	-23.9112	-8.27781	bac_ASV_586	fun_ASV_4	-0.966667	-20.6258	-8.41867	-
66	-23.9112	-8.27781	bac_ASV_586	fun_ASV_301	-0.979088	-22.0805	-5.95931	-
67	8.79263	-7.157	bac_ASV_2	fun_ASV_372	0.966667	10.6374	-9.21166	+
68	-11.5399	-9.9092	bac_ASV_5	fun_ASV_197	-0.95	-9.2523	-9.20445	-
69	10.1443	16.5813	bac_ASV_10	fun_ASV_91	0.97072	11.7281	19.3228	+
70	-15.3049	12.5322	bac_ASV_16	fun_ASV_40	0.95	-19.3208	13.5005	+
71	15.2602	-2.21937	bac_ASV_40	fun_ASV_196	0.96624	15.1019	0.730519	+
72	-6.39437	-6.04409	bac_ASV_54	fun_ASV_639	-0.966667	-8.41503	-5.65969	-
73	-19.5696	4.45865	bac_ASV_42	fun_ASV_215	-0.949289	-17.4572	1.95356	-
74	8.21327	6.84543	bac_ASV_44	fun_ASV_143	-0.983333	5.93898	12.27	-
75	14.4946	9.21386	bac_ASV_56	fun_ASV_147	0.96624	12.6557	9.85099	+
76	3.91402	-7.64946	bac_ASV_1799	fun_ASV_320	0.95	5.6503	-8.93428	+
77	-7.48082	7.63036	bac_ASV_63	fun_ASV_76	0.979088	-5.65983	3.57139	+
78	6.34249	23.7356	bac_ASV_72	fun_ASV_152	0.95	6.4477	20.752	+
79	-19.5072	-2.91787	bac_ASV_65	fun_ASV_72	0.95	-20.1018	-0.841365	+
80	-25.7212	14.4639	bac_ASV_84	fun_ASV_260	0.95	-24.7796	12.413	+
81	-16.6096	-4.21015	bac_ASV_100	fun_ASV_27	0.95	-11.6445	-5.41315	+
82	-21.8074	9.01674	bac_ASV_96	fun_ASV_419	0.957427	-24.3799	8.96735	+
83	-5.44225	19.3685	bac_ASV_103	fun_ASV_104	-0.979088	-2.73964	21.3524	-
84	-0.652944	-7.32834	bac_ASV_111	fun_ASV_66	0.95	-1.93834	-4.43491	+
85	0.993438	-5.26007	bac_ASV_119	fun_ASV_66	0.95	-1.93834	-4.43491	+
86	-13.653	-17.0384	bac_ASV_110	fun_ASV_400	-0.957427	-15.8927	-15.9974	-
87	12.5895	-6.25704	bac_ASV_188	fun_ASV_110	-0.95	13.3596	-4.46969	-
88	9.27993	9.60027	bac_ASV_134	fun_ASV_143	-0.966667	5.93898	12.27	-
89	2.68075	-9.15499	bac_ASV_162	fun_ASV_320	0.95	5.6503	-8.93428	+
90	-5.15664	21.4055	bac_ASV_158	fun_ASV_104	0.945615	-2.73964	21.3524	+
91	-6.1016	29.0622	bac_ASV_137	fun_ASV_61	-0.966667	-5.23964	26.0157	-
92	11.7225	5.4462	bac_ASV_156	fun_ASV_89	0.95	12.8313	3.07119	+
93	-3.25438	23.2087	bac_ASV_151	fun_ASV_104	-0.97072	-2.73964	21.3524	-
94	-28.8868	-4.61698	bac_ASV_171	fun_ASV_2	-0.945615	-25.8805	-3.97253	-
95	-7.26197	19.5168	bac_ASV_159	fun_ASV_104	-0.97072	-2.73964	21.3524	-
96	-7.44143	21.5684	bac_ASV_170	fun_ASV_104	-0.953983	-2.73964	21.3524	-
97	6.16115	18.4511	bac_ASV_160	fun_ASV_251	-0.945615	4.86255	18.0401	-
98	-1.73127	22.2681	bac_ASV_176	fun_ASV_106	-0.966667	-0.783805	20.7074	-
99	9.42932	11.9855	bac_ASV_197	fun_ASV_143	0.95	5.93898	12.27	+
100	-18.0581	23.9183	bac_ASV_200	fun_ASV_421	0.962352	-16.0807	26.6594	+
101	-1.98363	-12.3554	bac_ASV_204	fun_ASV_41	0.966667	-5.25988	-9.90592	+
102	-7.08737	15.9114	bac_ASV_213	fun_ASV_47	0.95	-0.28259	18.3706	+
103	-5.71298	-18.2256	bac_ASV_207	fun_ASV_468	-0.966667	-2.5678	-18.5889	-
104	-9.66003	22.3857	bac_ASV_218	fun_ASV_567	0.957427	-12.2214	23.9043	+
105	14.4141	4.86188	bac_ASV_1839	fun_ASV_89	0.95	12.8313	3.07119	+
106	15.0196	14.9874	bac_ASV_225	fun_ASV_90	-0.95	16.0371	12.3563	-
107	-11.0406	3.55969	bac_ASV_233	fun_ASV_76	0.953983	-5.65983	3.57139	+
108	-16.1926	10.3092	bac_ASV_250	fun_ASV_112	-0.979088	-16.2588	14.9315	-
109	1.76699	-18.7054	bac_ASV_240	fun_ASV_65	-0.95	-0.370827	-19.1314	-
110	5.47763	-13.75	bac_ASV_289	fun_ASV_381	-0.96624	7.83555	-13.6729	-
111	-2.78497	-6.87417	bac_ASV_265	fun_ASV_66	0.983333	-1.93834	-4.43491	+
112	12.5321	-13.9788	bac_ASV_241	fun_ASV_760	-0.945615	10.7033	-12.7926	-
113	2.16572	19.9481	bac_ASV_244	fun_ASV_104	-0.97072	-2.73964	21.3524	-
114	-19.7606	2.41065	bac_ASV_242	fun_ASV_215	0.949289	-17.4572	1.95356	+
115	10.3024	24.2258	bac_ASV_280	fun_ASV_423	-0.966667	12.4415	22.9505	-
116	-27.8632	4.92713	bac_ASV_248	fun_ASV_220	-0.95	-28.1709	6.72678	-
117	0.935859	26.7386	bac_ASV_1426	fun_ASV_45	0.949289	3.60425	26.1903	+
118	-22.3275	6.39812	bac_ASV_273	fun_ASV_419	0.981818	-24.3799	8.96735	+
119	0.378244	-3.29465	bac_ASV_936	fun_ASV_66	-0.966667	-1.93834	-4.43491	-
120	-4.61469	8.9586	bac_ASV_316	fun_ASV_76	0.953983	-5.65983	3.57139	+
121	-12.8165	10.4693	bac_ASV_272	fun_ASV_384	-0.95	-17.1436	12.5058	-
122	0.0456999	5.2906	bac_ASV_446	fun_ASV_309	0.966667	-8.46932	5.45035	+
123	5.68999	16.7397	bac_ASV_274	fun_ASV_251	0.962352	4.86255	18.0401	+
124	-18.2043	11.6514	bac_ASV_283	fun_ASV_40	-0.966667	-19.3208	13.5005	-
125	8.96884	-1.59997	bac_ASV_422	fun_ASV_67	0.95	8.9238	0.579429	+
126	19.2901	7.68041	bac_ASV_381	fun_ASV_217	0.966667	16.8468	6.16563	+
127	18.2114	1.2468	bac_ASV_292	fun_ASV_650	1	20.3305	2.25874	+
128	-23.5522	17.6916	bac_ASV_296	fun_ASV_38	0.983333	-25.4704	16.9419	+
129	7.14529	14.2172	bac_ASV_345	fun_ASV_143	-1	5.93898	12.27	-
130	-21.8389	-12.2981	bac_ASV_344	fun_ASV_860	0.949289	-21.142	-14.8753	+
131	-27.3771	9.71348	bac_ASV_304	fun_ASV_226	-0.957427	-28.9489	10.6423	-
132	1.83749	16.5842	bac_ASV_3490	fun_ASV_106	-0.95	-0.783805	20.7074	-
133	-6.13208	-4.37197	bac_ASV_372	fun_ASV_639	-0.95	-8.41503	-5.65969	-
134	0.0114064	32.4526	bac_ASV_305	fun_ASV_154	-0.957427	-1.21247	29.8706	-
135	13.3783	-8.12566	bac_ASV_330	fun_ASV_73	0.962352	15.2277	-8.73166	+
136	-10.1937	-8.22005	bac_ASV_362	fun_ASV_197	-0.966667	-9.2523	-9.20445	-
137	-9.51485	25.1458	bac_ASV_352	fun_ASV_567	0.957427	-12.2214	23.9043	+
138	17.9493	-6.85216	bac_ASV_329	fun_ASV_449	0.96624	17.9571	-4.23109	+
139	4.48352	13.5318	bac_ASV_337	fun_ASV_143	-0.95	5.93898	12.27	-
140	-24.2693	21.3304	bac_ASV_434	fun_ASV_185	-0.983333	-21.7812	23.2884	-
141	4.5146	-17.9726	bac_ASV_341	fun_ASV_490	-0.945615	6.96535	-19.3695	-
142	-6.76437	-7.69572	bac_ASV_331	fun_ASV_639	0.966667	-8.41503	-5.65969	+
143	-10.9164	-2.89521	bac_ASV_360	fun_ASV_6	-0.95	-14.6156	-6.25662	-
144	4.72859	-4.08042	bac_ASV_378	fun_ASV_67	-0.95	8.9238	0.579429	-
145	-10.1806	0.834856	bac_ASV_358	fun_ASV_309	0.966667	-8.46932	5.45035	+
146	22.1555	12.103	bac_ASV_377	fun_ASV_254	-0.95	19.2021	12.0398	-
147	5.8016	5.70019	bac_ASV_418	fun_ASV_143	0.95	5.93898	12.27	+
148	-10.4475	14.7393	bac_ASV_401	fun_ASV_40	-0.95	-19.3208	13.5005	-
149	-21.7219	-1.33155	bac_ASV_439	fun_ASV_72	-0.966667	-20.1018	-0.841365	-
150	2.95244	12.0393	bac_ASV_437	fun_ASV_15	0.95	4.48812	11.6055	+
151	-13.1624	19.4125	bac_ASV_364	fun_ASV_112	0.953983	-16.2588	14.9315	+
152	-33.3726	7.01663	bac_ASV_368	fun_ASV_75	0.966667	-30.8931	8.83455	+
153	-11.9078	-1.24363	bac_ASV_409	fun_ASV_27	0.95	-11.6445	-5.41315	+
154	-20.5899	-19.9271	bac_ASV_451	fun_ASV_97	-0.979088	-18.477	-18.1452	-
155	-9.45339	-21.2045	bac_ASV_445	fun_ASV_58	0.966667	-9.32212	-18.9177	+
156	-21.7036	15.0774	bac_ASV_386	fun_ASV_112	-0.953983	-16.2588	14.9315	-
157	4.58011	3.37805	bac_ASV_441	fun_ASV_67	-0.983333	8.9238	0.579429	-
158	-16.4215	5.3682	bac_ASV_410	fun_ASV_215	0.983192	-17.4572	1.95356	+
159	-27.1721	19.8501	bac_ASV_423	fun_ASV_523	0.95	-29.1629	20.9829	+
160	-9.80874	29.0001	bac_ASV_412	fun_ASV_607	0.957427	-11.4864	28.4202	+
161	-14.4364	2.90171	bac_ASV_438	fun_ASV_215	0.96624	-17.4572	1.95356	+
162	-13.2681	-20.8921	bac_ASV_455	fun_ASV_171	0.983333	-15.428	-20.8753	+
163	-29.1525	2.40214	bac_ASV_542	fun_ASV_271	0.976471	-31.3718	2.10765	+
164	-7.73007	10.011	bac_ASV_476	fun_ASV_309	-0.95	-8.46932	5.45035	-
165	7.46825	-4.95107	bac_ASV_457	fun_ASV_239	0.979088	3.62776	1.70368	+
166	16.2973	20.7102	bac_ASV_448	fun_ASV_515	0.957427	17.0081	17.9427	+
167	-6.66459	-11.2529	bac_ASV_477	fun_ASV_41	0.966667	-5.25988	-9.90592	+
168	30.8524	-39.6103	bac_ASV_472	fun_ASV_74	0.966667	-8.44703	2.72629	+
169	30.8524	-39.6103	bac_ASV_472	fun_ASV_140	-0.962352	34.6851	-34.8776	-
170	30.8524	-39.6103	bac_ASV_472	fun_ASV_145	-0.96624	33.8834	-39.0947	-
171	30.8524	-39.6103	bac_ASV_472	fun_ASV_167	-0.962352	29.4941	-34.5713	-
172	32.2075	-36.4085	bac_ASV_163	fun_ASV_145	-0.949289	33.8834	-39.0947	-
173	32.2075	-36.4085	bac_ASV_163	fun_ASV_139	0.962352	29.402	-37.1908	+
174	34.9109	-36.971	bac_ASV_361	fun_ASV_145	-0.949289	33.8834	-39.0947	-
175	34.9109	-36.971	bac_ASV_361	fun_ASV_139	0.962352	29.402	-37.1908	+
176	32.8477	-33.5673	bac_ASV_29	fun_ASV_145	0.949289	33.8834	-39.0947	+
177	30.7515	-31.5453	bac_ASV_47	fun_ASV_145	-0.949289	33.8834	-39.0947	-
178	37.4322	-35.8451	bac_ASV_88	fun_ASV_145	-0.949289	33.8834	-39.0947	-
179	35.14	-32.2963	bac_ASV_123	fun_ASV_145	-0.96624	33.8834	-39.0947	-
180	35.9524	-38.4085	bac_ASV_131	fun_ASV_139	0.979088	29.402	-37.1908	+
181	27.581	-36.1335	bac_ASV_221	fun_ASV_167	-0.945615	29.4941	-34.5713	-
182	28.7627	-38.758	bac_ASV_251	fun_ASV_145	-0.949289	33.8834	-39.0947	-
183	32.8162	-40.7222	bac_ASV_216	fun_ASV_145	0.949289	33.8834	-39.0947	+
184	37.8521	-38.7272	bac_ASV_282	fun_ASV_145	0.949289	33.8834	-39.0947	+
185	33.2695	-30.9742	bac_ASV_470	fun_ASV_139	-0.945615	29.402	-37.1908	-
186	26.7288	-38.4517	bac_ASV_493	fun_ASV_139	0.979088	29.402	-37.1908	+

## Sheet: node_model_imformation
	ID	group	degree
1	fun_ASV_145	54	14
2	fun_ASV_143	57	10
3	fun_ASV_76	3	9
4	fun_ASV_104	55	9
5	fun_ASV_139	54	9
6	fun_ASV_309	3	7
7	fun_ASV_67	56	6
8	fun_ASV_40	23	5
9	fun_ASV_112	23	5
10	bac_ASV_259	57	4
11	bac_ASV_472	54	4
12	fun_ASV_66	20	4
13	fun_ASV_74	3	4
14	fun_ASV_106	55	4
15	fun_ASV_215	27	4
16	bac_ASV_173	55	3
17	bac_ASV_193	56	3
18	bac_ASV_351	3	3
19	bac_ASV_482	56	3
20	fun_ASV_15	57	3
21	fun_ASV_27	18	3
22	fun_ASV_41	58	3
23	fun_ASV_243	57	3
24	fun_ASV_508	56	3
25	fun_ASV_639	47	3
26	bac_ASV_4	57	2
27	bac_ASV_15	3	2
28	bac_ASV_21	23	2
29	bac_ASV_20	3	2
30	bac_ASV_38	56	2
31	bac_ASV_49	57	2
32	bac_ASV_77	23	2
33	bac_ASV_109	3	2
34	bac_ASV_104	55	2
35	bac_ASV_127	3	2
36	bac_ASV_144	15	2
37	bac_ASV_163	54	2
38	bac_ASV_220	45	2
39	bac_ASV_169	3	2
40	bac_ASV_181	31	2
41	bac_ASV_258	57	2
42	bac_ASV_238	56	2
43	bac_ASV_268	23	2
44	bac_ASV_342	18	2
45	bac_ASV_335	55	2
46	bac_ASV_361	54	2
47	bac_ASV_396	55	2
48	bac_ASV_414	3	2
49	bac_ASV_444	59	2
50	bac_ASV_461	58	2
51	bac_ASV_486	56	2
52	bac_ASV_586	14	2
53	fun_ASV_6	18	2
54	fun_ASV_47	55	2
55	fun_ASV_72	33	2
56	fun_ASV_89	2	2
57	fun_ASV_197	6	2
58	fun_ASV_167	54	2
59	fun_ASV_251	5	2
60	fun_ASV_419	36	2
61	fun_ASV_239	56	2
62	fun_ASV_384	23	2
63	fun_ASV_320	4	2
64	fun_ASV_389	56	2
65	fun_ASV_567	16	2
66	bac_ASV_2	10	1
67	bac_ASV_5	6	1
68	bac_ASV_10	32	1
69	bac_ASV_16	23	1
70	bac_ASV_29	54	1
71	bac_ASV_40	52	1
72	bac_ASV_47	54	1
73	bac_ASV_54	47	1
74	bac_ASV_42	27	1
75	bac_ASV_44	57	1
76	bac_ASV_56	37	1
77	bac_ASV_1799	4	1
78	bac_ASV_63	3	1
79	bac_ASV_72	43	1
80	bac_ASV_65	33	1
81	bac_ASV_84	60	1
82	bac_ASV_100	18	1
83	bac_ASV_88	54	1
84	bac_ASV_96	36	1
85	bac_ASV_103	55	1
86	bac_ASV_111	20	1
87	bac_ASV_119	20	1
88	bac_ASV_110	46	1
89	bac_ASV_123	54	1
90	bac_ASV_131	54	1
91	bac_ASV_188	42	1
92	bac_ASV_134	57	1
93	bac_ASV_162	4	1
94	bac_ASV_158	55	1
95	bac_ASV_137	17	1
96	bac_ASV_156	2	1
97	bac_ASV_151	55	1
98	bac_ASV_171	1	1
99	bac_ASV_159	55	1
100	bac_ASV_170	55	1
101	bac_ASV_160	5	1
102	bac_ASV_176	55	1
103	bac_ASV_221	54	1
104	bac_ASV_197	57	1
105	bac_ASV_200	53	1
106	bac_ASV_204	58	1
107	bac_ASV_213	55	1
108	bac_ASV_207	51	1
109	bac_ASV_218	16	1
110	bac_ASV_251	54	1
111	bac_ASV_1839	2	1
112	bac_ASV_225	28	1
113	bac_ASV_216	54	1
114	bac_ASV_233	3	1
115	bac_ASV_250	23	1
116	bac_ASV_240	21	1
117	bac_ASV_289	44	1
118	bac_ASV_265	20	1
119	bac_ASV_241	26	1
120	bac_ASV_244	55	1
121	bac_ASV_242	27	1
122	bac_ASV_280	12	1
123	bac_ASV_248	22	1
124	bac_ASV_1426	39	1
125	bac_ASV_273	36	1
126	bac_ASV_936	20	1
127	bac_ASV_316	3	1
128	bac_ASV_272	23	1
129	bac_ASV_446	3	1
130	bac_ASV_282	54	1
131	bac_ASV_274	5	1
132	bac_ASV_283	23	1
133	bac_ASV_422	56	1
134	bac_ASV_381	24	1
135	bac_ASV_470	54	1
136	bac_ASV_292	19	1
137	bac_ASV_296	49	1
138	bac_ASV_345	57	1
139	bac_ASV_344	38	1
140	bac_ASV_304	48	1
141	bac_ASV_3490	55	1
142	bac_ASV_372	47	1
143	bac_ASV_305	30	1
144	bac_ASV_330	34	1
145	bac_ASV_362	6	1
146	bac_ASV_352	16	1
147	bac_ASV_329	13	1
148	bac_ASV_337	57	1
149	bac_ASV_434	9	1
150	bac_ASV_341	29	1
151	bac_ASV_331	47	1
152	bac_ASV_360	18	1
153	bac_ASV_378	56	1
154	bac_ASV_358	3	1
155	bac_ASV_377	61	1
156	bac_ASV_418	57	1
157	bac_ASV_401	23	1
158	bac_ASV_439	33	1
159	bac_ASV_437	57	1
160	bac_ASV_364	23	1
161	bac_ASV_368	35	1
162	bac_ASV_409	18	1
163	bac_ASV_451	8	1
164	bac_ASV_445	40	1
165	bac_ASV_386	23	1
166	bac_ASV_441	56	1
167	bac_ASV_410	27	1
168	bac_ASV_423	50	1
169	bac_ASV_412	7	1
170	bac_ASV_438	27	1
171	bac_ASV_455	41	1
172	bac_ASV_542	25	1
173	bac_ASV_476	3	1
174	bac_ASV_493	54	1
175	bac_ASV_457	56	1
176	bac_ASV_448	11	1
177	bac_ASV_477	58	1
178	fun_ASV_4	14	1
179	fun_ASV_2	1	1
180	fun_ASV_16	15	1
181	fun_ASV_38	49	1
182	fun_ASV_45	39	1
183	fun_ASV_61	17	1
184	fun_ASV_58	40	1
185	fun_ASV_75	35	1
186	fun_ASV_65	21	1
187	fun_ASV_73	34	1
188	fun_ASV_90	28	1
189	fun_ASV_97	8	1
190	fun_ASV_91	32	1
191	fun_ASV_254	61	1
192	fun_ASV_110	42	1
193	fun_ASV_140	54	1
194	fun_ASV_126	3	1
195	fun_ASV_152	43	1
196	fun_ASV_154	30	1
197	fun_ASV_147	37	1
198	fun_ASV_171	41	1
199	fun_ASV_271	25	1
200	fun_ASV_211	59	1
201	fun_ASV_202	59	1
202	fun_ASV_185	9	1
203	fun_ASV_260	60	1
204	fun_ASV_196	52	1
205	fun_ASV_220	22	1
206	fun_ASV_226	48	1
207	fun_ASV_217	24	1
208	fun_ASV_449	13	1
209	fun_ASV_252	45	1
210	fun_ASV_301	14	1
211	fun_ASV_374	15	1
212	fun_ASV_860	38	1
213	fun_ASV_423	12	1
214	fun_ASV_369	31	1
215	fun_ASV_490	29	1
216	fun_ASV_406	58	1
217	fun_ASV_410	31	1
218	fun_ASV_372	10	1
219	fun_ASV_421	53	1
220	fun_ASV_400	46	1
221	fun_ASV_381	44	1
222	fun_ASV_515	11	1
223	fun_ASV_432	45	1
224	fun_ASV_468	51	1
225	fun_ASV_523	50	1
226	fun_ASV_760	26	1
227	fun_ASV_607	7	1
228	fun_ASV_983	23	1
229	fun_ASV_650	19	1
230	bac_ASV_3	33	0
231	bac_ASV_7	35	0
232	bac_ASV_8	46	0
233	bac_ASV_12	10	0
234	bac_ASV_9	35	0
235	bac_ASV_17	51	0
236	bac_ASV_11	36	0
237	bac_ASV_22	35	0
238	bac_ASV_13	24	0
239	bac_ASV_14	36	0
240	bac_ASV_18	13	0
241	bac_ASV_26	35	0
242	bac_ASV_80	17	0
243	bac_ASV_28	51	0
244	bac_ASV_19	35	0
245	bac_ASV_25	51	0
246	bac_ASV_23	15	0
247	bac_ASV_27	35	0
248	bac_ASV_24	35	0
249	bac_ASV_36	35	0
250	bac_ASV_51	17	0
251	bac_ASV_30	35	0
252	bac_ASV_32	30	0
253	bac_ASV_31	35	0
254	bac_ASV_33	34	0
255	bac_ASV_39	35	0
256	bac_ASV_37	35	0
257	bac_ASV_35	36	0
258	bac_ASV_34	35	0
259	bac_ASV_43	8	0
260	bac_ASV_48	35	0
261	bac_ASV_435	35	0
262	bac_ASV_52	35	0
263	bac_ASV_41	35	0
264	bac_ASV_45	37	0
265	bac_ASV_58	35	0
266	bac_ASV_46	35	0
267	bac_ASV_53	10	0
268	bac_ASV_62	20	0
269	bac_ASV_86	24	0
270	bac_ASV_50	35	0
271	bac_ASV_89	28	0
272	bac_ASV_70	35	0
273	bac_ASV_55	35	0
274	bac_ASV_60	35	0
275	bac_ASV_66	31	0
276	bac_ASV_57	20	0
277	bac_ASV_59	35	0
278	bac_ASV_75	35	0
279	bac_ASV_61	35	0
280	bac_ASV_78	35	0
281	bac_ASV_71	35	0
282	bac_ASV_67	35	0
283	bac_ASV_116	35	0
284	bac_ASV_76	40	0
285	bac_ASV_69	35	0
286	bac_ASV_94	35	0
287	bac_ASV_73	35	0
288	bac_ASV_74	45	0
289	bac_ASV_81	7	0
290	bac_ASV_79	4	0
291	bac_ASV_90	35	0
292	bac_ASV_83	35	0
293	bac_ASV_82	35	0
294	bac_ASV_106	35	0
295	bac_ASV_85	35	0
296	bac_ASV_112	50	0
297	bac_ASV_87	35	0
298	bac_ASV_91	35	0
299	bac_ASV_92	35	0
300	bac_ASV_97	35	0
301	bac_ASV_93	35	0
302	bac_ASV_102	15	0
303	bac_ASV_114	35	0
304	bac_ASV_99	35	0
305	bac_ASV_105	53	0
306	bac_ASV_98	35	0
307	bac_ASV_101	35	0
308	bac_ASV_120	35	0
309	bac_ASV_113	35	0
310	bac_ASV_129	35	0
311	bac_ASV_107	35	0
312	bac_ASV_180	35	0
313	bac_ASV_108	35	0
314	bac_ASV_115	35	0
315	bac_ASV_118	35	0
316	bac_ASV_168	35	0
317	bac_ASV_136	35	0
318	bac_ASV_121	35	0
319	bac_ASV_117	35	0
320	bac_ASV_122	35	0
321	bac_ASV_135	35	0
322	bac_ASV_161	35	0
323	bac_ASV_149	35	0
324	bac_ASV_126	35	0
325	bac_ASV_124	35	0
326	bac_ASV_125	35	0
327	bac_ASV_142	35	0
328	bac_ASV_128	35	0
329	bac_ASV_132	35	0
330	bac_ASV_130	35	0
331	bac_ASV_166	35	0
332	bac_ASV_133	35	0
333	bac_ASV_138	35	0
334	bac_ASV_150	35	0
335	bac_ASV_226	35	0
336	bac_ASV_140	35	0
337	bac_ASV_235	35	0
338	bac_ASV_145	37	0
339	bac_ASV_174	35	0
340	bac_ASV_154	41	0
341	bac_ASV_179	35	0
342	bac_ASV_139	35	0
343	bac_ASV_185	35	0
344	bac_ASV_146	35	0
345	bac_ASV_167	35	0
346	bac_ASV_165	44	0
347	bac_ASV_147	35	0
348	bac_ASV_183	35	0
349	bac_ASV_148	35	0
350	bac_ASV_157	46	0
351	bac_ASV_164	47	0
352	bac_ASV_152	35	0
353	bac_ASV_143	48	0
354	bac_ASV_189	35	0
355	bac_ASV_172	50	0
356	bac_ASV_182	51	0
357	bac_ASV_155	35	0
358	bac_ASV_153	35	0
359	bac_ASV_175	52	0
360	bac_ASV_202	35	0
361	bac_ASV_177	35	0
362	bac_ASV_194	35	0
363	bac_ASV_196	35	0
364	bac_ASV_186	35	0
365	bac_ASV_178	35	0
366	bac_ASV_206	35	0
367	bac_ASV_201	35	0
368	bac_ASV_199	35	0
369	bac_ASV_187	35	0
370	bac_ASV_227	35	0
371	bac_ASV_184	35	0
372	bac_ASV_210	35	0
373	bac_ASV_205	35	0
374	bac_ASV_198	35	0
375	bac_ASV_192	35	0
376	bac_ASV_191	35	0
377	bac_ASV_190	35	0
378	bac_ASV_217	35	0
379	bac_ASV_203	35	0
380	bac_ASV_228	35	0
381	bac_ASV_229	35	0
382	bac_ASV_245	35	0
383	bac_ASV_211	35	0
384	bac_ASV_214	35	0
385	bac_ASV_223	35	0
386	bac_ASV_195	35	0
387	bac_ASV_219	35	0
388	bac_ASV_230	35	0
389	bac_ASV_249	35	0
390	bac_ASV_224	35	0
391	bac_ASV_209	35	0
392	bac_ASV_257	35	0
393	bac_ASV_208	35	0
394	bac_ASV_569	35	0
395	bac_ASV_232	35	0
396	bac_ASV_222	35	0
397	bac_ASV_215	35	0
398	bac_ASV_212	35	0
399	bac_ASV_269	35	0
400	bac_ASV_261	35	0
401	bac_ASV_239	35	0
402	bac_ASV_231	35	0
403	bac_ASV_234	35	0
404	bac_ASV_263	35	0
405	bac_ASV_281	35	0
406	bac_ASV_237	35	0
407	bac_ASV_254	35	0
408	bac_ASV_243	35	0
409	bac_ASV_469	35	0
410	bac_ASV_309	35	0
411	bac_ASV_247	35	0
412	bac_ASV_236	35	0
413	bac_ASV_256	35	0
414	bac_ASV_252	35	0
415	bac_ASV_286	35	0
416	bac_ASV_278	35	0
417	bac_ASV_285	35	0
418	bac_ASV_298	35	0
419	bac_ASV_295	35	0
420	bac_ASV_253	35	0
421	bac_ASV_255	35	0
422	bac_ASV_297	35	0
423	bac_ASV_246	35	0
424	bac_ASV_262	35	0
425	bac_ASV_270	35	0
426	bac_ASV_288	35	0
427	bac_ASV_264	35	0
428	bac_ASV_306	35	0
429	bac_ASV_338	35	0
430	bac_ASV_322	35	0
431	bac_ASV_277	35	0
432	bac_ASV_293	35	0
433	bac_ASV_279	35	0
434	bac_ASV_275	35	0
435	bac_ASV_287	35	0
436	bac_ASV_260	35	0
437	bac_ASV_271	35	0
438	bac_ASV_319	35	0
439	bac_ASV_291	35	0
440	bac_ASV_284	35	0
441	bac_ASV_1747	35	0
442	bac_ASV_276	35	0
443	bac_ASV_290	35	0
444	bac_ASV_2788	35	0
445	bac_ASV_294	35	0
446	bac_ASV_312	35	0
447	bac_ASV_301	35	0
448	bac_ASV_323	35	0
449	bac_ASV_300	35	0
450	bac_ASV_299	35	0
451	bac_ASV_2950	35	0
452	bac_ASV_326	35	0
453	bac_ASV_318	35	0
454	bac_ASV_356	35	0
455	bac_ASV_385	35	0
456	bac_ASV_302	35	0
457	bac_ASV_321	35	0
458	bac_ASV_459	35	0
459	bac_ASV_311	35	0
460	bac_ASV_307	35	0
461	bac_ASV_332	35	0
462	bac_ASV_315	35	0
463	bac_ASV_336	35	0
464	bac_ASV_333	35	0
465	bac_ASV_314	35	0
466	bac_ASV_308	35	0
467	bac_ASV_310	35	0
468	bac_ASV_313	35	0
469	bac_ASV_325	35	0
470	bac_ASV_365	35	0
471	bac_ASV_317	35	0
472	bac_ASV_387	35	0
473	bac_ASV_324	35	0
474	bac_ASV_339	35	0
475	bac_ASV_355	35	0
476	bac_ASV_975	35	0
477	bac_ASV_508	35	0
478	bac_ASV_349	35	0
479	bac_ASV_327	35	0
480	bac_ASV_328	35	0
481	bac_ASV_429	35	0
482	bac_ASV_366	35	0
483	bac_ASV_348	35	0
484	bac_ASV_350	35	0
485	bac_ASV_383	35	0
486	bac_ASV_371	35	0
487	bac_ASV_334	35	0
488	bac_ASV_513	35	0
489	bac_ASV_367	35	0
490	bac_ASV_346	35	0
491	bac_ASV_359	35	0
492	bac_ASV_500	35	0
493	bac_ASV_363	35	0
494	bac_ASV_347	35	0
495	bac_ASV_384	35	0
496	bac_ASV_376	35	0
497	bac_ASV_357	35	0
498	bac_ASV_594	35	0
499	bac_ASV_353	35	0
500	bac_ASV_369	35	0
501	bac_ASV_464	35	0
502	bac_ASV_402	35	0
503	bac_ASV_373	35	0
504	bac_ASV_390	35	0
505	bac_ASV_374	35	0
506	bac_ASV_532	35	0
507	bac_ASV_433	35	0
508	bac_ASV_432	35	0
509	bac_ASV_426	35	0
510	bac_ASV_974	35	0
511	bac_ASV_421	35	0
512	bac_ASV_370	35	0
513	bac_ASV_380	35	0
514	bac_ASV_389	35	0
515	bac_ASV_407	35	0
516	bac_ASV_382	35	0
517	bac_ASV_428	35	0
518	bac_ASV_462	35	0
519	bac_ASV_400	35	0
520	bac_ASV_398	35	0
521	bac_ASV_447	52	0
522	bac_ASV_424	35	0
523	bac_ASV_3055	35	0
524	bac_ASV_391	35	0
525	bac_ASV_397	35	0
526	bac_ASV_419	35	0
527	bac_ASV_375	35	0
528	bac_ASV_379	51	0
529	bac_ASV_408	35	0
530	bac_ASV_454	35	0
531	bac_ASV_431	35	0
532	bac_ASV_1601	22	0
533	bac_ASV_453	50	0
534	bac_ASV_413	35	0
535	bac_ASV_404	35	0
536	bac_ASV_399	35	0
537	bac_ASV_427	35	0
538	bac_ASV_405	35	0
539	bac_ASV_388	35	0
540	bac_ASV_392	49	0
541	bac_ASV_440	35	0
542	bac_ASV_395	35	0
543	bac_ASV_393	48	0
544	bac_ASV_613	35	0
545	bac_ASV_411	35	0
546	bac_ASV_415	35	0
547	bac_ASV_536	35	0
548	bac_ASV_468	35	0
549	bac_ASV_598	35	0
550	bac_ASV_403	35	0
551	bac_ASV_456	35	0
552	bac_ASV_430	35	0
553	bac_ASV_556	35	0
554	bac_ASV_596	35	0
555	bac_ASV_443	35	0
556	bac_ASV_541	35	0
557	bac_ASV_471	35	0
558	bac_ASV_442	4	0
559	bac_ASV_473	35	0
560	bac_ASV_416	35	0
561	bac_ASV_417	35	0
562	bac_ASV_467	35	0
563	bac_ASV_525	35	0
564	bac_ASV_1518	35	0
565	bac_ASV_497	35	0
566	bac_ASV_458	35	0
567	bac_ASV_420	35	0
568	bac_ASV_463	35	0
569	bac_ASV_503	35	0
570	bac_ASV_449	35	0
571	bac_ASV_452	35	0
572	bac_ASV_523	35	0
573	bac_ASV_484	35	0
574	bac_ASV_731	35	0
575	bac_ASV_528	35	0
576	bac_ASV_539	35	0
577	bac_ASV_519	35	0
578	bac_ASV_512	35	0
579	bac_ASV_554	35	0
580	bac_ASV_492	35	0
581	bac_ASV_425	35	0
582	bac_ASV_628	35	0
583	bac_ASV_436	35	0
584	fun_ASV_3	35	0
585	fun_ASV_8	35	0
586	fun_ASV_5	35	0
587	fun_ASV_11	35	0
588	fun_ASV_13	35	0
589	fun_ASV_12	35	0
590	fun_ASV_9	35	0
591	fun_ASV_14	35	0
592	fun_ASV_17	35	0
593	fun_ASV_20	35	0
594	fun_ASV_18	35	0
595	fun_ASV_19	35	0
596	fun_ASV_25	35	0
597	fun_ASV_23	35	0
598	fun_ASV_24	35	0
599	fun_ASV_21	35	0
600	fun_ASV_28	35	0
601	fun_ASV_32	35	0
602	fun_ASV_29	35	0
603	fun_ASV_30	35	0
604	fun_ASV_39	35	0
605	fun_ASV_33	35	0
606	fun_ASV_26	35	0
607	fun_ASV_35	35	0
608	fun_ASV_43	35	0
609	fun_ASV_34	35	0
610	fun_ASV_31	35	0
611	fun_ASV_36	35	0
612	fun_ASV_42	35	0
613	fun_ASV_44	35	0
614	fun_ASV_49	35	0
615	fun_ASV_37	35	0
616	fun_ASV_62	35	0
617	fun_ASV_52	35	0
618	fun_ASV_50	35	0
619	fun_ASV_53	35	0
620	fun_ASV_46	35	0
621	fun_ASV_54	35	0
622	fun_ASV_51	35	0
623	fun_ASV_56	35	0
624	fun_ASV_59	35	0
625	fun_ASV_55	35	0
626	fun_ASV_48	35	0
627	fun_ASV_60	35	0
628	fun_ASV_68	35	0
629	fun_ASV_57	35	0
630	fun_ASV_70	35	0
631	fun_ASV_63	35	0
632	fun_ASV_69	35	0
633	fun_ASV_71	35	0
634	fun_ASV_85	35	0
635	fun_ASV_77	35	0
636	fun_ASV_88	35	0
637	fun_ASV_113	35	0
638	fun_ASV_81	35	0
639	fun_ASV_144	35	0
640	fun_ASV_87	35	0
641	fun_ASV_102	35	0
642	fun_ASV_92	35	0
643	fun_ASV_101	35	0
644	fun_ASV_83	35	0
645	fun_ASV_95	35	0
646	fun_ASV_80	35	0
647	fun_ASV_86	35	0
648	fun_ASV_121	35	0
649	fun_ASV_94	35	0
650	fun_ASV_100	35	0
651	fun_ASV_213	35	0
652	fun_ASV_124	35	0
653	fun_ASV_109	35	0
654	fun_ASV_99	35	0
655	fun_ASV_111	35	0
656	fun_ASV_146	35	0
657	fun_ASV_93	35	0
658	fun_ASV_125	35	0
659	fun_ASV_155	35	0
660	fun_ASV_116	35	0
661	fun_ASV_119	35	0
662	fun_ASV_103	35	0
663	fun_ASV_132	35	0
664	fun_ASV_108	35	0
665	fun_ASV_118	35	0
666	fun_ASV_164	35	0
667	fun_ASV_138	35	0
668	fun_ASV_79	35	0
669	fun_ASV_130	35	0
670	fun_ASV_142	35	0
671	fun_ASV_105	35	0
672	fun_ASV_131	35	0
673	fun_ASV_156	35	0
674	fun_ASV_123	35	0
675	fun_ASV_163	35	0
676	fun_ASV_136	35	0
677	fun_ASV_234	35	0
678	fun_ASV_117	35	0
679	fun_ASV_128	35	0
680	fun_ASV_135	35	0
681	fun_ASV_134	35	0
682	fun_ASV_162	35	0
683	fun_ASV_166	35	0
684	fun_ASV_129	35	0
685	fun_ASV_181	35	0
686	fun_ASV_150	35	0
687	fun_ASV_137	35	0
688	fun_ASV_149	35	0
689	fun_ASV_161	35	0
690	fun_ASV_141	35	0
691	fun_ASV_182	35	0
692	fun_ASV_176	35	0
693	fun_ASV_272	35	0
694	fun_ASV_151	35	0
695	fun_ASV_235	35	0
696	fun_ASV_157	35	0
697	fun_ASV_160	35	0
698	fun_ASV_169	35	0
699	fun_ASV_190	35	0
700	fun_ASV_165	35	0
701	fun_ASV_148	35	0
702	fun_ASV_174	35	0
703	fun_ASV_178	35	0
704	fun_ASV_180	35	0
705	fun_ASV_230	35	0
706	fun_ASV_170	35	0
707	fun_ASV_173	35	0
708	fun_ASV_192	35	0
709	fun_ASV_186	35	0
710	fun_ASV_179	35	0
711	fun_ASV_183	35	0
712	fun_ASV_284	35	0
713	fun_ASV_189	35	0
714	fun_ASV_201	35	0
715	fun_ASV_204	35	0
716	fun_ASV_218	35	0
717	fun_ASV_238	35	0
718	fun_ASV_187	35	0
719	fun_ASV_231	35	0
720	fun_ASV_203	35	0
721	fun_ASV_195	35	0
722	fun_ASV_168	35	0
723	fun_ASV_224	35	0
724	fun_ASV_208	35	0
725	fun_ASV_177	35	0
726	fun_ASV_216	35	0
727	fun_ASV_198	35	0
728	fun_ASV_282	35	0
729	fun_ASV_184	35	0
730	fun_ASV_287	35	0
731	fun_ASV_188	35	0
732	fun_ASV_194	35	0
733	fun_ASV_247	35	0
734	fun_ASV_229	35	0
735	fun_ASV_274	35	0
736	fun_ASV_264	35	0
737	fun_ASV_222	35	0
738	fun_ASV_214	35	0
739	fun_ASV_268	35	0
740	fun_ASV_193	35	0
741	fun_ASV_210	35	0
742	fun_ASV_257	35	0
743	fun_ASV_283	35	0
744	fun_ASV_302	35	0
745	fun_ASV_338	35	0
746	fun_ASV_240	35	0
747	fun_ASV_209	35	0
748	fun_ASV_256	35	0
749	fun_ASV_288	35	0
750	fun_ASV_228	35	0
751	fun_ASV_266	35	0
752	fun_ASV_355	35	0
753	fun_ASV_267	35	0
754	fun_ASV_236	35	0
755	fun_ASV_258	35	0
756	fun_ASV_322	35	0
757	fun_ASV_227	35	0
758	fun_ASV_232	35	0
759	fun_ASV_387	35	0
760	fun_ASV_205	35	0
761	fun_ASV_263	35	0
762	fun_ASV_249	35	0
763	fun_ASV_191	35	0
764	fun_ASV_212	35	0
765	fun_ASV_206	35	0
766	fun_ASV_241	35	0
767	fun_ASV_270	35	0
768	fun_ASV_255	35	0
769	fun_ASV_305	35	0
770	fun_ASV_278	35	0
771	fun_ASV_279	35	0
772	fun_ASV_290	35	0
773	fun_ASV_248	35	0
774	fun_ASV_253	35	0
775	fun_ASV_273	35	0
776	fun_ASV_281	35	0
777	fun_ASV_265	35	0
778	fun_ASV_275	35	0
779	fun_ASV_219	35	0
780	fun_ASV_312	35	0
781	fun_ASV_293	35	0
782	fun_ASV_310	35	0
783	fun_ASV_304	35	0
784	fun_ASV_379	35	0
785	fun_ASV_367	35	0
786	fun_ASV_345	35	0
787	fun_ASV_292	35	0
788	fun_ASV_262	35	0
789	fun_ASV_349	35	0
790	fun_ASV_326	35	0
791	fun_ASV_314	35	0
792	fun_ASV_319	35	0
793	fun_ASV_366	35	0
794	fun_ASV_294	35	0
795	fun_ASV_330	35	0
796	fun_ASV_277	35	0
797	fun_ASV_453	35	0
798	fun_ASV_348	35	0
799	fun_ASV_285	35	0
800	fun_ASV_441	35	0
801	fun_ASV_299	35	0
802	fun_ASV_321	35	0
803	fun_ASV_295	35	0
804	fun_ASV_357	35	0
805	fun_ASV_286	35	0
806	fun_ASV_291	35	0
807	fun_ASV_298	35	0
808	fun_ASV_296	35	0
809	fun_ASV_341	35	0
810	fun_ASV_323	35	0
811	fun_ASV_385	35	0
812	fun_ASV_365	35	0
813	fun_ASV_447	35	0
814	fun_ASV_358	35	0
815	fun_ASV_340	35	0
816	fun_ASV_311	35	0
817	fun_ASV_451	35	0
818	fun_ASV_337	35	0
819	fun_ASV_364	35	0
820	fun_ASV_334	35	0
821	fun_ASV_313	35	0
822	fun_ASV_583	35	0
823	fun_ASV_303	35	0
824	fun_ASV_448	35	0
825	fun_ASV_317	35	0
826	fun_ASV_376	35	0
827	fun_ASV_578	35	0
828	fun_ASV_422	35	0
829	fun_ASV_437	35	0
830	fun_ASV_371	35	0
831	fun_ASV_411	35	0
832	fun_ASV_316	35	0
833	fun_ASV_414	35	0
834	fun_ASV_383	35	0
835	fun_ASV_356	35	0
836	fun_ASV_402	35	0
837	fun_ASV_510	35	0
838	fun_ASV_373	35	0
839	fun_ASV_343	35	0
840	fun_ASV_351	35	0
841	fun_ASV_444	35	0
842	fun_ASV_407	35	0
843	fun_ASV_509	35	0
844	fun_ASV_370	35	0
845	fun_ASV_377	35	0
846	fun_ASV_390	35	0
847	fun_ASV_408	35	0
848	fun_ASV_475	35	0
849	fun_ASV_452	47	0
850	fun_ASV_561	46	0
851	fun_ASV_359	45	0
852	fun_ASV_534	44	0
853	fun_ASV_394	43	0
854	fun_ASV_502	42	0
855	fun_ASV_361	41	0
856	fun_ASV_418	40	0
857	fun_ASV_486	39	0
858	fun_ASV_333	38	0
859	fun_ASV_404	37	0
860	fun_ASV_527	36	0
861	fun_ASV_524	35	0
862	fun_ASV_727	34	0
863	fun_ASV_392	33	0
864	fun_ASV_518	32	0
865	fun_ASV_754	20	0
866	fun_ASV_398	31	0
867	fun_ASV_492	13	0
868	fun_ASV_529	30	0
869	fun_ASV_415	21	0
870	fun_ASV_504	29	0
871	fun_ASV_436	11	0
872	fun_ASV_724	17	0
873	fun_ASV_395	28	0
874	fun_ASV_898	2	0
875	fun_ASV_375	27	0
876	fun_ASV_629	26	0
877	fun_ASV_399	25	0
878	fun_ASV_409	24	0
879	fun_ASV_478	23	0
880	fun_ASV_391	35	0
881	fun_ASV_565	22	0
882	fun_ASV_552	21	0
883	fun_ASV_928	20	0
884	fun_ASV_435	10	0
885	fun_ASV_633	19	0
886	fun_ASV_686	18	0
887	fun_ASV_403	35	0
888	fun_ASV_536	17	0
889	fun_ASV_412	16	0
890	fun_ASV_571	15	0
891	fun_ASV_481	14	0
892	fun_ASV_342	13	0
893	fun_ASV_497	12	0
894	fun_ASV_854	3	0
895	fun_ASV_438	11	0
896	fun_ASV_506	10	0
897	fun_ASV_386	9	0
898	fun_ASV_556	3	0
899	fun_ASV_528	9	0
900	fun_ASV_473	3	0
901	fun_ASV_638	2	0
902	fun_ASV_557	6	0
903	fun_ASV_521	3	0
904	fun_ASV_476	4	0
905	fun_ASV_440	3	0
906	fun_ASV_454	8	0
907	fun_ASV_780	7	0
908	fun_ASV_380	6	0
909	fun_ASV_442	5	0
910	fun_ASV_636	3	0
911	fun_ASV_543	35	0
912	fun_ASV_482	35	0
913	fun_ASV_766	35	0
914	fun_ASV_522	4	0
915	fun_ASV_457	3	0
916	fun_ASV_533	3	0
917	fun_ASV_560	4	0
918	fun_ASV_611	3	0
919	fun_ASV_416	35	0
920	fun_ASV_700	35	0
921	fun_ASV_420	3	0
922	fun_ASV_470	3	0
923	fun_ASV_785	35	0
924	fun_ASV_463	3	0
925	fun_ASV_498	35	0
926	fun_ASV_489	35	0
927	fun_ASV_692	35	0
928	fun_ASV_455	3	0
929	fun_ASV_514	3	0
930	fun_ASV_401	35	0
931	fun_ASV_866	2	0
932	fun_ASV_488	35	0
933	fun_ASV_494	35	0
934	fun_ASV_460	3	0
935	fun_ASV_462	2	0
936	fun_ASV_461	33	0
937	fun_ASV_603	3	0
938	fun_ASV_989	2	0
939	fun_ASV_869	35	0
940	fun_ASV_540	35	0
941	fun_ASV_526	32	0
942	fun_ASV_893	3	0
943	fun_ASV_562	35	0
944	fun_ASV_857	3	0
945	fun_ASV_623	35	0
946	fun_ASV_573	35	0
947	fun_ASV_832	35	0
948	fun_ASV_459	35	0
949	fun_ASV_553	35	0
950	fun_ASV_702	35	0
951	fun_ASV_458	35	0
952	fun_ASV_975	3	0
953	fun_ASV_589	35	0
954	fun_ASV_464	35	0
955	fun_ASV_547	1	0
956	fun_ASV_614	3	0
957	fun_ASV_539	35	0
958	fun_ASV_591	35	0
959	fun_ASV_729	35	0
960	fun_ASV_569	3	0
961	fun_ASV_666	35	0
962	fun_ASV_658	35	0
963	fun_ASV_469	3	0
964	fun_ASV_542	35	0
965	fun_ASV_551	3	0
966	fun_ASV_643	35	0
967	fun_ASV_711	35	0
968	fun_ASV_550	35	0
969	fun_ASV_600	3	0
970	fun_ASV_648	35	0
971	fun_ASV_698	35	0
972	fun_ASV_660	3	0
973	fun_ASV_507	35	0
974	fun_ASV_532	35	0
975	fun_ASV_690	35	0
976	fun_ASV_605	35	0
977	fun_ASV_450	35	0
978	fun_ASV_601	35	0
979	fun_ASV_599	35	0
980	fun_ASV_770	35	0
981	fun_ASV_575	35	0
982	fun_ASV_548	35	0
983	fun_ASV_903	35	0
984	fun_ASV_630	33	0
985	fun_ASV_631	35	0
986	fun_ASV_644	35	0
987	fun_ASV_568	3	0
988	fun_ASV_576	35	0
989	fun_ASV_570	35	0
990	fun_ASV_940	35	0
991	fun_ASV_598	35	0
992	fun_ASV_587	35	0
993	fun_ASV_973	35	0
994	fun_ASV_477	35	0
995	fun_ASV_572	35	0
996	fun_ASV_645	35	0
997	fun_ASV_558	35	0
998	fun_ASV_836	35	0
999	fun_ASV_616	35	0
1000	bac_ASV_1	35	0

## Sheet: nodeG_plot
	X1	X2	elements	filed	Kingdom	Phylum	Class	Order	Family	Genus	Species	group	igraph.degree	igraph.closeness	igraph.betweenness	igraph.cen.degree
bac_ASV_1	-13.131	26.9059	bac_ASV_1	bac	Bacteria	Proteobacteria	Gammaproteobacteria	Pseudomonadales	Pseudomonadaceae	Pseudomonas	Unassigned	bac	0	0	0	0
bac_ASV_10	10.1443	16.5813	bac_ASV_10	bac	Bacteria	Proteobacteria	Betaproteobacteria	Neisseriales	Chromobacteriaceae	Unassigned	Unassigned	bac	1	1	0	1
bac_ASV_100	-16.6096	-4.21015	bac_ASV_100	bac	Bacteria	Proteobacteria	Alphaproteobacteria	Rhizobiales	Bradyrhizobiaceae	Pseudolabrys	Unassigned	bac	1	0.416667	0	1
bac_ASV_101	-33.2788	1.26085	bac_ASV_101	bac	Bacteria	Acidobacteria	Acidobacteria_Gp1	Unassigned	Unassigned	Gp1	Unassigned	bac	0	0	0	0
bac_ASV_102	17.9365	-12.3684	bac_ASV_102	bac	Bacteria	Proteobacteria	Betaproteobacteria	Rhodocyclales	Zoogloeaceae	Aromatoleum	Unassigned	bac	0	0	0	0
bac_ASV_103	-5.44225	19.3685	bac_ASV_103	bac	Bacteria	Acidobacteria	Acidobacteria_Gp1	Unassigned	Unassigned	Gp1	Unassigned	bac	1	0.175799	0	1
bac_ASV_104	-1.42205	15.6903	bac_ASV_104	bac	Bacteria	Proteobacteria	Betaproteobacteria	Burkholderiales	Burkholderiales_incertae_sedis	Thiobacter	Unassigned	bac	2	0.136525	150	2
bac_ASV_105	22.5822	2.94333	bac_ASV_105	bac	Bacteria	Acidobacteria	Acidobacteria_Gp1	Unassigned	Unassigned	Occallatibacter	Unassigned	bac	0	0	0	0
bac_ASV_106	-22.9278	26.7278	bac_ASV_106	bac	Bacteria	Proteobacteria	Betaproteobacteria	Rhodocyclales	Zoogloeaceae	Thauera	Unassigned	bac	0	0	0	0
bac_ASV_107	-20.5924	29.4309	bac_ASV_107	bac	Bacteria	Proteobacteria	Gammaproteobacteria	Gammaproteobacteria_incertae_sedis	Unassigned	Acidibacter	Unassigned	bac	0	0	0	0
bac_ASV_108	6.13605	30.1875	bac_ASV_108	bac	Bacteria	Acidobacteria	Acidobacteria_Gp1	Unassigned	Unassigned	Gp1	Unassigned	bac	0	0	0	0
bac_ASV_109	-7.05268	1.39728	bac_ASV_109	bac	Bacteria	Acidobacteria	Acidobacteria_Gp10	Unassigned	Unassigned	Gp10	Unassigned	bac	2	0.243671	147.912	2
bac_ASV_11	-24.915	-11.9217	bac_ASV_11	bac	Bacteria	Acidobacteria	Acidobacteria_Gp1	Unassigned	Unassigned	Gp1	Unassigned	bac	0	0	0	0
bac_ASV_110	-13.653	-17.0384	bac_ASV_110	bac	Bacteria	Proteobacteria	Betaproteobacteria	Burkholderiales	Burkholderiaceae	Paraburkholderia	Unassigned	bac	1	1	0	1
bac_ASV_111	-0.652944	-7.32834	bac_ASV_111	bac	Bacteria	Acidobacteria	Acidobacteria_Gp3	Unassigned	Unassigned	Gp3	Unassigned	bac	1	0.571429	0	1
bac_ASV_112	-27.1878	23.8541	bac_ASV_112	bac	Bacteria	Verrucomicrobia	Subdivision3	Unassigned	Unassigned	Subdivision3_genera_incertae_sedis	Unassigned	bac	0	0	0	0
bac_ASV_113	21.064	19.5345	bac_ASV_113	bac	Bacteria	Proteobacteria	Alphaproteobacteria	Rhodospirillales	Rhodospirillaceae	Unassigned	Unassigned	bac	0	0	0	0
bac_ASV_114	23.5241	0.657194	bac_ASV_114	bac	Bacteria	Acidobacteria	Acidobacteria_Gp1	Unassigned	Unassigned	Gp1	Unassigned	bac	0	0	0	0
bac_ASV_115	-35.278	2.1299	bac_ASV_115	bac	Bacteria	Gemmatimonadetes	Gemmatimonadetes	Gemmatimonadales	Gemmatimonadaceae	Gemmatimonas	Unassigned	bac	0	0	0	0
bac_ASV_116	-11.1128	31.5903	bac_ASV_116	bac	Bacteria	Acidobacteria	Acidobacteria_Gp1	Unassigned	Unassigned	Gp1	Unassigned	bac	0	0	0	0
bac_ASV_117	-9.47922	-25.9826	bac_ASV_117	bac	Bacteria	Acidobacteria	Acidobacteria_Gp13	Unassigned	Unassigned	Gp13	Unassigned	bac	0	0	0	0
bac_ASV_118	17.5384	-14.9818	bac_ASV_118	bac	Bacteria	Acidobacteria	Acidobacteria_Gp2	Unassigned	Unassigned	Gp2	Unassigned	bac	0	0	0	0
bac_ASV_119	0.993438	-5.26007	bac_ASV_119	bac	Bacteria	Acidobacteria	Acidobacteria_Gp2	Unassigned	Unassigned	Gp2	Unassigned	bac	1	0.571429	0	1
bac_ASV_12	14.9721	-12.0868	bac_ASV_12	bac	Bacteria	Proteobacteria	Alphaproteobacteria	Micropepsales	Micropepsaceae	Rhizomicrobium	Unassigned	bac	0	0	0	0
bac_ASV_120	13.3942	26.9898	bac_ASV_120	bac	Bacteria	Proteobacteria	Betaproteobacteria	Neisseriales	Chromobacteriaceae	Microvirgula	Unassigned	bac	0	0	0	0
bac_ASV_121	9.4295	30.2677	bac_ASV_121	bac	Bacteria	Acidobacteria	Acidobacteria_Gp1	Unassigned	Unassigned	Gp1	Unassigned	bac	0	0	0	0
bac_ASV_122	7.32795	30.8468	bac_ASV_122	bac	Bacteria	Proteobacteria	Alphaproteobacteria	Micropepsales	Micropepsaceae	Rhizomicrobium	Unassigned	bac	0	0	0	0
bac_ASV_123	35.14	-32.2963	bac_ASV_123	bac	Bacteria	Acidobacteria	Acidobacteria_Gp2	Unassigned	Unassigned	Gp2	Unassigned	bac	1	0.222543	0	1
bac_ASV_124	-3.17073	33.6785	bac_ASV_124	bac	Bacteria	Acidobacteria	Acidobacteria_Gp2	Unassigned	Unassigned	Gp2	Unassigned	bac	0	0	0	0
bac_ASV_125	23.3963	-2.95394	bac_ASV_125	bac	Bacteria	Proteobacteria	Alphaproteobacteria	Rhodospirillales	Rhodospirillaceae	Ferruginivarius	Unassigned	bac	0	0	0	0
bac_ASV_126	14.9618	25.6581	bac_ASV_126	bac	Bacteria	Acidobacteria	Acidobacteria_Gp3	Unassigned	Unassigned	Gp3	Unassigned	bac	0	0	0	0
bac_ASV_127	-5.01067	0.359505	bac_ASV_127	bac	Bacteria	Proteobacteria	Betaproteobacteria	Burkholderiales	Burkholderiaceae	Caballeronia	Unassigned	bac	2	0.223837	169.213	2
bac_ASV_128	24.1078	3.16309	bac_ASV_128	bac	Bacteria	Actinobacteria	Thermoleophilia	Gaiellales	Gaiellaceae	Gaiella	Unassigned	bac	0	0	0	0
bac_ASV_129	22.2444	-5.80455	bac_ASV_129	bac	Archaea	Thaumarchaeota	Unassigned	Nitrososphaerales	Nitrososphaeraceae	Nitrososphaera	Unassigned	bac	0	0	0	0
bac_ASV_13	-13.4656	28.8029	bac_ASV_13	bac	Bacteria	Acidobacteria	Unassigned	Unassigned	Unassigned	Unassigned	Unassigned	bac	0	0	0	0
bac_ASV_130	-6.06798	-27.0295	bac_ASV_130	bac	Bacteria	Acidobacteria	Acidobacteria_Gp1	Unassigned	Unassigned	Gp1	Unassigned	bac	0	0	0	0
bac_ASV_131	35.9524	-38.4085	bac_ASV_131	bac	Bacteria	Firmicutes	Clostridia	Thermoanaerobacterales	Thermoanaerobacteraceae	Unassigned	Unassigned	bac	1	0.223837	0	1
bac_ASV_132	-25.3864	26.2204	bac_ASV_132	bac	Bacteria	Proteobacteria	Alphaproteobacteria	Rhodospirillales	Azospirillaceae	Skermanella	Unassigned	bac	0	0	0	0
bac_ASV_133	-1.27093	-26.1691	bac_ASV_133	bac	Bacteria	Proteobacteria	Gammaproteobacteria	Gammaproteobacteria_incertae_sedis	Unassigned	Acidibacter	Unassigned	bac	0	0	0	0
bac_ASV_134	9.27993	9.60027	bac_ASV_134	bac	Bacteria	Proteobacteria	Alphaproteobacteria	Rhodospirillales	Unassigned	Unassigned	Unassigned	bac	1	0.18599	0	1
bac_ASV_135	-32.6786	15.0022	bac_ASV_135	bac	Bacteria	Acidobacteria	Acidobacteria_Gp13	Unassigned	Unassigned	Gp13	Unassigned	bac	0	0	0	0
bac_ASV_136	-32.7966	-13.8767	bac_ASV_136	bac	Archaea	Thaumarchaeota	Unassigned	Nitrosopumilales	Nitrosopumilaceae	Nitrosopumilus	Unassigned	bac	0	0	0	0
bac_ASV_137	-6.1016	29.0622	bac_ASV_137	bac	Bacteria	Acidobacteria	Acidobacteria_Gp1	Unassigned	Unassigned	Occallatibacter	Unassigned	bac	1	1	0	1
bac_ASV_138	24.8981	9.71771	bac_ASV_138	bac	Bacteria	Proteobacteria	Betaproteobacteria	Nitrosomonadales	Thiobacillaceae	Sulfuritortus	Unassigned	bac	0	0	0	0
bac_ASV_139	-34.0097	-5.13673	bac_ASV_139	bac	Bacteria	Acidobacteria	Acidobacteria_Gp1	Unassigned	Unassigned	Gp1	Unassigned	bac	0	0	0	0
bac_ASV_14	10.2285	-17.022	bac_ASV_14	bac	Archaea	Thaumarchaeota	Unassigned	Nitrososphaerales	Nitrososphaeraceae	Nitrososphaera	Unassigned	bac	0	0	0	0
bac_ASV_140	11.8878	29.2956	bac_ASV_140	bac	Bacteria	Proteobacteria	Gammaproteobacteria	Xanthomonadales	Xanthomonadaceae	Arenimonas	Unassigned	bac	0	0	0	0
bac_ASV_142	22.5883	-8.73859	bac_ASV_142	bac	Bacteria	Proteobacteria	Alphaproteobacteria	Rhizobiales	Bradyrhizobiaceae	Pseudorhodoplanes	Unassigned	bac	0	0	0	0
bac_ASV_1426	0.935859	26.7386	bac_ASV_1426	bac	Bacteria	Proteobacteria	Alphaproteobacteria	Rhizobiales	Bradyrhizobiaceae	Bradyrhizobium	Unassigned	bac	1	1	0	1
bac_ASV_143	2.34956	33.0673	bac_ASV_143	bac	Bacteria	Proteobacteria	Betaproteobacteria	Nitrosomonadales	Thiobacillaceae	Unassigned	Unassigned	bac	0	0	0	0
bac_ASV_144	-9.05738	-13.3609	bac_ASV_144	bac	Bacteria	Acidobacteria	Acidobacteria_Gp3	Unassigned	Unassigned	Gp3	Unassigned	bac	2	1	1	2
bac_ASV_145	24.0837	6.95122	bac_ASV_145	bac	Bacteria	Acidobacteria	Acidobacteria_Gp1	Unassigned	Unassigned	Gp1	Unassigned	bac	0	0	0	0
bac_ASV_146	-27.7444	26.1467	bac_ASV_146	bac	Bacteria	Acidobacteria	Acidobacteria_Gp2	Unassigned	Unassigned	Gp2	Unassigned	bac	0	0	0	0
bac_ASV_147	-17.7005	31.8333	bac_ASV_147	bac	Bacteria	Proteobacteria	Betaproteobacteria	Burkholderiales	Burkholderiaceae	Cupriavidus	Unassigned	bac	0	0	0	0
bac_ASV_148	-23.5867	-20.3364	bac_ASV_148	bac	Bacteria	Verrucomicrobia	Spartobacteria	Unassigned	Unassigned	Spartobacteria_genera_incertae_sedis	Unassigned	bac	0	0	0	0
bac_ASV_149	-10.3023	33.8387	bac_ASV_149	bac	Bacteria	Acidobacteria	Acidobacteria_Gp2	Unassigned	Unassigned	Gp2	Unassigned	bac	0	0	0	0
bac_ASV_15	-3.26746	5.95891	bac_ASV_15	bac	Bacteria	Proteobacteria	Betaproteobacteria	Neisseriales	Chromobacteriaceae	Formivibrio	Unassigned	bac	2	0.173423	76	2
bac_ASV_150	-36.294	5.12856	bac_ASV_150	bac	Bacteria	Acidobacteria	Acidobacteria_Gp3	Unassigned	Unassigned	Gp3	Unassigned	bac	0	0	0	0
bac_ASV_151	-3.25438	23.2087	bac_ASV_151	bac	Bacteria	Acidobacteria	Acidobacteria_Gp13	Unassigned	Unassigned	Gp13	Unassigned	bac	1	0.175799	0	1
bac_ASV_1518	-31.6702	-20.7036	bac_ASV_1518	bac	Bacteria	Proteobacteria	Deltaproteobacteria	Desulfuromonadales	Geobacteraceae	Geothermobacter	Unassigned	bac	0	0	0	0
bac_ASV_152	24.8539	-1.3331	bac_ASV_152	bac	Bacteria	Acidobacteria	Acidobacteria_Gp3	Unassigned	Unassigned	Gp3	Unassigned	bac	0	0	0	0
bac_ASV_153	6.99783	33.0015	bac_ASV_153	bac	Bacteria	Acidobacteria	Acidobacteria_Gp2	Unassigned	Unassigned	Gp2	Unassigned	bac	0	0	0	0
bac_ASV_154	-37.1963	0.140038	bac_ASV_154	bac	Bacteria	Proteobacteria	Alphaproteobacteria	Rhodospirillales	Reyranellaceae	Reyranella	Unassigned	bac	0	0	0	0
bac_ASV_155	-4.33332	35.7708	bac_ASV_155	bac	Bacteria	Proteobacteria	Betaproteobacteria	Nitrosomonadales	Sterolibacteriaceae	Unassigned	Unassigned	bac	0	0	0	0
bac_ASV_156	11.7225	5.4462	bac_ASV_156	bac	Bacteria	Proteobacteria	Alphaproteobacteria	Rhodospirillales	Stellaceae	Stella	Unassigned	bac	1	0.666667	0	1
bac_ASV_157	6.03322	31.3112	bac_ASV_157	bac	Bacteria	Actinobacteria	Thermoleophilia	Gaiellales	Gaiellaceae	Gaiella	Unassigned	bac	0	0	0	0
bac_ASV_158	-5.15664	21.4055	bac_ASV_158	bac	Bacteria	Proteobacteria	Alphaproteobacteria	Rhodospirillales	Azospirillaceae	Unassigned	Unassigned	bac	1	0.175799	0	1
bac_ASV_159	-7.26197	19.5168	bac_ASV_159	bac	Bacteria	Proteobacteria	Alphaproteobacteria	Rhodospirillales	Acetobacteraceae	Acidibrevibacterium	Unassigned	bac	1	0.175799	0	1
bac_ASV_16	-15.3049	12.5322	bac_ASV_16	bac	Bacteria	Proteobacteria	Gammaproteobacteria	Unassigned	Unassigned	Unassigned	Unassigned	bac	1	0.325	0	1
bac_ASV_160	6.16115	18.4511	bac_ASV_160	bac	Bacteria	Actinobacteria	Thermoleophilia	Gaiellales	Gaiellaceae	Gaiella	Unassigned	bac	1	0.666667	0	1
bac_ASV_1601	28.1953	20.6914	bac_ASV_1601	bac	Bacteria	Proteobacteria	Alphaproteobacteria	Rhizobiales	Bradyrhizobiaceae	Bradyrhizobium	Unassigned	bac	0	0	0	0
bac_ASV_161	-33.8544	13.6055	bac_ASV_161	bac	Bacteria	Actinobacteria	Thermoleophilia	Solirubrobacterales	Conexibacteraceae	Conexibacter	Unassigned	bac	0	0	0	0
bac_ASV_162	2.68075	-9.15499	bac_ASV_162	bac	Bacteria	Proteobacteria	Betaproteobacteria	Rhodocyclales	Rhodocyclaceae	Azospira	Unassigned	bac	1	0.666667	0	1
bac_ASV_163	32.2075	-36.4085	bac_ASV_163	bac	Bacteria	Acidobacteria	Unassigned	Unassigned	Unassigned	Unassigned	Unassigned	bac	2	0.27305	457.725	2
bac_ASV_164	-33.4008	-7.83278	bac_ASV_164	bac	Bacteria	Proteobacteria	Alphaproteobacteria	Rhodospirillales	Azospirillaceae	Unassigned	Unassigned	bac	0	0	0	0
bac_ASV_165	12.2327	-20.0219	bac_ASV_165	bac	Bacteria	Proteobacteria	Gammaproteobacteria	Chromatiales	Granulosicoccaceae	Granulosicoccus	Unassigned	bac	0	0	0	0
bac_ASV_166	1.95563	-25.1626	bac_ASV_166	bac	Bacteria	Proteobacteria	Alphaproteobacteria	Rhizobiales	Roseiarcaceae	Roseiarcus	Unassigned	bac	0	0	0	0
bac_ASV_167	-30.6615	19.6681	bac_ASV_167	bac	Bacteria	Proteobacteria	Alphaproteobacteria	Rhizobiales	Bradyrhizobiaceae	Rhodoplanes	Unassigned	bac	0	0	0	0
bac_ASV_168	-22.9617	29.1175	bac_ASV_168	bac	Bacteria	Firmicutes	Bacilli	Lactobacillales	Enterococcaceae	Enterococcus	Unassigned	bac	0	0	0	0
bac_ASV_169	-1.90672	-0.355693	bac_ASV_169	bac	Bacteria	Firmicutes	Negativicutes	Selenomonadales	Sporomusaceae	Unassigned	Unassigned	bac	2	0.246795	228.405	2
bac_ASV_17	-27.0416	-8.86777	bac_ASV_17	bac	Bacteria	Verrucomicrobia	Spartobacteria	Unassigned	Unassigned	Spartobacteria_genera_incertae_sedis	Unassigned	bac	0	0	0	0
bac_ASV_170	-7.44143	21.5684	bac_ASV_170	bac	Bacteria	Acidobacteria	Acidobacteria_Gp1	Unassigned	Unassigned	Gp1	Unassigned	bac	1	0.175799	0	1
bac_ASV_171	-28.8868	-4.61698	bac_ASV_171	bac	Bacteria	Acidobacteria	Acidobacteria_Gp1	Unassigned	Unassigned	Gp1	Unassigned	bac	1	1	0	1
bac_ASV_172	-15.0989	-24.1381	bac_ASV_172	bac	Bacteria	Firmicutes	Bacilli	Bacillales	Bacillaceae_1	Bacillus	Unassigned	bac	0	0	0	0
bac_ASV_173	-3.16248	18.8053	bac_ASV_173	bac	Bacteria	Acidobacteria	Acidobacteria_Gp2	Unassigned	Unassigned	Gp2	Unassigned	bac	3	0.245223	503.948	3
bac_ASV_174	-13.3634	-23.5712	bac_ASV_174	bac	Bacteria	Proteobacteria	Betaproteobacteria	Burkholderiales	Burkholderiaceae	Limnobacter	Unassigned	bac	0	0	0	0
bac_ASV_1747	-23.4148	34.4634	bac_ASV_1747	bac	Bacteria	Bacteroidetes	Chitinophagia	Chitinophagales	Chitinophagaceae	Chitinophaga	Unassigned	bac	0	0	0	0
bac_ASV_175	-19.6028	-23.0611	bac_ASV_175	bac	Bacteria	Nitrospirae	Nitrospira	Nitrospirales	Nitrospiraceae	Nitrospira	Unassigned	bac	0	0	0	0
bac_ASV_176	-1.73127	22.2681	bac_ASV_176	bac	Bacteria	Proteobacteria	Betaproteobacteria	Nitrosomonadales	Sterolibacteriaceae	Denitratisoma	Unassigned	bac	1	0.135563	0	1
bac_ASV_177	5.50629	34.2516	bac_ASV_177	bac	Bacteria	candidate_division_WPS-2	Unassigned	Unassigned	Unassigned	WPS-2_genera_incertae_sedis	Unassigned	bac	0	0	0	0
bac_ASV_178	-36.1717	-4.19257	bac_ASV_178	bac	Bacteria	Chloroflexi	Thermomicrobia	Thermomicrobiales	Thermomicrobiaceae	Thermomicrobium	Unassigned	bac	0	0	0	0
bac_ASV_179	24.9829	4.91066	bac_ASV_179	bac	Archaea	Thaumarchaeota	Unassigned	Nitrososphaerales	Nitrososphaeraceae	Nitrososphaera	Unassigned	bac	0	0	0	0
bac_ASV_1799	3.91402	-7.64946	bac_ASV_1799	bac	Bacteria	Proteobacteria	Deltaproteobacteria	Myxococcales	Myxococcaceae	Aggregicoccus	Unassigned	bac	1	0.666667	0	1
bac_ASV_18	19.057	-1.77599	bac_ASV_18	bac	Bacteria	Armatimonadetes	Unassigned	Unassigned	Unassigned	Armatimonadetes_gp7	Unassigned	bac	0	0	0	0
bac_ASV_180	0.830666	-23.1013	bac_ASV_180	bac	Bacteria	Acidobacteria	Acidobacteria_Gp3	Unassigned	Unassigned	Gp3	Unassigned	bac	0	0	0	0
bac_ASV_181	-16.3379	-12.6014	bac_ASV_181	bac	Bacteria	Proteobacteria	Gammaproteobacteria	Alteromonadales	Colwelliaceae	Thalassotalea	Unassigned	bac	2	1	1	2
bac_ASV_182	-28.8893	22.9095	bac_ASV_182	bac	Bacteria	Proteobacteria	Alphaproteobacteria	Rhodospirillales	Azospirillaceae	Rhodocista	Unassigned	bac	0	0	0	0
bac_ASV_183	9.28018	-23.5826	bac_ASV_183	bac	Bacteria	Acidobacteria	Acidobacteria_Gp2	Unassigned	Unassigned	Gp2	Unassigned	bac	0	0	0	0
bac_ASV_1839	14.4141	4.86188	bac_ASV_1839	bac	Bacteria	Proteobacteria	Alphaproteobacteria	Rhodospirillales	Azospirillaceae	Azospirillum	Unassigned	bac	1	0.666667	0	1
bac_ASV_184	26.0024	7.12193	bac_ASV_184	bac	Bacteria	Acidobacteria	Acidobacteria_Gp1	Unassigned	Unassigned	Gp1	Unassigned	bac	0	0	0	0
bac_ASV_185	-12.8658	34.4841	bac_ASV_185	bac	Bacteria	Acidobacteria	Acidobacteria_Gp6	Unassigned	Unassigned	Gp6	Unassigned	bac	0	0	0	0
bac_ASV_186	-26.3097	-19.415	bac_ASV_186	bac	Bacteria	Acidobacteria	Acidobacteria_Gp13	Unassigned	Unassigned	Gp13	Unassigned	bac	0	0	0	0
bac_ASV_187	-34.2597	17.6053	bac_ASV_187	bac	Bacteria	Proteobacteria	Betaproteobacteria	Burkholderiales	Burkholderiaceae	Paraburkholderia	Unassigned	bac	0	0	0	0
bac_ASV_188	12.5895	-6.25704	bac_ASV_188	bac	Bacteria	Acidobacteria	Acidobacteria_Gp1	Unassigned	Unassigned	Gp1	Unassigned	bac	1	1	0	1
bac_ASV_189	4.2757	33.0895	bac_ASV_189	bac	Bacteria	Acidobacteria	Acidobacteria_Gp1	Unassigned	Unassigned	Gp1	Unassigned	bac	0	0	0	0
bac_ASV_19	8.89505	25.3183	bac_ASV_19	bac	Bacteria	Proteobacteria	Betaproteobacteria	Burkholderiales	Burkholderiaceae	Paraburkholderia	Unassigned	bac	0	0	0	0
bac_ASV_190	21.7858	-11.2574	bac_ASV_190	bac	Bacteria	Acidobacteria	Acidobacteria_Gp1	Unassigned	Unassigned	Gp1	Unassigned	bac	0	0	0	0
bac_ASV_191	22.732	22.1338	bac_ASV_191	bac	Archaea	Thaumarchaeota	Unassigned	Nitrososphaerales	Nitrososphaeraceae	Nitrososphaera	Unassigned	bac	0	0	0	0
bac_ASV_192	1.18046	35.0371	bac_ASV_192	bac	Bacteria	Latescibacteria	Unassigned	Unassigned	Unassigned	Latescibacteria_genera_incertae_sedis	Unassigned	bac	0	0	0	0
bac_ASV_193	5.24857	2.19129	bac_ASV_193	bac	Bacteria	Acidobacteria	Acidobacteria_Gp2	Unassigned	Unassigned	Gp2	Unassigned	bac	3	0.168122	186.5	3
bac_ASV_194	16.4535	-18.1927	bac_ASV_194	bac	Bacteria	Proteobacteria	Betaproteobacteria	Burkholderiales	Oxalobacteraceae	Unassigned	Unassigned	bac	0	0	0	0
bac_ASV_195	-36.2456	14.6407	bac_ASV_195	bac	Bacteria	Proteobacteria	Gammaproteobacteria	Gammaproteobacteria_incertae_sedis	Unassigned	Acidibacter	Unassigned	bac	0	0	0	0
bac_ASV_196	-19.9444	31.5926	bac_ASV_196	bac	Bacteria	Acidobacteria	Acidobacteria_Gp6	Unassigned	Unassigned	Gp6	Unassigned	bac	0	0	0	0
bac_ASV_197	9.42932	11.9855	bac_ASV_197	bac	Bacteria	Actinobacteria	Thermoleophilia	Gaiellales	Gaiellaceae	Gaiella	Unassigned	bac	1	0.18599	0	1
bac_ASV_198	-12.9511	-26.1664	bac_ASV_198	bac	Bacteria	Proteobacteria	Alphaproteobacteria	Caulobacterales	Caulobacteraceae	Phenylobacterium	Unassigned	bac	0	0	0	0
bac_ASV_199	-25.6014	28.976	bac_ASV_199	bac	Bacteria	Proteobacteria	Gammaproteobacteria	Oceanospirillales	Halomonadaceae	Halomonas	Unassigned	bac	0	0	0	0
bac_ASV_2	8.79263	-7.157	bac_ASV_2	bac	Bacteria	Acidobacteria	Acidobacteria_Gp2	Unassigned	Unassigned	Gp2	Unassigned	bac	1	1	0	1
bac_ASV_20	-2.34667	2.90308	bac_ASV_20	bac	Bacteria	Proteobacteria	Gammaproteobacteria	Unassigned	Unassigned	Unassigned	Unassigned	bac	2	0.223837	169.213	2
bac_ASV_200	-18.0581	23.9183	bac_ASV_200	bac	Bacteria	Firmicutes	Bacilli	Bacillales	Bacillaceae_1	Bacillus	Unassigned	bac	1	1	0	1
bac_ASV_201	-17.3261	34.0588	bac_ASV_201	bac	Bacteria	Proteobacteria	Alphaproteobacteria	Micropepsales	Micropepsaceae	Rhizomicrobium	Unassigned	bac	0	0	0	0
bac_ASV_202	-1.5738	35.0296	bac_ASV_202	bac	Bacteria	Acidobacteria	Acidobacteria_Gp2	Unassigned	Unassigned	Gp2	Unassigned	bac	0	0	0	0
bac_ASV_203	16.2572	28.3859	bac_ASV_203	bac	Bacteria	Proteobacteria	Alphaproteobacteria	Rhodospirillales	Azospirillaceae	Nitrospirillum	Unassigned	bac	0	0	0	0
bac_ASV_204	-1.98363	-12.3554	bac_ASV_204	bac	Bacteria	Proteobacteria	Deltaproteobacteria	Desulfobacterales	Desulfobacteraceae	Desulfosalsimonas	Unassigned	bac	1	0.5	0	1
bac_ASV_205	4.7027	-25.4429	bac_ASV_205	bac	Bacteria	Acidobacteria	Acidobacteria_Gp1	Unassigned	Unassigned	Gp1	Unassigned	bac	0	0	0	0
bac_ASV_206	19.6958	22.7	bac_ASV_206	bac	Bacteria	Acidobacteria	Acidobacteria_Gp5	Unassigned	Unassigned	Gp5	Unassigned	bac	0	0	0	0
bac_ASV_207	-5.71298	-18.2256	bac_ASV_207	bac	Bacteria	Proteobacteria	Betaproteobacteria	Burkholderiales	Burkholderiaceae	Caballeronia	Unassigned	bac	1	1	0	1
bac_ASV_208	24.5301	-4.81572	bac_ASV_208	bac	Bacteria	Acidobacteria	Acidobacteria_Gp1	Unassigned	Unassigned	Gp1	Unassigned	bac	0	0	0	0
bac_ASV_209	-36.3247	8.89523	bac_ASV_209	bac	Bacteria	Proteobacteria	Alphaproteobacteria	Rhizobiales	Bradyrhizobiaceae	Unassigned	Unassigned	bac	0	0	0	0
bac_ASV_21	-19.2483	16.8796	bac_ASV_21	bac	Bacteria	Firmicutes	Bacilli	Bacillales	Bacillaceae_1	Bacillus	Unassigned	bac	2	0.361111	22	2
bac_ASV_210	26.9121	5.22301	bac_ASV_210	bac	Bacteria	Proteobacteria	Gammaproteobacteria	Alteromonadales	Pseudoalteromonadaceae	Pseudoalteromonas	Unassigned	bac	0	0	0	0
bac_ASV_211	18.1484	-16.7027	bac_ASV_211	bac	Bacteria	Acidobacteria	Acidobacteria_Gp10	Unassigned	Unassigned	Gp10	Unassigned	bac	0	0	0	0
bac_ASV_212	-17.811	-25.524	bac_ASV_212	bac	Bacteria	Acidobacteria	Acidobacteria_Gp1	Unassigned	Unassigned	Gp1	Unassigned	bac	0	0	0	0
bac_ASV_213	-7.08737	15.9114	bac_ASV_213	bac	Bacteria	Proteobacteria	Alphaproteobacteria	Sphingomonadales	Sphingomonadaceae	Sphingomonas	Unassigned	bac	1	0.107843	0	1
bac_ASV_214	-32.5379	20.2623	bac_ASV_214	bac	Bacteria	Proteobacteria	Alphaproteobacteria	Rhizobiales	Bradyrhizobiaceae	Rhodoplanes	Unassigned	bac	0	0	0	0
bac_ASV_215	-22.0007	31.1395	bac_ASV_215	bac	Bacteria	Nitrospirae	Nitrospira	Nitrospirales	Nitrospiraceae	Nitrospira	Unassigned	bac	0	0	0	0
bac_ASV_216	32.8162	-40.7222	bac_ASV_216	bac	Bacteria	Proteobacteria	Alphaproteobacteria	Rhodospirillales	Acetobacteraceae	Acidisphaera	Unassigned	bac	1	0.222543	0	1
bac_ASV_217	18.2659	25.6611	bac_ASV_217	bac	Bacteria	Proteobacteria	Unassigned	Unassigned	Unassigned	Unassigned	Unassigned	bac	0	0	0	0
bac_ASV_218	-9.66003	22.3857	bac_ASV_218	bac	Bacteria	Proteobacteria	Alphaproteobacteria	Rhodospirillales	Azospirillaceae	Nitrospirillum	Unassigned	bac	1	0.666667	0	1
bac_ASV_219	20.1398	-17.2177	bac_ASV_219	bac	Bacteria	Proteobacteria	Deltaproteobacteria	Myxococcales	Anaeromyxobacteraceae	Anaeromyxobacter	Unassigned	bac	0	0	0	0
bac_ASV_22	-30.2611	-1.12796	bac_ASV_22	bac	Bacteria	Proteobacteria	Alphaproteobacteria	Rhizobiales	Bradyrhizobiaceae	Bradyrhizobium	Unassigned	bac	0	0	0	0
bac_ASV_220	0.99753	-15.0285	bac_ASV_220	bac	Bacteria	Proteobacteria	Alphaproteobacteria	Micropepsales	Micropepsaceae	Rhizomicrobium	Unassigned	bac	2	1	1	2
bac_ASV_221	27.581	-36.1335	bac_ASV_221	bac	Bacteria	Nitrospirae	Nitrospira	Nitrospirales	Nitrospiraceae	Nitrospira	Unassigned	bac	1	0.158436	0	1
bac_ASV_222	-9.37521	35.8765	bac_ASV_222	bac	Bacteria	Acidobacteria	Acidobacteria_Gp1	Unassigned	Unassigned	Gp1	Unassigned	bac	0	0	0	0
bac_ASV_223	26.2965	2.0184	bac_ASV_223	bac	Bacteria	Proteobacteria	Alphaproteobacteria	Rhodospirillales	Rhodospirillaceae	Lacibacterium	Unassigned	bac	0	0	0	0
bac_ASV_224	-31.0493	22.9223	bac_ASV_224	bac	Bacteria	Gemmatimonadetes	Gemmatimonadetes	Gemmatimonadales	Gemmatimonadaceae	Gemmatimonas	Unassigned	bac	0	0	0	0
bac_ASV_225	15.0196	14.9874	bac_ASV_225	bac	Bacteria	Proteobacteria	Gammaproteobacteria	Gammaproteobacteria_incertae_sedis	Unassigned	Acidibacter	Unassigned	bac	1	1	0	1
bac_ASV_226	-35.267	11.4056	bac_ASV_226	bac	Bacteria	Proteobacteria	Deltaproteobacteria	Myxococcales	Labilitrichaceae	Labilithrix	Unassigned	bac	0	0	0	0
bac_ASV_227	24.5074	14.6682	bac_ASV_227	bac	Bacteria	Acidobacteria	Acidobacteria_Gp2	Unassigned	Unassigned	Gp2	Unassigned	bac	0	0	0	0
bac_ASV_228	-30.6665	20.7965	bac_ASV_228	bac	Bacteria	Proteobacteria	Betaproteobacteria	Neisseriales	Neisseriaceae	Aquaphilus	Unassigned	bac	0	0	0	0
bac_ASV_229	20.5079	-14.0538	bac_ASV_229	bac	Bacteria	Acidobacteria	Acidobacteria_Gp1	Unassigned	Unassigned	Gp1	Unassigned	bac	0	0	0	0
bac_ASV_23	7.6772	27.1968	bac_ASV_23	bac	Bacteria	Proteobacteria	Betaproteobacteria	Burkholderiales	Burkholderiaceae	Unassigned	Unassigned	bac	0	0	0	0
bac_ASV_230	9.76177	33.0116	bac_ASV_230	bac	Bacteria	Proteobacteria	Unassigned	Unassigned	Unassigned	Unassigned	Unassigned	bac	0	0	0	0
bac_ASV_231	28.1188	3.68558	bac_ASV_231	bac	Bacteria	Proteobacteria	Alphaproteobacteria	Rhizobiales	Bradyrhizobiaceae	Pseudolabrys	Unassigned	bac	0	0	0	0
bac_ASV_232	-30.5035	26.2578	bac_ASV_232	bac	Bacteria	Acidobacteria	Unassigned	Unassigned	Unassigned	Unassigned	Unassigned	bac	0	0	0	0
bac_ASV_233	-11.0406	3.55969	bac_ASV_233	bac	Bacteria	Actinobacteria	Thermoleophilia	Gaiellales	Gaiellaceae	Gaiella	Unassigned	bac	1	0.204787	0	1
bac_ASV_234	12.5897	-21.8124	bac_ASV_234	bac	Bacteria	Acidobacteria	Acidobacteria_Gp2	Unassigned	Unassigned	Gp2	Unassigned	bac	0	0	0	0
bac_ASV_235	17.5374	22.7821	bac_ASV_235	bac	Bacteria	Proteobacteria	Betaproteobacteria	Burkholderiales	Comamonadaceae	Piscinibacter	Unassigned	bac	0	0	0	0
bac_ASV_236	26.4576	-3.23846	bac_ASV_236	bac	Bacteria	Acidobacteria	Acidobacteria_Gp2	Unassigned	Unassigned	Gp2	Unassigned	bac	0	0	0	0
bac_ASV_237	-29.001	-17.3221	bac_ASV_237	bac	Bacteria	Acidobacteria	Acidobacteria_Gp2	Unassigned	Unassigned	Gp2	Unassigned	bac	0	0	0	0
bac_ASV_238	5.56664	-2.20199	bac_ASV_238	bac	Bacteria	Actinobacteria	Actinobacteria	Streptosporangiales	Thermomonosporaceae	Actinomadura	Unassigned	bac	2	0.166667	36.5	2
bac_ASV_239	4.08282	35.7364	bac_ASV_239	bac	Bacteria	Acidobacteria	Acidobacteria_Gp3	Unassigned	Unassigned	Gp3	Unassigned	bac	0	0	0	0
bac_ASV_24	-15.7583	30.0732	bac_ASV_24	bac	Bacteria	Proteobacteria	Gammaproteobacteria	Gammaproteobacteria_incertae_sedis	Unassigned	Acidibacter	Unassigned	bac	0	0	0	0
bac_ASV_240	1.76699	-18.7054	bac_ASV_240	bac	Bacteria	Acidobacteria	Acidobacteria_Gp1	Unassigned	Unassigned	Gp1	Unassigned	bac	1	1	0	1
bac_ASV_241	12.5321	-13.9788	bac_ASV_241	bac	Bacteria	Proteobacteria	Alphaproteobacteria	Sphingomonadales	Sphingomonadaceae	Sphingomonas	Unassigned	bac	1	1	0	1
bac_ASV_242	-19.7606	2.41065	bac_ASV_242	bac	Bacteria	Proteobacteria	Alphaproteobacteria	Rhodospirillales	Azospirillaceae	Skermanella	Unassigned	bac	1	0.571429	0	1
bac_ASV_243	22.9276	18.4426	bac_ASV_243	bac	Bacteria	Proteobacteria	Betaproteobacteria	Nitrosomonadales	Sterolibacteriaceae	Methyloversatilis	Unassigned	bac	0	0	0	0
bac_ASV_244	2.16572	19.9481	bac_ASV_244	bac	Bacteria	Acidobacteria	Acidobacteria_Gp1	Unassigned	Unassigned	Acidipila	Unassigned	bac	1	0.175799	0	1
bac_ASV_245	-32.8901	-10.136	bac_ASV_245	bac	Bacteria	Acidobacteria	Acidobacteria_Gp6	Unassigned	Unassigned	Gp6	Unassigned	bac	0	0	0	0
bac_ASV_246	0.941635	-28.1619	bac_ASV_246	bac	Bacteria	Verrucomicrobia	Subdivision3	Unassigned	Unassigned	Subdivision3_genera_incertae_sedis	Unassigned	bac	0	0	0	0
bac_ASV_247	-11.3833	36.5099	bac_ASV_247	bac	Bacteria	Proteobacteria	Betaproteobacteria	Neisseriales	Chromobacteriaceae	Iodobacter	Unassigned	bac	0	0	0	0
bac_ASV_248	-27.8632	4.92713	bac_ASV_248	bac	Bacteria	Proteobacteria	Alphaproteobacteria	Rhizobiales	Roseiarcaceae	Rhodoblastus	Unassigned	bac	1	1	0	1
bac_ASV_249	25.3547	12.3481	bac_ASV_249	bac	Bacteria	Actinobacteria	Acidimicrobiia	Acidimicrobiales	Acidimicrobiales_incertae_sedis	Aciditerrimonas	Unassigned	bac	0	0	0	0
bac_ASV_25	-1.17842	-22.0734	bac_ASV_25	bac	Bacteria	Acidobacteria	Acidobacteria_Gp1	Unassigned	Unassigned	Gp1	Unassigned	bac	0	0	0	0
bac_ASV_250	-16.1926	10.3092	bac_ASV_250	bac	Bacteria	Acidobacteria	Unassigned	Unassigned	Unassigned	Unassigned	Unassigned	bac	1	0.309524	0	1
bac_ASV_251	28.7627	-38.758	bac_ASV_251	bac	Bacteria	Proteobacteria	Betaproteobacteria	Nitrosomonadales	Sterolibacteriaceae	Sulfuritalea	Unassigned	bac	1	0.222543	0	1
bac_ASV_252	-37.3597	2.77673	bac_ASV_252	bac	Bacteria	Acidobacteria	Acidobacteria_Gp3	Unassigned	Unassigned	Gp3	Unassigned	bac	0	0	0	0
bac_ASV_253	-6.98318	37.3573	bac_ASV_253	bac	Bacteria	Acidobacteria	Acidobacteria_Gp1	Unassigned	Unassigned	Terracidiphilus	Unassigned	bac	0	0	0	0
bac_ASV_254	-3.22262	-28.418	bac_ASV_254	bac	Bacteria	Proteobacteria	Gammaproteobacteria	Cellvibrionales	Cellvibrionaceae	Cellvibrio	Unassigned	bac	0	0	0	0
bac_ASV_255	-34.4271	22.803	bac_ASV_255	bac	Bacteria	Acidobacteria	Acidobacteria_Gp1	Unassigned	Unassigned	Gp1	Unassigned	bac	0	0	0	0
bac_ASV_256	-20.0381	34.3151	bac_ASV_256	bac	Bacteria	Proteobacteria	Alphaproteobacteria	Rhizobiales	Bradyrhizobiaceae	Pseudorhodoplanes	Unassigned	bac	0	0	0	0
bac_ASV_257	-38.056	7.44758	bac_ASV_257	bac	Bacteria	Actinobacteria	Thermoleophilia	Gaiellales	Gaiellaceae	Gaiella	Unassigned	bac	0	0	0	0
bac_ASV_258	6.01761	7.36701	bac_ASV_258	bac	Bacteria	Proteobacteria	Alphaproteobacteria	Rhodospirillales	Unassigned	Unassigned	Unassigned	bac	2	0.201571	204.887	2
bac_ASV_259	3.20421	9.9953	bac_ASV_259	bac	Bacteria	Proteobacteria	Gammaproteobacteria	Gammaproteobacteria_incertae_sedis	Unassigned	Acidibacter	Unassigned	bac	4	0.253289	671.107	4
bac_ASV_26	21.3856	-1.23777	bac_ASV_26	bac	Bacteria	Acidobacteria	Acidobacteria_Gp6	Unassigned	Unassigned	Gp6	Unassigned	bac	0	0	0	0
bac_ASV_260	-39.0431	1.84043	bac_ASV_260	bac	Bacteria	Acidobacteria	Acidobacteria_Gp1	Unassigned	Unassigned	Gp1	Unassigned	bac	0	0	0	0
bac_ASV_261	-3.41612	-26.4212	bac_ASV_261	bac	Bacteria	Proteobacteria	Alphaproteobacteria	Rhizobiales	Bradyrhizobiaceae	Bradyrhizobium	Unassigned	bac	0	0	0	0
bac_ASV_262	24.9641	17.7227	bac_ASV_262	bac	Bacteria	Proteobacteria	Alphaproteobacteria	Rhodospirillales	Rhodospirillaceae	Lacibacterium	Unassigned	bac	0	0	0	0
bac_ASV_263	15.6257	-21.5694	bac_ASV_263	bac	Bacteria	Proteobacteria	Alphaproteobacteria	Rhizobiales	Bradyrhizobiaceae	Pseudolabrys	Unassigned	bac	0	0	0	0
bac_ASV_264	-29.3742	-20.2106	bac_ASV_264	bac	Bacteria	Acidobacteria	Acidobacteria_Gp1	Unassigned	Unassigned	Gp1	Unassigned	bac	0	0	0	0
bac_ASV_265	-2.78497	-6.87417	bac_ASV_265	bac	Bacteria	Firmicutes	Clostridia	Clostridiales	Unassigned	Unassigned	Unassigned	bac	1	0.571429	0	1
bac_ASV_268	-13.2962	16.5583	bac_ASV_268	bac	Bacteria	Acidobacteria	Acidobacteria_Gp1	Unassigned	Unassigned	Gp1	Unassigned	bac	2	0.464286	42	2
bac_ASV_269	14.1648	30.6386	bac_ASV_269	bac	Bacteria	Proteobacteria	Gammaproteobacteria	Xanthomonadales	Xanthomonadaceae	Arenimonas	Unassigned	bac	0	0	0	0
bac_ASV_27	-33.392	3.78669	bac_ASV_27	bac	Archaea	Thaumarchaeota	Unassigned	Nitrososphaerales	Nitrososphaeraceae	Nitrososphaera	Unassigned	bac	0	0	0	0
bac_ASV_270	-34.1874	-11.5978	bac_ASV_270	bac	Bacteria	Acidobacteria	Acidobacteria_Gp1	Unassigned	Unassigned	Gp1	Unassigned	bac	0	0	0	0
bac_ASV_271	-8.57995	-29.1337	bac_ASV_271	bac	Bacteria	Acidobacteria	Acidobacteria_Gp2	Unassigned	Unassigned	Gp2	Unassigned	bac	0	0	0	0
bac_ASV_272	-12.8165	10.4693	bac_ASV_272	bac	Bacteria	Verrucomicrobia	Spartobacteria	Unassigned	Unassigned	Spartobacteria_genera_incertae_sedis	Unassigned	bac	1	0.224138	0	1
bac_ASV_273	-22.3275	6.39812	bac_ASV_273	bac	Bacteria	Proteobacteria	Gammaproteobacteria	Vibrionales	Vibrionaceae	Vibrio	Unassigned	bac	1	0.666667	0	1
bac_ASV_274	5.68999	16.7397	bac_ASV_274	bac	Bacteria	Acidobacteria	Acidobacteria_Gp3	Unassigned	Unassigned	Gp3	Unassigned	bac	1	0.666667	0	1
bac_ASV_275	29.3027	-1.58952	bac_ASV_275	bac	Bacteria	Proteobacteria	Alphaproteobacteria	Rhodospirillales	Acetobacteraceae	Acidibrevibacterium	Unassigned	bac	0	0	0	0
bac_ASV_276	13.1022	32.745	bac_ASV_276	bac	Bacteria	Proteobacteria	Betaproteobacteria	Nitrosomonadales	Sterolibacteriaceae	Sterolibacterium	Unassigned	bac	0	0	0	0
bac_ASV_277	-9.76418	38.7007	bac_ASV_277	bac	Bacteria	Acidobacteria	Acidobacteria_Gp1	Unassigned	Unassigned	Gp1	Unassigned	bac	0	0	0	0
bac_ASV_278	-36.4838	-7.11229	bac_ASV_278	bac	Bacteria	Verrucomicrobia	Subdivision3	Unassigned	Unassigned	Subdivision3_genera_incertae_sedis	Unassigned	bac	0	0	0	0
bac_ASV_2788	25.2176	20.6897	bac_ASV_2788	bac	Bacteria	Proteobacteria	Unassigned	Unassigned	Unassigned	Unassigned	Unassigned	bac	0	0	0	0
bac_ASV_279	-2.8906	38.5016	bac_ASV_279	bac	Bacteria	Acidobacteria	Acidobacteria_Gp2	Unassigned	Unassigned	Gp2	Unassigned	bac	0	0	0	0
bac_ASV_28	15.7205	23.7462	bac_ASV_28	bac	Bacteria	Firmicutes	Bacilli	Bacillales	Bacillaceae_1	Neobacillus	Unassigned	bac	0	0	0	0
bac_ASV_280	10.3024	24.2258	bac_ASV_280	bac	Bacteria	Acidobacteria	Acidobacteria_Gp6	Unassigned	Unassigned	Gp6	Unassigned	bac	1	1	0	1
bac_ASV_281	11.5844	31.5137	bac_ASV_281	bac	Bacteria	Proteobacteria	Gammaproteobacteria	Gammaproteobacteria_incertae_sedis	Unassigned	Acidibacter	Unassigned	bac	0	0	0	0
bac_ASV_282	37.8521	-38.7272	bac_ASV_282	bac	Bacteria	Proteobacteria	Alphaproteobacteria	Rhodospirillales	Azospirillaceae	Skermanella	Unassigned	bac	1	0.222543	0	1
bac_ASV_283	-18.2043	11.6514	bac_ASV_283	bac	Bacteria	Proteobacteria	Alphaproteobacteria	Micropepsales	Micropepsaceae	Micropepsis	Unassigned	bac	1	0.325	0	1
bac_ASV_284	-11.44	-28.844	bac_ASV_284	bac	Bacteria	Acidobacteria	Acidobacteria_Gp6	Unassigned	Unassigned	Gp6	Unassigned	bac	0	0	0	0
bac_ASV_285	-15.3764	35.6402	bac_ASV_285	bac	Bacteria	Proteobacteria	Betaproteobacteria	Burkholderiales	Comamonadaceae	Xenophilus	Unassigned	bac	0	0	0	0
bac_ASV_286	11.9245	-23.9501	bac_ASV_286	bac	Bacteria	Proteobacteria	Deltaproteobacteria	Desulfuromonadales	Desulfuromonadaceae	Pelobacter	Unassigned	bac	0	0	0	0
bac_ASV_287	-38.5803	10.7379	bac_ASV_287	bac	Bacteria	Actinobacteria	Actinobacteria	Streptosporangiales	Thermomonosporaceae	Actinoallomurus	Unassigned	bac	0	0	0	0
bac_ASV_288	7.28232	-26.428	bac_ASV_288	bac	Bacteria	Proteobacteria	Gammaproteobacteria	Pasteurellales	Pasteurellaceae	Unassigned	Unassigned	bac	0	0	0	0
bac_ASV_289	5.47763	-13.75	bac_ASV_289	bac	Bacteria	Actinobacteria	Actinobacteria	Mycobacteriales	Unassigned	Unassigned	Unassigned	bac	1	1	0	1
bac_ASV_29	32.8477	-33.5673	bac_ASV_29	bac	Bacteria	Acidobacteria	Acidobacteria_Gp2	Unassigned	Unassigned	Gp2	Unassigned	bac	1	0.222543	0	1
bac_ASV_290	3.90001	-27.6613	bac_ASV_290	bac	Bacteria	Acidobacteria	Acidobacteria_Gp6	Unassigned	Unassigned	Gp6	Unassigned	bac	0	0	0	0
bac_ASV_291	28.1852	8.90894	bac_ASV_291	bac	Bacteria	Proteobacteria	Betaproteobacteria	Rhodocyclales	Rhodocyclaceae	Propionivibrio	Unassigned	bac	0	0	0	0
bac_ASV_292	18.2114	1.2468	bac_ASV_292	bac	Bacteria	Proteobacteria	Gammaproteobacteria	Alteromonadales	Shewanellaceae	Shewanella	Unassigned	bac	1	1	0	1
bac_ASV_293	-0.424231	37.2756	bac_ASV_293	bac	Bacteria	Chloroflexi	Thermomicrobia	Unassigned	Unassigned	Unassigned	Unassigned	bac	0	0	0	0
bac_ASV_294	-38.3828	-2.69633	bac_ASV_294	bac	Bacteria	Proteobacteria	Alphaproteobacteria	Rhodobacterales	Rhodobacteraceae	Pseudooceanicola	Unassigned	bac	0	0	0	0
bac_ASV_295	-28.0004	28.2367	bac_ASV_295	bac	Bacteria	Verrucomicrobia	Spartobacteria	Unassigned	Unassigned	Spartobacteria_genera_incertae_sedis	Unassigned	bac	0	0	0	0
bac_ASV_2950	22.8355	-13.1679	bac_ASV_2950	bac	Bacteria	Bacteroidetes	Cytophagia	Cytophagales	Fulvivirgaceae	Chryseolinea	Unassigned	bac	0	0	0	0
bac_ASV_296	-23.5522	17.6916	bac_ASV_296	bac	Bacteria	Firmicutes	Bacilli	Bacillales	Unassigned	Unassigned	Unassigned	bac	1	1	0	1
bac_ASV_297	27.2616	-6.32061	bac_ASV_297	bac	Bacteria	Proteobacteria	Gammaproteobacteria	Xanthomonadales	Xanthomonadaceae	Unassigned	Unassigned	bac	0	0	0	0
bac_ASV_298	27.0585	-0.331022	bac_ASV_298	bac	Bacteria	Actinobacteria	Actinobacteria	Streptosporangiales	Thermomonosporaceae	Actinoallomurus	Unassigned	bac	0	0	0	0
bac_ASV_299	7.33347	36.1497	bac_ASV_299	bac	Bacteria	Proteobacteria	Alphaproteobacteria	Rhodospirillales	Azospirillaceae	Skermanella	Unassigned	bac	0	0	0	0
bac_ASV_3	-28.1156	-0.735109	bac_ASV_3	bac	Bacteria	Acidobacteria	Acidobacteria_Gp1	Unassigned	Unassigned	Gp1	Unassigned	bac	0	0	0	0
bac_ASV_30	-26.9562	-11.1568	bac_ASV_30	bac	Bacteria	Proteobacteria	Alphaproteobacteria	Micropepsales	Micropepsaceae	Micropepsis	Unassigned	bac	0	0	0	0
bac_ASV_300	27.6785	11.9415	bac_ASV_300	bac	Bacteria	Proteobacteria	Alphaproteobacteria	Rhodospirillales	Rhodospirillaceae	Magnetospirillum	Unassigned	bac	0	0	0	0
bac_ASV_301	-25.8279	-22.1366	bac_ASV_301	bac	Bacteria	Acidobacteria	Acidobacteria_Gp3	Unassigned	Unassigned	Gp3	Unassigned	bac	0	0	0	0
bac_ASV_302	26.5765	-9.4454	bac_ASV_302	bac	Bacteria	Proteobacteria	Alphaproteobacteria	Rhodospirillales	Unassigned	Unassigned	Unassigned	bac	0	0	0	0
bac_ASV_304	-27.3771	9.71348	bac_ASV_304	bac	Bacteria	Proteobacteria	Alphaproteobacteria	Rhodospirillales	Rhodospirillaceae	Ferruginivarius	Unassigned	bac	1	1	0	1
bac_ASV_305	0.0114064	32.4526	bac_ASV_305	bac	Bacteria	Proteobacteria	Gammaproteobacteria	Unassigned	Unassigned	Unassigned	Unassigned	bac	1	1	0	1
bac_ASV_3055	17.9524	32.999	bac_ASV_3055	bac	Bacteria	Verrucomicrobia	Subdivision3	Unassigned	Unassigned	Subdivision3_genera_incertae_sedis	Unassigned	bac	0	0	0	0
bac_ASV_306	-15.6321	-28.2331	bac_ASV_306	bac	Bacteria	Acidobacteria	Acidobacteria_Gp2	Unassigned	Unassigned	Gp2	Unassigned	bac	0	0	0	0
bac_ASV_307	-38.2408	3.8154	bac_ASV_307	bac	Bacteria	Proteobacteria	Gammaproteobacteria	Gammaproteobacteria_incertae_sedis	Unassigned	Acidibacter	Unassigned	bac	0	0	0	0
bac_ASV_308	29.4634	5.87923	bac_ASV_308	bac	Bacteria	Acidobacteria	Acidobacteria_Gp13	Unassigned	Unassigned	Gp13	Unassigned	bac	0	0	0	0
bac_ASV_309	24.7288	-7.40281	bac_ASV_309	bac	Bacteria	Proteobacteria	Alphaproteobacteria	Rhizobiales	Bradyrhizobiaceae	Bradyrhizobium	Unassigned	bac	0	0	0	0
bac_ASV_31	-6.40267	-22.3021	bac_ASV_31	bac	Bacteria	Acidobacteria	Acidobacteria_Gp7	Unassigned	Unassigned	Gp7	Unassigned	bac	0	0	0	0
bac_ASV_310	-30.392	29.7327	bac_ASV_310	bac	Bacteria	Proteobacteria	Gammaproteobacteria	Gammaproteobacteria_incertae_sedis	Unassigned	Acidibacter	Unassigned	bac	0	0	0	0
bac_ASV_311	10.8015	35.905	bac_ASV_311	bac	Bacteria	Proteobacteria	Alphaproteobacteria	Rhodospirillales	Azospirillaceae	Nitrospirillum	Unassigned	bac	0	0	0	0
bac_ASV_312	-39.2845	-5.63567	bac_ASV_312	bac	Bacteria	Proteobacteria	Alphaproteobacteria	Rhizobiales	Roseiarcaceae	Roseiarcus	Unassigned	bac	0	0	0	0
bac_ASV_313	2.22468	37.0758	bac_ASV_313	bac	Bacteria	Gemmatimonadetes	Gemmatimonadetes	Gemmatimonadales	Gemmatimonadaceae	Gemmatirosa	Unassigned	bac	0	0	0	0
bac_ASV_314	-13.2567	38.343	bac_ASV_314	bac	Bacteria	Proteobacteria	Gammaproteobacteria	Gammaproteobacteria_incertae_sedis	Unassigned	Acidibacter	Unassigned	bac	0	0	0	0
bac_ASV_315	-21.0993	-25.2562	bac_ASV_315	bac	Bacteria	Proteobacteria	Alphaproteobacteria	Rhizobiales	Bradyrhizobiaceae	Bradyrhizobium	Unassigned	bac	0	0	0	0
bac_ASV_316	-4.61469	8.9586	bac_ASV_316	bac	Bacteria	Proteobacteria	Deltaproteobacteria	Unassigned	Unassigned	Unassigned	Unassigned	bac	1	0.204787	0	1
bac_ASV_317	13.1827	34.6977	bac_ASV_317	bac	Bacteria	Armatimonadetes	Unassigned	Unassigned	Unassigned	Unassigned	Unassigned	bac	0	0	0	0
bac_ASV_318	-39.6699	14.0394	bac_ASV_318	bac	Bacteria	Actinobacteria	Thermoleophilia	Gaiellales	Gaiellaceae	Gaiella	Unassigned	bac	0	0	0	0
bac_ASV_319	24.1846	-10.5173	bac_ASV_319	bac	Bacteria	Proteobacteria	Alphaproteobacteria	Rhizobiales	Phyllobacteriaceae	Mesorhizobium	Unassigned	bac	0	0	0	0
bac_ASV_32	-30.7029	17.3202	bac_ASV_32	bac	Bacteria	Actinobacteria	Thermoleophilia	Gaiellales	Gaiellaceae	Gaiella	Unassigned	bac	0	0	0	0
bac_ASV_321	-20.0545	-24.8301	bac_ASV_321	bac	Bacteria	Acidobacteria	Acidobacteria_Gp2	Unassigned	Unassigned	Gp2	Unassigned	bac	0	0	0	0
bac_ASV_322	-36.6575	-10.5846	bac_ASV_322	bac	Bacteria	Acidobacteria	Acidobacteria_Gp3	Unassigned	Unassigned	Candidatus_Solibacter	Unassigned	bac	0	0	0	0
bac_ASV_323	21.5352	25.3082	bac_ASV_323	bac	Bacteria	Acidobacteria	Acidobacteria_Gp3	Unassigned	Unassigned	Candidatus_Solibacter	Unassigned	bac	0	0	0	0
bac_ASV_324	-40.6996	8.10502	bac_ASV_324	bac	Bacteria	Acidobacteria	Acidobacteria_Gp1	Unassigned	Unassigned	Gp1	Unassigned	bac	0	0	0	0
bac_ASV_325	18.9235	28.2487	bac_ASV_325	bac	Bacteria	Acidobacteria	Acidobacteria_Gp6	Unassigned	Unassigned	Gp6	Unassigned	bac	0	0	0	0
bac_ASV_326	-31.458	-16.8076	bac_ASV_326	bac	Bacteria	Acidobacteria	Acidobacteria_Gp2	Unassigned	Unassigned	Gp2	Unassigned	bac	0	0	0	0
bac_ASV_327	5.76434	-28.2197	bac_ASV_327	bac	Bacteria	Proteobacteria	Alphaproteobacteria	Rhizobiales	Bradyrhizobiaceae	Bradyrhizobium	Unassigned	bac	0	0	0	0
bac_ASV_328	27.6722	18.018	bac_ASV_328	bac	Archaea	Thaumarchaeota	Unassigned	Nitrososphaerales	Nitrososphaeraceae	Nitrososphaera	Unassigned	bac	0	0	0	0
bac_ASV_329	17.9493	-6.85216	bac_ASV_329	bac	Bacteria	Proteobacteria	Alphaproteobacteria	Rhodospirillales	Azospirillaceae	Unassigned	Unassigned	bac	1	1	0	1
bac_ASV_33	-8.62783	31.234	bac_ASV_33	bac	Bacteria	Acidobacteria	Acidobacteria_Gp2	Unassigned	Unassigned	Gp2	Unassigned	bac	0	0	0	0
bac_ASV_330	13.3783	-8.12566	bac_ASV_330	bac	Bacteria	Acidobacteria	Acidobacteria_Gp13	Unassigned	Unassigned	Gp13	Unassigned	bac	1	1	0	1
bac_ASV_331	-6.76437	-7.69572	bac_ASV_331	bac	Bacteria	Verrucomicrobia	Subdivision3	Unassigned	Unassigned	Subdivision3_genera_incertae_sedis	Unassigned	bac	1	0.6	0	1
bac_ASV_332	-25.6835	-25.2994	bac_ASV_332	bac	Bacteria	Proteobacteria	Gammaproteobacteria	Gammaproteobacteria_incertae_sedis	Unassigned	Acidibacter	Unassigned	bac	0	0	0	0
bac_ASV_333	-13.548	36.3068	bac_ASV_333	bac	Bacteria	Proteobacteria	Betaproteobacteria	Neisseriales	Chromobacteriaceae	Unassigned	Unassigned	bac	0	0	0	0
bac_ASV_334	-26.0115	32.8365	bac_ASV_334	bac	Bacteria	candidate_division_WPS-1	Unassigned	Unassigned	Unassigned	WPS-1_genera_incertae_sedis	Unassigned	bac	0	0	0	0
bac_ASV_335	-4.44715	16.0438	bac_ASV_335	bac	Bacteria	Proteobacteria	Alphaproteobacteria	Rhodospirillales	Rhodospirillaceae	Lacibacterium	Unassigned	bac	2	0.180751	426	2
bac_ASV_336	-34.0874	-16.5339	bac_ASV_336	bac	Bacteria	Planctomycetes	Planctomycetacia	Planctomycetales	Gemmataceae	Gemmata	Unassigned	bac	0	0	0	0
bac_ASV_337	4.48352	13.5318	bac_ASV_337	bac	Bacteria	Gemmatimonadetes	Gemmatimonadetes	Gemmatimonadales	Gemmatimonadaceae	Roseisolibacter	Unassigned	bac	1	0.18599	0	1
bac_ASV_338	-24.3411	31.4359	bac_ASV_338	bac	Bacteria	Verrucomicrobia	Subdivision3	Unassigned	Unassigned	Subdivision3_genera_incertae_sedis	Unassigned	bac	0	0	0	0
bac_ASV_339	24.7466	24.601	bac_ASV_339	bac	Bacteria	Proteobacteria	Alphaproteobacteria	Rhizobiales	Bradyrhizobiaceae	Pseudorhodoplanes	Unassigned	bac	0	0	0	0
bac_ASV_34	19.068	16.0336	bac_ASV_34	bac	Bacteria	Acidobacteria	Acidobacteria_Gp2	Unassigned	Unassigned	Gp2	Unassigned	bac	0	0	0	0
bac_ASV_341	4.5146	-17.9726	bac_ASV_341	bac	Bacteria	Acidobacteria	Acidobacteria_Gp2	Unassigned	Unassigned	Gp2	Unassigned	bac	1	1	0	1
bac_ASV_342	-13.828	-2.96977	bac_ASV_342	bac	Bacteria	Acidobacteria	Acidobacteria_Gp1	Unassigned	Unassigned	Acidicapsa	Unassigned	bac	2	0.625	6	2
bac_ASV_344	-21.8389	-12.2981	bac_ASV_344	bac	Bacteria	Acidobacteria	Acidobacteria_Gp3	Unassigned	Unassigned	Candidatus_Solibacter	Unassigned	bac	1	1	0	1
bac_ASV_345	7.14529	14.2172	bac_ASV_345	bac	Bacteria	Acidobacteria	Acidobacteria_Gp3	Unassigned	Unassigned	Gp3	Unassigned	bac	1	0.18599	0	1
bac_ASV_346	16.3318	30.8753	bac_ASV_346	bac	Bacteria	Actinobacteria	Actinobacteria	Streptosporangiales	Streptosporangiales_incertae_sedis	Sinosporangium	Unassigned	bac	0	0	0	0
bac_ASV_347	14.4968	-24.9544	bac_ASV_347	bac	Bacteria	Proteobacteria	Alphaproteobacteria	Rhodospirillales	Rhodospirillaceae	Ferruginivarius	Unassigned	bac	0	0	0	0
bac_ASV_348	-5.03129	-29.1366	bac_ASV_348	bac	Bacteria	Proteobacteria	Deltaproteobacteria	Syntrophobacterales	Unassigned	Unassigned	Unassigned	bac	0	0	0	0
bac_ASV_349	-0.99429	-30.6672	bac_ASV_349	bac	Bacteria	Proteobacteria	Alphaproteobacteria	Rhizobiales	Devosiaceae	Devosia	Unassigned	bac	0	0	0	0
bac_ASV_3490	1.83749	16.5842	bac_ASV_3490	bac	Bacteria	Proteobacteria	Gammaproteobacteria	Xanthomonadales	Rhodanobacteraceae	Rudaea	Unassigned	bac	1	0.135563	0	1
bac_ASV_35	22.3273	5.18565	bac_ASV_35	bac	Bacteria	Acidobacteria	Acidobacteria_Gp1	Unassigned	Unassigned	Gp1	Unassigned	bac	0	0	0	0
bac_ASV_350	24.5161	-12.5966	bac_ASV_350	bac	Bacteria	Acidobacteria	Acidobacteria_Gp2	Unassigned	Unassigned	Gp2	Unassigned	bac	0	0	0	0
bac_ASV_351	-5.94322	6.47007	bac_ASV_351	bac	Bacteria	Acidobacteria	Acidobacteria_Gp1	Unassigned	Unassigned	Gp1	Unassigned	bac	3	0.245223	220.563	3
bac_ASV_352	-9.51485	25.1458	bac_ASV_352	bac	Bacteria	Proteobacteria	Betaproteobacteria	Burkholderiales	Burkholderiaceae	Unassigned	Unassigned	bac	1	0.666667	0	1
bac_ASV_353	-6.09529	-31.1267	bac_ASV_353	bac	Bacteria	Acidobacteria	Acidobacteria_Gp3	Unassigned	Unassigned	Gp3	Unassigned	bac	0	0	0	0
bac_ASV_355	-37.4485	17.4388	bac_ASV_355	bac	Bacteria	Actinobacteria	Thermoleophilia	Gaiellales	Gaiellaceae	Gaiella	Unassigned	bac	0	0	0	0
bac_ASV_356	-36.5016	20.1347	bac_ASV_356	bac	Bacteria	Proteobacteria	Deltaproteobacteria	Myxococcales	Labilitrichaceae	Labilithrix	Unassigned	bac	0	0	0	0
bac_ASV_357	-27.9928	-22.3919	bac_ASV_357	bac	Bacteria	Acidobacteria	Acidobacteria_Gp2	Unassigned	Unassigned	Gp2	Unassigned	bac	0	0	0	0
bac_ASV_358	-10.1806	0.834856	bac_ASV_358	bac	Bacteria	Acidobacteria	Acidobacteria_Gp7	Unassigned	Unassigned	Gp7	Unassigned	bac	1	0.172646	0	1
bac_ASV_359	-41.2607	3.58393	bac_ASV_359	bac	Bacteria	Acidobacteria	Acidobacteria_Gp3	Unassigned	Unassigned	Paludibaculum	Unassigned	bac	0	0	0	0
bac_ASV_36	-32.4227	12.2872	bac_ASV_36	bac	Bacteria	Proteobacteria	Betaproteobacteria	Burkholderiales	Burkholderiaceae	Paraburkholderia	Unassigned	bac	0	0	0	0
bac_ASV_360	-10.9164	-2.89521	bac_ASV_360	bac	Bacteria	Acidobacteria	Acidobacteria_Gp1	Unassigned	Unassigned	Gp1	Unassigned	bac	1	0.357143	0	1
bac_ASV_361	34.9109	-36.971	bac_ASV_361	bac	Bacteria	Acidobacteria	Acidobacteria_Gp7	Unassigned	Unassigned	Gp7	Unassigned	bac	2	0.27305	457.725	2
bac_ASV_362	-10.1937	-8.22005	bac_ASV_362	bac	Bacteria	Acidobacteria	Acidobacteria_Gp3	Unassigned	Unassigned	Gp3	Unassigned	bac	1	0.666667	0	1
bac_ASV_363	10.0291	-26.1452	bac_ASV_363	bac	Bacteria	Acidobacteria	Acidobacteria_Gp2	Unassigned	Unassigned	Gp2	Unassigned	bac	0	0	0	0
bac_ASV_364	-13.1624	19.4125	bac_ASV_364	bac	Bacteria	Proteobacteria	Alphaproteobacteria	Rhodospirillales	Stellaceae	Stella	Unassigned	bac	1	0.309524	0	1
bac_ASV_365	-1.27849	-28.329	bac_ASV_365	bac	Bacteria	Latescibacteria	Unassigned	Unassigned	Unassigned	Latescibacteria_genera_incertae_sedis	Unassigned	bac	0	0	0	0
bac_ASV_366	1.49808	39.2481	bac_ASV_366	bac	Bacteria	Unassigned	Unassigned	Unassigned	Unassigned	Unassigned	Unassigned	bac	0	0	0	0
bac_ASV_367	18.8803	-23.0322	bac_ASV_367	bac	Bacteria	Actinobacteria	Actinobacteria	Streptosporangiales	Thermomonosporaceae	Actinoallomurus	Unassigned	bac	0	0	0	0
bac_ASV_368	-33.3726	7.01663	bac_ASV_368	bac	Bacteria	Acidobacteria	Acidobacteria_Gp1	Unassigned	Unassigned	Gp1	Unassigned	bac	1	1	0	1
bac_ASV_369	29.4286	2.48752	bac_ASV_369	bac	Bacteria	Proteobacteria	Alphaproteobacteria	Rhizobiales	Methylocystaceae	Methylosinus	Unassigned	bac	0	0	0	0
bac_ASV_37	17.5897	-8.93929	bac_ASV_37	bac	Bacteria	Acidobacteria	Acidobacteria_Gp2	Unassigned	Unassigned	Gp2	Unassigned	bac	0	0	0	0
bac_ASV_370	7.26273	39.0614	bac_ASV_370	bac	Bacteria	Acidobacteria	Acidobacteria_Gp2	Unassigned	Unassigned	Gp2	Unassigned	bac	0	0	0	0
bac_ASV_371	-27.5222	31.1148	bac_ASV_371	bac	Bacteria	Acidobacteria	Acidobacteria_Gp2	Unassigned	Unassigned	Gp2	Unassigned	bac	0	0	0	0
bac_ASV_372	-6.13208	-4.37197	bac_ASV_372	bac	Bacteria	Acidobacteria	Acidobacteria_Gp3	Unassigned	Unassigned	Gp3	Unassigned	bac	1	0.6	0	1
bac_ASV_373	-13.6278	-30.7088	bac_ASV_373	bac	Bacteria	Proteobacteria	Gammaproteobacteria	Gammaproteobacteria_incertae_sedis	Unassigned	Acidibacter	Unassigned	bac	0	0	0	0
bac_ASV_374	-39.0227	-0.532177	bac_ASV_374	bac	Bacteria	Proteobacteria	Gammaproteobacteria	Gammaproteobacteria_incertae_sedis	Unassigned	Acidibacter	Unassigned	bac	0	0	0	0
bac_ASV_375	-39.2812	16.4993	bac_ASV_375	bac	Bacteria	Acidobacteria	Acidobacteria_Gp2	Unassigned	Unassigned	Gp2	Unassigned	bac	0	0	0	0
bac_ASV_376	23.1485	-16.172	bac_ASV_376	bac	Bacteria	Proteobacteria	Gammaproteobacteria	Xanthomonadales	Rhodanobacteraceae	Unassigned	Unassigned	bac	0	0	0	0
bac_ASV_377	22.1555	12.103	bac_ASV_377	bac	Bacteria	Proteobacteria	Gammaproteobacteria	Xanthomonadales	Xanthomonadaceae	Lysobacter	Unassigned	bac	1	1	0	1
bac_ASV_378	4.72859	-4.08042	bac_ASV_378	bac	Bacteria	Acidobacteria	Acidobacteria_Gp1	Unassigned	Unassigned	Silvibacterium	Unassigned	bac	1	0.177419	0	1
bac_ASV_379	28.3747	-12.1848	bac_ASV_379	bac	Bacteria	Proteobacteria	Alphaproteobacteria	Micropepsales	Micropepsaceae	Rhizomicrobium	Unassigned	bac	0	0	0	0
bac_ASV_38	4.25366	-1.8396	bac_ASV_38	bac	Bacteria	Firmicutes	Bacilli	Bacillales	Bacillales_incertae_sedis	Caldalkalibacillus	Unassigned	bac	2	0.230539	108.307	2
bac_ASV_380	18.8219	30.9165	bac_ASV_380	bac	Bacteria	Proteobacteria	Gammaproteobacteria	Xanthomonadales	Xanthomonadaceae	Lysobacter	Unassigned	bac	0	0	0	0
bac_ASV_381	19.2901	7.68041	bac_ASV_381	bac	Bacteria	Acidobacteria	Acidobacteria_Gp16	Unassigned	Unassigned	Gp16	Unassigned	bac	1	1	0	1
bac_ASV_382	-18.1183	-28.0876	bac_ASV_382	bac	Bacteria	Acidobacteria	Acidobacteria_Gp3	Unassigned	Unassigned	Gp3	Unassigned	bac	0	0	0	0
bac_ASV_383	28.5273	0.958288	bac_ASV_383	bac	Bacteria	Proteobacteria	Gammaproteobacteria	Pseudomonadales	Moraxellaceae	Acinetobacter	Unassigned	bac	0	0	0	0
bac_ASV_384	12.2582	-27.6145	bac_ASV_384	bac	Bacteria	Firmicutes	Clostridia	Clostridiales	Symbiobacteriaceae	Caldinitratiruptor	Unassigned	bac	0	0	0	0
bac_ASV_385	19.0304	-19.8697	bac_ASV_385	bac	Bacteria	Proteobacteria	Alphaproteobacteria	Rhodospirillales	Stellaceae	Stella	Unassigned	bac	0	0	0	0
bac_ASV_386	-21.7036	15.0774	bac_ASV_386	bac	Bacteria	Proteobacteria	Gammaproteobacteria	Unassigned	Unassigned	Unassigned	Unassigned	bac	1	0.309524	0	1
bac_ASV_387	2.80815	-30.2004	bac_ASV_387	bac	Bacteria	Proteobacteria	Alphaproteobacteria	Caulobacterales	Caulobacteraceae	Phenylobacterium	Unassigned	bac	0	0	0	0
bac_ASV_388	-41.7883	-3.39617	bac_ASV_388	bac	Bacteria	Proteobacteria	Alphaproteobacteria	Caulobacterales	Caulobacteraceae	Phenylobacterium	Unassigned	bac	0	0	0	0
bac_ASV_389	-42.9488	6.15357	bac_ASV_389	bac	Bacteria	Verrucomicrobia	Spartobacteria	Unassigned	Unassigned	Spartobacteria_genera_incertae_sedis	Unassigned	bac	0	0	0	0
bac_ASV_39	-21.1431	26.0031	bac_ASV_39	bac	Bacteria	Acidobacteria	Acidobacteria_Gp1	Unassigned	Unassigned	Gp1	Unassigned	bac	0	0	0	0
bac_ASV_390	-31.2026	-18.7369	bac_ASV_390	bac	Bacteria	Unassigned	Unassigned	Unassigned	Unassigned	Unassigned	Unassigned	bac	0	0	0	0
bac_ASV_391	-37.928	-13.2516	bac_ASV_391	bac	Bacteria	Acidobacteria	Acidobacteria_Gp1	Unassigned	Unassigned	Gp1	Unassigned	bac	0	0	0	0
bac_ASV_392	-3.3038	-32.4417	bac_ASV_392	bac	Bacteria	Proteobacteria	Unassigned	Unassigned	Unassigned	Unassigned	Unassigned	bac	0	0	0	0
bac_ASV_393	-35.6016	-15.138	bac_ASV_393	bac	Bacteria	Acidobacteria	Acidobacteria_Gp1	Unassigned	Unassigned	Gp1	Unassigned	bac	0	0	0	0
bac_ASV_395	1.51897	-32.7698	bac_ASV_395	bac	Bacteria	Acidobacteria	Acidobacteria_Gp3	Unassigned	Unassigned	Gp3	Unassigned	bac	0	0	0	0
bac_ASV_396	-5.7568	17.8595	bac_ASV_396	bac	Bacteria	Acidobacteria	Acidobacteria_Gp1	Unassigned	Unassigned	Gp1	Unassigned	bac	2	0.242138	377.183	2
bac_ASV_397	-7.56921	41.1492	bac_ASV_397	bac	Bacteria	Proteobacteria	Betaproteobacteria	Nitrosomonadales	Unassigned	Unassigned	Unassigned	bac	0	0	0	0
bac_ASV_398	-18.8322	37.8051	bac_ASV_398	bac	Bacteria	Proteobacteria	Alphaproteobacteria	Rhodospirillales	Azospirillaceae	Rhodocista	Unassigned	bac	0	0	0	0
bac_ASV_399	22.0022	-19.6815	bac_ASV_399	bac	Bacteria	Proteobacteria	Alphaproteobacteria	Rhodospirillales	Unassigned	Unassigned	Unassigned	bac	0	0	0	0
bac_ASV_4	6.23605	9.70515	bac_ASV_4	bac	Bacteria	Firmicutes	Unassigned	Unassigned	Unassigned	Unassigned	Unassigned	bac	2	0.187805	15.1381	2
bac_ASV_40	15.2602	-2.21937	bac_ASV_40	bac	Bacteria	Proteobacteria	Alphaproteobacteria	Rhizobiales	Bradyrhizobiaceae	Bradyrhizobium	Unassigned	bac	1	1	0	1
bac_ASV_400	-22.309	-26.2114	bac_ASV_400	bac	Bacteria	Acidobacteria	Unassigned	Unassigned	Unassigned	Unassigned	Unassigned	bac	0	0	0	0
bac_ASV_401	-10.4475	14.7393	bac_ASV_401	bac	Bacteria	Firmicutes	Bacilli	Lactobacillales	Streptococcaceae	Unassigned	Unassigned	bac	1	0.325	0	1
bac_ASV_402	-16.3431	38.4566	bac_ASV_402	bac	Bacteria	Acidobacteria	Acidobacteria_Gp1	Unassigned	Unassigned	Gp1	Unassigned	bac	0	0	0	0
bac_ASV_403	-20.1182	38.655	bac_ASV_403	bac	Bacteria	Acidobacteria	Acidobacteria_Gp2	Unassigned	Unassigned	Gp2	Unassigned	bac	0	0	0	0
bac_ASV_404	9.52831	-28.0344	bac_ASV_404	bac	Bacteria	Acidobacteria	Acidobacteria_Gp2	Unassigned	Unassigned	Gp2	Unassigned	bac	0	0	0	0
bac_ASV_405	-39.6341	-8.78818	bac_ASV_405	bac	Bacteria	Acidobacteria	Acidobacteria_Gp2	Unassigned	Unassigned	Gp2	Unassigned	bac	0	0	0	0
bac_ASV_407	-11.7368	40.0566	bac_ASV_407	bac	Bacteria	Proteobacteria	Alphaproteobacteria	Rhodospirillales	Reyranellaceae	Reyranella	Unassigned	bac	0	0	0	0
bac_ASV_408	-10.2978	-30.9083	bac_ASV_408	bac	Bacteria	Proteobacteria	Alphaproteobacteria	Rhodospirillales	Azospirillaceae	Unassigned	Unassigned	bac	0	0	0	0
bac_ASV_409	-11.9078	-1.24363	bac_ASV_409	bac	Bacteria	Acidobacteria	Acidobacteria_Gp10	Unassigned	Unassigned	Gp10	Unassigned	bac	1	0.416667	0	1
bac_ASV_41	2.49084	29.7058	bac_ASV_41	bac	Bacteria	Gemmatimonadetes	Gemmatimonadetes	Gemmatimonadales	Gemmatimonadaceae	Gemmatimonas	Unassigned	bac	0	0	0	0
bac_ASV_410	-16.4215	5.3682	bac_ASV_410	bac	Bacteria	Proteobacteria	Alphaproteobacteria	Rhodospirillales	Acetobacteraceae	Acidisoma	Unassigned	bac	1	0.571429	0	1
bac_ASV_411	30.7976	13.2428	bac_ASV_411	bac	Bacteria	Acidobacteria	Acidobacteria_Gp2	Unassigned	Unassigned	Gp2	Unassigned	bac	0	0	0	0
bac_ASV_412	-9.80874	29.0001	bac_ASV_412	bac	Bacteria	Proteobacteria	Gammaproteobacteria	Unassigned	Unassigned	Unassigned	Unassigned	bac	1	1	0	1
bac_ASV_413	-22.9406	-27.8704	bac_ASV_413	bac	Bacteria	Proteobacteria	Alphaproteobacteria	Rhodospirillales	Rhodospirillaceae	Lacibacterium	Unassigned	bac	0	0	0	0
bac_ASV_414	-8.36588	1.03567	bac_ASV_414	bac	Bacteria	Firmicutes	Clostridia	Thermoanaerobacterales	Thermoanaerobacteraceae	Unassigned	Unassigned	bac	2	0.229167	59.9369	2
bac_ASV_415	8.75598	-30.2636	bac_ASV_415	bac	Bacteria	Proteobacteria	Gammaproteobacteria	Chromatiales	Unassigned	Unassigned	Unassigned	bac	0	0	0	0
bac_ASV_416	-37.8897	23.1157	bac_ASV_416	bac	Bacteria	Acidobacteria	Acidobacteria_Gp3	Unassigned	Unassigned	Gp3	Unassigned	bac	0	0	0	0
bac_ASV_417	-8.71517	-32.4917	bac_ASV_417	bac	Bacteria	Proteobacteria	Gammaproteobacteria	Gammaproteobacteria_incertae_sedis	Unassigned	Acidibacter	Unassigned	bac	0	0	0	0
bac_ASV_418	5.8016	5.70019	bac_ASV_418	bac	Bacteria	Acidobacteria	Acidobacteria_Gp6	Unassigned	Unassigned	Gp6	Unassigned	bac	1	0.18599	0	1
bac_ASV_419	-20.5707	-28.8953	bac_ASV_419	bac	Bacteria	Proteobacteria	Alphaproteobacteria	Rhodospirillales	Reyranellaceae	Reyranella	Unassigned	bac	0	0	0	0
bac_ASV_42	-19.5696	4.45865	bac_ASV_42	bac	Bacteria	Acidobacteria	Acidobacteria_Gp1	Unassigned	Unassigned	Gp1	Unassigned	bac	1	0.571429	0	1
bac_ASV_420	-39.0613	19.2025	bac_ASV_420	bac	Bacteria	Verrucomicrobia	Spartobacteria	Unassigned	Unassigned	Spartobacteria_genera_incertae_sedis	Unassigned	bac	0	0	0	0
bac_ASV_421	15.715	33.2937	bac_ASV_421	bac	Bacteria	Proteobacteria	Alphaproteobacteria	Rhodospirillales	Unassigned	Unassigned	Unassigned	bac	0	0	0	0
bac_ASV_422	8.96884	-1.59997	bac_ASV_422	bac	Bacteria	Acidobacteria	Acidobacteria_Gp4	Unassigned	Unassigned	Gp4	Unassigned	bac	1	0.177419	0	1
bac_ASV_423	-27.1721	19.8501	bac_ASV_423	bac	Bacteria	Proteobacteria	Betaproteobacteria	Nitrosomonadales	Nitrosomonadaceae	Nitrosospira	Unassigned	bac	1	1	0	1
bac_ASV_424	-1.00132	40.6683	bac_ASV_424	bac	Bacteria	Proteobacteria	Betaproteobacteria	Nitrosomonadales	Sterolibacteriaceae	Methyloversatilis	Unassigned	bac	0	0	0	0
bac_ASV_425	30.068	17.2684	bac_ASV_425	bac	Bacteria	Proteobacteria	Gammaproteobacteria	Gammaproteobacteria_incertae_sedis	Unassigned	Acidibacter	Unassigned	bac	0	0	0	0
bac_ASV_426	4.55223	38.789	bac_ASV_426	bac	Bacteria	Proteobacteria	Deltaproteobacteria	Syntrophobacterales	Unassigned	Unassigned	Unassigned	bac	0	0	0	0
bac_ASV_427	31.7126	3.48038	bac_ASV_427	bac	Bacteria	Proteobacteria	Betaproteobacteria	Burkholderiales	Comamonadaceae	Acidovorax	Unassigned	bac	0	0	0	0
bac_ASV_428	30.6263	0.791468	bac_ASV_428	bac	Bacteria	Actinobacteria	Actinobacteria	Streptosporangiales	Thermomonosporaceae	Actinoallomurus	Unassigned	bac	0	0	0	0
bac_ASV_429	-17.6834	36.1338	bac_ASV_429	bac	Bacteria	Acidobacteria	Acidobacteria_Gp1	Unassigned	Unassigned	Gp1	Unassigned	bac	0	0	0	0
bac_ASV_43	3.10969	-20.5972	bac_ASV_43	bac	Bacteria	Proteobacteria	Betaproteobacteria	Nitrosomonadales	Thiobacillaceae	Sulfuritortus	Unassigned	bac	0	0	0	0
bac_ASV_430	-33.1683	30.2327	bac_ASV_430	bac	Bacteria	Acidobacteria	Acidobacteria_Gp1	Unassigned	Unassigned	Gp1	Unassigned	bac	0	0	0	0
bac_ASV_431	-25.9966	34.4322	bac_ASV_431	bac	Bacteria	Planctomycetes	Planctomycetacia	Pirellulales	Thermoguttaceae	Thermogutta	Unassigned	bac	0	0	0	0
bac_ASV_432	-41.2078	0.031714	bac_ASV_432	bac	Bacteria	Proteobacteria	Alphaproteobacteria	Rhizobiales	Bradyrhizobiaceae	Pseudolabrys	Unassigned	bac	0	0	0	0
bac_ASV_433	-35.5383	-13.2128	bac_ASV_433	bac	Bacteria	Proteobacteria	Betaproteobacteria	Burkholderiales	Alcaligenaceae	Basilea	Unassigned	bac	0	0	0	0
bac_ASV_434	-24.2693	21.3304	bac_ASV_434	bac	Bacteria	Proteobacteria	Alphaproteobacteria	Rhizobiales	Hyphomicrobiaceae	Hyphomicrobium	Unassigned	bac	1	1	0	1
bac_ASV_435	22.0111	16.4867	bac_ASV_435	bac	Bacteria	Proteobacteria	Alphaproteobacteria	Rhodospirillales	Azospirillaceae	Skermanella	Unassigned	bac	0	0	0	0
bac_ASV_436	30.3402	-8.06654	bac_ASV_436	bac	Bacteria	Acidobacteria	Acidobacteria_Gp3	Unassigned	Unassigned	Candidatus_Solibacter	Unassigned	bac	0	0	0	0
bac_ASV_437	2.95244	12.0393	bac_ASV_437	bac	Bacteria	Acidobacteria	Acidobacteria_Gp6	Unassigned	Unassigned	Gp6	Unassigned	bac	1	0.170354	0	1
bac_ASV_438	-14.4364	2.90171	bac_ASV_438	bac	Bacteria	Proteobacteria	Gammaproteobacteria	Chromatiales	Ectothiorhodospiraceae	Unassigned	Unassigned	bac	1	0.571429	0	1
bac_ASV_439	-21.7219	-1.33155	bac_ASV_439	bac	Bacteria	Proteobacteria	Alphaproteobacteria	Rhizobiales	Bradyrhizobiaceae	Bradyrhizobium	Unassigned	bac	1	0.666667	0	1
bac_ASV_44	8.21327	6.84543	bac_ASV_44	bac	Bacteria	Bacteroidetes	Chitinophagia	Chitinophagales	Chitinophagaceae	Unassigned	Unassigned	bac	1	0.18599	0	1
bac_ASV_440	-21.4311	37.0716	bac_ASV_440	bac	Bacteria	Proteobacteria	Gammaproteobacteria	Unassigned	Unassigned	Unassigned	Unassigned	bac	0	0	0	0
bac_ASV_441	4.58011	3.37805	bac_ASV_441	bac	Bacteria	Acidobacteria	Acidobacteria_Gp3	Unassigned	Unassigned	Candidatus_Solibacter	Unassigned	bac	1	0.177419	0	1
bac_ASV_442	-3.69838	41.1348	bac_ASV_442	bac	Bacteria	Proteobacteria	Alphaproteobacteria	Rhodospirillales	Azospirillaceae	Nitrospirillum	Unassigned	bac	0	0	0	0
bac_ASV_443	-42.6377	-6.86187	bac_ASV_443	bac	Bacteria	Acidobacteria	Holophagae	Holophagales	Holophagaceae	Geothrix	Unassigned	bac	0	0	0	0
bac_ASV_444	-26.914	2.26251	bac_ASV_444	bac	Bacteria	Proteobacteria	Alphaproteobacteria	Rhodospirillales	Unassigned	Unassigned	Unassigned	bac	2	1	1	2
bac_ASV_445	-9.45339	-21.2045	bac_ASV_445	bac	Bacteria	Acidobacteria	Acidobacteria_Gp3	Unassigned	Unassigned	Gp3	Unassigned	bac	1	1	0	1
bac_ASV_446	0.0456999	5.2906	bac_ASV_446	bac	Bacteria	Acidobacteria	Acidobacteria_Gp2	Unassigned	Unassigned	Gp2	Unassigned	bac	1	0.172646	0	1
bac_ASV_447	30.0553	-4.79057	bac_ASV_447	bac	Bacteria	Proteobacteria	Alphaproteobacteria	Rhodospirillales	Azospirillaceae	Nitrospirillum	Unassigned	bac	0	0	0	0
bac_ASV_448	16.2973	20.7102	bac_ASV_448	bac	Bacteria	Proteobacteria	Betaproteobacteria	Nitrosomonadales	Sterolibacteriaceae	Methyloversatilis	Unassigned	bac	1	1	0	1
bac_ASV_449	-35.6922	25.2574	bac_ASV_449	bac	Bacteria	Proteobacteria	Gammaproteobacteria	Chromatiales	Chromatiaceae	Unassigned	Unassigned	bac	0	0	0	0
bac_ASV_45	-31.9448	-3.1367	bac_ASV_45	bac	Bacteria	Proteobacteria	Alphaproteobacteria	Rhizobiales	Bradyrhizobiaceae	Rhodoplanes	Unassigned	bac	0	0	0	0
bac_ASV_451	-20.5899	-19.9271	bac_ASV_451	bac	Bacteria	Proteobacteria	Alphaproteobacteria	Rhodospirillales	Azospirillaceae	Rhodocista	Unassigned	bac	1	1	0	1
bac_ASV_452	-30.8039	-22.748	bac_ASV_452	bac	Bacteria	Proteobacteria	Betaproteobacteria	Neisseriales	Chromobacteriaceae	Unassigned	Unassigned	bac	0	0	0	0
bac_ASV_453	27.9535	23.8738	bac_ASV_453	bac	Bacteria	Proteobacteria	Gammaproteobacteria	Gammaproteobacteria_incertae_sedis	Unassigned	Acidibacter	Unassigned	bac	0	0	0	0
bac_ASV_454	29.6179	10.946	bac_ASV_454	bac	Bacteria	Acidobacteria	Acidobacteria_Gp6	Unassigned	Unassigned	Gp6	Unassigned	bac	0	0	0	0
bac_ASV_455	-13.2681	-20.8921	bac_ASV_455	bac	Bacteria	Proteobacteria	Deltaproteobacteria	Myxococcales	Anaeromyxobacteraceae	Anaeromyxobacter	Unassigned	bac	1	1	0	1
bac_ASV_456	-32.8372	28.0003	bac_ASV_456	bac	Bacteria	Acidobacteria	Acidobacteria_Gp6	Unassigned	Unassigned	Gp6	Unassigned	bac	0	0	0	0
bac_ASV_457	7.46825	-4.95107	bac_ASV_457	bac	Bacteria	Verrucomicrobia	Spartobacteria	Unassigned	Unassigned	Spartobacteria_genera_incertae_sedis	Unassigned	bac	1	0.126645	0	1
bac_ASV_458	-41.6251	10.8083	bac_ASV_458	bac	Bacteria	Proteobacteria	Deltaproteobacteria	Myxococcales	Anaeromyxobacteraceae	Anaeromyxobacter	Unassigned	bac	0	0	0	0
bac_ASV_459	27.7548	15.1066	bac_ASV_459	bac	Bacteria	Proteobacteria	Alphaproteobacteria	Rhodospirillales	Azospirillaceae	Desertibacter	Unassigned	bac	0	0	0	0
bac_ASV_46	-24.8606	-14.1009	bac_ASV_46	bac	Bacteria	Proteobacteria	Alphaproteobacteria	Rhodospirillales	Rhodospirillaceae	Magnetospirillum	Unassigned	bac	0	0	0	0
bac_ASV_461	-3.81398	-11.2086	bac_ASV_461	bac	Bacteria	Proteobacteria	Alphaproteobacteria	Micropepsales	Micropepsaceae	Rhizomicrobium	Unassigned	bac	2	0.666667	3	2
bac_ASV_462	-3.6723	-30.551	bac_ASV_462	bac	Bacteria	Acidobacteria	Acidobacteria_Gp2	Unassigned	Unassigned	Gp2	Unassigned	bac	0	0	0	0
bac_ASV_463	-42.8895	13.3707	bac_ASV_463	bac	Bacteria	Acidobacteria	Acidobacteria_Gp2	Unassigned	Unassigned	Gp2	Unassigned	bac	0	0	0	0
bac_ASV_464	26.0643	-14.6517	bac_ASV_464	bac	Bacteria	Proteobacteria	Betaproteobacteria	Nitrosomonadales	Thiobacillaceae	Sulfuritortus	Unassigned	bac	0	0	0	0
bac_ASV_467	21.5981	31.4171	bac_ASV_467	bac	Bacteria	Acidobacteria	Acidobacteria_Gp15	Unassigned	Unassigned	Gp15	Unassigned	bac	0	0	0	0
bac_ASV_468	-25.2053	-28.6453	bac_ASV_468	bac	Bacteria	Proteobacteria	Betaproteobacteria	Nitrosomonadales	Thiobacillaceae	Sulfuritortus	Unassigned	bac	0	0	0	0
bac_ASV_469	25.5278	-0.149422	bac_ASV_469	bac	Bacteria	Acidobacteria	Acidobacteria_Gp3	Unassigned	Unassigned	Gp3	Unassigned	bac	0	0	0	0
bac_ASV_47	30.7515	-31.5453	bac_ASV_47	bac	Bacteria	Acidobacteria	Acidobacteria_Gp2	Unassigned	Unassigned	Gp2	Unassigned	bac	1	0.222543	0	1
bac_ASV_470	33.2695	-30.9742	bac_ASV_470	bac	Bacteria	Verrucomicrobia	Subdivision3	Unassigned	Unassigned	Subdivision3_genera_incertae_sedis	Unassigned	bac	1	0.223837	0	1
bac_ASV_471	33.3454	0.626052	bac_ASV_471	bac	Archaea	Thaumarchaeota	Unassigned	Nitrososphaerales	Nitrososphaeraceae	Nitrososphaera	Unassigned	bac	0	0	0	0
bac_ASV_472	30.8524	-39.6103	bac_ASV_472	bac	Bacteria	Verrucomicrobia	Spartobacteria	Unassigned	Unassigned	Spartobacteria_genera_incertae_sedis	Unassigned	bac	4	0.229167	236.714	4
bac_ASV_473	-28.8639	-24.5104	bac_ASV_473	bac	Bacteria	Proteobacteria	Alphaproteobacteria	Rhizobiales	Bradyrhizobiaceae	Pseudolabrys	Unassigned	bac	0	0	0	0
bac_ASV_476	-7.73007	10.011	bac_ASV_476	bac	Bacteria	Proteobacteria	Alphaproteobacteria	Rhodospirillales	Azospirillaceae	Unassigned	Unassigned	bac	1	0.172646	0	1
bac_ASV_477	-6.66459	-11.2529	bac_ASV_477	bac	Bacteria	Acidobacteria	Acidobacteria_Gp1	Unassigned	Unassigned	Gp1	Unassigned	bac	1	0.5	0	1
bac_ASV_48	-30.2755	-8.33964	bac_ASV_48	bac	Bacteria	Acidobacteria	Acidobacteria_Gp2	Unassigned	Unassigned	Gp2	Unassigned	bac	0	0	0	0
bac_ASV_482	5.89871	0.0302038	bac_ASV_482	bac	Bacteria	Acidobacteria	Acidobacteria_Gp5	Unassigned	Unassigned	Gp5	Unassigned	bac	3	0.23913	534.307	3
bac_ASV_484	-11.6972	-32.4816	bac_ASV_484	bac	Bacteria	Acidobacteria	Acidobacteria_Gp10	Unassigned	Unassigned	Gp10	Unassigned	bac	0	0	0	0
bac_ASV_486	7.24079	-2.45104	bac_ASV_486	bac	Bacteria	Acidobacteria	Unassigned	Unassigned	Unassigned	Unassigned	Unassigned	bac	2	0.197436	117.048	2
bac_ASV_49	7.5033	11.9548	bac_ASV_49	bac	Bacteria	Nitrospirae	Nitrospira	Nitrospirales	Nitrospiraceae	Nitrospira	Unassigned	bac	2	0.171875	1.66667	2
bac_ASV_492	-15.6296	-31.1818	bac_ASV_492	bac	Bacteria	Proteobacteria	Gammaproteobacteria	Xanthomonadales	Xanthomonadaceae	Lysobacter	Unassigned	bac	0	0	0	0
bac_ASV_493	26.7288	-38.4517	bac_ASV_493	bac	Bacteria	Acidobacteria	Acidobacteria_Gp2	Unassigned	Unassigned	Gp2	Unassigned	bac	1	0.223837	0	1
bac_ASV_497	9.26408	37.8642	bac_ASV_497	bac	Bacteria	Proteobacteria	Betaproteobacteria	Burkholderiales	Unassigned	Unassigned	Unassigned	bac	0	0	0	0
bac_ASV_5	-11.5399	-9.9092	bac_ASV_5	bac	Bacteria	Verrucomicrobia	Spartobacteria	Unassigned	Unassigned	Spartobacteria_genera_incertae_sedis	Unassigned	bac	1	0.666667	0	1
bac_ASV_50	-12.4333	30.1442	bac_ASV_50	bac	Archaea	Thaumarchaeota	Unassigned	Nitrososphaerales	Nitrososphaeraceae	Nitrososphaera	Unassigned	bac	0	0	0	0
bac_ASV_500	-19.2145	36.3119	bac_ASV_500	bac	Bacteria	Verrucomicrobia	Spartobacteria	Unassigned	Unassigned	Spartobacteria_genera_incertae_sedis	Unassigned	bac	0	0	0	0
bac_ASV_503	-17.7463	-30.7517	bac_ASV_503	bac	Bacteria	Acidobacteria	Acidobacteria_Gp3	Unassigned	Unassigned	Gp3	Unassigned	bac	0	0	0	0
bac_ASV_508	-5.35016	39.4075	bac_ASV_508	bac	Bacteria	Proteobacteria	Deltaproteobacteria	Myxococcales	Polyangiaceae	Unassigned	Unassigned	bac	0	0	0	0
bac_ASV_51	5.70732	28.5501	bac_ASV_51	bac	Bacteria	Proteobacteria	Gammaproteobacteria	Vibrionales	Vibrionaceae	Vibrio	Unassigned	bac	0	0	0	0
bac_ASV_512	-14.5874	41.237	bac_ASV_512	bac	Bacteria	Chloroflexi	Chloroflexia	Chloroflexales	Chloroflexaceae	Chloroflexus	Unassigned	bac	0	0	0	0
bac_ASV_513	-33.4984	25.7036	bac_ASV_513	bac	Bacteria	Firmicutes	Clostridia	Unassigned	Unassigned	Unassigned	Unassigned	bac	0	0	0	0
bac_ASV_519	-29.9228	32.6493	bac_ASV_519	bac	Bacteria	Proteobacteria	Alphaproteobacteria	Rhodospirillales	Acetobacteraceae	Acidisoma	Unassigned	bac	0	0	0	0
bac_ASV_52	-17.0542	-22.3591	bac_ASV_52	bac	Bacteria	Proteobacteria	Betaproteobacteria	Neisseriales	Chromobacteriaceae	Formivibrio	Unassigned	bac	0	0	0	0
bac_ASV_523	-27.7873	33.7224	bac_ASV_523	bac	Bacteria	Planctomycetes	Planctomycetacia	Planctomycetales	Planctomycetaceae	Rubinisphaera	Unassigned	bac	0	0	0	0
bac_ASV_525	-43.5944	1.77271	bac_ASV_525	bac	Bacteria	Proteobacteria	Alphaproteobacteria	Rhizobiales	Roseiarcaceae	Roseiarcus	Unassigned	bac	0	0	0	0
bac_ASV_528	11.5927	-30.7294	bac_ASV_528	bac	Bacteria	Unassigned	Unassigned	Unassigned	Unassigned	Unassigned	Unassigned	bac	0	0	0	0
bac_ASV_53	16.7815	-10.5197	bac_ASV_53	bac	Bacteria	Proteobacteria	Alphaproteobacteria	Rhodospirillales	Azospirillaceae	Nitrospirillum	Unassigned	bac	0	0	0	0
bac_ASV_532	21.5705	28.5963	bac_ASV_532	bac	Bacteria	Acidobacteria	Acidobacteria_Gp6	Unassigned	Unassigned	Gp6	Unassigned	bac	0	0	0	0
bac_ASV_536	25.2925	-18.9088	bac_ASV_536	bac	Bacteria	Proteobacteria	Alphaproteobacteria	Rhizobiales	Hyphomicrobiaceae	Methyloceanibacter	Unassigned	bac	0	0	0	0
bac_ASV_539	23.7726	27.0868	bac_ASV_539	bac	Bacteria	Proteobacteria	Deltaproteobacteria	Myxococcales	Polyangiaceae	Aetherobacter	Unassigned	bac	0	0	0	0
bac_ASV_54	-6.39437	-6.04409	bac_ASV_54	bac	Bacteria	Proteobacteria	Betaproteobacteria	Nitrosomonadales	Methylophilaceae	Methylophilus	Unassigned	bac	1	0.6	0	1
bac_ASV_541	15.044	36.6117	bac_ASV_541	bac	Bacteria	Nitrospirae	Nitrospira	Nitrospirales	Nitrospiraceae	Nitrospira	Unassigned	bac	0	0	0	0
bac_ASV_542	-29.1525	2.40214	bac_ASV_542	bac	Bacteria	Proteobacteria	Deltaproteobacteria	Syntrophobacterales	Syntrophobacteraceae	Syntrophobacter	Unassigned	bac	1	1	0	1
bac_ASV_55	14.6079	-15.3549	bac_ASV_55	bac	Bacteria	Acidobacteria	Acidobacteria_Gp2	Unassigned	Unassigned	Gp2	Unassigned	bac	0	0	0	0
bac_ASV_554	-5.28326	-34.3132	bac_ASV_554	bac	Bacteria	Acidobacteria	Acidobacteria_Gp1	Unassigned	Unassigned	Gp1	Unassigned	bac	0	0	0	0
bac_ASV_556	17.445	-25.7186	bac_ASV_556	bac	Bacteria	Proteobacteria	Alphaproteobacteria	Rhodospirillales	Acetobacteraceae	Acidisoma	Unassigned	bac	0	0	0	0
bac_ASV_56	14.4946	9.21386	bac_ASV_56	bac	Bacteria	Verrucomicrobia	Spartobacteria	Unassigned	Unassigned	Spartobacteria_genera_incertae_sedis	Unassigned	bac	1	1	0	1
bac_ASV_569	-22.6212	-23.4678	bac_ASV_569	bac	Bacteria	Proteobacteria	Alphaproteobacteria	Rhizobiales	Methylocystaceae	Unassigned	Unassigned	bac	0	0	0	0
bac_ASV_57	4.22979	30.5796	bac_ASV_57	bac	Archaea	Thaumarchaeota	Unassigned	Nitrosopumilales	Nitrosopumilaceae	Nitrosopumilus	Unassigned	bac	0	0	0	0
bac_ASV_58	-4.74855	32.1744	bac_ASV_58	bac	Bacteria	Acidobacteria	Acidobacteria_Gp1	Unassigned	Unassigned	Gp1	Unassigned	bac	0	0	0	0
bac_ASV_586	-23.9112	-8.27781	bac_ASV_586	bac	Bacteria	Acidobacteria	Acidobacteria_Gp3	Unassigned	Unassigned	Candidatus_Solibacter	Unassigned	bac	2	1	1	2
bac_ASV_59	9.09181	28.3511	bac_ASV_59	bac	Bacteria	Proteobacteria	Betaproteobacteria	Nitrosomonadales	Unassigned	Unassigned	Unassigned	bac	0	0	0	0
bac_ASV_594	-20.2634	-26.3317	bac_ASV_594	bac	Bacteria	Verrucomicrobia	Subdivision3	Unassigned	Unassigned	Subdivision3_genera_incertae_sedis	Unassigned	bac	0	0	0	0
bac_ASV_596	-33.2935	-19.2787	bac_ASV_596	bac	Bacteria	Proteobacteria	Gammaproteobacteria	Oceanospirillales	Halomonadaceae	Kushneria	Unassigned	bac	0	0	0	0
bac_ASV_598	31.634	8.47003	bac_ASV_598	bac	Bacteria	Acidobacteria	Acidobacteria_Gp6	Unassigned	Unassigned	Gp6	Unassigned	bac	0	0	0	0
bac_ASV_60	-3.97412	-24.1401	bac_ASV_60	bac	Bacteria	Acidobacteria	Acidobacteria_Gp1	Unassigned	Unassigned	Gp1	Unassigned	bac	0	0	0	0
bac_ASV_61	-7.26724	34.0928	bac_ASV_61	bac	Bacteria	Proteobacteria	Gammaproteobacteria	Gammaproteobacteria_incertae_sedis	Unassigned	Acidibacter	Unassigned	bac	0	0	0	0
bac_ASV_613	5.7805	-30.3796	bac_ASV_613	bac	Bacteria	Proteobacteria	Deltaproteobacteria	Myxococcales	Haliangiaceae	Haliangium	Unassigned	bac	0	0	0	0
bac_ASV_62	20.9992	-3.44294	bac_ASV_62	bac	Bacteria	Acidobacteria	Acidobacteria_Gp1	Unassigned	Unassigned	Gp1	Unassigned	bac	0	0	0	0
bac_ASV_628	-2.11002	42.9205	bac_ASV_628	bac	Bacteria	Acidobacteria	Acidobacteria_Gp1	Unassigned	Unassigned	Terracidiphilus	Unassigned	bac	0	0	0	0
bac_ASV_63	-7.48082	7.63036	bac_ASV_63	bac	Bacteria	Acidobacteria	Acidobacteria_Gp2	Unassigned	Unassigned	Gp2	Unassigned	bac	1	0.204787	0	1
bac_ASV_65	-19.5072	-2.91787	bac_ASV_65	bac	Bacteria	Acidobacteria	Acidobacteria_Gp1	Unassigned	Unassigned	Gp1	Unassigned	bac	1	0.666667	0	1
bac_ASV_66	13.2686	-18.2449	bac_ASV_66	bac	Bacteria	Proteobacteria	Betaproteobacteria	Burkholderiales	Burkholderiaceae	Unassigned	Unassigned	bac	0	0	0	0
bac_ASV_67	3.27144	-22.4158	bac_ASV_67	bac	Bacteria	Proteobacteria	Betaproteobacteria	Rhodocyclales	Zoogloeaceae	Thauera	Unassigned	bac	0	0	0	0
bac_ASV_69	19.9464	-8.83134	bac_ASV_69	bac	Bacteria	Acidobacteria	Acidobacteria_Gp1	Unassigned	Unassigned	Gp1	Unassigned	bac	0	0	0	0
bac_ASV_7	5.9969	26.0061	bac_ASV_7	bac	Bacteria	Acidobacteria	Acidobacteria_Gp1	Unassigned	Unassigned	Gp1	Unassigned	bac	0	0	0	0
bac_ASV_70	-32.4174	-0.46203	bac_ASV_70	bac	Bacteria	Proteobacteria	Alphaproteobacteria	Sphingomonadales	Sphingomonadaceae	Sphingomonas	Unassigned	bac	0	0	0	0
bac_ASV_71	-11.4193	-23.4806	bac_ASV_71	bac	Bacteria	Actinobacteria	Actinobacteria	Streptosporangiales	Thermomonosporaceae	Actinoallomurus	Unassigned	bac	0	0	0	0
bac_ASV_72	6.34249	23.7356	bac_ASV_72	bac	Bacteria	Proteobacteria	Gammaproteobacteria	Gammaproteobacteria_incertae_sedis	Unassigned	Acidibacter	Unassigned	bac	1	1	0	1
bac_ASV_73	-8.30418	-23.4838	bac_ASV_73	bac	Bacteria	Acidobacteria	Acidobacteria_Gp10	Unassigned	Unassigned	Gp10	Unassigned	bac	0	0	0	0
bac_ASV_731	30.961	10.7198	bac_ASV_731	bac	Bacteria	Acidobacteria	Acidobacteria_Gp3	Unassigned	Unassigned	Candidatus_Solibacter	Unassigned	bac	0	0	0	0
bac_ASV_74	10.106	-20.3997	bac_ASV_74	bac	Bacteria	candidate_division_WPS-2	Unassigned	Unassigned	Unassigned	WPS-2_genera_incertae_sedis	Unassigned	bac	0	0	0	0
bac_ASV_75	1.29934	-21.8224	bac_ASV_75	bac	Bacteria	Proteobacteria	Betaproteobacteria	Burkholderiales	Alcaligenaceae	Basilea	Unassigned	bac	0	0	0	0
bac_ASV_76	-20.6027	27.5046	bac_ASV_76	bac	Bacteria	Proteobacteria	Alphaproteobacteria	Rhodospirillales	Azospirillaceae	Rhodocista	Unassigned	bac	0	0	0	0
bac_ASV_77	-16.0665	18.4946	bac_ASV_77	bac	Bacteria	Proteobacteria	Alphaproteobacteria	Caulobacterales	Caulobacteraceae	Phenylobacterium	Unassigned	bac	2	0.325	12	2
bac_ASV_78	-23.3721	-17.4698	bac_ASV_78	bac	Bacteria	Proteobacteria	Alphaproteobacteria	Rhodospirillales	Azospirillaceae	Skermanella	Unassigned	bac	0	0	0	0
bac_ASV_79	-27.0481	-12.9295	bac_ASV_79	bac	Bacteria	Proteobacteria	Alphaproteobacteria	Rhodospirillales	Reyranellaceae	Reyranella	Unassigned	bac	0	0	0	0
bac_ASV_8	-27.5047	15.4117	bac_ASV_8	bac	Bacteria	Acidobacteria	Acidobacteria_Gp1	Unassigned	Unassigned	Gp1	Unassigned	bac	0	0	0	0
bac_ASV_80	-29.9973	14.0147	bac_ASV_80	bac	Bacteria	Proteobacteria	Alphaproteobacteria	Rhizobiales	Bradyrhizobiaceae	Pseudolabrys	Unassigned	bac	0	0	0	0
bac_ASV_81	-28.6765	-10.7191	bac_ASV_81	bac	Bacteria	Acidobacteria	Acidobacteria_Gp1	Unassigned	Unassigned	Gp1	Unassigned	bac	0	0	0	0
bac_ASV_82	6.01109	-23.2274	bac_ASV_82	bac	Bacteria	Acidobacteria	Acidobacteria_Gp1	Unassigned	Unassigned	Gp1	Unassigned	bac	0	0	0	0
bac_ASV_83	7.5024	29.2489	bac_ASV_83	bac	Bacteria	Proteobacteria	Alphaproteobacteria	Rhodospirillales	Azospirillaceae	Azospirillum	Unassigned	bac	0	0	0	0
bac_ASV_84	-25.7212	14.4639	bac_ASV_84	bac	Bacteria	Proteobacteria	Betaproteobacteria	Nitrosomonadales	Sterolibacteriaceae	Sterolibacterium	Unassigned	bac	1	1	0	1
bac_ASV_85	-26.2934	-16.2489	bac_ASV_85	bac	Bacteria	Actinobacteria	Actinobacteria	Streptosporangiales	Thermomonosporaceae	Unassigned	Unassigned	bac	0	0	0	0
bac_ASV_86	10.5198	27.0288	bac_ASV_86	bac	Bacteria	Verrucomicrobia	Subdivision3	Unassigned	Unassigned	Subdivision3_genera_incertae_sedis	Unassigned	bac	0	0	0	0
bac_ASV_87	-31.5707	-5.73095	bac_ASV_87	bac	Bacteria	Gemmatimonadetes	Gemmatimonadetes	Gemmatimonadales	Gemmatimonadaceae	Gemmatimonas	Unassigned	bac	0	0	0	0
bac_ASV_88	37.4322	-35.8451	bac_ASV_88	bac	Bacteria	Proteobacteria	Betaproteobacteria	Neisseriales	Chromobacteriaceae	Vogesella	Unassigned	bac	1	0.222543	0	1
bac_ASV_89	22.4012	8.13886	bac_ASV_89	bac	Bacteria	Proteobacteria	Betaproteobacteria	Nitrosomonadales	Sterolibacteriaceae	Denitratisoma	Unassigned	bac	0	0	0	0
bac_ASV_9	-28.054	12.6172	bac_ASV_9	bac	Bacteria	Proteobacteria	Alphaproteobacteria	Rhizobiales	Bradyrhizobiaceae	Bradyrhizobium	Unassigned	bac	0	0	0	0
bac_ASV_90	-15.1127	32.8744	bac_ASV_90	bac	Bacteria	Proteobacteria	Gammaproteobacteria	Chromatiales	Ectothiorhodospiraceae	Unassigned	Unassigned	bac	0	0	0	0
bac_ASV_91	-29.3646	-14.4324	bac_ASV_91	bac	Bacteria	Acidobacteria	Acidobacteria_Gp2	Unassigned	Unassigned	Gp2	Unassigned	bac	0	0	0	0
bac_ASV_92	-34.865	-1.86444	bac_ASV_92	bac	Bacteria	Acidobacteria	Acidobacteria_Gp1	Unassigned	Unassigned	Gp1	Unassigned	bac	0	0	0	0
bac_ASV_93	2.67001	31.7435	bac_ASV_93	bac	Bacteria	Acidobacteria	Acidobacteria_Gp2	Unassigned	Unassigned	Gp2	Unassigned	bac	0	0	0	0
bac_ASV_936	0.378244	-3.29465	bac_ASV_936	bac	Bacteria	Acidobacteria	Acidobacteria_Gp22	Unassigned	Unassigned	Gp22	Unassigned	bac	1	0.571429	0	1
bac_ASV_94	-13.2151	31.4727	bac_ASV_94	bac	Bacteria	Proteobacteria	Deltaproteobacteria	Desulfuromonadales	Geobacteraceae	Geomonas	Unassigned	bac	0	0	0	0
bac_ASV_96	-21.8074	9.01674	bac_ASV_96	bac	Bacteria	Acidobacteria	Acidobacteria_Gp1	Unassigned	Unassigned	Gp1	Unassigned	bac	1	0.666667	0	1
bac_ASV_97	-18.3485	29.6716	bac_ASV_97	bac	Bacteria	Acidobacteria	Acidobacteria_Gp1	Unassigned	Unassigned	Gp1	Unassigned	bac	0	0	0	0
bac_ASV_974	28.1822	-8.15996	bac_ASV_974	bac	Bacteria	Proteobacteria	Gammaproteobacteria	Xanthomonadales	Xanthomonadaceae	Lysobacter	Unassigned	bac	0	0	0	0
bac_ASV_975	-39.1836	5.49273	bac_ASV_975	bac	Bacteria	Acidobacteria	Unassigned	Unassigned	Unassigned	Unassigned	Unassigned	bac	0	0	0	0
bac_ASV_98	19.6228	-10.9871	bac_ASV_98	bac	Bacteria	Proteobacteria	Gammaproteobacteria	Chromatiales	Granulosicoccaceae	Granulosicoccus	Unassigned	bac	0	0	0	0
bac_ASV_99	-30.9232	-11.4388	bac_ASV_99	bac	Bacteria	Acidobacteria	Acidobacteria_Gp2	Unassigned	Unassigned	Gp2	Unassigned	bac	0	0	0	0
fun_ASV_100	29.5328	-15.0017	fun_ASV_100	fun	Fungi	Ascomycota	Sordariomycetes	Hypocreales	Clavicipitaceae	Metacordyceps	Metacordyceps_chlamydosporia	fun	0	0	0	0
fun_ASV_101	-33.7043	32.5617	fun_ASV_101	fun	Fungi	Unassigned	Unassigned	Unassigned	Unassigned	Unassigned	Unassigned	fun	0	0	0	0
fun_ASV_102	4.78857	42.6369	fun_ASV_102	fun	Fungi	Unassigned	Unassigned	Unassigned	Unassigned	Unassigned	Unassigned	fun	0	0	0	0
fun_ASV_103	-41.1261	20.3368	fun_ASV_103	fun	Fungi	Ascomycota	Sordariomycetes	Hypocreales	Bionectriaceae	Unassigned	Unassigned	fun	0	0	0	0
fun_ASV_104	-2.73964	21.3524	fun_ASV_104	fun	Fungi	Ascomycota	Dothideomycetes	Pleosporales	Dictyosporiaceae	Unassigned	Unassigned	fun	9	0.212707	889.917	9
fun_ASV_105	22.9045	-25.605	fun_ASV_105	fun	Fungi	Ascomycota	Sordariomycetes	Xylariales	Amphisphaeriaceae	Microdochium	Microdochium_colombiense	fun	0	0	0	0
fun_ASV_106	-0.783805	20.7074	fun_ASV_106	fun	Fungi	Ascomycota	Eurotiomycetes	Chaetothyriales	Unassigned	Unassigned	Unassigned	fun	4	0.156504	367	4
fun_ASV_108	26.9808	29.8495	fun_ASV_108	fun	Fungi	Basidiomycota	Agaricomycetes	Cantharellales	Ceratobasidiaceae	Ceratobasidium	Unassigned	fun	0	0	0	0
fun_ASV_109	33.14	-6.34197	fun_ASV_109	fun	Fungi	Ascomycota	Sordariomycetes	Sordariales	Chaetomiaceae	Humicola	Humicola_distorta	fun	0	0	0	0
fun_ASV_11	3.26106	41.1877	fun_ASV_11	fun	Fungi	Ascomycota	Saccharomycetes	Saccharomycetales	Saccharomycetales_fam_Incertae_sedis	Nadsonia	Nadsonia_starkeyi-henricii	fun	0	0	0	0
fun_ASV_110	13.3596	-4.46969	fun_ASV_110	fun	Fungi	Ascomycota	Dothideomycetes	Dothideomycetes_ord_Incertae_sedis	Dothideomycetes_fam_Incertae_sedis	Pseudoarthrographis	Unassigned	fun	1	1	0	1
fun_ASV_111	-8.71651	44.2309	fun_ASV_111	fun	Fungi	Rozellomycota	Unassigned	Unassigned	Unassigned	Unassigned	Unassigned	fun	0	0	0	0
fun_ASV_112	-16.2588	14.9315	fun_ASV_112	fun	Fungi	Chytridiomycota	Chytridiomycetes	Chytridiales	Chytridiaceae	Dendrochytridium	Unassigned	fun	5	0.433333	49	5
fun_ASV_113	-15.3271	-33.5106	fun_ASV_113	fun	Fungi	Unassigned	Unassigned	Unassigned	Unassigned	Unassigned	Unassigned	fun	0	0	0	0
fun_ASV_116	28.0823	26.4435	fun_ASV_116	fun	Fungi	Unassigned	Unassigned	Unassigned	Unassigned	Unassigned	Unassigned	fun	0	0	0	0
fun_ASV_117	30.087	22.4355	fun_ASV_117	fun	Fungi	Ascomycota	Leotiomycetes	Helotiales	Dermateaceae	Pezicula	Pezicula_ericae	fun	0	0	0	0
fun_ASV_118	-0.635628	45.0876	fun_ASV_118	fun	Fungi	Chytridiomycota	Unassigned	Unassigned	Unassigned	Unassigned	Unassigned	fun	0	0	0	0
fun_ASV_119	-45.6086	0.252985	fun_ASV_119	fun	Fungi	Ascomycota	Eurotiomycetes	Eurotiales	Aspergillaceae	Aspergillus	Aspergillus_aculeatus	fun	0	0	0	0
fun_ASV_12	-10.5538	41.8876	fun_ASV_12	fun	Fungi	Basidiomycota	Agaricomycetes	Unassigned	Unassigned	Unassigned	Unassigned	fun	0	0	0	0
fun_ASV_121	7.49977	-32.0451	fun_ASV_121	fun	Fungi	Ascomycota	Sordariomycetes	Microascales	Microascaceae	Acaulium	Acaulium_retardatum	fun	0	0	0	0
fun_ASV_123	-31.8324	33.4205	fun_ASV_123	fun	Fungi	Ascomycota	Orbiliomycetes	Orbiliales	Orbiliaceae	Unassigned	Unassigned	fun	0	0	0	0
fun_ASV_124	-18.6711	-34.0015	fun_ASV_124	fun	Fungi	Ascomycota	Dothideomycetes	Pleosporales	Neophaeosphaeriaceae	Unassigned	Unassigned	fun	0	0	0	0
fun_ASV_125	19.9631	-25.879	fun_ASV_125	fun	Fungi	Ascomycota	Unassigned	Unassigned	Unassigned	Unassigned	Unassigned	fun	0	0	0	0
fun_ASV_126	-7.76443	-1.03886	fun_ASV_126	fun	Fungi	Unassigned	Unassigned	Unassigned	Unassigned	Unassigned	Unassigned	fun	1	0.148077	0	1
fun_ASV_128	35.1582	-1.87439	fun_ASV_128	fun	Fungi	Chytridiomycota	Unassigned	Unassigned	Unassigned	Unassigned	Unassigned	fun	0	0	0	0
fun_ASV_129	-6.73281	45.8696	fun_ASV_129	fun	Fungi	Mortierellomycota	Mortierellomycetes	Mortierellales	Mortierellaceae	Mortierella	Mortierella_wuyishanensis	fun	0	0	0	0
fun_ASV_13	31.4148	-10.962	fun_ASV_13	fun	Fungi	Ascomycota	Sordariomycetes	Sordariales	Chaetomiaceae	Chaetomium	Unassigned	fun	0	0	0	0
fun_ASV_130	-35.1772	-20.3356	fun_ASV_130	fun	Fungi	Unassigned	Unassigned	Unassigned	Unassigned	Unassigned	Unassigned	fun	0	0	0	0
fun_ASV_131	-40.6519	22.5432	fun_ASV_131	fun	Fungi	Chytridiomycota	Rhizophydiomycetes	Rhizophydiales	Unassigned	Unassigned	Unassigned	fun	0	0	0	0
fun_ASV_132	24.7137	-22.0216	fun_ASV_132	fun	Fungi	Ascomycota	Pezizomycetes	Pezizales	Ascobolaceae	Ascobolus	Unassigned	fun	0	0	0	0
fun_ASV_134	-7.6282	-36.3232	fun_ASV_134	fun	Fungi	Ascomycota	Sordariomycetes	Hypocreales	Nectriaceae	Fusicolla	Fusicolla_acetilerea	fun	0	0	0	0
fun_ASV_135	7.27565	-33.625	fun_ASV_135	fun	Fungi	Basidiomycota	Agaricomycetes	Boletales	Gyroporaceae	Gyroporus	Unassigned	fun	0	0	0	0
fun_ASV_136	-36.4344	-21.6595	fun_ASV_136	fun	Fungi	Unassigned	Unassigned	Unassigned	Unassigned	Unassigned	Unassigned	fun	0	0	0	0
fun_ASV_137	-27.089	38.5551	fun_ASV_137	fun	Fungi	Ascomycota	Sordariomycetes	Hypocreales	Nectriaceae	Thelonectria	Thelonectria_olida	fun	0	0	0	0
fun_ASV_138	-39.9737	-14.9869	fun_ASV_138	fun	Fungi	Aphelidiomycota	Aphelidiomycetes	GS16	Unassigned	Unassigned	Unassigned	fun	0	0	0	0
fun_ASV_139	29.402	-37.1908	fun_ASV_139	fun	Fungi	Ascomycota	Sordariomycetes	Magnaporthales	Unassigned	Unassigned	Unassigned	fun	9	0.287313	1390.52	9
fun_ASV_14	-5.27156	43.6352	fun_ASV_14	fun	Fungi	Ascomycota	Sordariomycetes	Hypocreales	Hypocreaceae	Trichoderma	Trichoderma_yunnanense	fun	0	0	0	0
fun_ASV_140	34.6851	-34.8776	fun_ASV_140	fun	Fungi	Unassigned	Unassigned	Unassigned	Unassigned	Unassigned	Unassigned	fun	1	0.186893	0	1
fun_ASV_141	3.30539	44.4716	fun_ASV_141	fun	Fungi	Ascomycota	Leotiomycetes	Helotiales	Unassigned	Unassigned	Unassigned	fun	0	0	0	0
fun_ASV_142	-3.11059	44.2857	fun_ASV_142	fun	Fungi	Unassigned	Unassigned	Unassigned	Unassigned	Unassigned	Unassigned	fun	0	0	0	0
fun_ASV_143	5.93898	12.27	fun_ASV_143	fun	Fungi	Basidiomycota	Agaricomycetes	Thelephorales	Thelephoraceae	Unassigned	Unassigned	fun	10	0.227811	649.066	10
fun_ASV_144	17.7931	37.693	fun_ASV_144	fun	Fungi	Ascomycota	Sordariomycetes	Hypocreales	Hypocreaceae	Trichoderma	Trichoderma_spirale	fun	0	0	0	0
fun_ASV_145	33.8834	-39.0947	fun_ASV_145	fun	Fungi	Ascomycota	Leotiomycetes	Helotiales	Myxotrichaceae	Oidiodendron	Unassigned	fun	14	0.285185	1493.59	14
fun_ASV_146	-31.9531	-25.6031	fun_ASV_146	fun	Fungi	Basidiomycota	Agaricomycetes	Agaricales	Hymenogastraceae	Hymenogaster	Unassigned	fun	0	0	0	0
fun_ASV_147	12.6557	9.85099	fun_ASV_147	fun	Fungi	Ascomycota	Dothideomycetes	Pleosporales	Phaeosphaeriaceae	Neosetophoma	Unassigned	fun	1	1	0	1
fun_ASV_148	-40.8234	25.1586	fun_ASV_148	fun	Fungi	Unassigned	Unassigned	Unassigned	Unassigned	Unassigned	Unassigned	fun	0	0	0	0
fun_ASV_149	35.5285	-4.60365	fun_ASV_149	fun	Fungi	Unassigned	Unassigned	Unassigned	Unassigned	Unassigned	Unassigned	fun	0	0	0	0
fun_ASV_15	4.48812	11.6055	fun_ASV_15	fun	Fungi	Ascomycota	Sordariomycetes	Hypocreales	Ophiocordycipitaceae	Tolypocladium	Unassigned	fun	3	0.204787	109.514	3
fun_ASV_150	35.48	2.99868	fun_ASV_150	fun	Fungi	Ascomycota	Sordariomycetes	Hypocreales	Ophiocordycipitaceae	Unassigned	Unassigned	fun	0	0	0	0
fun_ASV_151	-16.4994	42.8328	fun_ASV_151	fun	Fungi	Unassigned	Unassigned	Unassigned	Unassigned	Unassigned	Unassigned	fun	0	0	0	0
fun_ASV_152	6.4477	20.752	fun_ASV_152	fun	Fungi	Unassigned	Unassigned	Unassigned	Unassigned	Unassigned	Unassigned	fun	1	1	0	1
fun_ASV_154	-1.21247	29.8706	fun_ASV_154	fun	Fungi	Ascomycota	Orbiliomycetes	Orbiliales	Unassigned	Unassigned	Unassigned	fun	1	1	0	1
fun_ASV_155	-2.82259	-35.4821	fun_ASV_155	fun	Fungi	Basidiomycota	Agaricomycetes	Agaricales	Entolomataceae	Entoloma	Unassigned	fun	0	0	0	0
fun_ASV_156	14.7704	39.5531	fun_ASV_156	fun	Fungi	Ascomycota	Eurotiomycetes	Chaetothyriales	Herpotrichiellaceae	Exophiala	Exophiala_tremulae	fun	0	0	0	0
fun_ASV_157	-39.1434	-17.5465	fun_ASV_157	fun	Fungi	Ascomycota	Sordariomycetes	Hypocreales	Nectriaceae	Mariannaea	Mariannaea_pinicola	fun	0	0	0	0
fun_ASV_16	-8.07574	-15.4305	fun_ASV_16	fun	Fungi	Ascomycota	Eurotiomycetes	Chaetothyriales	Herpotrichiellaceae	Cladophialophora	Cladophialophora_chaetospira	fun	1	0.666667	0	1
fun_ASV_160	31.8034	21.5009	fun_ASV_160	fun	Fungi	Ascomycota	Sordariomycetes	Hypocreales	Bionectriaceae	Gliomastix	Gliomastix_roseogrisea	fun	0	0	0	0
fun_ASV_161	-44.4489	-4.58107	fun_ASV_161	fun	Fungi	Ascomycota	Unassigned	Unassigned	Unassigned	Unassigned	Unassigned	fun	0	0	0	0
fun_ASV_162	-41.9102	-10.2376	fun_ASV_162	fun	Fungi	Unassigned	Unassigned	Unassigned	Unassigned	Unassigned	Unassigned	fun	0	0	0	0
fun_ASV_163	32.5612	15.3675	fun_ASV_163	fun	Fungi	Unassigned	Unassigned	Unassigned	Unassigned	Unassigned	Unassigned	fun	0	0	0	0
fun_ASV_164	8.17572	41.4987	fun_ASV_164	fun	Fungi	Basidiomycota	Agaricomycetes	Russulales	Russulaceae	Russula	Unassigned	fun	0	0	0	0
fun_ASV_165	-31.3972	-28.5977	fun_ASV_165	fun	Fungi	Basidiomycota	Agaricomycetes	Cantharellales	Ceratobasidiaceae	Ceratobasidium	Unassigned	fun	0	0	0	0
fun_ASV_166	32.7957	17.715	fun_ASV_166	fun	Fungi	Ascomycota	Orbiliomycetes	Orbiliales	Unassigned	Unassigned	Unassigned	fun	0	0	0	0
fun_ASV_167	29.4941	-34.5713	fun_ASV_167	fun	Fungi	Basidiomycota	Agaricomycetes	Cantharellales	Ceratobasidiaceae	Ceratobasidium	Unassigned	fun	2	0.187805	76	2
fun_ASV_168	-45.5805	9.79308	fun_ASV_168	fun	Fungi	Mortierellomycota	Mortierellomycetes	Mortierellales	Mortierellaceae	Unassigned	Unassigned	fun	0	0	0	0
fun_ASV_169	34.8417	14.176	fun_ASV_169	fun	Fungi	Chytridiomycota	Unassigned	Unassigned	Unassigned	Unassigned	Unassigned	fun	0	0	0	0
fun_ASV_17	-12.6643	43.4795	fun_ASV_17	fun	Fungi	Basidiomycota	Tremellomycetes	Filobasidiales	Piskurozymaceae	Solicoccozyma	Solicoccozyma_terricola	fun	0	0	0	0
fun_ASV_170	0.319381	-35.9702	fun_ASV_170	fun	Fungi	Mortierellomycota	Mortierellomycetes	Mortierellales	Mortierellaceae	Mortierella	Mortierella_globalpina	fun	0	0	0	0
fun_ASV_171	-15.428	-20.8753	fun_ASV_171	fun	Fungi	Unassigned	Unassigned	Unassigned	Unassigned	Unassigned	Unassigned	fun	1	1	0	1
fun_ASV_173	22.7446	32.965	fun_ASV_173	fun	Fungi	Ascomycota	Sordariomycetes	Sordariales	Chaetomiaceae	Humicola	Unassigned	fun	0	0	0	0
fun_ASV_174	34.3634	20.4657	fun_ASV_174	fun	Fungi	Ascomycota	Sordariomycetes	Hypocreales	Ophiocordycipitaceae	Unassigned	Unassigned	fun	0	0	0	0
fun_ASV_176	9.85499	-33.5076	fun_ASV_176	fun	Fungi	Mortierellomycota	Mortierellomycetes	Mortierellales	Mortierellaceae	Mortierella	Mortierella_globalpina	fun	0	0	0	0
fun_ASV_177	-43.9342	-9.8713	fun_ASV_177	fun	Fungi	Unassigned	Unassigned	Unassigned	Unassigned	Unassigned	Unassigned	fun	0	0	0	0
fun_ASV_178	-46.6056	5.07864	fun_ASV_178	fun	Fungi	Ascomycota	Sordariomycetes	Sordariales	Podosporaceae	Cladorrhinum	Cladorrhinum_flexuosum	fun	0	0	0	0
fun_ASV_179	10.5031	41.0695	fun_ASV_179	fun	Fungi	Ascomycota	Sordariomycetes	Hypocreales	Stachybotryaceae	Paramyrothecium	Paramyrothecium_humicola	fun	0	0	0	0
fun_ASV_18	-24.5429	37.752	fun_ASV_18	fun	Fungi	Ascomycota	Sordariomycetes	Hypocreales	Hypocreaceae	Trichoderma	Unassigned	fun	0	0	0	0
fun_ASV_180	-32.6509	35.4408	fun_ASV_180	fun	Fungi	Rozellomycota	Unassigned	Unassigned	Unassigned	Unassigned	Unassigned	fun	0	0	0	0
fun_ASV_181	17.8333	-28.5494	fun_ASV_181	fun	Fungi	Basidiomycota	Agaricomycetes	Cantharellales	Hydnaceae	Clavulina	Unassigned	fun	0	0	0	0
fun_ASV_182	-46.0292	-2.48992	fun_ASV_182	fun	Fungi	Ascomycota	Leotiomycetes	Helotiales	Unassigned	Unassigned	Unassigned	fun	0	0	0	0
fun_ASV_183	-43.0178	19.4122	fun_ASV_183	fun	Fungi	Ascomycota	Eurotiomycetes	Eurotiales	Aspergillaceae	Penicillium	Unassigned	fun	0	0	0	0
fun_ASV_184	-44.208	18.0952	fun_ASV_184	fun	Fungi	Basidiomycota	Agaricomycetes	Cantharellales	Ceratobasidiaceae	Ceratobasidium	Unassigned	fun	0	0	0	0
fun_ASV_185	-21.7812	23.2884	fun_ASV_185	fun	Fungi	Chytridiomycota	Rhizophydiomycetes	Rhizophydiales	Terramycetaceae	Boothiomyces	Boothiomyces_macroporosus	fun	1	1	0	1
fun_ASV_186	20.8064	-28.3844	fun_ASV_186	fun	Fungi	Basidiomycota	Agaricomycetes	Russulales	Russulaceae	Russula	Russula_recondita	fun	0	0	0	0
fun_ASV_187	10.1479	43.2982	fun_ASV_187	fun	Fungi	Basidiomycota	Agaricomycetes	Auriculariales	Auriculariaceae	Auricularia	Unassigned	fun	0	0	0	0
fun_ASV_188	-25.7885	40.5629	fun_ASV_188	fun	Fungi	Unassigned	Unassigned	Unassigned	Unassigned	Unassigned	Unassigned	fun	0	0	0	0
fun_ASV_189	-38.0764	-20.4165	fun_ASV_189	fun	Fungi	Ascomycota	Sordariomycetes	Sordariales	Chaetomiaceae	Unassigned	Unassigned	fun	0	0	0	0
fun_ASV_19	9.40009	39.7857	fun_ASV_19	fun	Fungi	Ascomycota	Sordariomycetes	Hypocreales	Nectriaceae	Ilyonectria	Ilyonectria_robusta	fun	0	0	0	0
fun_ASV_190	16.9763	-31.8189	fun_ASV_190	fun	Fungi	Basidiomycota	Agaricomycetes	Russulales	Russulaceae	Lactarius	Lactarius_kesiyae	fun	0	0	0	0
fun_ASV_191	34.947	16.7468	fun_ASV_191	fun	Fungi	Ascomycota	Unassigned	Unassigned	Unassigned	Unassigned	Unassigned	fun	0	0	0	0
fun_ASV_192	24.3402	32.9436	fun_ASV_192	fun	Fungi	Ascomycota	Orbiliomycetes	Orbiliales	Unassigned	Unassigned	Unassigned	fun	0	0	0	0
fun_ASV_193	-42.627	21.8135	fun_ASV_193	fun	Fungi	Ascomycota	Unassigned	Unassigned	Unassigned	Unassigned	Unassigned	fun	0	0	0	0
fun_ASV_194	30.8207	24.6777	fun_ASV_194	fun	Fungi	Ascomycota	Sordariomycetes	Hypocreales	Nectriaceae	Unassigned	Unassigned	fun	0	0	0	0
fun_ASV_195	-14.8646	43.8923	fun_ASV_195	fun	Fungi	Ascomycota	Unassigned	Unassigned	Unassigned	Unassigned	Unassigned	fun	0	0	0	0
fun_ASV_196	15.1019	0.730519	fun_ASV_196	fun	Fungi	Unassigned	Unassigned	Unassigned	Unassigned	Unassigned	Unassigned	fun	1	1	0	1
fun_ASV_197	-9.2523	-9.20445	fun_ASV_197	fun	Fungi	Ascomycota	Sordariomycetes	Hypocreales	Hypocreaceae	Trichoderma	Trichoderma_yunnanense	fun	2	1	1	2
fun_ASV_198	28.5113	-19.9399	fun_ASV_198	fun	Fungi	Ascomycota	Leotiomycetes	Phacidiales	Phacidiaceae	Gremmenia	Gremmenia_infestans	fun	0	0	0	0
fun_ASV_2	-25.8805	-3.97253	fun_ASV_2	fun	Fungi	Basidiomycota	Agaricomycetes	Polyporales	Ganodermataceae	Ganoderma	Ganoderma_ellipsoideum	fun	1	1	0	1
fun_ASV_20	-40.6535	-12.1121	fun_ASV_20	fun	Fungi	Ascomycota	Sordariomycetes	Branch06	Unassigned	Unassigned	Unassigned	fun	0	0	0	0
fun_ASV_201	-47.643	2.51957	fun_ASV_201	fun	Fungi	Unassigned	Unassigned	Unassigned	Unassigned	Unassigned	Unassigned	fun	0	0	0	0
fun_ASV_202	-25.0612	0.015382	fun_ASV_202	fun	Fungi	Ascomycota	Sordariomycetes	Sordariales	Chaetomiaceae	Unassigned	Unassigned	fun	1	0.666667	0	1
fun_ASV_203	6.91187	43.3466	fun_ASV_203	fun	Fungi	Ascomycota	Unassigned	Unassigned	Unassigned	Unassigned	Unassigned	fun	0	0	0	0
fun_ASV_204	30.6236	-12.8607	fun_ASV_204	fun	Fungi	Ascomycota	Sordariomycetes	Glomerellales	Glomerellaceae	Colletotrichum	Colletotrichum_chlorophyti	fun	0	0	0	0
fun_ASV_205	13.3316	42.475	fun_ASV_205	fun	Fungi	Ascomycota	Dothideomycetes	Pleosporales	Didymellaceae	Pseudoascochyta	Pseudoascochyta_novae-zelandiae	fun	0	0	0	0
fun_ASV_206	-6.20607	-38.8215	fun_ASV_206	fun	Fungi	Ascomycota	Sordariomycetes	Annulatascales	Unassigned	Unassigned	Unassigned	fun	0	0	0	0
fun_ASV_208	32.1722	-14.2144	fun_ASV_208	fun	Fungi	Ascomycota	Sordariomycetes	Coniochaetales	Coniochaetaceae	Coniochaeta	Coniochaeta_lignicola	fun	0	0	0	0
fun_ASV_209	27.7834	27.9557	fun_ASV_209	fun	Fungi	Ascomycota	Sordariomycetes	Hypocreales	Nectriaceae	Varicosporellopsis	Unassigned	fun	0	0	0	0
fun_ASV_21	-18.3451	39.2675	fun_ASV_21	fun	Fungi	Ascomycota	Sordariomycetes	Hypocreales	Nectriaceae	Penicillifer	Penicillifer_diparietisporus	fun	0	0	0	0
fun_ASV_210	-45.1519	-16.205	fun_ASV_210	fun	Fungi	Basidiomycota	Agaricomycetes	Agaricales	Unassigned	Unassigned	Unassigned	fun	0	0	0	0
fun_ASV_211	-24.5628	3.14201	fun_ASV_211	fun	Fungi	Ascomycota	Eurotiomycetes	Eurotiales	Aspergillaceae	Penicillium	Penicillium_madriti	fun	1	0.666667	0	1
fun_ASV_212	36.9237	0.394315	fun_ASV_212	fun	Fungi	Unassigned	Unassigned	Unassigned	Unassigned	Unassigned	Unassigned	fun	0	0	0	0
fun_ASV_213	32.4041	-3.96271	fun_ASV_213	fun	Fungi	Ascomycota	Dothideomycetes	Unassigned	Unassigned	Unassigned	Unassigned	fun	0	0	0	0
fun_ASV_214	-19.7255	44.7812	fun_ASV_214	fun	Fungi	Unassigned	Unassigned	Unassigned	Unassigned	Unassigned	Unassigned	fun	0	0	0	0
fun_ASV_215	-17.4572	1.95356	fun_ASV_215	fun	Fungi	Ascomycota	Dothideomycetes	Pleosporales	Didymosphaeriaceae	Paraphaeosphaeria	Paraphaeosphaeria_minitans	fun	4	1	6	4
fun_ASV_216	-45.3643	12.6665	fun_ASV_216	fun	Fungi	Ascomycota	Sordariomycetes	Hypocreales	Hypocreales_fam_Incertae_sedis	Acremonium	Unassigned	fun	0	0	0	0
fun_ASV_217	16.8468	6.16563	fun_ASV_217	fun	Fungi	Ascomycota	Unassigned	Unassigned	Unassigned	Unassigned	Unassigned	fun	1	1	0	1
fun_ASV_218	34.389	-9.58657	fun_ASV_218	fun	Fungi	Ascomycota	Sordariomycetes	Hypocreales	Ophiocordycipitaceae	Ophiocordyceps	Ophiocordyceps_sobolifera	fun	0	0	0	0
fun_ASV_219	35.8396	10.6091	fun_ASV_219	fun	Fungi	Ascomycota	Leotiomycetes	Helotiales	Unassigned	Unassigned	Unassigned	fun	0	0	0	0
fun_ASV_220	-28.1709	6.72678	fun_ASV_220	fun	Fungi	Ascomycota	Sordariomycetes	Sordariales	Chaetomiaceae	Humicola	Unassigned	fun	1	1	0	1
fun_ASV_222	27.3932	-22.6997	fun_ASV_222	fun	Fungi	Unassigned	Unassigned	Unassigned	Unassigned	Unassigned	Unassigned	fun	0	0	0	0
fun_ASV_224	21.0945	36.5169	fun_ASV_224	fun	Fungi	Unassigned	Unassigned	Unassigned	Unassigned	Unassigned	Unassigned	fun	0	0	0	0
fun_ASV_226	-28.9489	10.6423	fun_ASV_226	fun	Fungi	Basidiomycota	Agaricomycetes	Auriculariales	Auriculariaceae	Auricularia	Unassigned	fun	1	1	0	1
fun_ASV_227	23.4502	34.8998	fun_ASV_227	fun	Fungi	Basidiomycota	Agaricomycetes	Russulales	Russulaceae	Unassigned	Unassigned	fun	0	0	0	0
fun_ASV_228	-34.4383	-24.9025	fun_ASV_228	fun	Fungi	Unassigned	Unassigned	Unassigned	Unassigned	Unassigned	Unassigned	fun	0	0	0	0
fun_ASV_229	25.2448	-24.3202	fun_ASV_229	fun	Fungi	Ascomycota	Sordariomycetes	Sordariales	Chaetomiaceae	Humicola	Humicola_distorta	fun	0	0	0	0
fun_ASV_23	-34.8748	27.4693	fun_ASV_23	fun	Fungi	Ascomycota	Sordariomycetes	Sordariales	Chaetomiaceae	Chaetomium	Unassigned	fun	0	0	0	0
fun_ASV_230	2.22127	-35.5574	fun_ASV_230	fun	Fungi	Unassigned	Unassigned	Unassigned	Unassigned	Unassigned	Unassigned	fun	0	0	0	0
fun_ASV_231	-42.0382	-17.2261	fun_ASV_231	fun	Fungi	Unassigned	Unassigned	Unassigned	Unassigned	Unassigned	Unassigned	fun	0	0	0	0
fun_ASV_232	-5.73382	47.5494	fun_ASV_232	fun	Fungi	Unassigned	Unassigned	Unassigned	Unassigned	Unassigned	Unassigned	fun	0	0	0	0
fun_ASV_234	-41.9602	-9.11032	fun_ASV_234	fun	Fungi	Ascomycota	Lecanoromycetes	Trapeliales	Phlyctidaceae	Phlyctis	Phlyctis_speirea	fun	0	0	0	0
fun_ASV_235	34.9233	8.76469	fun_ASV_235	fun	Fungi	Basidiomycota	Agaricomycetes	Russulales	Russulaceae	Russula	Russula_foetentula	fun	0	0	0	0
fun_ASV_236	-37.8821	31.3371	fun_ASV_236	fun	Fungi	Ascomycota	Sordariomycetes	Chaetosphaeriales	Chaetosphaeriaceae	Chaetosphaeria	Unassigned	fun	0	0	0	0
fun_ASV_238	-35.9401	32.6767	fun_ASV_238	fun	Fungi	Basidiomycota	Agaricomycetes	Russulales	Russulaceae	Russula	Russula_paravioleipes	fun	0	0	0	0
fun_ASV_239	3.62776	1.70368	fun_ASV_239	fun	Fungi	Ascomycota	Eurotiomycetes	Chaetothyriales	Herpotrichiellaceae	Cladophialophora	Unassigned	fun	2	0.144737	76	2
fun_ASV_24	31.4195	-2.70696	fun_ASV_24	fun	Fungi	Ascomycota	Leotiomycetes	Helotiales	Unassigned	Unassigned	Unassigned	fun	0	0	0	0
fun_ASV_240	-3.42033	46.4233	fun_ASV_240	fun	Fungi	Ascomycota	Dothideomycetes	Pleosporales	Didymosphaeriaceae	Paraconiothyrium	Unassigned	fun	0	0	0	0
fun_ASV_241	16.5187	42.6432	fun_ASV_241	fun	Fungi	Ascomycota	Unassigned	Unassigned	Unassigned	Unassigned	Unassigned	fun	0	0	0	0
fun_ASV_243	3.96081	7.34699	fun_ASV_243	fun	Fungi	Ascomycota	Sordariomycetes	Hypocreales	Bionectriaceae	Lasionectriopsis	Lasionectriopsis_spinosa	fun	3	0.204787	64.8857	3
fun_ASV_247	-16.9675	44.9618	fun_ASV_247	fun	Fungi	Basidiomycota	Agaricomycetes	Thelephorales	Thelephoraceae	Tomentella	Unassigned	fun	0	0	0	0
fun_ASV_248	8.27657	44.5595	fun_ASV_248	fun	Fungi	Ascomycota	Leotiomycetes	Helotiales	Unassigned	Unassigned	Unassigned	fun	0	0	0	0
fun_ASV_249	1.68962	46.5638	fun_ASV_249	fun	Fungi	Chytridiomycota	Chytridiomycetes	Chytridiales	Chytridiaceae	Dendrochytridium	Unassigned	fun	0	0	0	0
fun_ASV_25	31.6342	-1.04769	fun_ASV_25	fun	Fungi	Ascomycota	Sordariomycetes	Hypocreales	Nectriaceae	Fusarium	Fusarium_oxysporum	fun	0	0	0	0
fun_ASV_251	4.86255	18.0401	fun_ASV_251	fun	Fungi	Ascomycota	Sordariomycetes	Sordariales	Chaetomiaceae	Microthielavia	Microthielavia_ovispora	fun	2	1	1	2
fun_ASV_252	2.83295	-13.1259	fun_ASV_252	fun	Fungi	Ascomycota	Orbiliomycetes	Orbiliales	Orbiliaceae	Unassigned	Unassigned	fun	1	0.666667	0	1
fun_ASV_253	-46.7808	14.2244	fun_ASV_253	fun	Fungi	Ascomycota	Sordariomycetes	Ophiostomatales	Unassigned	Unassigned	Unassigned	fun	0	0	0	0
fun_ASV_254	19.2021	12.0398	fun_ASV_254	fun	Fungi	Unassigned	Unassigned	Unassigned	Unassigned	Unassigned	Unassigned	fun	1	1	0	1
fun_ASV_255	6.82114	-35.3409	fun_ASV_255	fun	Fungi	Ascomycota	Sordariomycetes	Xylariales	Unassigned	Unassigned	Unassigned	fun	0	0	0	0
fun_ASV_256	-35.0043	34.5672	fun_ASV_256	fun	Fungi	Basidiomycota	Agaricomycetes	Unassigned	Unassigned	Unassigned	Unassigned	fun	0	0	0	0
fun_ASV_257	17.1207	39.9864	fun_ASV_257	fun	Fungi	Unassigned	Unassigned	Unassigned	Unassigned	Unassigned	Unassigned	fun	0	0	0	0
fun_ASV_258	-46.1144	-6.85792	fun_ASV_258	fun	Fungi	Ascomycota	Sordariomycetes	Coniochaetales	Coniochaetaceae	Coniochaeta	Coniochaeta_lignicola	fun	0	0	0	0
fun_ASV_26	31.0344	15.5791	fun_ASV_26	fun	Fungi	Ascomycota	Sordariomycetes	Hypocreales	Nectriaceae	Mariannaea	Mariannaea_punicea	fun	0	0	0	0
fun_ASV_260	-24.7796	12.413	fun_ASV_260	fun	Fungi	Ascomycota	Sordariomycetes	Hypocreales	Stachybotryaceae	Neomyrothecium	Neomyrothecium_humicola	fun	1	1	0	1
fun_ASV_262	-40.0521	27.0654	fun_ASV_262	fun	Fungi	Unassigned	Unassigned	Unassigned	Unassigned	Unassigned	Unassigned	fun	0	0	0	0
fun_ASV_263	30.6828	-17.5044	fun_ASV_263	fun	Fungi	Ascomycota	Sordariomycetes	Sordariales	Podosporaceae	Podospora	Unassigned	fun	0	0	0	0
fun_ASV_264	-43.9723	-13.1479	fun_ASV_264	fun	Fungi	Ascomycota	Sordariomycetes	Branch06	Unassigned	Unassigned	Unassigned	fun	0	0	0	0
fun_ASV_265	-14.6526	-35.76	fun_ASV_265	fun	Fungi	Ascomycota	Leotiomycetes	Helotiales	Ploettnerulaceae	Cadophora	Unassigned	fun	0	0	0	0
fun_ASV_266	-48.568	-0.731259	fun_ASV_266	fun	Fungi	Ascomycota	Eurotiomycetes	Chaetothyriales	Herpotrichiellaceae	Unassigned	Unassigned	fun	0	0	0	0
fun_ASV_267	19.8362	38.9331	fun_ASV_267	fun	Fungi	Unassigned	Unassigned	Unassigned	Unassigned	Unassigned	Unassigned	fun	0	0	0	0
fun_ASV_268	13.702	-33.2371	fun_ASV_268	fun	Fungi	Ascomycota	Sordariomycetes	Atractosporales	Conlariaceae	Conlarium	Unassigned	fun	0	0	0	0
fun_ASV_27	-11.6445	-5.41315	fun_ASV_27	fun	Fungi	Ascomycota	Sordariomycetes	Chaetosphaeriales	Unassigned	Unassigned	Unassigned	fun	3	0.625	7	3
fun_ASV_270	-44.0984	20.8205	fun_ASV_270	fun	Fungi	Ascomycota	Sordariomycetes	Sordariales	Chaetomiaceae	Unassigned	Unassigned	fun	0	0	0	0
fun_ASV_271	-31.3718	2.10765	fun_ASV_271	fun	Fungi	Chytridiomycota	Rhizophydiomycetes	Rhizophydiales	Rhizophydiaceae	Rhizophydium	Unassigned	fun	1	1	0	1
fun_ASV_272	-21.7586	-34.0799	fun_ASV_272	fun	Fungi	Ascomycota	Eurotiomycetes	Eurotiales	Aspergillaceae	Penicillium	Unassigned	fun	0	0	0	0
fun_ASV_273	36.6146	7.07611	fun_ASV_273	fun	Fungi	Ascomycota	Eurotiomycetes	Eurotiales	Trichocomaceae	Ascospirella	Ascospirella_lutea	fun	0	0	0	0
fun_ASV_274	-44.9049	14.6621	fun_ASV_274	fun	Fungi	Ascomycota	Leotiomycetes	Helotiales	Leotiaceae	Pezoloma	Unassigned	fun	0	0	0	0
fun_ASV_275	-16.8109	-36.1704	fun_ASV_275	fun	Fungi	Basidiomycota	Agaricomycetes	Sebacinales	Sebacinaceae	Sebacina	Unassigned	fun	0	0	0	0
fun_ASV_277	29.6046	28.0851	fun_ASV_277	fun	Fungi	Ascomycota	Sordariomycetes	Sordariales	Podosporaceae	Podospora	Unassigned	fun	0	0	0	0
fun_ASV_278	34.8198	-12.835	fun_ASV_278	fun	Fungi	Ascomycota	Sordariomycetes	Atractosporales	Conlariaceae	Conlarium	Conlarium_aquaticum	fun	0	0	0	0
fun_ASV_279	-37.008	-24.6507	fun_ASV_279	fun	Fungi	Unassigned	Unassigned	Unassigned	Unassigned	Unassigned	Unassigned	fun	0	0	0	0
fun_ASV_28	-43.4949	16.1631	fun_ASV_28	fun	Fungi	Ascomycota	Sordariomycetes	Xylariales	Xylariaceae	Xylaria	Xylaria_schweinitzii	fun	0	0	0	0
fun_ASV_281	-29.1777	-31.0678	fun_ASV_281	fun	Fungi	Unassigned	Unassigned	Unassigned	Unassigned	Unassigned	Unassigned	fun	0	0	0	0
fun_ASV_282	-27.1041	-29.6749	fun_ASV_282	fun	Fungi	Rozellomycota	Rozellomycotina_cls_Incertae_sedis	GS11	Unassigned	Unassigned	Unassigned	fun	0	0	0	0
fun_ASV_283	-31.4923	37.6678	fun_ASV_283	fun	Fungi	Ascomycota	Sordariomycetes	Sordariales	Chaetomiaceae	Unassigned	Unassigned	fun	0	0	0	0
fun_ASV_284	-11.2862	45.7354	fun_ASV_284	fun	Fungi	Ascomycota	Pezizomycotina_cls_Incertae_sedis	Unassigned	Unassigned	Unassigned	Unassigned	fun	0	0	0	0
fun_ASV_285	-46.1802	16.7757	fun_ASV_285	fun	Fungi	Unassigned	Unassigned	Unassigned	Unassigned	Unassigned	Unassigned	fun	0	0	0	0
fun_ASV_286	-2.34103	-37.1047	fun_ASV_286	fun	Fungi	Ascomycota	Dothideomycetes	Pleosporales	Phaeosphaeriaceae	Neosetophoma	Neosetophoma_poaceicola	fun	0	0	0	0
fun_ASV_287	-26.2238	-31.4435	fun_ASV_287	fun	Fungi	Basidiomycota	Agaricomycetes	Russulales	Russulaceae	Russula	Russula_paravioleipes	fun	0	0	0	0
fun_ASV_288	-4.54827	-36.9364	fun_ASV_288	fun	Fungi	Basidiomycota	Agaricomycetes	Russulales	Russulaceae	Russula	Unassigned	fun	0	0	0	0
fun_ASV_29	34.0285	5.94934	fun_ASV_29	fun	Fungi	Mucoromycota	Endogonomycetes	Unassigned	Unassigned	Unassigned	Unassigned	fun	0	0	0	0
fun_ASV_290	-47.8214	11.4065	fun_ASV_290	fun	Fungi	Ascomycota	Eurotiomycetes	Eurotiales	Trichocomaceae	Sagenomella	Unassigned	fun	0	0	0	0
fun_ASV_291	-46.5567	20.0309	fun_ASV_291	fun	Fungi	Ascomycota	Sordariomycetes	Hypocreales	Clavicipitaceae	Metarhizium	Metarhizium_rileyi	fun	0	0	0	0
fun_ASV_292	-22.8121	44.076	fun_ASV_292	fun	Fungi	Ascomycota	Sordariomycetes	Hypocreales	Nectriaceae	Cylindrocladiella	Cylindrocladiella_postalofficium	fun	0	0	0	0
fun_ASV_293	4.7861	-36.8557	fun_ASV_293	fun	Fungi	Basidiomycota	Tremellomycetes	Cystofilobasidiales	Mrakiaceae	Tausonia	Tausonia_pullulans	fun	0	0	0	0
fun_ASV_294	0.264601	-37.5106	fun_ASV_294	fun	Fungi	Unassigned	Unassigned	Unassigned	Unassigned	Unassigned	Unassigned	fun	0	0	0	0
fun_ASV_295	-47.4215	-4.53001	fun_ASV_295	fun	Fungi	Ascomycota	Dothideomycetes	Pleosporales	Didymosphaeriaceae	Paraconiothyrium	Paraconiothyrium_archidendri	fun	0	0	0	0
fun_ASV_296	-3.15048	-37.8908	fun_ASV_296	fun	Fungi	Ascomycota	Sordariomycetes	Hypocreales	Hypocreaceae	Hypomyces	Unassigned	fun	0	0	0	0
fun_ASV_298	31.9197	27.082	fun_ASV_298	fun	Fungi	Ascomycota	Sordariomycetes	Glomerellales	Glomerellaceae	Colletotrichum	Colletotrichum_anthrisci	fun	0	0	0	0
fun_ASV_299	25.6269	34.3764	fun_ASV_299	fun	Fungi	Ascomycota	Sordariomycetes	Amphisphaeriales	Discosiaceae	Discosia	Discosia_pseudoartocreas	fun	0	0	0	0
fun_ASV_3	22.0243	-22.6591	fun_ASV_3	fun	Fungi	Ascomycota	Sordariomycetes	Hypocreales	Nectriaceae	Gliocladiopsis	Gliocladiopsis_peggii	fun	0	0	0	0
fun_ASV_30	-37.9964	26.4023	fun_ASV_30	fun	Fungi	Unassigned	Unassigned	Unassigned	Unassigned	Unassigned	Unassigned	fun	0	0	0	0
fun_ASV_301	-22.0805	-5.95931	fun_ASV_301	fun	Fungi	Ascomycota	Sordariomycetes	Hypocreales	Ophiocordycipitaceae	Tolypocladium	Unassigned	fun	1	0.666667	0	1
fun_ASV_302	29.6038	26.1964	fun_ASV_302	fun	Fungi	Ascomycota	Sordariomycetes	Glomerellales	Plectosphaerellaceae	Longitudinalis	Longitudinalis_nabanheensis	fun	0	0	0	0
fun_ASV_303	-12.766	-38.1569	fun_ASV_303	fun	Fungi	Ascomycota	Saccharomycetes	Saccharomycetales	Dipodascaceae	Geotrichum	Unassigned	fun	0	0	0	0
fun_ASV_304	-11.7669	-36.9832	fun_ASV_304	fun	Fungi	Unassigned	Unassigned	Unassigned	Unassigned	Unassigned	Unassigned	fun	0	0	0	0
fun_ASV_305	11.8725	-34.7094	fun_ASV_305	fun	Fungi	Ascomycota	Eurotiomycetes	Eurotiales	Aspergillaceae	Penicillium	Unassigned	fun	0	0	0	0
fun_ASV_309	-8.46932	5.45035	fun_ASV_309	fun	Fungi	Unassigned	Unassigned	Unassigned	Unassigned	Unassigned	Unassigned	fun	7	0.208108	463.84	7
fun_ASV_31	14.4934	-27.3027	fun_ASV_31	fun	Fungi	Ascomycota	Dothideomycetes	Pleosporales	Lophiotremataceae	Atrocalyx	Atrocalyx_nordicus	fun	0	0	0	0
fun_ASV_310	37.3783	4.95248	fun_ASV_310	fun	Fungi	Unassigned	Unassigned	Unassigned	Unassigned	Unassigned	Unassigned	fun	0	0	0	0
fun_ASV_311	33.818	-16.9416	fun_ASV_311	fun	Fungi	Ascomycota	Dothideomycetes	Tubeufiales	Wiesneriomycetaceae	Wiesneriomyces	Unassigned	fun	0	0	0	0
fun_ASV_312	5.76665	45.7292	fun_ASV_312	fun	Fungi	Ascomycota	Unassigned	Unassigned	Unassigned	Unassigned	Unassigned	fun	0	0	0	0
fun_ASV_313	-34.6864	-26.9469	fun_ASV_313	fun	Fungi	Ascomycota	Eurotiomycetes	Eurotiales	Aspergillaceae	Aspergillus	Unassigned	fun	0	0	0	0
fun_ASV_314	23.8444	-28.857	fun_ASV_314	fun	Fungi	Basidiomycota	Agaricomycetes	Unassigned	Unassigned	Unassigned	Unassigned	fun	0	0	0	0
fun_ASV_316	38.1291	8.74928	fun_ASV_316	fun	Fungi	Ascomycota	Sordariomycetes	Hypocreales	Ophiocordycipitaceae	Unassigned	Unassigned	fun	0	0	0	0
fun_ASV_317	-17.1974	47.9307	fun_ASV_317	fun	Fungi	Basidiomycota	Unassigned	Unassigned	Unassigned	Unassigned	Unassigned	fun	0	0	0	0
fun_ASV_319	-43.298	23.9493	fun_ASV_319	fun	Fungi	Basidiomycota	Agaricomycetes	Cantharellales	Unassigned	Unassigned	Unassigned	fun	0	0	0	0
fun_ASV_32	-36.4879	-18.4985	fun_ASV_32	fun	Fungi	Ascomycota	Pezizomycetes	Pezizales	Pezizaceae	Peziza	Unassigned	fun	0	0	0	0
fun_ASV_320	5.6503	-8.93428	fun_ASV_320	fun	Fungi	Ascomycota	Leotiomycetes	Helotiales	Mollisiaceae	Mollisia	Unassigned	fun	2	1	1	2
fun_ASV_321	-40.999	28.4683	fun_ASV_321	fun	Fungi	Mortierellomycota	Mortierellomycetes	Mortierellales	Mortierellaceae	Mortierella	Mortierella_globalpina	fun	0	0	0	0
fun_ASV_322	-40.6565	-20.516	fun_ASV_322	fun	Fungi	Ascomycota	Lecanoromycetes	Pertusariales	Pertusariaceae	Pertusaria	Pertusaria_obruta	fun	0	0	0	0
fun_ASV_323	-24.94	-34.2372	fun_ASV_323	fun	Fungi	Unassigned	Unassigned	Unassigned	Unassigned	Unassigned	Unassigned	fun	0	0	0	0
fun_ASV_326	-9.74395	-38.5732	fun_ASV_326	fun	Fungi	Ascomycota	Sordariomycetes	Sordariales	Sordariales_fam_Incertae_sedis	Staphylotrichum	Staphylotrichum_coccosporum	fun	0	0	0	0
fun_ASV_33	-26.3098	35.9969	fun_ASV_33	fun	Fungi	Ascomycota	Sordariomycetes	Hypocreales	Unassigned	Unassigned	Unassigned	fun	0	0	0	0
fun_ASV_330	8.3624	-35.3205	fun_ASV_330	fun	Fungi	Unassigned	Unassigned	Unassigned	Unassigned	Unassigned	Unassigned	fun	0	0	0	0
fun_ASV_333	-33.0073	39.1301	fun_ASV_333	fun	Fungi	Mortierellomycota	Mortierellomycetes	Mortierellales	Unassigned	Unassigned	Unassigned	fun	0	0	0	0
fun_ASV_334	-38.257	-21.7665	fun_ASV_334	fun	Fungi	Ascomycota	Dothideomycetes	Pleosporales	Periconiaceae	Periconia	Periconia_celtidis	fun	0	0	0	0
fun_ASV_337	-37.8253	34.5671	fun_ASV_337	fun	Fungi	Ascomycota	Sordariomycetes	Sordariales	Chaetomiaceae	Chaetomium	Chaetomium_strumarium	fun	0	0	0	0
fun_ASV_338	-38.8066	29.0032	fun_ASV_338	fun	Fungi	Ascomycota	Sordariomycetes	Atractosporales	Conlariaceae	Conlarium	Conlarium_aquaticum	fun	0	0	0	0
fun_ASV_34	-39.3599	21.1055	fun_ASV_34	fun	Fungi	Ascomycota	Orbiliomycetes	Orbiliales	Unassigned	Unassigned	Unassigned	fun	0	0	0	0
fun_ASV_340	-26.1458	43.5192	fun_ASV_340	fun	Fungi	Ascomycota	Sordariomycetes	Sordariales	Sordariales_fam_Incertae_sedis	Staphylotrichum	Staphylotrichum_coccosporum	fun	0	0	0	0
fun_ASV_341	29.5264	30.4738	fun_ASV_341	fun	Fungi	Ascomycota	Eurotiomycetes	Eurotiales	Aspergillaceae	Aspergillus	Aspergillus_japonicus	fun	0	0	0	0
fun_ASV_342	-48.445	-5.98027	fun_ASV_342	fun	Fungi	Ascomycota	Leotiomycetes	Helotiales	Helotiaceae	Scytalidium	Scytalidium_ganodermophthorum	fun	0	0	0	0
fun_ASV_343	-1.55762	-39.009	fun_ASV_343	fun	Fungi	Ascomycota	Dothideomycetes	Pleosporales	Unassigned	Unassigned	Unassigned	fun	0	0	0	0
fun_ASV_345	-46.1642	-9.34788	fun_ASV_345	fun	Fungi	Unassigned	Unassigned	Unassigned	Unassigned	Unassigned	Unassigned	fun	0	0	0	0
fun_ASV_348	-46.858	8.9307	fun_ASV_348	fun	Fungi	Unassigned	Unassigned	Unassigned	Unassigned	Unassigned	Unassigned	fun	0	0	0	0
fun_ASV_349	26.1701	32.3421	fun_ASV_349	fun	Fungi	Unassigned	Unassigned	Unassigned	Unassigned	Unassigned	Unassigned	fun	0	0	0	0
fun_ASV_35	-33.618	-22.551	fun_ASV_35	fun	Fungi	Basidiomycota	Pucciniomycetes	Platygloeales	Unassigned	Unassigned	Unassigned	fun	0	0	0	0
fun_ASV_351	34.9204	23.46	fun_ASV_351	fun	Fungi	Unassigned	Unassigned	Unassigned	Unassigned	Unassigned	Unassigned	fun	0	0	0	0
fun_ASV_355	-1.15178	-36.4406	fun_ASV_355	fun	Fungi	Basidiomycota	Agaricomycetes	Sebacinales	Sebacinaceae	Sebacina	Unassigned	fun	0	0	0	0
fun_ASV_356	-49.7117	9.19083	fun_ASV_356	fun	Fungi	Basidiomycota	Agaricomycetes	Polyporales	Ganodermataceae	Ganoderma	Ganoderma_sichuanense	fun	0	0	0	0
fun_ASV_357	-13.9926	47.1944	fun_ASV_357	fun	Fungi	Ascomycota	Lecanoromycetes	Trapeliales	Phlyctidaceae	Phlyctis	Phlyctis_speirea	fun	0	0	0	0
fun_ASV_358	-8.61204	47.0864	fun_ASV_358	fun	Fungi	Unassigned	Unassigned	Unassigned	Unassigned	Unassigned	Unassigned	fun	0	0	0	0
fun_ASV_359	27.24	-28.1104	fun_ASV_359	fun	Fungi	Ascomycota	Leotiomycetes	Helotiales	Unassigned	Unassigned	Unassigned	fun	0	0	0	0
fun_ASV_36	4.69403	-33.5801	fun_ASV_36	fun	Fungi	Ascomycota	Eurotiomycetes	Chaetothyriales	Unassigned	Unassigned	Unassigned	fun	0	0	0	0
fun_ASV_361	10.8543	-36.9331	fun_ASV_361	fun	Fungi	Chytridiomycota	Rhizophydiomycetes	Rhizophydiales	Unassigned	Unassigned	Unassigned	fun	0	0	0	0
fun_ASV_364	-48.6005	6.70362	fun_ASV_364	fun	Fungi	Ascomycota	Sordariomycetes	Hypocreales	Bionectriaceae	Lasionectriopsis	Lasionectriopsis_spinosa	fun	0	0	0	0
fun_ASV_365	-14.6592	-37.7061	fun_ASV_365	fun	Fungi	Mortierellomycota	Mortierellomycetes	Mortierellales	Mortierellaceae	Mortierella	Mortierella_polygonia	fun	0	0	0	0
fun_ASV_366	32.6924	23.2415	fun_ASV_366	fun	Fungi	Ascomycota	Dothideomycetes	Capnodiales	Unassigned	Unassigned	Unassigned	fun	0	0	0	0
fun_ASV_367	-13.7446	44.9513	fun_ASV_367	fun	Fungi	Ascomycota	Dothideomycetes	Pleosporales	Sporormiaceae	Preussia	Preussia_tenerifae	fun	0	0	0	0
fun_ASV_369	-16.326	-9.32462	fun_ASV_369	fun	Fungi	Unassigned	Unassigned	Unassigned	Unassigned	Unassigned	Unassigned	fun	1	0.666667	0	1
fun_ASV_37	-43.4061	9.02109	fun_ASV_37	fun	Fungi	Ascomycota	Sordariomycetes	Chaetosphaeriales	Unassigned	Unassigned	Unassigned	fun	0	0	0	0
fun_ASV_370	-49.5965	14.3959	fun_ASV_370	fun	Fungi	Ascomycota	Dothideomycetes	Pleosporales	Phaeosphaeriaceae	Phaeosphaeria	Phaeosphaeria_ampeli	fun	0	0	0	0
fun_ASV_371	19.1638	41.2265	fun_ASV_371	fun	Fungi	Ascomycota	Sordariomycetes	Hypocreales	Bionectriaceae	Unassigned	Unassigned	fun	0	0	0	0
fun_ASV_372	10.6374	-9.21166	fun_ASV_372	fun	Fungi	Unassigned	Unassigned	Unassigned	Unassigned	Unassigned	Unassigned	fun	1	1	0	1
fun_ASV_373	37.6504	-3.04699	fun_ASV_373	fun	Fungi	Ascomycota	Dothideomycetes	Botryosphaeriales	Botryosphaeriaceae	Macrophomina	Macrophomina_phaseolina	fun	0	0	0	0
fun_ASV_374	-11.0669	-14.6614	fun_ASV_374	fun	Fungi	Unassigned	Unassigned	Unassigned	Unassigned	Unassigned	Unassigned	fun	1	0.666667	0	1
fun_ASV_375	39.5177	14.6831	fun_ASV_375	fun	Fungi	Ascomycota	Sordariomycetes	Coniochaetales	Coniochaetaceae	Coniochaeta	Unassigned	fun	0	0	0	0
fun_ASV_376	-32.0349	-31.0389	fun_ASV_376	fun	Fungi	Ascomycota	Sordariomycetes	Hypocreales	Bionectriaceae	Clonostachys	Unassigned	fun	0	0	0	0
fun_ASV_377	28.7158	32.9664	fun_ASV_377	fun	Fungi	Ascomycota	Eurotiomycetes	Chaetothyriales	Unassigned	Unassigned	Unassigned	fun	0	0	0	0
fun_ASV_379	-30.3169	40.1253	fun_ASV_379	fun	Fungi	Glomeromycota	Glomeromycetes	Glomerales	Unassigned	Unassigned	Unassigned	fun	0	0	0	0
fun_ASV_38	-25.4704	16.9419	fun_ASV_38	fun	Fungi	Unassigned	Unassigned	Unassigned	Unassigned	Unassigned	Unassigned	fun	1	1	0	1
fun_ASV_380	30.7397	-22.1143	fun_ASV_380	fun	Fungi	Basidiomycota	Agaricomycetes	Agaricales	Hygrophoraceae	Hygrophorus	Unassigned	fun	0	0	0	0
fun_ASV_381	7.83555	-13.6729	fun_ASV_381	fun	Fungi	Ascomycota	Eurotiomycetes	Eurotiales	Aspergillaceae	Unassigned	Unassigned	fun	1	1	0	1
fun_ASV_383	-20.2503	-36.775	fun_ASV_383	fun	Fungi	Ascomycota	Sordariomycetes	Sordariales	Chaetomiaceae	Humicola	Humicola_phialophoroides	fun	0	0	0	0
fun_ASV_384	-17.1436	12.5058	fun_ASV_384	fun	Fungi	Ascomycota	Dothideomycetes	Pleosporales	Didymellaceae	Didymella	Didymella_camporesii	fun	2	0.282609	12	2
fun_ASV_385	2.29543	-38.0667	fun_ASV_385	fun	Fungi	Ascomycota	Sordariomycetes	Hypocreales	Ophiocordycipitaceae	Drechmeria	Unassigned	fun	0	0	0	0
fun_ASV_386	19.3703	44.0763	fun_ASV_386	fun	Fungi	Unassigned	Unassigned	Unassigned	Unassigned	Unassigned	Unassigned	fun	0	0	0	0
fun_ASV_387	-27.9232	40.1219	fun_ASV_387	fun	Fungi	Unassigned	Unassigned	Unassigned	Unassigned	Unassigned	Unassigned	fun	0	0	0	0
fun_ASV_389	3.25901	-0.369362	fun_ASV_389	fun	Fungi	Ascomycota	Dothideomycetes	Pleosporales	Phaeosphaeriaceae	Neosetophoma	Neosetophoma_guiyangensis	fun	2	0.144737	1.5	2
fun_ASV_39	1.08386	42.6471	fun_ASV_39	fun	Fungi	Basidiomycota	Agaricomycetes	Agaricales	Entolomataceae	Clitopilus	Unassigned	fun	0	0	0	0
fun_ASV_390	-45.3133	22.6646	fun_ASV_390	fun	Fungi	Unassigned	Unassigned	Unassigned	Unassigned	Unassigned	Unassigned	fun	0	0	0	0
fun_ASV_391	-18.8183	46.503	fun_ASV_391	fun	Fungi	Ascomycota	Sordariomycetes	Xylariales	Amphisphaeriaceae	Microdochium	Unassigned	fun	0	0	0	0
fun_ASV_392	-29.0391	42.815	fun_ASV_392	fun	Fungi	Basidiomycota	Agaricomycetes	Agaricales	Hydnangiaceae	Laccaria	Laccaria_populina	fun	0	0	0	0
fun_ASV_394	37.9666	-1.24882	fun_ASV_394	fun	Fungi	Ascomycota	Sordariomycetes	Hypocreales	Hypocreales_fam_Incertae_sedis	Acremonium	Acremonium_tubakii	fun	0	0	0	0
fun_ASV_395	22.1784	40.7925	fun_ASV_395	fun	Fungi	Ascomycota	Leotiomycetes	Helotiales	Dermateaceae	Pezicula	Pezicula_rhizophila	fun	0	0	0	0
fun_ASV_398	39.8112	11.1269	fun_ASV_398	fun	Fungi	Basidiomycota	Geminibasidiomycetes	Geminibasidiales	Geminibasidiaceae	Geminibasidium	Unassigned	fun	0	0	0	0
fun_ASV_399	14.2154	-36.5778	fun_ASV_399	fun	Fungi	Ascomycota	Sordariomycetes	Hypocreales	Nectriaceae	Thelonectria	Thelonectria_rubi	fun	0	0	0	0
fun_ASV_4	-20.6258	-8.41867	fun_ASV_4	fun	Fungi	Mortierellomycota	Mortierellomycetes	Mortierellales	Mortierellaceae	Mortierella	Unassigned	fun	1	0.666667	0	1
fun_ASV_40	-19.3208	13.5005	fun_ASV_40	fun	Fungi	Ascomycota	Sordariomycetes	Hypocreales	Ophiocordycipitaceae	Albophoma	Albophoma_yamanashiensis	fun	5	0.464286	54	5
fun_ASV_400	-15.8927	-15.9974	fun_ASV_400	fun	Fungi	Chytridiomycota	Unassigned	Unassigned	Unassigned	Unassigned	Unassigned	fun	1	1	0	1
fun_ASV_401	40.1536	-2.19712	fun_ASV_401	fun	Fungi	Rozellomycota	Unassigned	Unassigned	Unassigned	Unassigned	Unassigned	fun	0	0	0	0
fun_ASV_402	35.1922	18.2685	fun_ASV_402	fun	Fungi	Ascomycota	Dothideomycetes	Pleosporales	Melanommataceae	Pleotrichocladium	Pleotrichocladium_opacum	fun	0	0	0	0
fun_ASV_403	-23.07	-36.3493	fun_ASV_403	fun	Fungi	Unassigned	Unassigned	Unassigned	Unassigned	Unassigned	Unassigned	fun	0	0	0	0
fun_ASV_404	4.07991	48.2998	fun_ASV_404	fun	Fungi	Chytridiomycota	Chytridiomycetes	Chytridiales	Unassigned	Unassigned	Unassigned	fun	0	0	0	0
fun_ASV_406	-5.21209	-12.9801	fun_ASV_406	fun	Fungi	Ascomycota	Dothideomycetes	Pleosporales	Teichosporaceae	Teichospora	Teichospora_quercus	fun	1	0.444444	0	1
fun_ASV_407	3.86678	-38.6957	fun_ASV_407	fun	Fungi	Unassigned	Unassigned	Unassigned	Unassigned	Unassigned	Unassigned	fun	0	0	0	0
fun_ASV_408	-50.8162	4.15133	fun_ASV_408	fun	Fungi	Ascomycota	Unassigned	Unassigned	Unassigned	Unassigned	Unassigned	fun	0	0	0	0
fun_ASV_409	38.8927	6.62565	fun_ASV_409	fun	Fungi	Unassigned	Unassigned	Unassigned	Unassigned	Unassigned	Unassigned	fun	0	0	0	0
fun_ASV_41	-5.25988	-9.90592	fun_ASV_41	fun	Fungi	Ascomycota	Dothideomycetes	Pleosporales	Lentitheciaceae	Poaceascoma	Unassigned	fun	3	0.8	5	3
fun_ASV_410	-14.302	-11.203	fun_ASV_410	fun	Fungi	Unassigned	Unassigned	Unassigned	Unassigned	Unassigned	Unassigned	fun	1	0.666667	0	1
fun_ASV_411	-34.8927	-29.9856	fun_ASV_411	fun	Fungi	Ascomycota	Pezizomycetes	Pezizales	Ascobolaceae	Ascobolus	Unassigned	fun	0	0	0	0
fun_ASV_412	-4.19354	49.1741	fun_ASV_412	fun	Fungi	Rozellomycota	Unassigned	Unassigned	Unassigned	Unassigned	Unassigned	fun	0	0	0	0
fun_ASV_414	-42.49	26.9815	fun_ASV_414	fun	Fungi	Ascomycota	Dothideomycetes	Unassigned	Unassigned	Unassigned	Unassigned	fun	0	0	0	0
fun_ASV_415	12.3253	44.843	fun_ASV_415	fun	Fungi	Unassigned	Unassigned	Unassigned	Unassigned	Unassigned	Unassigned	fun	0	0	0	0
fun_ASV_416	5.83987	-38.6221	fun_ASV_416	fun	Fungi	Rozellomycota	Unassigned	Unassigned	Unassigned	Unassigned	Unassigned	fun	0	0	0	0
fun_ASV_418	36.9002	15.9602	fun_ASV_418	fun	Fungi	Ascomycota	Pezizomycetes	Pezizales	Pezizaceae	Unassigned	Unassigned	fun	0	0	0	0
fun_ASV_419	-24.3799	8.96735	fun_ASV_419	fun	Fungi	Basidiomycota	Agaricomycetes	Agaricales	Entolomataceae	Clitopilus	Clitopilus_prunulus	fun	2	1	1	2
fun_ASV_42	33.5371	11.2632	fun_ASV_42	fun	Fungi	Ascomycota	Leotiomycetes	Helotiales	Leotiaceae	Unassigned	Unassigned	fun	0	0	0	0
fun_ASV_420	38.9922	-0.352456	fun_ASV_420	fun	Fungi	Basidiomycota	Tremellomycetes	Cystofilobasidiales	Mrakiaceae	Itersonilia	Itersonilia_perplexans	fun	0	0	0	0
fun_ASV_421	-16.0807	26.6594	fun_ASV_421	fun	Fungi	Chytridiomycota	Unassigned	Unassigned	Unassigned	Unassigned	Unassigned	fun	1	1	0	1
fun_ASV_422	27.1582	-25.1991	fun_ASV_422	fun	Fungi	Ascomycota	Unassigned	Unassigned	Unassigned	Unassigned	Unassigned	fun	0	0	0	0
fun_ASV_423	12.4415	22.9505	fun_ASV_423	fun	Fungi	Ascomycota	Sordariomycetes	Sordariales	Chaetomiaceae	Unassigned	Unassigned	fun	1	1	0	1
fun_ASV_43	27.8463	-17.0373	fun_ASV_43	fun	Fungi	Basidiomycota	Agaricomycetes	Agaricales	Physalacriaceae	Hymenopellis	Hymenopellis_raphanipes	fun	0	0	0	0
fun_ASV_432	1.00772	-13.0823	fun_ASV_432	fun	Fungi	Ascomycota	Sordariomycetes	Hypocreales	Hypocreales_fam_Incertae_sedis	Acremonium	Acremonium_tubakii	fun	1	0.666667	0	1
fun_ASV_435	26.393	36.1744	fun_ASV_435	fun	Fungi	Ascomycota	Saccharomycetes	Saccharomycetales	Saccharomycopsidaceae	Saccharomycopsis	Saccharomycopsis_vini	fun	0	0	0	0
fun_ASV_436	-28.226	-34.1141	fun_ASV_436	fun	Fungi	Unassigned	Unassigned	Unassigned	Unassigned	Unassigned	Unassigned	fun	0	0	0	0
fun_ASV_437	20.0455	-31.0415	fun_ASV_437	fun	Fungi	Ascomycota	Eurotiomycetes	Chaetothyriales	Herpotrichiellaceae	Cladophialophora	Unassigned	fun	0	0	0	0
fun_ASV_438	36.0124	-15.169	fun_ASV_438	fun	Fungi	Ascomycota	Sordariomycetes	Xylariales	Amphisphaeriaceae	Microdochium	Unassigned	fun	0	0	0	0
fun_ASV_44	12.019	39.6793	fun_ASV_44	fun	Fungi	Basidiomycota	Agaricomycetes	Agaricales	Unassigned	Unassigned	Unassigned	fun	0	0	0	0
fun_ASV_440	37.7477	-12.2518	fun_ASV_440	fun	Fungi	Ascomycota	Orbiliomycetes	Orbiliales	Orbiliaceae	Unassigned	Unassigned	fun	0	0	0	0
fun_ASV_441	31.2325	-20.0672	fun_ASV_441	fun	Fungi	Ascomycota	Pezizomycetes	Pezizales	Pyronemataceae	Unassigned	Unassigned	fun	0	0	0	0
fun_ASV_442	-38.2898	37.8225	fun_ASV_442	fun	Fungi	Ascomycota	Dothideomycetes	Pleosporales	Dictyosporiaceae	Unassigned	Unassigned	fun	0	0	0	0
fun_ASV_444	-18.0186	-38.0555	fun_ASV_444	fun	Fungi	Basidiomycota	Agaricomycetes	Russulales	Russulaceae	Russula	Russula_recondita	fun	0	0	0	0
fun_ASV_447	7.65999	-37.664	fun_ASV_447	fun	Fungi	Ascomycota	Sordariomycetes	Sordariales	Sordariales_fam_Incertae_sedis	Staphylotrichum	Staphylotrichum_coccosporum	fun	0	0	0	0
fun_ASV_448	38.2143	-6.04003	fun_ASV_448	fun	Fungi	Unassigned	Unassigned	Unassigned	Unassigned	Unassigned	Unassigned	fun	0	0	0	0
fun_ASV_449	17.9571	-4.23109	fun_ASV_449	fun	Fungi	Ascomycota	Eurotiomycetes	Eurotiales	Aspergillaceae	Penicillium	Penicillium_aotearoae	fun	1	1	0	1
fun_ASV_45	3.60425	26.1903	fun_ASV_45	fun	Fungi	Ascomycota	Sordariomycetes	Sordariales	Cephalothecaceae	Cephalotheca	Unassigned	fun	1	1	0	1
fun_ASV_450	-52.6578	-0.59931	fun_ASV_450	fun	Fungi	Basidiomycota	Agaricomycetes	Cantharellales	Ceratobasidiaceae	Unassigned	Unassigned	fun	0	0	0	0
fun_ASV_451	-10.9217	48.5869	fun_ASV_451	fun	Fungi	Chytridiomycota	Rhizophydiomycetes	Rhizophydiales	Rhizophydiaceae	Rhizophydium	Unassigned	fun	0	0	0	0
fun_ASV_452	38.1707	2.57305	fun_ASV_452	fun	Fungi	Ascomycota	Sordariomycetes	Sordariales	Chaetomiaceae	Collariella	Collariella_carteri	fun	0	0	0	0
fun_ASV_453	37.0038	12.3079	fun_ASV_453	fun	Fungi	Chytridiomycota	Rhizophlyctidomycetes	Rhizophlyctidales	Rhizophlyctidaceae	Rhizophlyctis	Unassigned	fun	0	0	0	0
fun_ASV_454	-2.40097	51.117	fun_ASV_454	fun	Fungi	Ascomycota	Sordariomycetes	Hypocreales	Hypocreales_fam_Incertae_sedis	Acremonium	Acremonium_tubakii	fun	0	0	0	0
fun_ASV_455	6.75714	49.5485	fun_ASV_455	fun	Fungi	Ascomycota	Sordariomycetes	Hypocreales	Hypocreaceae	Trichoderma	Trichoderma_spirale	fun	0	0	0	0
fun_ASV_457	-14.8862	-41.9184	fun_ASV_457	fun	Fungi	Ascomycota	Sordariomycetes	Xylariales	Microdochiaceae	Idriella	Idriella_lunata	fun	0	0	0	0
fun_ASV_458	-25.1018	-36.9021	fun_ASV_458	fun	Fungi	Ascomycota	Sordariomycetes	Sordariales	Unassigned	Unassigned	Unassigned	fun	0	0	0	0
fun_ASV_459	-50.0999	10.8383	fun_ASV_459	fun	Fungi	Mortierellomycota	Mortierellomycetes	Mortierellales	Mortierellaceae	Mortierella	Unassigned	fun	0	0	0	0
fun_ASV_46	-7.35819	-33.7132	fun_ASV_46	fun	Fungi	Ascomycota	Sordariomycetes	Hypocreales	Nectriaceae	Unassigned	Unassigned	fun	0	0	0	0
fun_ASV_460	-19.5876	48.0603	fun_ASV_460	fun	Fungi	Ascomycota	Sordariomycetes	Diaporthales	Diaporthaceae	Unassigned	Unassigned	fun	0	0	0	0
fun_ASV_461	-25.0392	46.1535	fun_ASV_461	fun	Fungi	Unassigned	Unassigned	Unassigned	Unassigned	Unassigned	Unassigned	fun	0	0	0	0
fun_ASV_462	-47.4636	-14.9696	fun_ASV_462	fun	Fungi	Rozellomycota	Unassigned	Unassigned	Unassigned	Unassigned	Unassigned	fun	0	0	0	0
fun_ASV_463	-9.81829	51.3609	fun_ASV_463	fun	Fungi	Ascomycota	Dothideomycetes	Pleosporales	Phaeosphaeriaceae	Neosetophoma	Neosetophoma_xingrensis	fun	0	0	0	0
fun_ASV_464	38.4532	17.0998	fun_ASV_464	fun	Fungi	Ascomycota	Sordariomycetes	Diaporthales	Melanconidaceae	Melanconiella	Unassigned	fun	0	0	0	0
fun_ASV_468	-2.5678	-18.5889	fun_ASV_468	fun	Fungi	Ascomycota	Sordariomycetes	Togniniales	Togniniaceae	Phaeoacremonium	Phaeoacremonium_hungaricum	fun	1	1	0	1
fun_ASV_469	9.39324	-38.7716	fun_ASV_469	fun	Fungi	Unassigned	Unassigned	Unassigned	Unassigned	Unassigned	Unassigned	fun	0	0	0	0
fun_ASV_47	-0.28259	18.3706	fun_ASV_47	fun	Fungi	Ascomycota	Sordariomycetes	Myrmecridiales	Myrmecridiales_fam_Incertae_sedis	Atractospora	Unassigned	fun	2	0.12069	76	2
fun_ASV_470	-45.561	26.5464	fun_ASV_470	fun	Fungi	Ascomycota	Dothideomycetes	Pleosporales	Unassigned	Unassigned	Unassigned	fun	0	0	0	0
fun_ASV_473	30.8506	29.4196	fun_ASV_473	fun	Fungi	Ascomycota	Dothideomycetes	Capnodiales	Cladosporiaceae	Cladosporium	Unassigned	fun	0	0	0	0
fun_ASV_475	8.098	46.0905	fun_ASV_475	fun	Fungi	Ascomycota	Eurotiomycetes	Eurotiales	Aspergillaceae	Aspergillus	Aspergillus_caesiellus	fun	0	0	0	0
fun_ASV_476	-21.4556	46.9368	fun_ASV_476	fun	Fungi	Ascomycota	Sordariomycetes	Hypocreales	Clavicipitaceae	Unassigned	Unassigned	fun	0	0	0	0
fun_ASV_477	36.2637	24.6966	fun_ASV_477	fun	Fungi	Ascomycota	Lecanoromycetes	Lecanorales	Ramalinaceae	Unassigned	Unassigned	fun	0	0	0	0
fun_ASV_478	17.0927	-35.1967	fun_ASV_478	fun	Fungi	Ascomycota	Sordariomycetes	Sordariales	Unassigned	Unassigned	Unassigned	fun	0	0	0	0
fun_ASV_48	26.0035	27.2745	fun_ASV_48	fun	Fungi	Ascomycota	Sordariomycetes	Diaporthales	Melanconidaceae	Melanconiella	Unassigned	fun	0	0	0	0
fun_ASV_481	1.10366	-40.7242	fun_ASV_481	fun	Fungi	Ascomycota	Eurotiomycetes	Onygenales	Ajellomycetaceae	Emmonsiellopsis	Emmonsiellopsis_coralliformis	fun	0	0	0	0
fun_ASV_482	-43.6698	29.3765	fun_ASV_482	fun	Fungi	Ascomycota	Sordariomycetes	Amphisphaeriales	Discosiaceae	Discosia	Discosia_pseudoartocreas	fun	0	0	0	0
fun_ASV_486	-35.0303	37.388	fun_ASV_486	fun	Fungi	Ascomycota	Pezizomycetes	Pezizales	Pyronemataceae	Unassigned	Unassigned	fun	0	0	0	0
fun_ASV_488	-31.1456	-33.5283	fun_ASV_488	fun	Fungi	Ascomycota	Dothideomycetes	Tubeufiales	Tubeufiaceae	Tubeufia	Unassigned	fun	0	0	0	0
fun_ASV_489	-46.1271	28.9716	fun_ASV_489	fun	Fungi	Ascomycota	Unassigned	Unassigned	Unassigned	Unassigned	Unassigned	fun	0	0	0	0
fun_ASV_49	-36.5675	28.7216	fun_ASV_49	fun	Fungi	Ascomycota	Unassigned	Unassigned	Unassigned	Unassigned	Unassigned	fun	0	0	0	0
fun_ASV_490	6.96535	-19.3695	fun_ASV_490	fun	Fungi	Ascomycota	Sordariomycetes	Hypocreales	Hypocreaceae	Trichoderma	Unassigned	fun	1	1	0	1
fun_ASV_492	34.7968	26.4116	fun_ASV_492	fun	Fungi	Unassigned	Unassigned	Unassigned	Unassigned	Unassigned	Unassigned	fun	0	0	0	0
fun_ASV_494	4.92055	-40.4621	fun_ASV_494	fun	Fungi	Ascomycota	Sordariomycetes	Unassigned	Unassigned	Unassigned	Unassigned	fun	0	0	0	0
fun_ASV_497	-32.8086	41.2263	fun_ASV_497	fun	Fungi	Ascomycota	Unassigned	Unassigned	Unassigned	Unassigned	Unassigned	fun	0	0	0	0
fun_ASV_498	-43.1378	32.1468	fun_ASV_498	fun	Fungi	Unassigned	Unassigned	Unassigned	Unassigned	Unassigned	Unassigned	fun	0	0	0	0
fun_ASV_5	-41.2211	17.7174	fun_ASV_5	fun	Fungi	Ascomycota	Leotiomycetes	Helotiales	Cordieritidaceae	Unassigned	Unassigned	fun	0	0	0	0
fun_ASV_50	6.12724	41.0117	fun_ASV_50	fun	Fungi	Chytridiomycota	Rhizophydiomycetes	Rhizophydiales	Rhizophydiaceae	Unassigned	Unassigned	fun	0	0	0	0
fun_ASV_502	-40.745	31.077	fun_ASV_502	fun	Fungi	Chytridiomycota	Rhizophydiomycetes	Rhizophydiales	Alphamycetaceae	Betamyces	Unassigned	fun	0	0	0	0
fun_ASV_504	-3.9199	-39.8584	fun_ASV_504	fun	Fungi	Chytridiomycota	Rhizophydiomycetes	Rhizophydiales	Rhizophydiaceae	Unassigned	Unassigned	fun	0	0	0	0
fun_ASV_506	22.7994	-31.866	fun_ASV_506	fun	Fungi	Unassigned	Unassigned	Unassigned	Unassigned	Unassigned	Unassigned	fun	0	0	0	0
fun_ASV_507	33.3188	-23.6263	fun_ASV_507	fun	Fungi	Ascomycota	Sordariomycetes	Sordariales	Chaetomiaceae	Arxotrichum	Arxotrichum_succineum	fun	0	0	0	0
fun_ASV_508	7.23749	3.03367	fun_ASV_508	fun	Fungi	Ascomycota	Unassigned	Unassigned	Unassigned	Unassigned	Unassigned	fun	3	0.198454	361.5	3
fun_ASV_509	-40.2981	-23.8768	fun_ASV_509	fun	Fungi	Zoopagomycota	Zoopagomycetes	Zoopagales	Piptocephalidaceae	Syncephalis	Unassigned	fun	0	0	0	0
fun_ASV_51	20.8109	33.6737	fun_ASV_51	fun	Fungi	Ascomycota	Sordariomycetes	Sordariales	Chaetomiaceae	Unassigned	Unassigned	fun	0	0	0	0
fun_ASV_510	-0.708778	48.4411	fun_ASV_510	fun	Fungi	Glomeromycota	Glomeromycetes	Glomerales	Unassigned	Unassigned	Unassigned	fun	0	0	0	0
fun_ASV_514	-50.498	-11.422	fun_ASV_514	fun	Fungi	Ascomycota	Unassigned	Unassigned	Unassigned	Unassigned	Unassigned	fun	0	0	0	0
fun_ASV_515	17.0081	17.9427	fun_ASV_515	fun	Fungi	Ascomycota	Dothideomycetes	Minutisphaerales	Minutisphaeraceae	Minutisphaera	Minutisphaera_aspera	fun	1	1	0	1
fun_ASV_518	38.8531	4.12195	fun_ASV_518	fun	Fungi	Glomeromycota	Glomeromycetes	Glomerales	Unassigned	Unassigned	Unassigned	fun	0	0	0	0
fun_ASV_52	-10.3388	-34.8429	fun_ASV_52	fun	Fungi	Basidiomycota	Agaricomycetes	Agaricales	Physalacriaceae	Hymenopellis	Hymenopellis_raphanipes	fun	0	0	0	0
fun_ASV_521	-50.4208	1.2658	fun_ASV_521	fun	Fungi	Ascomycota	Sordariomycetes	Atractosporales	Conlariaceae	Conlarium	Conlarium_sacchari	fun	0	0	0	0
fun_ASV_522	34.0422	-20.3193	fun_ASV_522	fun	Fungi	Basidiomycota	Agaricomycetes	Sebacinales	Sebacinaceae	Sebacina	Unassigned	fun	0	0	0	0
fun_ASV_523	-29.1629	20.9829	fun_ASV_523	fun	Fungi	Unassigned	Unassigned	Unassigned	Unassigned	Unassigned	Unassigned	fun	1	1	0	1
fun_ASV_524	-37.1941	-27.8113	fun_ASV_524	fun	Fungi	Unassigned	Unassigned	Unassigned	Unassigned	Unassigned	Unassigned	fun	0	0	0	0
fun_ASV_526	-45.7592	-18.7548	fun_ASV_526	fun	Fungi	Basidiomycota	Agaricomycetes	Agaricales	Pluteaceae	Pluteus	Unassigned	fun	0	0	0	0
fun_ASV_527	-41.1937	34.2306	fun_ASV_527	fun	Fungi	Glomeromycota	Glomeromycetes	Glomerales	Unassigned	Unassigned	Unassigned	fun	0	0	0	0
fun_ASV_528	-22.4501	-38.7819	fun_ASV_528	fun	Fungi	Ascomycota	Sordariomycetes	Glomerellales	Glomerellaceae	Colletotrichum	Unassigned	fun	0	0	0	0
fun_ASV_529	-7.95655	-40.8024	fun_ASV_529	fun	Fungi	Rozellomycota	Unassigned	Unassigned	Unassigned	Unassigned	Unassigned	fun	0	0	0	0
fun_ASV_53	-1.67836	-32.9137	fun_ASV_53	fun	Fungi	Ascomycota	Eurotiomycetes	Chaetothyriales	Herpotrichiellaceae	Unassigned	Unassigned	fun	0	0	0	0
fun_ASV_532	-23.7932	48.6099	fun_ASV_532	fun	Fungi	Ascomycota	Eurotiomycetes	Eurotiales	Aspergillaceae	Talaromyces	Talaromyces_sparsus	fun	0	0	0	0
fun_ASV_533	-49.2893	20.4275	fun_ASV_533	fun	Fungi	Ascomycota	Dothideomycetes	Mycosphaerellales	Teratosphaeriaceae	Devriesia	Unassigned	fun	0	0	0	0
fun_ASV_534	-47.2328	-11.6984	fun_ASV_534	fun	Fungi	Basidiomycota	Agaricomycetes	Agaricales	Inocybaceae	Inocybe	Unassigned	fun	0	0	0	0
fun_ASV_536	-49.2099	17.7589	fun_ASV_536	fun	Fungi	Unassigned	Unassigned	Unassigned	Unassigned	Unassigned	Unassigned	fun	0	0	0	0
fun_ASV_539	-43.3953	-22.7722	fun_ASV_539	fun	Fungi	Ascomycota	Eurotiomycetes	Eurotiales	Aspergillaceae	Aspergillus	Aspergillus_caninus	fun	0	0	0	0
fun_ASV_54	18.4006	35.0065	fun_ASV_54	fun	Fungi	Unassigned	Unassigned	Unassigned	Unassigned	Unassigned	Unassigned	fun	0	0	0	0
fun_ASV_540	31.1862	30.8053	fun_ASV_540	fun	Fungi	Unassigned	Unassigned	Unassigned	Unassigned	Unassigned	Unassigned	fun	0	0	0	0
fun_ASV_542	-48.1115	24.6383	fun_ASV_542	fun	Fungi	Ascomycota	Sordariomycetes	Sordariales	Podosporaceae	Unassigned	Unassigned	fun	0	0	0	0
fun_ASV_543	19.3162	-33.2851	fun_ASV_543	fun	Fungi	Ascomycota	Leotiomycetes	Helotiales	Hyaloscyphaceae	Cistella	Unassigned	fun	0	0	0	0
fun_ASV_547	40.5242	-4.52702	fun_ASV_547	fun	Fungi	Zoopagomycota	Unassigned	Unassigned	Unassigned	Unassigned	Unassigned	fun	0	0	0	0
fun_ASV_548	26.9541	38.0466	fun_ASV_548	fun	Fungi	Basidiomycota	Agaricomycetes	Russulales	Russulaceae	Russula	Unassigned	fun	0	0	0	0
fun_ASV_55	-31.7947	31.7906	fun_ASV_55	fun	Fungi	Ascomycota	Leotiomycetes	Helotiales	Dermateaceae	Pezicula	Pezicula_ericae	fun	0	0	0	0
fun_ASV_550	-31.5344	43.089	fun_ASV_550	fun	Fungi	Ascomycota	Pezizomycetes	Pezizales	Unassigned	Unassigned	Unassigned	fun	0	0	0	0
fun_ASV_551	-16.3931	50.6725	fun_ASV_551	fun	Fungi	Chytridiomycota	Unassigned	Unassigned	Unassigned	Unassigned	Unassigned	fun	0	0	0	0
fun_ASV_552	37.6503	-9.26797	fun_ASV_552	fun	Fungi	Chytridiomycota	Rhizophydiomycetes	Rhizophydiales	Unassigned	Unassigned	Unassigned	fun	0	0	0	0
fun_ASV_553	40.3186	-0.0431417	fun_ASV_553	fun	Fungi	Unassigned	Unassigned	Unassigned	Unassigned	Unassigned	Unassigned	fun	0	0	0	0
fun_ASV_556	-47.3772	-8.72829	fun_ASV_556	fun	Fungi	Ascomycota	Sordariomycetes	Atractosporales	Atractosporaceae	Unassigned	Unassigned	fun	0	0	0	0
fun_ASV_557	-43.6232	-19.8268	fun_ASV_557	fun	Fungi	Ascomycota	Lecanoromycetes	Ostropales	Graphidaceae	Gomphillus	Gomphillus_calycioides	fun	0	0	0	0
fun_ASV_558	43.0439	7.5224	fun_ASV_558	fun	Fungi	Unassigned	Unassigned	Unassigned	Unassigned	Unassigned	Unassigned	fun	0	0	0	0
fun_ASV_56	-28.8549	36.4322	fun_ASV_56	fun	Fungi	Ascomycota	Orbiliomycetes	Orbiliales	Unassigned	Unassigned	Unassigned	fun	0	0	0	0
fun_ASV_560	1.829	50.9495	fun_ASV_560	fun	Fungi	Ascomycota	Leotiomycetes	Unassigned	Unassigned	Unassigned	Unassigned	fun	0	0	0	0
fun_ASV_561	24.1996	37.8519	fun_ASV_561	fun	Fungi	Zoopagomycota	Zoopagomycetes	Zoopagales	Piptocephalidaceae	Syncephalis	Unassigned	fun	0	0	0	0
fun_ASV_562	31.1062	32.3446	fun_ASV_562	fun	Fungi	Chytridiomycota	Spizellomycetes	Spizellomycetales	Unassigned	Unassigned	Unassigned	fun	0	0	0	0
fun_ASV_565	-12.3279	-40.0531	fun_ASV_565	fun	Fungi	Ascomycota	Sareomycetes	Sareales	Unassigned	Unassigned	Unassigned	fun	0	0	0	0
fun_ASV_567	-12.2214	23.9043	fun_ASV_567	fun	Fungi	Ascomycota	Eurotiomycetes	Eurotiales	Aspergillaceae	Talaromyces	Talaromyces_liani	fun	2	1	1	2
fun_ASV_568	-34.3116	-33.5063	fun_ASV_568	fun	Fungi	Ascomycota	Sordariomycetes	Sordariales	Podosporaceae	Podospora	Unassigned	fun	0	0	0	0
fun_ASV_569	9.71052	49.6152	fun_ASV_569	fun	Fungi	Ascomycota	Sordariomycetes	Hypocreales	Clavicipitaceae	Unassigned	Unassigned	fun	0	0	0	0
fun_ASV_57	-43.7322	-1.22732	fun_ASV_57	fun	Fungi	Ascomycota	Leotiomycetes	Helotiales	Dermateaceae	Pezicula	Pezicula_rhizophila	fun	0	0	0	0
fun_ASV_570	-4.68875	-43.235	fun_ASV_570	fun	Fungi	Ascomycota	Eurotiomycetes	Eurotiales	Aspergillaceae	Penicillium	Penicillium_virgatum	fun	0	0	0	0
fun_ASV_571	-16.4524	-39.4629	fun_ASV_571	fun	Fungi	Unassigned	Unassigned	Unassigned	Unassigned	Unassigned	Unassigned	fun	0	0	0	0
fun_ASV_572	25.6481	41.0124	fun_ASV_572	fun	Fungi	Mortierellomycota	Mortierellomycetes	Mortierellales	Mortierellaceae	Mortierella	Unassigned	fun	0	0	0	0
fun_ASV_573	40.4273	8.28032	fun_ASV_573	fun	Fungi	Ascomycota	Unassigned	Unassigned	Unassigned	Unassigned	Unassigned	fun	0	0	0	0
fun_ASV_575	21.8864	43.5383	fun_ASV_575	fun	Fungi	Ascomycota	Sordariomycetes	Sordariales	Chaetomiaceae	Chaetomium	Unassigned	fun	0	0	0	0
fun_ASV_576	-17.799	-40.4883	fun_ASV_576	fun	Fungi	Ascomycota	Pezizomycetes	Pezizales	Ascodesmidaceae	Ascodesmis	Ascodesmis_rosicola	fun	0	0	0	0
fun_ASV_578	36.6028	9.48085	fun_ASV_578	fun	Fungi	Zoopagomycota	Zoopagomycetes	Zoopagales	Piptocephalidaceae	Syncephalis	Unassigned	fun	0	0	0	0
fun_ASV_58	-9.32212	-18.9177	fun_ASV_58	fun	Fungi	Ascomycota	Leotiomycetes	Helotiales	Leotiaceae	Pezoloma	Pezoloma_ericae	fun	1	1	0	1
fun_ASV_583	35.6851	-7.14831	fun_ASV_583	fun	Fungi	Unassigned	Unassigned	Unassigned	Unassigned	Unassigned	Unassigned	fun	0	0	0	0
fun_ASV_587	12.8643	-38.5537	fun_ASV_587	fun	Fungi	Ascomycota	Sordariomycetes	Xylariales	Xylariales_fam_Incertae_sedis	Fusidium	Unassigned	fun	0	0	0	0
fun_ASV_589	-51.2058	7.4995	fun_ASV_589	fun	Fungi	Rozellomycota	Rozellomycotina_cls_Incertae_sedis	GS08	Unassigned	Unassigned	Unassigned	fun	0	0	0	0
fun_ASV_59	23.8271	28.6272	fun_ASV_59	fun	Fungi	Ascomycota	Sordariomycetes	Diaporthales	Melanconidaceae	Melanconiella	Unassigned	fun	0	0	0	0
fun_ASV_591	20.2468	-35.6839	fun_ASV_591	fun	Fungi	Unassigned	Unassigned	Unassigned	Unassigned	Unassigned	Unassigned	fun	0	0	0	0
fun_ASV_598	39.343	-8.09931	fun_ASV_598	fun	Fungi	Ascomycota	Sordariomycetes	Chaetosphaeriales	Chaetosphaeriaceae	Chloridium	Unassigned	fun	0	0	0	0
fun_ASV_599	40.5561	17.6741	fun_ASV_599	fun	Fungi	Ascomycota	Leotiomycetes	Helotiales	Myxotrichaceae	Oidiodendron	Oidiodendron_truncatum	fun	0	0	0	0
fun_ASV_6	-14.6156	-6.25662	fun_ASV_6	fun	Fungi	Basidiomycota	Agaricomycetes	Polyporales	Ganodermataceae	Ganoderma	Ganoderma_ellipsoideum	fun	2	0.5	4	2
fun_ASV_60	32.8745	-2.05172	fun_ASV_60	fun	Fungi	Ascomycota	Sordariomycetes	Glomerellales	Plectosphaerellaceae	Plectosphaerella	Plectosphaerella_slobbergiarum	fun	0	0	0	0
fun_ASV_600	-50.5397	-1.61333	fun_ASV_600	fun	Fungi	Chytridiomycota	Rhizophydiomycetes	Rhizophydiales	Rhizophydiaceae	Rhizophydium	Unassigned	fun	0	0	0	0
fun_ASV_601	-0.0305409	-43.0437	fun_ASV_601	fun	Fungi	Ascomycota	Sordariomycetes	Glomerellales	Plectosphaerellaceae	Stachylidium	Stachylidium_bicolor	fun	0	0	0	0
fun_ASV_603	-51.7996	-5.90134	fun_ASV_603	fun	Fungi	Ascomycota	Leotiomycetes	Helotiales	Dermateaceae	Pezicula	Pezicula_ericae	fun	0	0	0	0
fun_ASV_605	23.4594	-34.9821	fun_ASV_605	fun	Fungi	Aphelidiomycota	Aphelidiomycetes	GS16	Unassigned	Unassigned	Unassigned	fun	0	0	0	0
fun_ASV_607	-11.4864	28.4202	fun_ASV_607	fun	Fungi	Ascomycota	Dothideomycetes	Pleosporales	Phaeosphaeriaceae	Paraphoma	Paraphoma_ledniceana	fun	1	1	0	1
fun_ASV_61	-5.23964	26.0157	fun_ASV_61	fun	Fungi	Ascomycota	Sordariomycetes	Hypocreales	Nectriaceae	Dactylonectria	Dactylonectria_anthuriicola	fun	1	1	0	1
fun_ASV_611	7.02817	47.507	fun_ASV_611	fun	Fungi	Ascomycota	Lecanoromycetes	Trapeliales	Phlyctidaceae	Phlyctis	Phlyctis_speirea	fun	0	0	0	0
fun_ASV_614	-27.8045	-37.4677	fun_ASV_614	fun	Fungi	Ascomycota	Lecanoromycetes	Peltigerales	Pannariaceae	Unassigned	Unassigned	fun	0	0	0	0
fun_ASV_616	25.9579	-30.7255	fun_ASV_616	fun	Fungi	Ascomycota	Sordariomycetes	Amphisphaeriales	Pestalotiopsidaceae	Pestalotiopsis	Pestalotiopsis_doitungensis	fun	0	0	0	0
fun_ASV_62	30.7288	19.6902	fun_ASV_62	fun	Fungi	Basidiomycota	Agaricomycetes	Boletales	Sclerodermataceae	Scleroderma	Unassigned	fun	0	0	0	0
fun_ASV_623	-47.2343	22.5223	fun_ASV_623	fun	Fungi	Ascomycota	Sordariomycetes	Microascales	Microascaceae	Gamsia	Gamsia_aggregata	fun	0	0	0	0
fun_ASV_629	-49.842	-3.65751	fun_ASV_629	fun	Fungi	Unassigned	Unassigned	Unassigned	Unassigned	Unassigned	Unassigned	fun	0	0	0	0
fun_ASV_63	-28.468	-27.7633	fun_ASV_63	fun	Fungi	Ascomycota	Sordariomycetes	Sordariales	Chaetomiaceae	Chaetomium	Unassigned	fun	0	0	0	0
fun_ASV_630	17.4835	46.0412	fun_ASV_630	fun	Fungi	Ascomycota	Pezizomycetes	Pezizales	Ascodesmidaceae	Eleutherascus	Eleutherascus_peruvianus	fun	0	0	0	0
fun_ASV_631	39.6395	20.2816	fun_ASV_631	fun	Fungi	Aphelidiomycota	Aphelidiomycetes	GS16	Unassigned	Unassigned	Unassigned	fun	0	0	0	0
fun_ASV_633	36.884	18.2169	fun_ASV_633	fun	Fungi	Ascomycota	Sordariomycetes	Hypocreales	Nectriaceae	Atractium	Atractium_crassum	fun	0	0	0	0
fun_ASV_636	14.8456	45.361	fun_ASV_636	fun	Fungi	Ascomycota	Eurotiomycetes	Onygenales	Onygenaceae	Chrysosporium	Unassigned	fun	0	0	0	0
fun_ASV_638	32.8936	29.6583	fun_ASV_638	fun	Fungi	Ascomycota	Lecanoromycetes	Trapeliales	Phlyctidaceae	Phlyctis	Phlyctis_speirea	fun	0	0	0	0
fun_ASV_639	-8.41503	-5.65969	fun_ASV_639	fun	Fungi	Chytridiomycota	Rhizophydiomycetes	Rhizophydiales	Unassigned	Unassigned	Unassigned	fun	3	1	3	3
fun_ASV_643	-35.69	40.8015	fun_ASV_643	fun	Fungi	Ascomycota	Sordariomycetes	Atractosporales	Conlariaceae	Conlarium	Unassigned	fun	0	0	0	0
fun_ASV_644	-49.861	-14.2252	fun_ASV_644	fun	Fungi	Ascomycota	Lecanoromycetes	Trapeliales	Phlyctidaceae	Phlyctis	Phlyctis_speirea	fun	0	0	0	0
fun_ASV_645	41.7912	-0.498804	fun_ASV_645	fun	Fungi	Ascomycota	Eurotiomycetes	Eurotiales	Aspergillaceae	Aspergillus	Unassigned	fun	0	0	0	0
fun_ASV_648	-6.14122	-41.775	fun_ASV_648	fun	Fungi	Ascomycota	Sordariomycetes	Hypocreales	Hypocreales_fam_Incertae_sedis	Acremonium	Acremonium_charticola	fun	0	0	0	0
fun_ASV_65	-0.370827	-19.1314	fun_ASV_65	fun	Fungi	Unassigned	Unassigned	Unassigned	Unassigned	Unassigned	Unassigned	fun	1	1	0	1
fun_ASV_650	20.3305	2.25874	fun_ASV_650	fun	Fungi	Ascomycota	Pezizomycotina_cls_Incertae_sedis	Unassigned	Unassigned	Unassigned	Unassigned	fun	1	1	0	1
fun_ASV_658	-10.3843	-42.3092	fun_ASV_658	fun	Fungi	Ascomycota	Sordariomycetes	Hypocreales	Unassigned	Unassigned	Unassigned	fun	0	0	0	0
fun_ASV_66	-1.93834	-4.43491	fun_ASV_66	fun	Fungi	Rozellomycota	Unassigned	Unassigned	Unassigned	Unassigned	Unassigned	fun	4	1	6	4
fun_ASV_660	6.74067	-39.504	fun_ASV_660	fun	Fungi	Ascomycota	Sordariomycetes	Glomerellales	Plectosphaerellaceae	Verticillium	Verticillium_biguttatum	fun	0	0	0	0
fun_ASV_666	-51.435	12.0836	fun_ASV_666	fun	Fungi	Basidiomycota	Agaricomycetes	Agaricales	Unassigned	Unassigned	Unassigned	fun	0	0	0	0
fun_ASV_67	8.9238	0.579429	fun_ASV_67	fun	Fungi	Basidiomycota	Agaricomycetes	Cantharellales	Hydnaceae	Clavulina	Unassigned	fun	6	0.215084	310.162	6
fun_ASV_68	-45.5748	7.32318	fun_ASV_68	fun	Fungi	Unassigned	Unassigned	Unassigned	Unassigned	Unassigned	Unassigned	fun	0	0	0	0
fun_ASV_686	28.9627	36.045	fun_ASV_686	fun	Fungi	Ascomycota	Lecanoromycetes	Trapeliales	Phlyctidaceae	Phlyctis	Phlyctis_speirea	fun	0	0	0	0
fun_ASV_69	-0.67294	-34.4376	fun_ASV_69	fun	Fungi	Unassigned	Unassigned	Unassigned	Unassigned	Unassigned	Unassigned	fun	0	0	0	0
fun_ASV_690	35.0511	28.889	fun_ASV_690	fun	Fungi	Ascomycota	Lecanoromycetes	Ostropales	Graphidaceae	Gomphillus	Gomphillus_calycioides	fun	0	0	0	0
fun_ASV_692	-49.6762	-8.24985	fun_ASV_692	fun	Fungi	Basidiomycota	Agaricomycetes	Agaricales	Psathyrellaceae	Coprinellus	Coprinellus_verrucispermus	fun	0	0	0	0
fun_ASV_698	13.2286	48.2243	fun_ASV_698	fun	Fungi	Unassigned	Unassigned	Unassigned	Unassigned	Unassigned	Unassigned	fun	0	0	0	0
fun_ASV_70	-19.5541	39.8948	fun_ASV_70	fun	Fungi	Ascomycota	Sordariomycetes	Hypocreales	Nectriaceae	Unassigned	Unassigned	fun	0	0	0	0
fun_ASV_700	-45.0812	24.3412	fun_ASV_700	fun	Fungi	Unassigned	Unassigned	Unassigned	Unassigned	Unassigned	Unassigned	fun	0	0	0	0
fun_ASV_702	-2.14806	-41.9276	fun_ASV_702	fun	Fungi	Ascomycota	Pezizomycotina_cls_Incertae_sedis	Unassigned	Unassigned	Unassigned	Unassigned	fun	0	0	0	0
fun_ASV_71	-17.5358	41.0531	fun_ASV_71	fun	Fungi	Basidiomycota	Agaricomycetes	Russulales	Russulaceae	Russula	Russula_recondita	fun	0	0	0	0
fun_ASV_711	-52.776	6.09666	fun_ASV_711	fun	Fungi	Ascomycota	Orbiliomycetes	Orbiliales	Orbiliaceae	Unassigned	Unassigned	fun	0	0	0	0
fun_ASV_72	-20.1018	-0.841365	fun_ASV_72	fun	Fungi	Unassigned	Unassigned	Unassigned	Unassigned	Unassigned	Unassigned	fun	2	1	1	2
fun_ASV_724	29.2037	-21.9859	fun_ASV_724	fun	Fungi	Basidiomycota	Agaricomycetes	Agaricales	Inocybaceae	Inocybe	Unassigned	fun	0	0	0	0
fun_ASV_727	-43.4422	25.7694	fun_ASV_727	fun	Fungi	Ascomycota	Unassigned	Unassigned	Unassigned	Unassigned	Unassigned	fun	0	0	0	0
fun_ASV_729	-19.745	-39.8218	fun_ASV_729	fun	Fungi	Chytridiomycota	Unassigned	Unassigned	Unassigned	Unassigned	Unassigned	fun	0	0	0	0
fun_ASV_73	15.2277	-8.73166	fun_ASV_73	fun	Fungi	Unassigned	Unassigned	Unassigned	Unassigned	Unassigned	Unassigned	fun	1	1	0	1
fun_ASV_74	-8.44703	2.72629	fun_ASV_74	fun	Fungi	Ascomycota	Dothideomycetes	Tubeufiales	Tubeufiaceae	Unassigned	Unassigned	fun	4	0.22	149.767	4
fun_ASV_75	-30.8931	8.83455	fun_ASV_75	fun	Fungi	Ascomycota	Eurotiomycetes	Eurotiales	Aspergillaceae	Penicillium	Penicillium_aotearoae	fun	1	1	0	1
fun_ASV_754	-7.27354	49.6108	fun_ASV_754	fun	Fungi	Ascomycota	Leotiomycetes	Helotiales	Dermateaceae	Pezicula	Unassigned	fun	0	0	0	0
fun_ASV_76	-5.65983	3.57139	fun_ASV_76	fun	Fungi	Basidiomycota	Pucciniomycetes	Platygloeales	Unassigned	Unassigned	Unassigned	fun	9	0.256667	693.735	9
fun_ASV_760	10.7033	-12.7926	fun_ASV_760	fun	Fungi	Basidiomycota	Agaricomycetes	Thelephorales	Thelephoraceae	Tomentella	Unassigned	fun	1	1	0	1
fun_ASV_766	30.0412	-24.7858	fun_ASV_766	fun	Fungi	Zoopagomycota	Zoopagomycetes	Zoopagales	Piptocephalidaceae	Syncephalis	Unassigned	fun	0	0	0	0
fun_ASV_77	-23.1575	-31.2182	fun_ASV_77	fun	Fungi	Ascomycota	Sordariomycetes	Microascales	Triadelphiaceae	Triadelphia	Triadelphia_pulvinata	fun	0	0	0	0
fun_ASV_770	-28.5083	45.9363	fun_ASV_770	fun	Fungi	Ascomycota	Eurotiomycetes	Chaetothyriales	Cyphellophoraceae	Cyphellophora	Cyphellophora_laciniata	fun	0	0	0	0
fun_ASV_780	38.7757	0.992307	fun_ASV_780	fun	Fungi	Unassigned	Unassigned	Unassigned	Unassigned	Unassigned	Unassigned	fun	0	0	0	0
fun_ASV_785	41.1171	4.74553	fun_ASV_785	fun	Fungi	Zoopagomycota	Zoopagomycetes	Zoopagales	Piptocephalidaceae	Syncephalis	Unassigned	fun	0	0	0	0
fun_ASV_79	-44.1555	11.1307	fun_ASV_79	fun	Fungi	Ascomycota	Unassigned	Unassigned	Unassigned	Unassigned	Unassigned	fun	0	0	0	0
fun_ASV_8	12.7164	37.4974	fun_ASV_8	fun	Fungi	Ascomycota	Sordariomycetes	Chaetosphaeriales	Chaetosphaeriaceae	Dictyochaeta	Dictyochaeta_lithocarpi	fun	0	0	0	0
fun_ASV_80	-20.2641	-31.7916	fun_ASV_80	fun	Fungi	Ascomycota	Leotiomycetes	Helotiales	Unassigned	Unassigned	Unassigned	fun	0	0	0	0
fun_ASV_81	15.9235	-27.1064	fun_ASV_81	fun	Fungi	Ascomycota	Sordariomycetes	Sordariales	Chaetomiaceae	Unassigned	Unassigned	fun	0	0	0	0
fun_ASV_83	-22.7141	40.6007	fun_ASV_83	fun	Fungi	Unassigned	Unassigned	Unassigned	Unassigned	Unassigned	Unassigned	fun	0	0	0	0
fun_ASV_832	40.425	1.77951	fun_ASV_832	fun	Fungi	Basidiomycota	Agaricomycetes	Agaricales	Unassigned	Unassigned	Unassigned	fun	0	0	0	0
fun_ASV_836	-48.7806	22.1281	fun_ASV_836	fun	Fungi	Unassigned	Unassigned	Unassigned	Unassigned	Unassigned	Unassigned	fun	0	0	0	0
fun_ASV_85	-19.9921	42.0302	fun_ASV_85	fun	Fungi	Ascomycota	Sordariomycetes	Chaetosphaeriales	Chaetosphaeriaceae	Chloridium	Chloridium_aseptatum	fun	0	0	0	0
fun_ASV_854	36.9251	20.1428	fun_ASV_854	fun	Fungi	Basidiomycota	Agaricomycetes	Agaricales	Hymenogastraceae	Hymenogaster	Hymenogaster_intermedius	fun	0	0	0	0
fun_ASV_857	-5.43687	-40.6092	fun_ASV_857	fun	Fungi	Ascomycota	Lecanoromycetes	Trapeliales	Phlyctidaceae	Phlyctis	Phlyctis_speirea	fun	0	0	0	0
fun_ASV_86	-35.3871	30.645	fun_ASV_86	fun	Fungi	Basidiomycota	Agaricomycetes	Polyporales	Podoscyphaceae	Hypochnicium	Hypochnicium_cremicolor	fun	0	0	0	0
fun_ASV_860	-21.142	-14.8753	fun_ASV_860	fun	Fungi	Unassigned	Unassigned	Unassigned	Unassigned	Unassigned	Unassigned	fun	1	1	0	1
fun_ASV_866	-46.2228	-13.8184	fun_ASV_866	fun	Fungi	Ascomycota	Lecanoromycetes	Lecanorales	Unassigned	Unassigned	Unassigned	fun	0	0	0	0
fun_ASV_869	37.5903	22.4421	fun_ASV_869	fun	Fungi	Basidiomycota	Agaricomycetes	Agaricales	Psathyrellaceae	Parasola	Unassigned	fun	0	0	0	0
fun_ASV_87	-44.5981	4.08762	fun_ASV_87	fun	Fungi	Ascomycota	Dothideomycetes	Capnodiales	Unassigned	Unassigned	Unassigned	fun	0	0	0	0
fun_ASV_88	-34.277	28.8901	fun_ASV_88	fun	Fungi	Ascomycota	Leotiomycetes	Helotiales	Leotiaceae	Unassigned	Unassigned	fun	0	0	0	0
fun_ASV_89	12.8313	3.07119	fun_ASV_89	fun	Fungi	Ascomycota	Dothideomycetes	Dothideomycetes_ord_Incertae_sedis	Dothideomycetes_fam_Incertae_sedis	Pseudoarthrographis	Unassigned	fun	2	1	1	2
fun_ASV_893	3.33269	-42.354	fun_ASV_893	fun	Fungi	Ascomycota	Sordariomycetes	Sordariales	Chaetomiaceae	Corynascella	Corynascella_humicola	fun	0	0	0	0
fun_ASV_898	10.5273	46.5364	fun_ASV_898	fun	Fungi	Chytridiomycota	Rhizophlyctidomycetes	Rhizophlyctidales	Rhizophlyctidaceae	Unassigned	Unassigned	fun	0	0	0	0
fun_ASV_9	-37.5684	-15.749	fun_ASV_9	fun	Fungi	Ascomycota	Sordariomycetes	Hypocreales	Nectriaceae	Paracremonium	Paracremonium_inflatum	fun	0	0	0	0
fun_ASV_90	16.0371	12.3563	fun_ASV_90	fun	Fungi	Ascomycota	Sordariomycetes	Hypocreales	Ophiocordycipitaceae	Purpureocillium	Unassigned	fun	1	1	0	1
fun_ASV_903	30.6199	-28.1158	fun_ASV_903	fun	Fungi	Kickxellomycota	Ramicandelaberomycetes	Ramicandelaberales	Ramicandelaberaceae	Ramicandelaber	Ramicandelaber_brevisporus	fun	0	0	0	0
fun_ASV_91	11.7281	19.3228	fun_ASV_91	fun	Fungi	Ascomycota	Pezizomycetes	Pezizales	Ascodesmidaceae	Ascodesmis	Ascodesmis_rosicola	fun	1	1	0	1
fun_ASV_92	-13.0252	-35.295	fun_ASV_92	fun	Fungi	Mortierellomycota	Mortierellomycetes	Mortierellales	Mortierellaceae	Mortierella	Unassigned	fun	0	0	0	0
fun_ASV_928	-13.4422	50.5345	fun_ASV_928	fun	Fungi	Rozellomycota	Unassigned	Unassigned	Unassigned	Unassigned	Unassigned	fun	0	0	0	0
fun_ASV_93	24.1088	30.6647	fun_ASV_93	fun	Fungi	Ascomycota	Leotiomycetes	Helotiales	Helotiaceae	Scytalidium	Unassigned	fun	0	0	0	0
fun_ASV_94	-30.6499	34.5762	fun_ASV_94	fun	Fungi	Basidiomycota	Agaricomycetes	Polyporales	Podoscyphaceae	Hypochnicium	Hypochnicium_cremicolor	fun	0	0	0	0
fun_ASV_940	37.4577	-14.2881	fun_ASV_940	fun	Fungi	Mucoromycota	Endogonomycetes	Unassigned	Unassigned	Unassigned	Unassigned	fun	0	0	0	0
fun_ASV_95	15.1448	-28.224	fun_ASV_95	fun	Fungi	Rozellomycota	Unassigned	Unassigned	Unassigned	Unassigned	Unassigned	fun	0	0	0	0
fun_ASV_97	-18.477	-18.1452	fun_ASV_97	fun	Fungi	Ascomycota	Sordariomycetes	Sordariales	Chaetomiaceae	Humicola	Unassigned	fun	1	1	0	1
fun_ASV_973	-51.0491	10.2282	fun_ASV_973	fun	Fungi	Ascomycota	Lecanoromycetes	Unassigned	Unassigned	Unassigned	Unassigned	fun	0	0	0	0
fun_ASV_975	-39.563	-26.638	fun_ASV_975	fun	Fungi	Basidiomycota	Agaricomycetes	Agaricales	Unassigned	Unassigned	Unassigned	fun	0	0	0	0
fun_ASV_983	-13.3946	13.5822	fun_ASV_983	fun	Fungi	Glomeromycota	Glomeromycetes	Glomerales	Unassigned	Unassigned	Unassigned	fun	1	0.25	0	1
fun_ASV_989	-5.1114	51.6583	fun_ASV_989	fun	Fungi	Ascomycota	Leotiomycetes	Unassigned	Unassigned	Unassigned	Unassigned	fun	0	0	0	0
fun_ASV_99	14.3764	-30.012	fun_ASV_99	fun	Fungi	Ascomycota	Dothideomycetes	Pleosporales	Didymellaceae	Xenodidymella	Xenodidymella_camporesii	fun	0	0	0	0

## Sheet: one_Gephi_edge
source	target	correlation	direct	cor
fun_ASV_15	bac_ASV_259	0.966667	undirected	+
fun_ASV_143	bac_ASV_259	0.95	undirected	+
fun_ASV_139	bac_ASV_259	0.962352	undirected	+
fun_ASV_243	bac_ASV_259	0.95	undirected	+
fun_ASV_74	bac_ASV_173	0.95	undirected	+
fun_ASV_104	bac_ASV_173	0.962352	undirected	+
fun_ASV_145	bac_ASV_173	-0.983192	undirected	-
fun_ASV_239	bac_ASV_193	0.962352	undirected	+
fun_ASV_389	bac_ASV_193	0.995825	undirected	+
fun_ASV_508	bac_ASV_193	0.966667	undirected	+
fun_ASV_76	bac_ASV_351	0.962352	undirected	+
fun_ASV_74	bac_ASV_351	0.95	undirected	+
fun_ASV_145	bac_ASV_351	-0.949289	undirected	-
fun_ASV_67	bac_ASV_482	0.966667	undirected	+
fun_ASV_139	bac_ASV_482	0.945615	undirected	+
fun_ASV_508	bac_ASV_482	0.95	undirected	+
fun_ASV_143	bac_ASV_4	0.95	undirected	+
fun_ASV_243	bac_ASV_4	0.95	undirected	+
fun_ASV_126	bac_ASV_15	-0.966667	undirected	-
fun_ASV_309	bac_ASV_15	-0.966667	undirected	-
fun_ASV_40	bac_ASV_21	0.966667	undirected	+
fun_ASV_384	bac_ASV_21	0.983333	undirected	+
fun_ASV_76	bac_ASV_20	0.962352	undirected	+
fun_ASV_309	bac_ASV_20	0.95	undirected	+
fun_ASV_67	bac_ASV_38	0.966667	undirected	+
fun_ASV_139	bac_ASV_38	0.962352	undirected	+
fun_ASV_15	bac_ASV_49	-1	undirected	-
fun_ASV_243	bac_ASV_49	-0.966667	undirected	-
fun_ASV_112	bac_ASV_77	-0.979088	undirected	-
fun_ASV_983	bac_ASV_77	-0.949289	undirected	-
fun_ASV_76	bac_ASV_109	0.953983	undirected	+
fun_ASV_145	bac_ASV_109	-0.949289	undirected	-
fun_ASV_47	bac_ASV_104	0.983333	undirected	+
fun_ASV_106	bac_ASV_104	0.95	undirected	+
fun_ASV_76	bac_ASV_127	-0.945615	undirected	-
fun_ASV_309	bac_ASV_127	-0.95	undirected	-
fun_ASV_16	bac_ASV_144	0.966667	undirected	+
fun_ASV_374	bac_ASV_144	-0.983333	undirected	-
fun_ASV_252	bac_ASV_220	-0.957427	undirected	-
fun_ASV_432	bac_ASV_220	-0.95	undirected	-
fun_ASV_76	bac_ASV_169	-0.953983	undirected	-
fun_ASV_139	bac_ASV_169	-0.945615	undirected	-
fun_ASV_369	bac_ASV_181	1	undirected	+
fun_ASV_410	bac_ASV_181	0.96875	undirected	+
fun_ASV_143	bac_ASV_258	-0.966667	undirected	-
fun_ASV_309	bac_ASV_258	-0.95	undirected	-
fun_ASV_389	bac_ASV_238	-0.953983	undirected	-
fun_ASV_508	bac_ASV_238	-1	undirected	-
fun_ASV_40	bac_ASV_268	0.95	undirected	+
fun_ASV_112	bac_ASV_268	0.979088	undirected	+
fun_ASV_6	bac_ASV_342	0.95	undirected	+
fun_ASV_27	bac_ASV_342	-0.983333	undirected	-
fun_ASV_106	bac_ASV_335	-0.95	undirected	-
fun_ASV_104	bac_ASV_335	-0.945615	undirected	-
fun_ASV_104	bac_ASV_396	-0.953983	undirected	-
fun_ASV_145	bac_ASV_396	0.96624	undirected	+
fun_ASV_76	bac_ASV_414	0.945615	undirected	+
fun_ASV_74	bac_ASV_414	0.95	undirected	+
fun_ASV_211	bac_ASV_444	-0.95	undirected	-
fun_ASV_202	bac_ASV_444	-0.95	undirected	-
fun_ASV_41	bac_ASV_461	-0.95	undirected	-
fun_ASV_406	bac_ASV_461	-0.966667	undirected	-
fun_ASV_67	bac_ASV_486	0.966667	undirected	+
fun_ASV_143	bac_ASV_486	0.95	undirected	+
fun_ASV_4	bac_ASV_586	-0.966667	undirected	-
fun_ASV_301	bac_ASV_586	-0.979088	undirected	-
fun_ASV_372	bac_ASV_2	0.966667	undirected	+
fun_ASV_197	bac_ASV_5	-0.95	undirected	-
fun_ASV_91	bac_ASV_10	0.97072	undirected	+
fun_ASV_40	bac_ASV_16	0.95	undirected	+
fun_ASV_196	bac_ASV_40	0.96624	undirected	+
fun_ASV_639	bac_ASV_54	-0.966667	undirected	-
fun_ASV_215	bac_ASV_42	-0.949289	undirected	-
fun_ASV_143	bac_ASV_44	-0.983333	undirected	-
fun_ASV_147	bac_ASV_56	0.96624	undirected	+
fun_ASV_320	bac_ASV_1799	0.95	undirected	+
fun_ASV_76	bac_ASV_63	0.979088	undirected	+
fun_ASV_152	bac_ASV_72	0.95	undirected	+
fun_ASV_72	bac_ASV_65	0.95	undirected	+
fun_ASV_260	bac_ASV_84	0.95	undirected	+
fun_ASV_27	bac_ASV_100	0.95	undirected	+
fun_ASV_419	bac_ASV_96	0.957427	undirected	+
fun_ASV_104	bac_ASV_103	-0.979088	undirected	-
fun_ASV_66	bac_ASV_111	0.95	undirected	+
fun_ASV_66	bac_ASV_119	0.95	undirected	+
fun_ASV_400	bac_ASV_110	-0.957427	undirected	-
fun_ASV_110	bac_ASV_188	-0.95	undirected	-
fun_ASV_143	bac_ASV_134	-0.966667	undirected	-
fun_ASV_320	bac_ASV_162	0.95	undirected	+
fun_ASV_104	bac_ASV_158	0.945615	undirected	+
fun_ASV_61	bac_ASV_137	-0.966667	undirected	-
fun_ASV_89	bac_ASV_156	0.95	undirected	+
fun_ASV_104	bac_ASV_151	-0.97072	undirected	-
fun_ASV_2	bac_ASV_171	-0.945615	undirected	-
fun_ASV_104	bac_ASV_159	-0.97072	undirected	-
fun_ASV_104	bac_ASV_170	-0.953983	undirected	-
fun_ASV_251	bac_ASV_160	-0.945615	undirected	-
fun_ASV_106	bac_ASV_176	-0.966667	undirected	-
fun_ASV_143	bac_ASV_197	0.95	undirected	+
fun_ASV_421	bac_ASV_200	0.962352	undirected	+
fun_ASV_41	bac_ASV_204	0.966667	undirected	+
fun_ASV_47	bac_ASV_213	0.95	undirected	+
fun_ASV_468	bac_ASV_207	-0.966667	undirected	-
fun_ASV_567	bac_ASV_218	0.957427	undirected	+
fun_ASV_89	bac_ASV_1839	0.95	undirected	+
fun_ASV_90	bac_ASV_225	-0.95	undirected	-
fun_ASV_76	bac_ASV_233	0.953983	undirected	+
fun_ASV_112	bac_ASV_250	-0.979088	undirected	-
fun_ASV_65	bac_ASV_240	-0.95	undirected	-
fun_ASV_381	bac_ASV_289	-0.96624	undirected	-
fun_ASV_66	bac_ASV_265	0.983333	undirected	+
fun_ASV_760	bac_ASV_241	-0.945615	undirected	-
fun_ASV_104	bac_ASV_244	-0.97072	undirected	-
fun_ASV_215	bac_ASV_242	0.949289	undirected	+
fun_ASV_423	bac_ASV_280	-0.966667	undirected	-
fun_ASV_220	bac_ASV_248	-0.95	undirected	-
fun_ASV_45	bac_ASV_1426	0.949289	undirected	+
fun_ASV_419	bac_ASV_273	0.981818	undirected	+
fun_ASV_66	bac_ASV_936	-0.966667	undirected	-
fun_ASV_76	bac_ASV_316	0.953983	undirected	+
fun_ASV_384	bac_ASV_272	-0.95	undirected	-
fun_ASV_309	bac_ASV_446	0.966667	undirected	+
fun_ASV_251	bac_ASV_274	0.962352	undirected	+
fun_ASV_40	bac_ASV_283	-0.966667	undirected	-
fun_ASV_67	bac_ASV_422	0.95	undirected	+
fun_ASV_217	bac_ASV_381	0.966667	undirected	+
fun_ASV_650	bac_ASV_292	1	undirected	+
fun_ASV_38	bac_ASV_296	0.983333	undirected	+
fun_ASV_143	bac_ASV_345	-1	undirected	-
fun_ASV_860	bac_ASV_344	0.949289	undirected	+
fun_ASV_226	bac_ASV_304	-0.957427	undirected	-
fun_ASV_106	bac_ASV_3490	-0.95	undirected	-
fun_ASV_639	bac_ASV_372	-0.95	undirected	-
fun_ASV_154	bac_ASV_305	-0.957427	undirected	-
fun_ASV_73	bac_ASV_330	0.962352	undirected	+
fun_ASV_197	bac_ASV_362	-0.966667	undirected	-
fun_ASV_567	bac_ASV_352	0.957427	undirected	+
fun_ASV_449	bac_ASV_329	0.96624	undirected	+
fun_ASV_143	bac_ASV_337	-0.95	undirected	-
fun_ASV_185	bac_ASV_434	-0.983333	undirected	-
fun_ASV_490	bac_ASV_341	-0.945615	undirected	-
fun_ASV_639	bac_ASV_331	0.966667	undirected	+
fun_ASV_6	bac_ASV_360	-0.95	undirected	-
fun_ASV_67	bac_ASV_378	-0.95	undirected	-
fun_ASV_309	bac_ASV_358	0.966667	undirected	+
fun_ASV_254	bac_ASV_377	-0.95	undirected	-
fun_ASV_143	bac_ASV_418	0.95	undirected	+
fun_ASV_40	bac_ASV_401	-0.95	undirected	-
fun_ASV_72	bac_ASV_439	-0.966667	undirected	-
fun_ASV_15	bac_ASV_437	0.95	undirected	+
fun_ASV_112	bac_ASV_364	0.953983	undirected	+
fun_ASV_75	bac_ASV_368	0.966667	undirected	+
fun_ASV_27	bac_ASV_409	0.95	undirected	+
fun_ASV_97	bac_ASV_451	-0.979088	undirected	-
fun_ASV_58	bac_ASV_445	0.966667	undirected	+
fun_ASV_112	bac_ASV_386	-0.953983	undirected	-
fun_ASV_67	bac_ASV_441	-0.983333	undirected	-
fun_ASV_215	bac_ASV_410	0.983192	undirected	+
fun_ASV_523	bac_ASV_423	0.95	undirected	+
fun_ASV_607	bac_ASV_412	0.957427	undirected	+
fun_ASV_215	bac_ASV_438	0.96624	undirected	+
fun_ASV_171	bac_ASV_455	0.983333	undirected	+
fun_ASV_271	bac_ASV_542	0.976471	undirected	+
fun_ASV_309	bac_ASV_476	-0.95	undirected	-
fun_ASV_239	bac_ASV_457	0.979088	undirected	+
fun_ASV_515	bac_ASV_448	0.957427	undirected	+
fun_ASV_41	bac_ASV_477	0.966667	undirected	+
fun_ASV_74	bac_ASV_472	0.966667	undirected	+
fun_ASV_140	bac_ASV_472	-0.962352	undirected	-
fun_ASV_145	bac_ASV_472	-0.96624	undirected	-
fun_ASV_167	bac_ASV_472	-0.962352	undirected	-
fun_ASV_145	bac_ASV_163	-0.949289	undirected	-
fun_ASV_139	bac_ASV_163	0.962352	undirected	+
fun_ASV_145	bac_ASV_361	-0.949289	undirected	-
fun_ASV_139	bac_ASV_361	0.962352	undirected	+
fun_ASV_145	bac_ASV_29	0.949289	undirected	+
fun_ASV_145	bac_ASV_47	-0.949289	undirected	-
fun_ASV_145	bac_ASV_88	-0.949289	undirected	-
fun_ASV_145	bac_ASV_123	-0.96624	undirected	-
fun_ASV_139	bac_ASV_131	0.979088	undirected	+
fun_ASV_167	bac_ASV_221	-0.945615	undirected	-
fun_ASV_145	bac_ASV_251	-0.949289	undirected	-
fun_ASV_145	bac_ASV_216	0.949289	undirected	+
fun_ASV_145	bac_ASV_282	0.949289	undirected	+
fun_ASV_139	bac_ASV_470	-0.945615	undirected	-
fun_ASV_139	bac_ASV_493	0.979088	undirected	+

## Sheet: one_Gephi_node
ID	filed	Kingdom	Phylum	Class	Order	Family	Genus	Species	group	Label
bac_ASV_1	bac	Bacteria	Proteobacteria	Gammaproteobacteria	Pseudomonadales	Pseudomonadaceae	Pseudomonas	Unassigned	bac	bac_ASV_1
bac_ASV_10	bac	Bacteria	Proteobacteria	Betaproteobacteria	Neisseriales	Chromobacteriaceae	Unassigned	Unassigned	bac	bac_ASV_10
bac_ASV_100	bac	Bacteria	Proteobacteria	Alphaproteobacteria	Rhizobiales	Bradyrhizobiaceae	Pseudolabrys	Unassigned	bac	bac_ASV_100
bac_ASV_101	bac	Bacteria	Acidobacteria	Acidobacteria_Gp1	Unassigned	Unassigned	Gp1	Unassigned	bac	bac_ASV_101
bac_ASV_102	bac	Bacteria	Proteobacteria	Betaproteobacteria	Rhodocyclales	Zoogloeaceae	Aromatoleum	Unassigned	bac	bac_ASV_102
bac_ASV_103	bac	Bacteria	Acidobacteria	Acidobacteria_Gp1	Unassigned	Unassigned	Gp1	Unassigned	bac	bac_ASV_103
bac_ASV_104	bac	Bacteria	Proteobacteria	Betaproteobacteria	Burkholderiales	Burkholderiales_incertae_sedis	Thiobacter	Unassigned	bac	bac_ASV_104
bac_ASV_105	bac	Bacteria	Acidobacteria	Acidobacteria_Gp1	Unassigned	Unassigned	Occallatibacter	Unassigned	bac	bac_ASV_105
bac_ASV_106	bac	Bacteria	Proteobacteria	Betaproteobacteria	Rhodocyclales	Zoogloeaceae	Thauera	Unassigned	bac	bac_ASV_106
bac_ASV_107	bac	Bacteria	Proteobacteria	Gammaproteobacteria	Gammaproteobacteria_incertae_sedis	Unassigned	Acidibacter	Unassigned	bac	bac_ASV_107
bac_ASV_108	bac	Bacteria	Acidobacteria	Acidobacteria_Gp1	Unassigned	Unassigned	Gp1	Unassigned	bac	bac_ASV_108
bac_ASV_109	bac	Bacteria	Acidobacteria	Acidobacteria_Gp10	Unassigned	Unassigned	Gp10	Unassigned	bac	bac_ASV_109
bac_ASV_11	bac	Bacteria	Acidobacteria	Acidobacteria_Gp1	Unassigned	Unassigned	Gp1	Unassigned	bac	bac_ASV_11
bac_ASV_110	bac	Bacteria	Proteobacteria	Betaproteobacteria	Burkholderiales	Burkholderiaceae	Paraburkholderia	Unassigned	bac	bac_ASV_110
bac_ASV_111	bac	Bacteria	Acidobacteria	Acidobacteria_Gp3	Unassigned	Unassigned	Gp3	Unassigned	bac	bac_ASV_111
bac_ASV_112	bac	Bacteria	Verrucomicrobia	Subdivision3	Unassigned	Unassigned	Subdivision3_genera_incertae_sedis	Unassigned	bac	bac_ASV_112
bac_ASV_113	bac	Bacteria	Proteobacteria	Alphaproteobacteria	Rhodospirillales	Rhodospirillaceae	Unassigned	Unassigned	bac	bac_ASV_113
bac_ASV_114	bac	Bacteria	Acidobacteria	Acidobacteria_Gp1	Unassigned	Unassigned	Gp1	Unassigned	bac	bac_ASV_114
bac_ASV_115	bac	Bacteria	Gemmatimonadetes	Gemmatimonadetes	Gemmatimonadales	Gemmatimonadaceae	Gemmatimonas	Unassigned	bac	bac_ASV_115
bac_ASV_116	bac	Bacteria	Acidobacteria	Acidobacteria_Gp1	Unassigned	Unassigned	Gp1	Unassigned	bac	bac_ASV_116
bac_ASV_117	bac	Bacteria	Acidobacteria	Acidobacteria_Gp13	Unassigned	Unassigned	Gp13	Unassigned	bac	bac_ASV_117
bac_ASV_118	bac	Bacteria	Acidobacteria	Acidobacteria_Gp2	Unassigned	Unassigned	Gp2	Unassigned	bac	bac_ASV_118
bac_ASV_119	bac	Bacteria	Acidobacteria	Acidobacteria_Gp2	Unassigned	Unassigned	Gp2	Unassigned	bac	bac_ASV_119
bac_ASV_12	bac	Bacteria	Proteobacteria	Alphaproteobacteria	Micropepsales	Micropepsaceae	Rhizomicrobium	Unassigned	bac	bac_ASV_12
bac_ASV_120	bac	Bacteria	Proteobacteria	Betaproteobacteria	Neisseriales	Chromobacteriaceae	Microvirgula	Unassigned	bac	bac_ASV_120
bac_ASV_121	bac	Bacteria	Acidobacteria	Acidobacteria_Gp1	Unassigned	Unassigned	Gp1	Unassigned	bac	bac_ASV_121
bac_ASV_122	bac	Bacteria	Proteobacteria	Alphaproteobacteria	Micropepsales	Micropepsaceae	Rhizomicrobium	Unassigned	bac	bac_ASV_122
bac_ASV_123	bac	Bacteria	Acidobacteria	Acidobacteria_Gp2	Unassigned	Unassigned	Gp2	Unassigned	bac	bac_ASV_123
bac_ASV_124	bac	Bacteria	Acidobacteria	Acidobacteria_Gp2	Unassigned	Unassigned	Gp2	Unassigned	bac	bac_ASV_124
bac_ASV_125	bac	Bacteria	Proteobacteria	Alphaproteobacteria	Rhodospirillales	Rhodospirillaceae	Ferruginivarius	Unassigned	bac	bac_ASV_125
bac_ASV_126	bac	Bacteria	Acidobacteria	Acidobacteria_Gp3	Unassigned	Unassigned	Gp3	Unassigned	bac	bac_ASV_126
bac_ASV_127	bac	Bacteria	Proteobacteria	Betaproteobacteria	Burkholderiales	Burkholderiaceae	Caballeronia	Unassigned	bac	bac_ASV_127
bac_ASV_128	bac	Bacteria	Actinobacteria	Thermoleophilia	Gaiellales	Gaiellaceae	Gaiella	Unassigned	bac	bac_ASV_128
bac_ASV_129	bac	Archaea	Thaumarchaeota	Unassigned	Nitrososphaerales	Nitrososphaeraceae	Nitrososphaera	Unassigned	bac	bac_ASV_129
bac_ASV_13	bac	Bacteria	Acidobacteria	Unassigned	Unassigned	Unassigned	Unassigned	Unassigned	bac	bac_ASV_13
bac_ASV_130	bac	Bacteria	Acidobacteria	Acidobacteria_Gp1	Unassigned	Unassigned	Gp1	Unassigned	bac	bac_ASV_130
bac_ASV_131	bac	Bacteria	Firmicutes	Clostridia	Thermoanaerobacterales	Thermoanaerobacteraceae	Unassigned	Unassigned	bac	bac_ASV_131
bac_ASV_132	bac	Bacteria	Proteobacteria	Alphaproteobacteria	Rhodospirillales	Azospirillaceae	Skermanella	Unassigned	bac	bac_ASV_132
bac_ASV_133	bac	Bacteria	Proteobacteria	Gammaproteobacteria	Gammaproteobacteria_incertae_sedis	Unassigned	Acidibacter	Unassigned	bac	bac_ASV_133
bac_ASV_134	bac	Bacteria	Proteobacteria	Alphaproteobacteria	Rhodospirillales	Unassigned	Unassigned	Unassigned	bac	bac_ASV_134
bac_ASV_135	bac	Bacteria	Acidobacteria	Acidobacteria_Gp13	Unassigned	Unassigned	Gp13	Unassigned	bac	bac_ASV_135
bac_ASV_136	bac	Archaea	Thaumarchaeota	Unassigned	Nitrosopumilales	Nitrosopumilaceae	Nitrosopumilus	Unassigned	bac	bac_ASV_136
bac_ASV_137	bac	Bacteria	Acidobacteria	Acidobacteria_Gp1	Unassigned	Unassigned	Occallatibacter	Unassigned	bac	bac_ASV_137
bac_ASV_138	bac	Bacteria	Proteobacteria	Betaproteobacteria	Nitrosomonadales	Thiobacillaceae	Sulfuritortus	Unassigned	bac	bac_ASV_138
bac_ASV_139	bac	Bacteria	Acidobacteria	Acidobacteria_Gp1	Unassigned	Unassigned	Gp1	Unassigned	bac	bac_ASV_139
bac_ASV_14	bac	Archaea	Thaumarchaeota	Unassigned	Nitrososphaerales	Nitrososphaeraceae	Nitrososphaera	Unassigned	bac	bac_ASV_14
bac_ASV_140	bac	Bacteria	Proteobacteria	Gammaproteobacteria	Xanthomonadales	Xanthomonadaceae	Arenimonas	Unassigned	bac	bac_ASV_140
bac_ASV_142	bac	Bacteria	Proteobacteria	Alphaproteobacteria	Rhizobiales	Bradyrhizobiaceae	Pseudorhodoplanes	Unassigned	bac	bac_ASV_142
bac_ASV_1426	bac	Bacteria	Proteobacteria	Alphaproteobacteria	Rhizobiales	Bradyrhizobiaceae	Bradyrhizobium	Unassigned	bac	bac_ASV_1426
bac_ASV_143	bac	Bacteria	Proteobacteria	Betaproteobacteria	Nitrosomonadales	Thiobacillaceae	Unassigned	Unassigned	bac	bac_ASV_143
bac_ASV_144	bac	Bacteria	Acidobacteria	Acidobacteria_Gp3	Unassigned	Unassigned	Gp3	Unassigned	bac	bac_ASV_144
bac_ASV_145	bac	Bacteria	Acidobacteria	Acidobacteria_Gp1	Unassigned	Unassigned	Gp1	Unassigned	bac	bac_ASV_145
bac_ASV_146	bac	Bacteria	Acidobacteria	Acidobacteria_Gp2	Unassigned	Unassigned	Gp2	Unassigned	bac	bac_ASV_146
bac_ASV_147	bac	Bacteria	Proteobacteria	Betaproteobacteria	Burkholderiales	Burkholderiaceae	Cupriavidus	Unassigned	bac	bac_ASV_147
bac_ASV_148	bac	Bacteria	Verrucomicrobia	Spartobacteria	Unassigned	Unassigned	Spartobacteria_genera_incertae_sedis	Unassigned	bac	bac_ASV_148
bac_ASV_149	bac	Bacteria	Acidobacteria	Acidobacteria_Gp2	Unassigned	Unassigned	Gp2	Unassigned	bac	bac_ASV_149
bac_ASV_15	bac	Bacteria	Proteobacteria	Betaproteobacteria	Neisseriales	Chromobacteriaceae	Formivibrio	Unassigned	bac	bac_ASV_15
bac_ASV_150	bac	Bacteria	Acidobacteria	Acidobacteria_Gp3	Unassigned	Unassigned	Gp3	Unassigned	bac	bac_ASV_150
bac_ASV_151	bac	Bacteria	Acidobacteria	Acidobacteria_Gp13	Unassigned	Unassigned	Gp13	Unassigned	bac	bac_ASV_151
bac_ASV_1518	bac	Bacteria	Proteobacteria	Deltaproteobacteria	Desulfuromonadales	Geobacteraceae	Geothermobacter	Unassigned	bac	bac_ASV_1518
bac_ASV_152	bac	Bacteria	Acidobacteria	Acidobacteria_Gp3	Unassigned	Unassigned	Gp3	Unassigned	bac	bac_ASV_152
bac_ASV_153	bac	Bacteria	Acidobacteria	Acidobacteria_Gp2	Unassigned	Unassigned	Gp2	Unassigned	bac	bac_ASV_153
bac_ASV_154	bac	Bacteria	Proteobacteria	Alphaproteobacteria	Rhodospirillales	Reyranellaceae	Reyranella	Unassigned	bac	bac_ASV_154
bac_ASV_155	bac	Bacteria	Proteobacteria	Betaproteobacteria	Nitrosomonadales	Sterolibacteriaceae	Unassigned	Unassigned	bac	bac_ASV_155
bac_ASV_156	bac	Bacteria	Proteobacteria	Alphaproteobacteria	Rhodospirillales	Stellaceae	Stella	Unassigned	bac	bac_ASV_156
bac_ASV_157	bac	Bacteria	Actinobacteria	Thermoleophilia	Gaiellales	Gaiellaceae	Gaiella	Unassigned	bac	bac_ASV_157
bac_ASV_158	bac	Bacteria	Proteobacteria	Alphaproteobacteria	Rhodospirillales	Azospirillaceae	Unassigned	Unassigned	bac	bac_ASV_158
bac_ASV_159	bac	Bacteria	Proteobacteria	Alphaproteobacteria	Rhodospirillales	Acetobacteraceae	Acidibrevibacterium	Unassigned	bac	bac_ASV_159
bac_ASV_16	bac	Bacteria	Proteobacteria	Gammaproteobacteria	Unassigned	Unassigned	Unassigned	Unassigned	bac	bac_ASV_16
bac_ASV_160	bac	Bacteria	Actinobacteria	Thermoleophilia	Gaiellales	Gaiellaceae	Gaiella	Unassigned	bac	bac_ASV_160
bac_ASV_1601	bac	Bacteria	Proteobacteria	Alphaproteobacteria	Rhizobiales	Bradyrhizobiaceae	Bradyrhizobium	Unassigned	bac	bac_ASV_1601
bac_ASV_161	bac	Bacteria	Actinobacteria	Thermoleophilia	Solirubrobacterales	Conexibacteraceae	Conexibacter	Unassigned	bac	bac_ASV_161
bac_ASV_162	bac	Bacteria	Proteobacteria	Betaproteobacteria	Rhodocyclales	Rhodocyclaceae	Azospira	Unassigned	bac	bac_ASV_162
bac_ASV_163	bac	Bacteria	Acidobacteria	Unassigned	Unassigned	Unassigned	Unassigned	Unassigned	bac	bac_ASV_163
bac_ASV_164	bac	Bacteria	Proteobacteria	Alphaproteobacteria	Rhodospirillales	Azospirillaceae	Unassigned	Unassigned	bac	bac_ASV_164
bac_ASV_165	bac	Bacteria	Proteobacteria	Gammaproteobacteria	Chromatiales	Granulosicoccaceae	Granulosicoccus	Unassigned	bac	bac_ASV_165
bac_ASV_166	bac	Bacteria	Proteobacteria	Alphaproteobacteria	Rhizobiales	Roseiarcaceae	Roseiarcus	Unassigned	bac	bac_ASV_166
bac_ASV_167	bac	Bacteria	Proteobacteria	Alphaproteobacteria	Rhizobiales	Bradyrhizobiaceae	Rhodoplanes	Unassigned	bac	bac_ASV_167
bac_ASV_168	bac	Bacteria	Firmicutes	Bacilli	Lactobacillales	Enterococcaceae	Enterococcus	Unassigned	bac	bac_ASV_168
bac_ASV_169	bac	Bacteria	Firmicutes	Negativicutes	Selenomonadales	Sporomusaceae	Unassigned	Unassigned	bac	bac_ASV_169
bac_ASV_17	bac	Bacteria	Verrucomicrobia	Spartobacteria	Unassigned	Unassigned	Spartobacteria_genera_incertae_sedis	Unassigned	bac	bac_ASV_17
bac_ASV_170	bac	Bacteria	Acidobacteria	Acidobacteria_Gp1	Unassigned	Unassigned	Gp1	Unassigned	bac	bac_ASV_170
bac_ASV_171	bac	Bacteria	Acidobacteria	Acidobacteria_Gp1	Unassigned	Unassigned	Gp1	Unassigned	bac	bac_ASV_171
bac_ASV_172	bac	Bacteria	Firmicutes	Bacilli	Bacillales	Bacillaceae_1	Bacillus	Unassigned	bac	bac_ASV_172
bac_ASV_173	bac	Bacteria	Acidobacteria	Acidobacteria_Gp2	Unassigned	Unassigned	Gp2	Unassigned	bac	bac_ASV_173
bac_ASV_174	bac	Bacteria	Proteobacteria	Betaproteobacteria	Burkholderiales	Burkholderiaceae	Limnobacter	Unassigned	bac	bac_ASV_174
bac_ASV_1747	bac	Bacteria	Bacteroidetes	Chitinophagia	Chitinophagales	Chitinophagaceae	Chitinophaga	Unassigned	bac	bac_ASV_1747
bac_ASV_175	bac	Bacteria	Nitrospirae	Nitrospira	Nitrospirales	Nitrospiraceae	Nitrospira	Unassigned	bac	bac_ASV_175
bac_ASV_176	bac	Bacteria	Proteobacteria	Betaproteobacteria	Nitrosomonadales	Sterolibacteriaceae	Denitratisoma	Unassigned	bac	bac_ASV_176
bac_ASV_177	bac	Bacteria	candidate_division_WPS-2	Unassigned	Unassigned	Unassigned	WPS-2_genera_incertae_sedis	Unassigned	bac	bac_ASV_177
bac_ASV_178	bac	Bacteria	Chloroflexi	Thermomicrobia	Thermomicrobiales	Thermomicrobiaceae	Thermomicrobium	Unassigned	bac	bac_ASV_178
bac_ASV_179	bac	Archaea	Thaumarchaeota	Unassigned	Nitrososphaerales	Nitrososphaeraceae	Nitrososphaera	Unassigned	bac	bac_ASV_179
bac_ASV_1799	bac	Bacteria	Proteobacteria	Deltaproteobacteria	Myxococcales	Myxococcaceae	Aggregicoccus	Unassigned	bac	bac_ASV_1799
bac_ASV_18	bac	Bacteria	Armatimonadetes	Unassigned	Unassigned	Unassigned	Armatimonadetes_gp7	Unassigned	bac	bac_ASV_18
bac_ASV_180	bac	Bacteria	Acidobacteria	Acidobacteria_Gp3	Unassigned	Unassigned	Gp3	Unassigned	bac	bac_ASV_180
bac_ASV_181	bac	Bacteria	Proteobacteria	Gammaproteobacteria	Alteromonadales	Colwelliaceae	Thalassotalea	Unassigned	bac	bac_ASV_181
bac_ASV_182	bac	Bacteria	Proteobacteria	Alphaproteobacteria	Rhodospirillales	Azospirillaceae	Rhodocista	Unassigned	bac	bac_ASV_182
bac_ASV_183	bac	Bacteria	Acidobacteria	Acidobacteria_Gp2	Unassigned	Unassigned	Gp2	Unassigned	bac	bac_ASV_183
bac_ASV_1839	bac	Bacteria	Proteobacteria	Alphaproteobacteria	Rhodospirillales	Azospirillaceae	Azospirillum	Unassigned	bac	bac_ASV_1839
bac_ASV_184	bac	Bacteria	Acidobacteria	Acidobacteria_Gp1	Unassigned	Unassigned	Gp1	Unassigned	bac	bac_ASV_184
bac_ASV_185	bac	Bacteria	Acidobacteria	Acidobacteria_Gp6	Unassigned	Unassigned	Gp6	Unassigned	bac	bac_ASV_185
bac_ASV_186	bac	Bacteria	Acidobacteria	Acidobacteria_Gp13	Unassigned	Unassigned	Gp13	Unassigned	bac	bac_ASV_186
bac_ASV_187	bac	Bacteria	Proteobacteria	Betaproteobacteria	Burkholderiales	Burkholderiaceae	Paraburkholderia	Unassigned	bac	bac_ASV_187
bac_ASV_188	bac	Bacteria	Acidobacteria	Acidobacteria_Gp1	Unassigned	Unassigned	Gp1	Unassigned	bac	bac_ASV_188
bac_ASV_189	bac	Bacteria	Acidobacteria	Acidobacteria_Gp1	Unassigned	Unassigned	Gp1	Unassigned	bac	bac_ASV_189
bac_ASV_19	bac	Bacteria	Proteobacteria	Betaproteobacteria	Burkholderiales	Burkholderiaceae	Paraburkholderia	Unassigned	bac	bac_ASV_19
bac_ASV_190	bac	Bacteria	Acidobacteria	Acidobacteria_Gp1	Unassigned	Unassigned	Gp1	Unassigned	bac	bac_ASV_190
bac_ASV_191	bac	Archaea	Thaumarchaeota	Unassigned	Nitrososphaerales	Nitrososphaeraceae	Nitrososphaera	Unassigned	bac	bac_ASV_191
bac_ASV_192	bac	Bacteria	Latescibacteria	Unassigned	Unassigned	Unassigned	Latescibacteria_genera_incertae_sedis	Unassigned	bac	bac_ASV_192
bac_ASV_193	bac	Bacteria	Acidobacteria	Acidobacteria_Gp2	Unassigned	Unassigned	Gp2	Unassigned	bac	bac_ASV_193
bac_ASV_194	bac	Bacteria	Proteobacteria	Betaproteobacteria	Burkholderiales	Oxalobacteraceae	Unassigned	Unassigned	bac	bac_ASV_194
bac_ASV_195	bac	Bacteria	Proteobacteria	Gammaproteobacteria	Gammaproteobacteria_incertae_sedis	Unassigned	Acidibacter	Unassigned	bac	bac_ASV_195
bac_ASV_196	bac	Bacteria	Acidobacteria	Acidobacteria_Gp6	Unassigned	Unassigned	Gp6	Unassigned	bac	bac_ASV_196
bac_ASV_197	bac	Bacteria	Actinobacteria	Thermoleophilia	Gaiellales	Gaiellaceae	Gaiella	Unassigned	bac	bac_ASV_197
bac_ASV_198	bac	Bacteria	Proteobacteria	Alphaproteobacteria	Caulobacterales	Caulobacteraceae	Phenylobacterium	Unassigned	bac	bac_ASV_198
bac_ASV_199	bac	Bacteria	Proteobacteria	Gammaproteobacteria	Oceanospirillales	Halomonadaceae	Halomonas	Unassigned	bac	bac_ASV_199
bac_ASV_2	bac	Bacteria	Acidobacteria	Acidobacteria_Gp2	Unassigned	Unassigned	Gp2	Unassigned	bac	bac_ASV_2
bac_ASV_20	bac	Bacteria	Proteobacteria	Gammaproteobacteria	Unassigned	Unassigned	Unassigned	Unassigned	bac	bac_ASV_20
bac_ASV_200	bac	Bacteria	Firmicutes	Bacilli	Bacillales	Bacillaceae_1	Bacillus	Unassigned	bac	bac_ASV_200
bac_ASV_201	bac	Bacteria	Proteobacteria	Alphaproteobacteria	Micropepsales	Micropepsaceae	Rhizomicrobium	Unassigned	bac	bac_ASV_201
bac_ASV_202	bac	Bacteria	Acidobacteria	Acidobacteria_Gp2	Unassigned	Unassigned	Gp2	Unassigned	bac	bac_ASV_202
bac_ASV_203	bac	Bacteria	Proteobacteria	Alphaproteobacteria	Rhodospirillales	Azospirillaceae	Nitrospirillum	Unassigned	bac	bac_ASV_203
bac_ASV_204	bac	Bacteria	Proteobacteria	Deltaproteobacteria	Desulfobacterales	Desulfobacteraceae	Desulfosalsimonas	Unassigned	bac	bac_ASV_204
bac_ASV_205	bac	Bacteria	Acidobacteria	Acidobacteria_Gp1	Unassigned	Unassigned	Gp1	Unassigned	bac	bac_ASV_205
bac_ASV_206	bac	Bacteria	Acidobacteria	Acidobacteria_Gp5	Unassigned	Unassigned	Gp5	Unassigned	bac	bac_ASV_206
bac_ASV_207	bac	Bacteria	Proteobacteria	Betaproteobacteria	Burkholderiales	Burkholderiaceae	Caballeronia	Unassigned	bac	bac_ASV_207
bac_ASV_208	bac	Bacteria	Acidobacteria	Acidobacteria_Gp1	Unassigned	Unassigned	Gp1	Unassigned	bac	bac_ASV_208
bac_ASV_209	bac	Bacteria	Proteobacteria	Alphaproteobacteria	Rhizobiales	Bradyrhizobiaceae	Unassigned	Unassigned	bac	bac_ASV_209
bac_ASV_21	bac	Bacteria	Firmicutes	Bacilli	Bacillales	Bacillaceae_1	Bacillus	Unassigned	bac	bac_ASV_21
bac_ASV_210	bac	Bacteria	Proteobacteria	Gammaproteobacteria	Alteromonadales	Pseudoalteromonadaceae	Pseudoalteromonas	Unassigned	bac	bac_ASV_210
bac_ASV_211	bac	Bacteria	Acidobacteria	Acidobacteria_Gp10	Unassigned	Unassigned	Gp10	Unassigned	bac	bac_ASV_211
bac_ASV_212	bac	Bacteria	Acidobacteria	Acidobacteria_Gp1	Unassigned	Unassigned	Gp1	Unassigned	bac	bac_ASV_212
bac_ASV_213	bac	Bacteria	Proteobacteria	Alphaproteobacteria	Sphingomonadales	Sphingomonadaceae	Sphingomonas	Unassigned	bac	bac_ASV_213
bac_ASV_214	bac	Bacteria	Proteobacteria	Alphaproteobacteria	Rhizobiales	Bradyrhizobiaceae	Rhodoplanes	Unassigned	bac	bac_ASV_214
bac_ASV_215	bac	Bacteria	Nitrospirae	Nitrospira	Nitrospirales	Nitrospiraceae	Nitrospira	Unassigned	bac	bac_ASV_215
bac_ASV_216	bac	Bacteria	Proteobacteria	Alphaproteobacteria	Rhodospirillales	Acetobacteraceae	Acidisphaera	Unassigned	bac	bac_ASV_216
bac_ASV_217	bac	Bacteria	Proteobacteria	Unassigned	Unassigned	Unassigned	Unassigned	Unassigned	bac	bac_ASV_217
bac_ASV_218	bac	Bacteria	Proteobacteria	Alphaproteobacteria	Rhodospirillales	Azospirillaceae	Nitrospirillum	Unassigned	bac	bac_ASV_218
bac_ASV_219	bac	Bacteria	Proteobacteria	Deltaproteobacteria	Myxococcales	Anaeromyxobacteraceae	Anaeromyxobacter	Unassigned	bac	bac_ASV_219
bac_ASV_22	bac	Bacteria	Proteobacteria	Alphaproteobacteria	Rhizobiales	Bradyrhizobiaceae	Bradyrhizobium	Unassigned	bac	bac_ASV_22
bac_ASV_220	bac	Bacteria	Proteobacteria	Alphaproteobacteria	Micropepsales	Micropepsaceae	Rhizomicrobium	Unassigned	bac	bac_ASV_220
bac_ASV_221	bac	Bacteria	Nitrospirae	Nitrospira	Nitrospirales	Nitrospiraceae	Nitrospira	Unassigned	bac	bac_ASV_221
bac_ASV_222	bac	Bacteria	Acidobacteria	Acidobacteria_Gp1	Unassigned	Unassigned	Gp1	Unassigned	bac	bac_ASV_222
bac_ASV_223	bac	Bacteria	Proteobacteria	Alphaproteobacteria	Rhodospirillales	Rhodospirillaceae	Lacibacterium	Unassigned	bac	bac_ASV_223
bac_ASV_224	bac	Bacteria	Gemmatimonadetes	Gemmatimonadetes	Gemmatimonadales	Gemmatimonadaceae	Gemmatimonas	Unassigned	bac	bac_ASV_224
bac_ASV_225	bac	Bacteria	Proteobacteria	Gammaproteobacteria	Gammaproteobacteria_incertae_sedis	Unassigned	Acidibacter	Unassigned	bac	bac_ASV_225
bac_ASV_226	bac	Bacteria	Proteobacteria	Deltaproteobacteria	Myxococcales	Labilitrichaceae	Labilithrix	Unassigned	bac	bac_ASV_226
bac_ASV_227	bac	Bacteria	Acidobacteria	Acidobacteria_Gp2	Unassigned	Unassigned	Gp2	Unassigned	bac	bac_ASV_227
bac_ASV_228	bac	Bacteria	Proteobacteria	Betaproteobacteria	Neisseriales	Neisseriaceae	Aquaphilus	Unassigned	bac	bac_ASV_228
bac_ASV_229	bac	Bacteria	Acidobacteria	Acidobacteria_Gp1	Unassigned	Unassigned	Gp1	Unassigned	bac	bac_ASV_229
bac_ASV_23	bac	Bacteria	Proteobacteria	Betaproteobacteria	Burkholderiales	Burkholderiaceae	Unassigned	Unassigned	bac	bac_ASV_23
bac_ASV_230	bac	Bacteria	Proteobacteria	Unassigned	Unassigned	Unassigned	Unassigned	Unassigned	bac	bac_ASV_230
bac_ASV_231	bac	Bacteria	Proteobacteria	Alphaproteobacteria	Rhizobiales	Bradyrhizobiaceae	Pseudolabrys	Unassigned	bac	bac_ASV_231
bac_ASV_232	bac	Bacteria	Acidobacteria	Unassigned	Unassigned	Unassigned	Unassigned	Unassigned	bac	bac_ASV_232
bac_ASV_233	bac	Bacteria	Actinobacteria	Thermoleophilia	Gaiellales	Gaiellaceae	Gaiella	Unassigned	bac	bac_ASV_233
bac_ASV_234	bac	Bacteria	Acidobacteria	Acidobacteria_Gp2	Unassigned	Unassigned	Gp2	Unassigned	bac	bac_ASV_234
bac_ASV_235	bac	Bacteria	Proteobacteria	Betaproteobacteria	Burkholderiales	Comamonadaceae	Piscinibacter	Unassigned	bac	bac_ASV_235
bac_ASV_236	bac	Bacteria	Acidobacteria	Acidobacteria_Gp2	Unassigned	Unassigned	Gp2	Unassigned	bac	bac_ASV_236
bac_ASV_237	bac	Bacteria	Acidobacteria	Acidobacteria_Gp2	Unassigned	Unassigned	Gp2	Unassigned	bac	bac_ASV_237
bac_ASV_238	bac	Bacteria	Actinobacteria	Actinobacteria	Streptosporangiales	Thermomonosporaceae	Actinomadura	Unassigned	bac	bac_ASV_238
bac_ASV_239	bac	Bacteria	Acidobacteria	Acidobacteria_Gp3	Unassigned	Unassigned	Gp3	Unassigned	bac	bac_ASV_239
bac_ASV_24	bac	Bacteria	Proteobacteria	Gammaproteobacteria	Gammaproteobacteria_incertae_sedis	Unassigned	Acidibacter	Unassigned	bac	bac_ASV_24
bac_ASV_240	bac	Bacteria	Acidobacteria	Acidobacteria_Gp1	Unassigned	Unassigned	Gp1	Unassigned	bac	bac_ASV_240
bac_ASV_241	bac	Bacteria	Proteobacteria	Alphaproteobacteria	Sphingomonadales	Sphingomonadaceae	Sphingomonas	Unassigned	bac	bac_ASV_241
bac_ASV_242	bac	Bacteria	Proteobacteria	Alphaproteobacteria	Rhodospirillales	Azospirillaceae	Skermanella	Unassigned	bac	bac_ASV_242
bac_ASV_243	bac	Bacteria	Proteobacteria	Betaproteobacteria	Nitrosomonadales	Sterolibacteriaceae	Methyloversatilis	Unassigned	bac	bac_ASV_243
bac_ASV_244	bac	Bacteria	Acidobacteria	Acidobacteria_Gp1	Unassigned	Unassigned	Acidipila	Unassigned	bac	bac_ASV_244
bac_ASV_245	bac	Bacteria	Acidobacteria	Acidobacteria_Gp6	Unassigned	Unassigned	Gp6	Unassigned	bac	bac_ASV_245
bac_ASV_246	bac	Bacteria	Verrucomicrobia	Subdivision3	Unassigned	Unassigned	Subdivision3_genera_incertae_sedis	Unassigned	bac	bac_ASV_246
bac_ASV_247	bac	Bacteria	Proteobacteria	Betaproteobacteria	Neisseriales	Chromobacteriaceae	Iodobacter	Unassigned	bac	bac_ASV_247
bac_ASV_248	bac	Bacteria	Proteobacteria	Alphaproteobacteria	Rhizobiales	Roseiarcaceae	Rhodoblastus	Unassigned	bac	bac_ASV_248
bac_ASV_249	bac	Bacteria	Actinobacteria	Acidimicrobiia	Acidimicrobiales	Acidimicrobiales_incertae_sedis	Aciditerrimonas	Unassigned	bac	bac_ASV_249
bac_ASV_25	bac	Bacteria	Acidobacteria	Acidobacteria_Gp1	Unassigned	Unassigned	Gp1	Unassigned	bac	bac_ASV_25
bac_ASV_250	bac	Bacteria	Acidobacteria	Unassigned	Unassigned	Unassigned	Unassigned	Unassigned	bac	bac_ASV_250
bac_ASV_251	bac	Bacteria	Proteobacteria	Betaproteobacteria	Nitrosomonadales	Sterolibacteriaceae	Sulfuritalea	Unassigned	bac	bac_ASV_251
bac_ASV_252	bac	Bacteria	Acidobacteria	Acidobacteria_Gp3	Unassigned	Unassigned	Gp3	Unassigned	bac	bac_ASV_252
bac_ASV_253	bac	Bacteria	Acidobacteria	Acidobacteria_Gp1	Unassigned	Unassigned	Terracidiphilus	Unassigned	bac	bac_ASV_253
bac_ASV_254	bac	Bacteria	Proteobacteria	Gammaproteobacteria	Cellvibrionales	Cellvibrionaceae	Cellvibrio	Unassigned	bac	bac_ASV_254
bac_ASV_255	bac	Bacteria	Acidobacteria	Acidobacteria_Gp1	Unassigned	Unassigned	Gp1	Unassigned	bac	bac_ASV_255
bac_ASV_256	bac	Bacteria	Proteobacteria	Alphaproteobacteria	Rhizobiales	Bradyrhizobiaceae	Pseudorhodoplanes	Unassigned	bac	bac_ASV_256
bac_ASV_257	bac	Bacteria	Actinobacteria	Thermoleophilia	Gaiellales	Gaiellaceae	Gaiella	Unassigned	bac	bac_ASV_257
bac_ASV_258	bac	Bacteria	Proteobacteria	Alphaproteobacteria	Rhodospirillales	Unassigned	Unassigned	Unassigned	bac	bac_ASV_258
bac_ASV_259	bac	Bacteria	Proteobacteria	Gammaproteobacteria	Gammaproteobacteria_incertae_sedis	Unassigned	Acidibacter	Unassigned	bac	bac_ASV_259
bac_ASV_26	bac	Bacteria	Acidobacteria	Acidobacteria_Gp6	Unassigned	Unassigned	Gp6	Unassigned	bac	bac_ASV_26
bac_ASV_260	bac	Bacteria	Acidobacteria	Acidobacteria_Gp1	Unassigned	Unassigned	Gp1	Unassigned	bac	bac_ASV_260
bac_ASV_261	bac	Bacteria	Proteobacteria	Alphaproteobacteria	Rhizobiales	Bradyrhizobiaceae	Bradyrhizobium	Unassigned	bac	bac_ASV_261
bac_ASV_262	bac	Bacteria	Proteobacteria	Alphaproteobacteria	Rhodospirillales	Rhodospirillaceae	Lacibacterium	Unassigned	bac	bac_ASV_262
bac_ASV_263	bac	Bacteria	Proteobacteria	Alphaproteobacteria	Rhizobiales	Bradyrhizobiaceae	Pseudolabrys	Unassigned	bac	bac_ASV_263
bac_ASV_264	bac	Bacteria	Acidobacteria	Acidobacteria_Gp1	Unassigned	Unassigned	Gp1	Unassigned	bac	bac_ASV_264
bac_ASV_265	bac	Bacteria	Firmicutes	Clostridia	Clostridiales	Unassigned	Unassigned	Unassigned	bac	bac_ASV_265
bac_ASV_268	bac	Bacteria	Acidobacteria	Acidobacteria_Gp1	Unassigned	Unassigned	Gp1	Unassigned	bac	bac_ASV_268
bac_ASV_269	bac	Bacteria	Proteobacteria	Gammaproteobacteria	Xanthomonadales	Xanthomonadaceae	Arenimonas	Unassigned	bac	bac_ASV_269
bac_ASV_27	bac	Archaea	Thaumarchaeota	Unassigned	Nitrososphaerales	Nitrososphaeraceae	Nitrososphaera	Unassigned	bac	bac_ASV_27
bac_ASV_270	bac	Bacteria	Acidobacteria	Acidobacteria_Gp1	Unassigned	Unassigned	Gp1	Unassigned	bac	bac_ASV_270
bac_ASV_271	bac	Bacteria	Acidobacteria	Acidobacteria_Gp2	Unassigned	Unassigned	Gp2	Unassigned	bac	bac_ASV_271
bac_ASV_272	bac	Bacteria	Verrucomicrobia	Spartobacteria	Unassigned	Unassigned	Spartobacteria_genera_incertae_sedis	Unassigned	bac	bac_ASV_272
bac_ASV_273	bac	Bacteria	Proteobacteria	Gammaproteobacteria	Vibrionales	Vibrionaceae	Vibrio	Unassigned	bac	bac_ASV_273
bac_ASV_274	bac	Bacteria	Acidobacteria	Acidobacteria_Gp3	Unassigned	Unassigned	Gp3	Unassigned	bac	bac_ASV_274
bac_ASV_275	bac	Bacteria	Proteobacteria	Alphaproteobacteria	Rhodospirillales	Acetobacteraceae	Acidibrevibacterium	Unassigned	bac	bac_ASV_275
bac_ASV_276	bac	Bacteria	Proteobacteria	Betaproteobacteria	Nitrosomonadales	Sterolibacteriaceae	Sterolibacterium	Unassigned	bac	bac_ASV_276
bac_ASV_277	bac	Bacteria	Acidobacteria	Acidobacteria_Gp1	Unassigned	Unassigned	Gp1	Unassigned	bac	bac_ASV_277
bac_ASV_278	bac	Bacteria	Verrucomicrobia	Subdivision3	Unassigned	Unassigned	Subdivision3_genera_incertae_sedis	Unassigned	bac	bac_ASV_278
bac_ASV_2788	bac	Bacteria	Proteobacteria	Unassigned	Unassigned	Unassigned	Unassigned	Unassigned	bac	bac_ASV_2788
bac_ASV_279	bac	Bacteria	Acidobacteria	Acidobacteria_Gp2	Unassigned	Unassigned	Gp2	Unassigned	bac	bac_ASV_279
bac_ASV_28	bac	Bacteria	Firmicutes	Bacilli	Bacillales	Bacillaceae_1	Neobacillus	Unassigned	bac	bac_ASV_28
bac_ASV_280	bac	Bacteria	Acidobacteria	Acidobacteria_Gp6	Unassigned	Unassigned	Gp6	Unassigned	bac	bac_ASV_280
bac_ASV_281	bac	Bacteria	Proteobacteria	Gammaproteobacteria	Gammaproteobacteria_incertae_sedis	Unassigned	Acidibacter	Unassigned	bac	bac_ASV_281
bac_ASV_282	bac	Bacteria	Proteobacteria	Alphaproteobacteria	Rhodospirillales	Azospirillaceae	Skermanella	Unassigned	bac	bac_ASV_282
bac_ASV_283	bac	Bacteria	Proteobacteria	Alphaproteobacteria	Micropepsales	Micropepsaceae	Micropepsis	Unassigned	bac	bac_ASV_283
bac_ASV_284	bac	Bacteria	Acidobacteria	Acidobacteria_Gp6	Unassigned	Unassigned	Gp6	Unassigned	bac	bac_ASV_284
bac_ASV_285	bac	Bacteria	Proteobacteria	Betaproteobacteria	Burkholderiales	Comamonadaceae	Xenophilus	Unassigned	bac	bac_ASV_285
bac_ASV_286	bac	Bacteria	Proteobacteria	Deltaproteobacteria	Desulfuromonadales	Desulfuromonadaceae	Pelobacter	Unassigned	bac	bac_ASV_286
bac_ASV_287	bac	Bacteria	Actinobacteria	Actinobacteria	Streptosporangiales	Thermomonosporaceae	Actinoallomurus	Unassigned	bac	bac_ASV_287
bac_ASV_288	bac	Bacteria	Proteobacteria	Gammaproteobacteria	Pasteurellales	Pasteurellaceae	Unassigned	Unassigned	bac	bac_ASV_288
bac_ASV_289	bac	Bacteria	Actinobacteria	Actinobacteria	Mycobacteriales	Unassigned	Unassigned	Unassigned	bac	bac_ASV_289
bac_ASV_29	bac	Bacteria	Acidobacteria	Acidobacteria_Gp2	Unassigned	Unassigned	Gp2	Unassigned	bac	bac_ASV_29
bac_ASV_290	bac	Bacteria	Acidobacteria	Acidobacteria_Gp6	Unassigned	Unassigned	Gp6	Unassigned	bac	bac_ASV_290
bac_ASV_291	bac	Bacteria	Proteobacteria	Betaproteobacteria	Rhodocyclales	Rhodocyclaceae	Propionivibrio	Unassigned	bac	bac_ASV_291
bac_ASV_292	bac	Bacteria	Proteobacteria	Gammaproteobacteria	Alteromonadales	Shewanellaceae	Shewanella	Unassigned	bac	bac_ASV_292
bac_ASV_293	bac	Bacteria	Chloroflexi	Thermomicrobia	Unassigned	Unassigned	Unassigned	Unassigned	bac	bac_ASV_293
bac_ASV_294	bac	Bacteria	Proteobacteria	Alphaproteobacteria	Rhodobacterales	Rhodobacteraceae	Pseudooceanicola	Unassigned	bac	bac_ASV_294
bac_ASV_295	bac	Bacteria	Verrucomicrobia	Spartobacteria	Unassigned	Unassigned	Spartobacteria_genera_incertae_sedis	Unassigned	bac	bac_ASV_295
bac_ASV_2950	bac	Bacteria	Bacteroidetes	Cytophagia	Cytophagales	Fulvivirgaceae	Chryseolinea	Unassigned	bac	bac_ASV_2950
bac_ASV_296	bac	Bacteria	Firmicutes	Bacilli	Bacillales	Unassigned	Unassigned	Unassigned	bac	bac_ASV_296
bac_ASV_297	bac	Bacteria	Proteobacteria	Gammaproteobacteria	Xanthomonadales	Xanthomonadaceae	Unassigned	Unassigned	bac	bac_ASV_297
bac_ASV_298	bac	Bacteria	Actinobacteria	Actinobacteria	Streptosporangiales	Thermomonosporaceae	Actinoallomurus	Unassigned	bac	bac_ASV_298
bac_ASV_299	bac	Bacteria	Proteobacteria	Alphaproteobacteria	Rhodospirillales	Azospirillaceae	Skermanella	Unassigned	bac	bac_ASV_299
bac_ASV_3	bac	Bacteria	Acidobacteria	Acidobacteria_Gp1	Unassigned	Unassigned	Gp1	Unassigned	bac	bac_ASV_3
bac_ASV_30	bac	Bacteria	Proteobacteria	Alphaproteobacteria	Micropepsales	Micropepsaceae	Micropepsis	Unassigned	bac	bac_ASV_30
bac_ASV_300	bac	Bacteria	Proteobacteria	Alphaproteobacteria	Rhodospirillales	Rhodospirillaceae	Magnetospirillum	Unassigned	bac	bac_ASV_300
bac_ASV_301	bac	Bacteria	Acidobacteria	Acidobacteria_Gp3	Unassigned	Unassigned	Gp3	Unassigned	bac	bac_ASV_301
bac_ASV_302	bac	Bacteria	Proteobacteria	Alphaproteobacteria	Rhodospirillales	Unassigned	Unassigned	Unassigned	bac	bac_ASV_302
bac_ASV_304	bac	Bacteria	Proteobacteria	Alphaproteobacteria	Rhodospirillales	Rhodospirillaceae	Ferruginivarius	Unassigned	bac	bac_ASV_304
bac_ASV_305	bac	Bacteria	Proteobacteria	Gammaproteobacteria	Unassigned	Unassigned	Unassigned	Unassigned	bac	bac_ASV_305
bac_ASV_3055	bac	Bacteria	Verrucomicrobia	Subdivision3	Unassigned	Unassigned	Subdivision3_genera_incertae_sedis	Unassigned	bac	bac_ASV_3055
bac_ASV_306	bac	Bacteria	Acidobacteria	Acidobacteria_Gp2	Unassigned	Unassigned	Gp2	Unassigned	bac	bac_ASV_306
bac_ASV_307	bac	Bacteria	Proteobacteria	Gammaproteobacteria	Gammaproteobacteria_incertae_sedis	Unassigned	Acidibacter	Unassigned	bac	bac_ASV_307
bac_ASV_308	bac	Bacteria	Acidobacteria	Acidobacteria_Gp13	Unassigned	Unassigned	Gp13	Unassigned	bac	bac_ASV_308
bac_ASV_309	bac	Bacteria	Proteobacteria	Alphaproteobacteria	Rhizobiales	Bradyrhizobiaceae	Bradyrhizobium	Unassigned	bac	bac_ASV_309
bac_ASV_31	bac	Bacteria	Acidobacteria	Acidobacteria_Gp7	Unassigned	Unassigned	Gp7	Unassigned	bac	bac_ASV_31
bac_ASV_310	bac	Bacteria	Proteobacteria	Gammaproteobacteria	Gammaproteobacteria_incertae_sedis	Unassigned	Acidibacter	Unassigned	bac	bac_ASV_310
bac_ASV_311	bac	Bacteria	Proteobacteria	Alphaproteobacteria	Rhodospirillales	Azospirillaceae	Nitrospirillum	Unassigned	bac	bac_ASV_311
bac_ASV_312	bac	Bacteria	Proteobacteria	Alphaproteobacteria	Rhizobiales	Roseiarcaceae	Roseiarcus	Unassigned	bac	bac_ASV_312
bac_ASV_313	bac	Bacteria	Gemmatimonadetes	Gemmatimonadetes	Gemmatimonadales	Gemmatimonadaceae	Gemmatirosa	Unassigned	bac	bac_ASV_313
bac_ASV_314	bac	Bacteria	Proteobacteria	Gammaproteobacteria	Gammaproteobacteria_incertae_sedis	Unassigned	Acidibacter	Unassigned	bac	bac_ASV_314
bac_ASV_315	bac	Bacteria	Proteobacteria	Alphaproteobacteria	Rhizobiales	Bradyrhizobiaceae	Bradyrhizobium	Unassigned	bac	bac_ASV_315
bac_ASV_316	bac	Bacteria	Proteobacteria	Deltaproteobacteria	Unassigned	Unassigned	Unassigned	Unassigned	bac	bac_ASV_316
bac_ASV_317	bac	Bacteria	Armatimonadetes	Unassigned	Unassigned	Unassigned	Unassigned	Unassigned	bac	bac_ASV_317
bac_ASV_318	bac	Bacteria	Actinobacteria	Thermoleophilia	Gaiellales	Gaiellaceae	Gaiella	Unassigned	bac	bac_ASV_318
bac_ASV_319	bac	Bacteria	Proteobacteria	Alphaproteobacteria	Rhizobiales	Phyllobacteriaceae	Mesorhizobium	Unassigned	bac	bac_ASV_319
bac_ASV_32	bac	Bacteria	Actinobacteria	Thermoleophilia	Gaiellales	Gaiellaceae	Gaiella	Unassigned	bac	bac_ASV_32
bac_ASV_321	bac	Bacteria	Acidobacteria	Acidobacteria_Gp2	Unassigned	Unassigned	Gp2	Unassigned	bac	bac_ASV_321
bac_ASV_322	bac	Bacteria	Acidobacteria	Acidobacteria_Gp3	Unassigned	Unassigned	Candidatus_Solibacter	Unassigned	bac	bac_ASV_322
bac_ASV_323	bac	Bacteria	Acidobacteria	Acidobacteria_Gp3	Unassigned	Unassigned	Candidatus_Solibacter	Unassigned	bac	bac_ASV_323
bac_ASV_324	bac	Bacteria	Acidobacteria	Acidobacteria_Gp1	Unassigned	Unassigned	Gp1	Unassigned	bac	bac_ASV_324
bac_ASV_325	bac	Bacteria	Acidobacteria	Acidobacteria_Gp6	Unassigned	Unassigned	Gp6	Unassigned	bac	bac_ASV_325
bac_ASV_326	bac	Bacteria	Acidobacteria	Acidobacteria_Gp2	Unassigned	Unassigned	Gp2	Unassigned	bac	bac_ASV_326
bac_ASV_327	bac	Bacteria	Proteobacteria	Alphaproteobacteria	Rhizobiales	Bradyrhizobiaceae	Bradyrhizobium	Unassigned	bac	bac_ASV_327
bac_ASV_328	bac	Archaea	Thaumarchaeota	Unassigned	Nitrososphaerales	Nitrososphaeraceae	Nitrososphaera	Unassigned	bac	bac_ASV_328
bac_ASV_329	bac	Bacteria	Proteobacteria	Alphaproteobacteria	Rhodospirillales	Azospirillaceae	Unassigned	Unassigned	bac	bac_ASV_329
bac_ASV_33	bac	Bacteria	Acidobacteria	Acidobacteria_Gp2	Unassigned	Unassigned	Gp2	Unassigned	bac	bac_ASV_33
bac_ASV_330	bac	Bacteria	Acidobacteria	Acidobacteria_Gp13	Unassigned	Unassigned	Gp13	Unassigned	bac	bac_ASV_330
bac_ASV_331	bac	Bacteria	Verrucomicrobia	Subdivision3	Unassigned	Unassigned	Subdivision3_genera_incertae_sedis	Unassigned	bac	bac_ASV_331
bac_ASV_332	bac	Bacteria	Proteobacteria	Gammaproteobacteria	Gammaproteobacteria_incertae_sedis	Unassigned	Acidibacter	Unassigned	bac	bac_ASV_332
bac_ASV_333	bac	Bacteria	Proteobacteria	Betaproteobacteria	Neisseriales	Chromobacteriaceae	Unassigned	Unassigned	bac	bac_ASV_333
bac_ASV_334	bac	Bacteria	candidate_division_WPS-1	Unassigned	Unassigned	Unassigned	WPS-1_genera_incertae_sedis	Unassigned	bac	bac_ASV_334
bac_ASV_335	bac	Bacteria	Proteobacteria	Alphaproteobacteria	Rhodospirillales	Rhodospirillaceae	Lacibacterium	Unassigned	bac	bac_ASV_335
bac_ASV_336	bac	Bacteria	Planctomycetes	Planctomycetacia	Planctomycetales	Gemmataceae	Gemmata	Unassigned	bac	bac_ASV_336
bac_ASV_337	bac	Bacteria	Gemmatimonadetes	Gemmatimonadetes	Gemmatimonadales	Gemmatimonadaceae	Roseisolibacter	Unassigned	bac	bac_ASV_337
bac_ASV_338	bac	Bacteria	Verrucomicrobia	Subdivision3	Unassigned	Unassigned	Subdivision3_genera_incertae_sedis	Unassigned	bac	bac_ASV_338
bac_ASV_339	bac	Bacteria	Proteobacteria	Alphaproteobacteria	Rhizobiales	Bradyrhizobiaceae	Pseudorhodoplanes	Unassigned	bac	bac_ASV_339
bac_ASV_34	bac	Bacteria	Acidobacteria	Acidobacteria_Gp2	Unassigned	Unassigned	Gp2	Unassigned	bac	bac_ASV_34
bac_ASV_341	bac	Bacteria	Acidobacteria	Acidobacteria_Gp2	Unassigned	Unassigned	Gp2	Unassigned	bac	bac_ASV_341
bac_ASV_342	bac	Bacteria	Acidobacteria	Acidobacteria_Gp1	Unassigned	Unassigned	Acidicapsa	Unassigned	bac	bac_ASV_342
bac_ASV_344	bac	Bacteria	Acidobacteria	Acidobacteria_Gp3	Unassigned	Unassigned	Candidatus_Solibacter	Unassigned	bac	bac_ASV_344
bac_ASV_345	bac	Bacteria	Acidobacteria	Acidobacteria_Gp3	Unassigned	Unassigned	Gp3	Unassigned	bac	bac_ASV_345
bac_ASV_346	bac	Bacteria	Actinobacteria	Actinobacteria	Streptosporangiales	Streptosporangiales_incertae_sedis	Sinosporangium	Unassigned	bac	bac_ASV_346
bac_ASV_347	bac	Bacteria	Proteobacteria	Alphaproteobacteria	Rhodospirillales	Rhodospirillaceae	Ferruginivarius	Unassigned	bac	bac_ASV_347
bac_ASV_348	bac	Bacteria	Proteobacteria	Deltaproteobacteria	Syntrophobacterales	Unassigned	Unassigned	Unassigned	bac	bac_ASV_348
bac_ASV_349	bac	Bacteria	Proteobacteria	Alphaproteobacteria	Rhizobiales	Devosiaceae	Devosia	Unassigned	bac	bac_ASV_349
bac_ASV_3490	bac	Bacteria	Proteobacteria	Gammaproteobacteria	Xanthomonadales	Rhodanobacteraceae	Rudaea	Unassigned	bac	bac_ASV_3490
bac_ASV_35	bac	Bacteria	Acidobacteria	Acidobacteria_Gp1	Unassigned	Unassigned	Gp1	Unassigned	bac	bac_ASV_35
bac_ASV_350	bac	Bacteria	Acidobacteria	Acidobacteria_Gp2	Unassigned	Unassigned	Gp2	Unassigned	bac	bac_ASV_350
bac_ASV_351	bac	Bacteria	Acidobacteria	Acidobacteria_Gp1	Unassigned	Unassigned	Gp1	Unassigned	bac	bac_ASV_351
bac_ASV_352	bac	Bacteria	Proteobacteria	Betaproteobacteria	Burkholderiales	Burkholderiaceae	Unassigned	Unassigned	bac	bac_ASV_352
bac_ASV_353	bac	Bacteria	Acidobacteria	Acidobacteria_Gp3	Unassigned	Unassigned	Gp3	Unassigned	bac	bac_ASV_353
bac_ASV_355	bac	Bacteria	Actinobacteria	Thermoleophilia	Gaiellales	Gaiellaceae	Gaiella	Unassigned	bac	bac_ASV_355
bac_ASV_356	bac	Bacteria	Proteobacteria	Deltaproteobacteria	Myxococcales	Labilitrichaceae	Labilithrix	Unassigned	bac	bac_ASV_356
bac_ASV_357	bac	Bacteria	Acidobacteria	Acidobacteria_Gp2	Unassigned	Unassigned	Gp2	Unassigned	bac	bac_ASV_357
bac_ASV_358	bac	Bacteria	Acidobacteria	Acidobacteria_Gp7	Unassigned	Unassigned	Gp7	Unassigned	bac	bac_ASV_358
bac_ASV_359	bac	Bacteria	Acidobacteria	Acidobacteria_Gp3	Unassigned	Unassigned	Paludibaculum	Unassigned	bac	bac_ASV_359
bac_ASV_36	bac	Bacteria	Proteobacteria	Betaproteobacteria	Burkholderiales	Burkholderiaceae	Paraburkholderia	Unassigned	bac	bac_ASV_36
bac_ASV_360	bac	Bacteria	Acidobacteria	Acidobacteria_Gp1	Unassigned	Unassigned	Gp1	Unassigned	bac	bac_ASV_360
bac_ASV_361	bac	Bacteria	Acidobacteria	Acidobacteria_Gp7	Unassigned	Unassigned	Gp7	Unassigned	bac	bac_ASV_361
bac_ASV_362	bac	Bacteria	Acidobacteria	Acidobacteria_Gp3	Unassigned	Unassigned	Gp3	Unassigned	bac	bac_ASV_362
bac_ASV_363	bac	Bacteria	Acidobacteria	Acidobacteria_Gp2	Unassigned	Unassigned	Gp2	Unassigned	bac	bac_ASV_363
bac_ASV_364	bac	Bacteria	Proteobacteria	Alphaproteobacteria	Rhodospirillales	Stellaceae	Stella	Unassigned	bac	bac_ASV_364
bac_ASV_365	bac	Bacteria	Latescibacteria	Unassigned	Unassigned	Unassigned	Latescibacteria_genera_incertae_sedis	Unassigned	bac	bac_ASV_365
bac_ASV_366	bac	Bacteria	Unassigned	Unassigned	Unassigned	Unassigned	Unassigned	Unassigned	bac	bac_ASV_366
bac_ASV_367	bac	Bacteria	Actinobacteria	Actinobacteria	Streptosporangiales	Thermomonosporaceae	Actinoallomurus	Unassigned	bac	bac_ASV_367
bac_ASV_368	bac	Bacteria	Acidobacteria	Acidobacteria_Gp1	Unassigned	Unassigned	Gp1	Unassigned	bac	bac_ASV_368
bac_ASV_369	bac	Bacteria	Proteobacteria	Alphaproteobacteria	Rhizobiales	Methylocystaceae	Methylosinus	Unassigned	bac	bac_ASV_369
bac_ASV_37	bac	Bacteria	Acidobacteria	Acidobacteria_Gp2	Unassigned	Unassigned	Gp2	Unassigned	bac	bac_ASV_37
bac_ASV_370	bac	Bacteria	Acidobacteria	Acidobacteria_Gp2	Unassigned	Unassigned	Gp2	Unassigned	bac	bac_ASV_370
bac_ASV_371	bac	Bacteria	Acidobacteria	Acidobacteria_Gp2	Unassigned	Unassigned	Gp2	Unassigned	bac	bac_ASV_371
bac_ASV_372	bac	Bacteria	Acidobacteria	Acidobacteria_Gp3	Unassigned	Unassigned	Gp3	Unassigned	bac	bac_ASV_372
bac_ASV_373	bac	Bacteria	Proteobacteria	Gammaproteobacteria	Gammaproteobacteria_incertae_sedis	Unassigned	Acidibacter	Unassigned	bac	bac_ASV_373
bac_ASV_374	bac	Bacteria	Proteobacteria	Gammaproteobacteria	Gammaproteobacteria_incertae_sedis	Unassigned	Acidibacter	Unassigned	bac	bac_ASV_374
bac_ASV_375	bac	Bacteria	Acidobacteria	Acidobacteria_Gp2	Unassigned	Unassigned	Gp2	Unassigned	bac	bac_ASV_375
bac_ASV_376	bac	Bacteria	Proteobacteria	Gammaproteobacteria	Xanthomonadales	Rhodanobacteraceae	Unassigned	Unassigned	bac	bac_ASV_376
bac_ASV_377	bac	Bacteria	Proteobacteria	Gammaproteobacteria	Xanthomonadales	Xanthomonadaceae	Lysobacter	Unassigned	bac	bac_ASV_377
bac_ASV_378	bac	Bacteria	Acidobacteria	Acidobacteria_Gp1	Unassigned	Unassigned	Silvibacterium	Unassigned	bac	bac_ASV_378
bac_ASV_379	bac	Bacteria	Proteobacteria	Alphaproteobacteria	Micropepsales	Micropepsaceae	Rhizomicrobium	Unassigned	bac	bac_ASV_379
bac_ASV_38	bac	Bacteria	Firmicutes	Bacilli	Bacillales	Bacillales_incertae_sedis	Caldalkalibacillus	Unassigned	bac	bac_ASV_38
bac_ASV_380	bac	Bacteria	Proteobacteria	Gammaproteobacteria	Xanthomonadales	Xanthomonadaceae	Lysobacter	Unassigned	bac	bac_ASV_380
bac_ASV_381	bac	Bacteria	Acidobacteria	Acidobacteria_Gp16	Unassigned	Unassigned	Gp16	Unassigned	bac	bac_ASV_381
bac_ASV_382	bac	Bacteria	Acidobacteria	Acidobacteria_Gp3	Unassigned	Unassigned	Gp3	Unassigned	bac	bac_ASV_382
bac_ASV_383	bac	Bacteria	Proteobacteria	Gammaproteobacteria	Pseudomonadales	Moraxellaceae	Acinetobacter	Unassigned	bac	bac_ASV_383
bac_ASV_384	bac	Bacteria	Firmicutes	Clostridia	Clostridiales	Symbiobacteriaceae	Caldinitratiruptor	Unassigned	bac	bac_ASV_384
bac_ASV_385	bac	Bacteria	Proteobacteria	Alphaproteobacteria	Rhodospirillales	Stellaceae	Stella	Unassigned	bac	bac_ASV_385
bac_ASV_386	bac	Bacteria	Proteobacteria	Gammaproteobacteria	Unassigned	Unassigned	Unassigned	Unassigned	bac	bac_ASV_386
bac_ASV_387	bac	Bacteria	Proteobacteria	Alphaproteobacteria	Caulobacterales	Caulobacteraceae	Phenylobacterium	Unassigned	bac	bac_ASV_387
bac_ASV_388	bac	Bacteria	Proteobacteria	Alphaproteobacteria	Caulobacterales	Caulobacteraceae	Phenylobacterium	Unassigned	bac	bac_ASV_388
bac_ASV_389	bac	Bacteria	Verrucomicrobia	Spartobacteria	Unassigned	Unassigned	Spartobacteria_genera_incertae_sedis	Unassigned	bac	bac_ASV_389
bac_ASV_39	bac	Bacteria	Acidobacteria	Acidobacteria_Gp1	Unassigned	Unassigned	Gp1	Unassigned	bac	bac_ASV_39
bac_ASV_390	bac	Bacteria	Unassigned	Unassigned	Unassigned	Unassigned	Unassigned	Unassigned	bac	bac_ASV_390
bac_ASV_391	bac	Bacteria	Acidobacteria	Acidobacteria_Gp1	Unassigned	Unassigned	Gp1	Unassigned	bac	bac_ASV_391
bac_ASV_392	bac	Bacteria	Proteobacteria	Unassigned	Unassigned	Unassigned	Unassigned	Unassigned	bac	bac_ASV_392
bac_ASV_393	bac	Bacteria	Acidobacteria	Acidobacteria_Gp1	Unassigned	Unassigned	Gp1	Unassigned	bac	bac_ASV_393
bac_ASV_395	bac	Bacteria	Acidobacteria	Acidobacteria_Gp3	Unassigned	Unassigned	Gp3	Unassigned	bac	bac_ASV_395
bac_ASV_396	bac	Bacteria	Acidobacteria	Acidobacteria_Gp1	Unassigned	Unassigned	Gp1	Unassigned	bac	bac_ASV_396
bac_ASV_397	bac	Bacteria	Proteobacteria	Betaproteobacteria	Nitrosomonadales	Unassigned	Unassigned	Unassigned	bac	bac_ASV_397
bac_ASV_398	bac	Bacteria	Proteobacteria	Alphaproteobacteria	Rhodospirillales	Azospirillaceae	Rhodocista	Unassigned	bac	bac_ASV_398
bac_ASV_399	bac	Bacteria	Proteobacteria	Alphaproteobacteria	Rhodospirillales	Unassigned	Unassigned	Unassigned	bac	bac_ASV_399
bac_ASV_4	bac	Bacteria	Firmicutes	Unassigned	Unassigned	Unassigned	Unassigned	Unassigned	bac	bac_ASV_4
bac_ASV_40	bac	Bacteria	Proteobacteria	Alphaproteobacteria	Rhizobiales	Bradyrhizobiaceae	Bradyrhizobium	Unassigned	bac	bac_ASV_40
bac_ASV_400	bac	Bacteria	Acidobacteria	Unassigned	Unassigned	Unassigned	Unassigned	Unassigned	bac	bac_ASV_400
bac_ASV_401	bac	Bacteria	Firmicutes	Bacilli	Lactobacillales	Streptococcaceae	Unassigned	Unassigned	bac	bac_ASV_401
bac_ASV_402	bac	Bacteria	Acidobacteria	Acidobacteria_Gp1	Unassigned	Unassigned	Gp1	Unassigned	bac	bac_ASV_402
bac_ASV_403	bac	Bacteria	Acidobacteria	Acidobacteria_Gp2	Unassigned	Unassigned	Gp2	Unassigned	bac	bac_ASV_403
bac_ASV_404	bac	Bacteria	Acidobacteria	Acidobacteria_Gp2	Unassigned	Unassigned	Gp2	Unassigned	bac	bac_ASV_404
bac_ASV_405	bac	Bacteria	Acidobacteria	Acidobacteria_Gp2	Unassigned	Unassigned	Gp2	Unassigned	bac	bac_ASV_405
bac_ASV_407	bac	Bacteria	Proteobacteria	Alphaproteobacteria	Rhodospirillales	Reyranellaceae	Reyranella	Unassigned	bac	bac_ASV_407
bac_ASV_408	bac	Bacteria	Proteobacteria	Alphaproteobacteria	Rhodospirillales	Azospirillaceae	Unassigned	Unassigned	bac	bac_ASV_408
bac_ASV_409	bac	Bacteria	Acidobacteria	Acidobacteria_Gp10	Unassigned	Unassigned	Gp10	Unassigned	bac	bac_ASV_409
bac_ASV_41	bac	Bacteria	Gemmatimonadetes	Gemmatimonadetes	Gemmatimonadales	Gemmatimonadaceae	Gemmatimonas	Unassigned	bac	bac_ASV_41
bac_ASV_410	bac	Bacteria	Proteobacteria	Alphaproteobacteria	Rhodospirillales	Acetobacteraceae	Acidisoma	Unassigned	bac	bac_ASV_410
bac_ASV_411	bac	Bacteria	Acidobacteria	Acidobacteria_Gp2	Unassigned	Unassigned	Gp2	Unassigned	bac	bac_ASV_411
bac_ASV_412	bac	Bacteria	Proteobacteria	Gammaproteobacteria	Unassigned	Unassigned	Unassigned	Unassigned	bac	bac_ASV_412
bac_ASV_413	bac	Bacteria	Proteobacteria	Alphaproteobacteria	Rhodospirillales	Rhodospirillaceae	Lacibacterium	Unassigned	bac	bac_ASV_413
bac_ASV_414	bac	Bacteria	Firmicutes	Clostridia	Thermoanaerobacterales	Thermoanaerobacteraceae	Unassigned	Unassigned	bac	bac_ASV_414
bac_ASV_415	bac	Bacteria	Proteobacteria	Gammaproteobacteria	Chromatiales	Unassigned	Unassigned	Unassigned	bac	bac_ASV_415
bac_ASV_416	bac	Bacteria	Acidobacteria	Acidobacteria_Gp3	Unassigned	Unassigned	Gp3	Unassigned	bac	bac_ASV_416
bac_ASV_417	bac	Bacteria	Proteobacteria	Gammaproteobacteria	Gammaproteobacteria_incertae_sedis	Unassigned	Acidibacter	Unassigned	bac	bac_ASV_417
bac_ASV_418	bac	Bacteria	Acidobacteria	Acidobacteria_Gp6	Unassigned	Unassigned	Gp6	Unassigned	bac	bac_ASV_418
bac_ASV_419	bac	Bacteria	Proteobacteria	Alphaproteobacteria	Rhodospirillales	Reyranellaceae	Reyranella	Unassigned	bac	bac_ASV_419
bac_ASV_42	bac	Bacteria	Acidobacteria	Acidobacteria_Gp1	Unassigned	Unassigned	Gp1	Unassigned	bac	bac_ASV_42
bac_ASV_420	bac	Bacteria	Verrucomicrobia	Spartobacteria	Unassigned	Unassigned	Spartobacteria_genera_incertae_sedis	Unassigned	bac	bac_ASV_420
bac_ASV_421	bac	Bacteria	Proteobacteria	Alphaproteobacteria	Rhodospirillales	Unassigned	Unassigned	Unassigned	bac	bac_ASV_421
bac_ASV_422	bac	Bacteria	Acidobacteria	Acidobacteria_Gp4	Unassigned	Unassigned	Gp4	Unassigned	bac	bac_ASV_422
bac_ASV_423	bac	Bacteria	Proteobacteria	Betaproteobacteria	Nitrosomonadales	Nitrosomonadaceae	Nitrosospira	Unassigned	bac	bac_ASV_423
bac_ASV_424	bac	Bacteria	Proteobacteria	Betaproteobacteria	Nitrosomonadales	Sterolibacteriaceae	Methyloversatilis	Unassigned	bac	bac_ASV_424
bac_ASV_425	bac	Bacteria	Proteobacteria	Gammaproteobacteria	Gammaproteobacteria_incertae_sedis	Unassigned	Acidibacter	Unassigned	bac	bac_ASV_425
bac_ASV_426	bac	Bacteria	Proteobacteria	Deltaproteobacteria	Syntrophobacterales	Unassigned	Unassigned	Unassigned	bac	bac_ASV_426
bac_ASV_427	bac	Bacteria	Proteobacteria	Betaproteobacteria	Burkholderiales	Comamonadaceae	Acidovorax	Unassigned	bac	bac_ASV_427
bac_ASV_428	bac	Bacteria	Actinobacteria	Actinobacteria	Streptosporangiales	Thermomonosporaceae	Actinoallomurus	Unassigned	bac	bac_ASV_428
bac_ASV_429	bac	Bacteria	Acidobacteria	Acidobacteria_Gp1	Unassigned	Unassigned	Gp1	Unassigned	bac	bac_ASV_429
bac_ASV_43	bac	Bacteria	Proteobacteria	Betaproteobacteria	Nitrosomonadales	Thiobacillaceae	Sulfuritortus	Unassigned	bac	bac_ASV_43
bac_ASV_430	bac	Bacteria	Acidobacteria	Acidobacteria_Gp1	Unassigned	Unassigned	Gp1	Unassigned	bac	bac_ASV_430
bac_ASV_431	bac	Bacteria	Planctomycetes	Planctomycetacia	Pirellulales	Thermoguttaceae	Thermogutta	Unassigned	bac	bac_ASV_431
bac_ASV_432	bac	Bacteria	Proteobacteria	Alphaproteobacteria	Rhizobiales	Bradyrhizobiaceae	Pseudolabrys	Unassigned	bac	bac_ASV_432
bac_ASV_433	bac	Bacteria	Proteobacteria	Betaproteobacteria	Burkholderiales	Alcaligenaceae	Basilea	Unassigned	bac	bac_ASV_433
bac_ASV_434	bac	Bacteria	Proteobacteria	Alphaproteobacteria	Rhizobiales	Hyphomicrobiaceae	Hyphomicrobium	Unassigned	bac	bac_ASV_434
bac_ASV_435	bac	Bacteria	Proteobacteria	Alphaproteobacteria	Rhodospirillales	Azospirillaceae	Skermanella	Unassigned	bac	bac_ASV_435
bac_ASV_436	bac	Bacteria	Acidobacteria	Acidobacteria_Gp3	Unassigned	Unassigned	Candidatus_Solibacter	Unassigned	bac	bac_ASV_436
bac_ASV_437	bac	Bacteria	Acidobacteria	Acidobacteria_Gp6	Unassigned	Unassigned	Gp6	Unassigned	bac	bac_ASV_437
bac_ASV_438	bac	Bacteria	Proteobacteria	Gammaproteobacteria	Chromatiales	Ectothiorhodospiraceae	Unassigned	Unassigned	bac	bac_ASV_438
bac_ASV_439	bac	Bacteria	Proteobacteria	Alphaproteobacteria	Rhizobiales	Bradyrhizobiaceae	Bradyrhizobium	Unassigned	bac	bac_ASV_439
bac_ASV_44	bac	Bacteria	Bacteroidetes	Chitinophagia	Chitinophagales	Chitinophagaceae	Unassigned	Unassigned	bac	bac_ASV_44
bac_ASV_440	bac	Bacteria	Proteobacteria	Gammaproteobacteria	Unassigned	Unassigned	Unassigned	Unassigned	bac	bac_ASV_440
bac_ASV_441	bac	Bacteria	Acidobacteria	Acidobacteria_Gp3	Unassigned	Unassigned	Candidatus_Solibacter	Unassigned	bac	bac_ASV_441
bac_ASV_442	bac	Bacteria	Proteobacteria	Alphaproteobacteria	Rhodospirillales	Azospirillaceae	Nitrospirillum	Unassigned	bac	bac_ASV_442
bac_ASV_443	bac	Bacteria	Acidobacteria	Holophagae	Holophagales	Holophagaceae	Geothrix	Unassigned	bac	bac_ASV_443
bac_ASV_444	bac	Bacteria	Proteobacteria	Alphaproteobacteria	Rhodospirillales	Unassigned	Unassigned	Unassigned	bac	bac_ASV_444
bac_ASV_445	bac	Bacteria	Acidobacteria	Acidobacteria_Gp3	Unassigned	Unassigned	Gp3	Unassigned	bac	bac_ASV_445
bac_ASV_446	bac	Bacteria	Acidobacteria	Acidobacteria_Gp2	Unassigned	Unassigned	Gp2	Unassigned	bac	bac_ASV_446
bac_ASV_447	bac	Bacteria	Proteobacteria	Alphaproteobacteria	Rhodospirillales	Azospirillaceae	Nitrospirillum	Unassigned	bac	bac_ASV_447
bac_ASV_448	bac	Bacteria	Proteobacteria	Betaproteobacteria	Nitrosomonadales	Sterolibacteriaceae	Methyloversatilis	Unassigned	bac	bac_ASV_448
bac_ASV_449	bac	Bacteria	Proteobacteria	Gammaproteobacteria	Chromatiales	Chromatiaceae	Unassigned	Unassigned	bac	bac_ASV_449
bac_ASV_45	bac	Bacteria	Proteobacteria	Alphaproteobacteria	Rhizobiales	Bradyrhizobiaceae	Rhodoplanes	Unassigned	bac	bac_ASV_45
bac_ASV_451	bac	Bacteria	Proteobacteria	Alphaproteobacteria	Rhodospirillales	Azospirillaceae	Rhodocista	Unassigned	bac	bac_ASV_451
bac_ASV_452	bac	Bacteria	Proteobacteria	Betaproteobacteria	Neisseriales	Chromobacteriaceae	Unassigned	Unassigned	bac	bac_ASV_452
bac_ASV_453	bac	Bacteria	Proteobacteria	Gammaproteobacteria	Gammaproteobacteria_incertae_sedis	Unassigned	Acidibacter	Unassigned	bac	bac_ASV_453
bac_ASV_454	bac	Bacteria	Acidobacteria	Acidobacteria_Gp6	Unassigned	Unassigned	Gp6	Unassigned	bac	bac_ASV_454
bac_ASV_455	bac	Bacteria	Proteobacteria	Deltaproteobacteria	Myxococcales	Anaeromyxobacteraceae	Anaeromyxobacter	Unassigned	bac	bac_ASV_455
bac_ASV_456	bac	Bacteria	Acidobacteria	Acidobacteria_Gp6	Unassigned	Unassigned	Gp6	Unassigned	bac	bac_ASV_456
bac_ASV_457	bac	Bacteria	Verrucomicrobia	Spartobacteria	Unassigned	Unassigned	Spartobacteria_genera_incertae_sedis	Unassigned	bac	bac_ASV_457
bac_ASV_458	bac	Bacteria	Proteobacteria	Deltaproteobacteria	Myxococcales	Anaeromyxobacteraceae	Anaeromyxobacter	Unassigned	bac	bac_ASV_458
bac_ASV_459	bac	Bacteria	Proteobacteria	Alphaproteobacteria	Rhodospirillales	Azospirillaceae	Desertibacter	Unassigned	bac	bac_ASV_459
bac_ASV_46	bac	Bacteria	Proteobacteria	Alphaproteobacteria	Rhodospirillales	Rhodospirillaceae	Magnetospirillum	Unassigned	bac	bac_ASV_46
bac_ASV_461	bac	Bacteria	Proteobacteria	Alphaproteobacteria	Micropepsales	Micropepsaceae	Rhizomicrobium	Unassigned	bac	bac_ASV_461
bac_ASV_462	bac	Bacteria	Acidobacteria	Acidobacteria_Gp2	Unassigned	Unassigned	Gp2	Unassigned	bac	bac_ASV_462
bac_ASV_463	bac	Bacteria	Acidobacteria	Acidobacteria_Gp2	Unassigned	Unassigned	Gp2	Unassigned	bac	bac_ASV_463
bac_ASV_464	bac	Bacteria	Proteobacteria	Betaproteobacteria	Nitrosomonadales	Thiobacillaceae	Sulfuritortus	Unassigned	bac	bac_ASV_464
bac_ASV_467	bac	Bacteria	Acidobacteria	Acidobacteria_Gp15	Unassigned	Unassigned	Gp15	Unassigned	bac	bac_ASV_467
bac_ASV_468	bac	Bacteria	Proteobacteria	Betaproteobacteria	Nitrosomonadales	Thiobacillaceae	Sulfuritortus	Unassigned	bac	bac_ASV_468
bac_ASV_469	bac	Bacteria	Acidobacteria	Acidobacteria_Gp3	Unassigned	Unassigned	Gp3	Unassigned	bac	bac_ASV_469
bac_ASV_47	bac	Bacteria	Acidobacteria	Acidobacteria_Gp2	Unassigned	Unassigned	Gp2	Unassigned	bac	bac_ASV_47
bac_ASV_470	bac	Bacteria	Verrucomicrobia	Subdivision3	Unassigned	Unassigned	Subdivision3_genera_incertae_sedis	Unassigned	bac	bac_ASV_470
bac_ASV_471	bac	Archaea	Thaumarchaeota	Unassigned	Nitrososphaerales	Nitrososphaeraceae	Nitrososphaera	Unassigned	bac	bac_ASV_471
bac_ASV_472	bac	Bacteria	Verrucomicrobia	Spartobacteria	Unassigned	Unassigned	Spartobacteria_genera_incertae_sedis	Unassigned	bac	bac_ASV_472
bac_ASV_473	bac	Bacteria	Proteobacteria	Alphaproteobacteria	Rhizobiales	Bradyrhizobiaceae	Pseudolabrys	Unassigned	bac	bac_ASV_473
bac_ASV_476	bac	Bacteria	Proteobacteria	Alphaproteobacteria	Rhodospirillales	Azospirillaceae	Unassigned	Unassigned	bac	bac_ASV_476
bac_ASV_477	bac	Bacteria	Acidobacteria	Acidobacteria_Gp1	Unassigned	Unassigned	Gp1	Unassigned	bac	bac_ASV_477
bac_ASV_48	bac	Bacteria	Acidobacteria	Acidobacteria_Gp2	Unassigned	Unassigned	Gp2	Unassigned	bac	bac_ASV_48
bac_ASV_482	bac	Bacteria	Acidobacteria	Acidobacteria_Gp5	Unassigned	Unassigned	Gp5	Unassigned	bac	bac_ASV_482
bac_ASV_484	bac	Bacteria	Acidobacteria	Acidobacteria_Gp10	Unassigned	Unassigned	Gp10	Unassigned	bac	bac_ASV_484
bac_ASV_486	bac	Bacteria	Acidobacteria	Unassigned	Unassigned	Unassigned	Unassigned	Unassigned	bac	bac_ASV_486
bac_ASV_49	bac	Bacteria	Nitrospirae	Nitrospira	Nitrospirales	Nitrospiraceae	Nitrospira	Unassigned	bac	bac_ASV_49
bac_ASV_492	bac	Bacteria	Proteobacteria	Gammaproteobacteria	Xanthomonadales	Xanthomonadaceae	Lysobacter	Unassigned	bac	bac_ASV_492
bac_ASV_493	bac	Bacteria	Acidobacteria	Acidobacteria_Gp2	Unassigned	Unassigned	Gp2	Unassigned	bac	bac_ASV_493
bac_ASV_497	bac	Bacteria	Proteobacteria	Betaproteobacteria	Burkholderiales	Unassigned	Unassigned	Unassigned	bac	bac_ASV_497
bac_ASV_5	bac	Bacteria	Verrucomicrobia	Spartobacteria	Unassigned	Unassigned	Spartobacteria_genera_incertae_sedis	Unassigned	bac	bac_ASV_5
bac_ASV_50	bac	Archaea	Thaumarchaeota	Unassigned	Nitrososphaerales	Nitrososphaeraceae	Nitrososphaera	Unassigned	bac	bac_ASV_50
bac_ASV_500	bac	Bacteria	Verrucomicrobia	Spartobacteria	Unassigned	Unassigned	Spartobacteria_genera_incertae_sedis	Unassigned	bac	bac_ASV_500
bac_ASV_503	bac	Bacteria	Acidobacteria	Acidobacteria_Gp3	Unassigned	Unassigned	Gp3	Unassigned	bac	bac_ASV_503
bac_ASV_508	bac	Bacteria	Proteobacteria	Deltaproteobacteria	Myxococcales	Polyangiaceae	Unassigned	Unassigned	bac	bac_ASV_508
bac_ASV_51	bac	Bacteria	Proteobacteria	Gammaproteobacteria	Vibrionales	Vibrionaceae	Vibrio	Unassigned	bac	bac_ASV_51
bac_ASV_512	bac	Bacteria	Chloroflexi	Chloroflexia	Chloroflexales	Chloroflexaceae	Chloroflexus	Unassigned	bac	bac_ASV_512
bac_ASV_513	bac	Bacteria	Firmicutes	Clostridia	Unassigned	Unassigned	Unassigned	Unassigned	bac	bac_ASV_513
bac_ASV_519	bac	Bacteria	Proteobacteria	Alphaproteobacteria	Rhodospirillales	Acetobacteraceae	Acidisoma	Unassigned	bac	bac_ASV_519
bac_ASV_52	bac	Bacteria	Proteobacteria	Betaproteobacteria	Neisseriales	Chromobacteriaceae	Formivibrio	Unassigned	bac	bac_ASV_52
bac_ASV_523	bac	Bacteria	Planctomycetes	Planctomycetacia	Planctomycetales	Planctomycetaceae	Rubinisphaera	Unassigned	bac	bac_ASV_523
bac_ASV_525	bac	Bacteria	Proteobacteria	Alphaproteobacteria	Rhizobiales	Roseiarcaceae	Roseiarcus	Unassigned	bac	bac_ASV_525
bac_ASV_528	bac	Bacteria	Unassigned	Unassigned	Unassigned	Unassigned	Unassigned	Unassigned	bac	bac_ASV_528
bac_ASV_53	bac	Bacteria	Proteobacteria	Alphaproteobacteria	Rhodospirillales	Azospirillaceae	Nitrospirillum	Unassigned	bac	bac_ASV_53
bac_ASV_532	bac	Bacteria	Acidobacteria	Acidobacteria_Gp6	Unassigned	Unassigned	Gp6	Unassigned	bac	bac_ASV_532
bac_ASV_536	bac	Bacteria	Proteobacteria	Alphaproteobacteria	Rhizobiales	Hyphomicrobiaceae	Methyloceanibacter	Unassigned	bac	bac_ASV_536
bac_ASV_539	bac	Bacteria	Proteobacteria	Deltaproteobacteria	Myxococcales	Polyangiaceae	Aetherobacter	Unassigned	bac	bac_ASV_539
bac_ASV_54	bac	Bacteria	Proteobacteria	Betaproteobacteria	Nitrosomonadales	Methylophilaceae	Methylophilus	Unassigned	bac	bac_ASV_54
bac_ASV_541	bac	Bacteria	Nitrospirae	Nitrospira	Nitrospirales	Nitrospiraceae	Nitrospira	Unassigned	bac	bac_ASV_541
bac_ASV_542	bac	Bacteria	Proteobacteria	Deltaproteobacteria	Syntrophobacterales	Syntrophobacteraceae	Syntrophobacter	Unassigned	bac	bac_ASV_542
bac_ASV_55	bac	Bacteria	Acidobacteria	Acidobacteria_Gp2	Unassigned	Unassigned	Gp2	Unassigned	bac	bac_ASV_55
bac_ASV_554	bac	Bacteria	Acidobacteria	Acidobacteria_Gp1	Unassigned	Unassigned	Gp1	Unassigned	bac	bac_ASV_554
bac_ASV_556	bac	Bacteria	Proteobacteria	Alphaproteobacteria	Rhodospirillales	Acetobacteraceae	Acidisoma	Unassigned	bac	bac_ASV_556
bac_ASV_56	bac	Bacteria	Verrucomicrobia	Spartobacteria	Unassigned	Unassigned	Spartobacteria_genera_incertae_sedis	Unassigned	bac	bac_ASV_56
bac_ASV_569	bac	Bacteria	Proteobacteria	Alphaproteobacteria	Rhizobiales	Methylocystaceae	Unassigned	Unassigned	bac	bac_ASV_569
bac_ASV_57	bac	Archaea	Thaumarchaeota	Unassigned	Nitrosopumilales	Nitrosopumilaceae	Nitrosopumilus	Unassigned	bac	bac_ASV_57
bac_ASV_58	bac	Bacteria	Acidobacteria	Acidobacteria_Gp1	Unassigned	Unassigned	Gp1	Unassigned	bac	bac_ASV_58
bac_ASV_586	bac	Bacteria	Acidobacteria	Acidobacteria_Gp3	Unassigned	Unassigned	Candidatus_Solibacter	Unassigned	bac	bac_ASV_586
bac_ASV_59	bac	Bacteria	Proteobacteria	Betaproteobacteria	Nitrosomonadales	Unassigned	Unassigned	Unassigned	bac	bac_ASV_59
bac_ASV_594	bac	Bacteria	Verrucomicrobia	Subdivision3	Unassigned	Unassigned	Subdivision3_genera_incertae_sedis	Unassigned	bac	bac_ASV_594
bac_ASV_596	bac	Bacteria	Proteobacteria	Gammaproteobacteria	Oceanospirillales	Halomonadaceae	Kushneria	Unassigned	bac	bac_ASV_596
bac_ASV_598	bac	Bacteria	Acidobacteria	Acidobacteria_Gp6	Unassigned	Unassigned	Gp6	Unassigned	bac	bac_ASV_598
bac_ASV_60	bac	Bacteria	Acidobacteria	Acidobacteria_Gp1	Unassigned	Unassigned	Gp1	Unassigned	bac	bac_ASV_60
bac_ASV_61	bac	Bacteria	Proteobacteria	Gammaproteobacteria	Gammaproteobacteria_incertae_sedis	Unassigned	Acidibacter	Unassigned	bac	bac_ASV_61
bac_ASV_613	bac	Bacteria	Proteobacteria	Deltaproteobacteria	Myxococcales	Haliangiaceae	Haliangium	Unassigned	bac	bac_ASV_613
bac_ASV_62	bac	Bacteria	Acidobacteria	Acidobacteria_Gp1	Unassigned	Unassigned	Gp1	Unassigned	bac	bac_ASV_62
bac_ASV_628	bac	Bacteria	Acidobacteria	Acidobacteria_Gp1	Unassigned	Unassigned	Terracidiphilus	Unassigned	bac	bac_ASV_628
bac_ASV_63	bac	Bacteria	Acidobacteria	Acidobacteria_Gp2	Unassigned	Unassigned	Gp2	Unassigned	bac	bac_ASV_63
bac_ASV_65	bac	Bacteria	Acidobacteria	Acidobacteria_Gp1	Unassigned	Unassigned	Gp1	Unassigned	bac	bac_ASV_65
bac_ASV_66	bac	Bacteria	Proteobacteria	Betaproteobacteria	Burkholderiales	Burkholderiaceae	Unassigned	Unassigned	bac	bac_ASV_66
bac_ASV_67	bac	Bacteria	Proteobacteria	Betaproteobacteria	Rhodocyclales	Zoogloeaceae	Thauera	Unassigned	bac	bac_ASV_67
bac_ASV_69	bac	Bacteria	Acidobacteria	Acidobacteria_Gp1	Unassigned	Unassigned	Gp1	Unassigned	bac	bac_ASV_69
bac_ASV_7	bac	Bacteria	Acidobacteria	Acidobacteria_Gp1	Unassigned	Unassigned	Gp1	Unassigned	bac	bac_ASV_7
bac_ASV_70	bac	Bacteria	Proteobacteria	Alphaproteobacteria	Sphingomonadales	Sphingomonadaceae	Sphingomonas	Unassigned	bac	bac_ASV_70
bac_ASV_71	bac	Bacteria	Actinobacteria	Actinobacteria	Streptosporangiales	Thermomonosporaceae	Actinoallomurus	Unassigned	bac	bac_ASV_71
bac_ASV_72	bac	Bacteria	Proteobacteria	Gammaproteobacteria	Gammaproteobacteria_incertae_sedis	Unassigned	Acidibacter	Unassigned	bac	bac_ASV_72
bac_ASV_73	bac	Bacteria	Acidobacteria	Acidobacteria_Gp10	Unassigned	Unassigned	Gp10	Unassigned	bac	bac_ASV_73
bac_ASV_731	bac	Bacteria	Acidobacteria	Acidobacteria_Gp3	Unassigned	Unassigned	Candidatus_Solibacter	Unassigned	bac	bac_ASV_731
bac_ASV_74	bac	Bacteria	candidate_division_WPS-2	Unassigned	Unassigned	Unassigned	WPS-2_genera_incertae_sedis	Unassigned	bac	bac_ASV_74
bac_ASV_75	bac	Bacteria	Proteobacteria	Betaproteobacteria	Burkholderiales	Alcaligenaceae	Basilea	Unassigned	bac	bac_ASV_75
bac_ASV_76	bac	Bacteria	Proteobacteria	Alphaproteobacteria	Rhodospirillales	Azospirillaceae	Rhodocista	Unassigned	bac	bac_ASV_76
bac_ASV_77	bac	Bacteria	Proteobacteria	Alphaproteobacteria	Caulobacterales	Caulobacteraceae	Phenylobacterium	Unassigned	bac	bac_ASV_77
bac_ASV_78	bac	Bacteria	Proteobacteria	Alphaproteobacteria	Rhodospirillales	Azospirillaceae	Skermanella	Unassigned	bac	bac_ASV_78
bac_ASV_79	bac	Bacteria	Proteobacteria	Alphaproteobacteria	Rhodospirillales	Reyranellaceae	Reyranella	Unassigned	bac	bac_ASV_79
bac_ASV_8	bac	Bacteria	Acidobacteria	Acidobacteria_Gp1	Unassigned	Unassigned	Gp1	Unassigned	bac	bac_ASV_8
bac_ASV_80	bac	Bacteria	Proteobacteria	Alphaproteobacteria	Rhizobiales	Bradyrhizobiaceae	Pseudolabrys	Unassigned	bac	bac_ASV_80
bac_ASV_81	bac	Bacteria	Acidobacteria	Acidobacteria_Gp1	Unassigned	Unassigned	Gp1	Unassigned	bac	bac_ASV_81
bac_ASV_82	bac	Bacteria	Acidobacteria	Acidobacteria_Gp1	Unassigned	Unassigned	Gp1	Unassigned	bac	bac_ASV_82
bac_ASV_83	bac	Bacteria	Proteobacteria	Alphaproteobacteria	Rhodospirillales	Azospirillaceae	Azospirillum	Unassigned	bac	bac_ASV_83
bac_ASV_84	bac	Bacteria	Proteobacteria	Betaproteobacteria	Nitrosomonadales	Sterolibacteriaceae	Sterolibacterium	Unassigned	bac	bac_ASV_84
bac_ASV_85	bac	Bacteria	Actinobacteria	Actinobacteria	Streptosporangiales	Thermomonosporaceae	Unassigned	Unassigned	bac	bac_ASV_85
bac_ASV_86	bac	Bacteria	Verrucomicrobia	Subdivision3	Unassigned	Unassigned	Subdivision3_genera_incertae_sedis	Unassigned	bac	bac_ASV_86
bac_ASV_87	bac	Bacteria	Gemmatimonadetes	Gemmatimonadetes	Gemmatimonadales	Gemmatimonadaceae	Gemmatimonas	Unassigned	bac	bac_ASV_87
bac_ASV_88	bac	Bacteria	Proteobacteria	Betaproteobacteria	Neisseriales	Chromobacteriaceae	Vogesella	Unassigned	bac	bac_ASV_88
bac_ASV_89	bac	Bacteria	Proteobacteria	Betaproteobacteria	Nitrosomonadales	Sterolibacteriaceae	Denitratisoma	Unassigned	bac	bac_ASV_89
bac_ASV_9	bac	Bacteria	Proteobacteria	Alphaproteobacteria	Rhizobiales	Bradyrhizobiaceae	Bradyrhizobium	Unassigned	bac	bac_ASV_9
bac_ASV_90	bac	Bacteria	Proteobacteria	Gammaproteobacteria	Chromatiales	Ectothiorhodospiraceae	Unassigned	Unassigned	bac	bac_ASV_90
bac_ASV_91	bac	Bacteria	Acidobacteria	Acidobacteria_Gp2	Unassigned	Unassigned	Gp2	Unassigned	bac	bac_ASV_91
bac_ASV_92	bac	Bacteria	Acidobacteria	Acidobacteria_Gp1	Unassigned	Unassigned	Gp1	Unassigned	bac	bac_ASV_92
bac_ASV_93	bac	Bacteria	Acidobacteria	Acidobacteria_Gp2	Unassigned	Unassigned	Gp2	Unassigned	bac	bac_ASV_93
bac_ASV_936	bac	Bacteria	Acidobacteria	Acidobacteria_Gp22	Unassigned	Unassigned	Gp22	Unassigned	bac	bac_ASV_936
bac_ASV_94	bac	Bacteria	Proteobacteria	Deltaproteobacteria	Desulfuromonadales	Geobacteraceae	Geomonas	Unassigned	bac	bac_ASV_94
bac_ASV_96	bac	Bacteria	Acidobacteria	Acidobacteria_Gp1	Unassigned	Unassigned	Gp1	Unassigned	bac	bac_ASV_96
bac_ASV_97	bac	Bacteria	Acidobacteria	Acidobacteria_Gp1	Unassigned	Unassigned	Gp1	Unassigned	bac	bac_ASV_97
bac_ASV_974	bac	Bacteria	Proteobacteria	Gammaproteobacteria	Xanthomonadales	Xanthomonadaceae	Lysobacter	Unassigned	bac	bac_ASV_974
bac_ASV_975	bac	Bacteria	Acidobacteria	Unassigned	Unassigned	Unassigned	Unassigned	Unassigned	bac	bac_ASV_975
bac_ASV_98	bac	Bacteria	Proteobacteria	Gammaproteobacteria	Chromatiales	Granulosicoccaceae	Granulosicoccus	Unassigned	bac	bac_ASV_98
bac_ASV_99	bac	Bacteria	Acidobacteria	Acidobacteria_Gp2	Unassigned	Unassigned	Gp2	Unassigned	bac	bac_ASV_99
fun_ASV_100	fun	Fungi	Ascomycota	Sordariomycetes	Hypocreales	Clavicipitaceae	Metacordyceps	Metacordyceps_chlamydosporia	fun	fun_ASV_100
fun_ASV_101	fun	Fungi	Unassigned	Unassigned	Unassigned	Unassigned	Unassigned	Unassigned	fun	fun_ASV_101
fun_ASV_102	fun	Fungi	Unassigned	Unassigned	Unassigned	Unassigned	Unassigned	Unassigned	fun	fun_ASV_102
fun_ASV_103	fun	Fungi	Ascomycota	Sordariomycetes	Hypocreales	Bionectriaceae	Unassigned	Unassigned	fun	fun_ASV_103
fun_ASV_104	fun	Fungi	Ascomycota	Dothideomycetes	Pleosporales	Dictyosporiaceae	Unassigned	Unassigned	fun	fun_ASV_104
fun_ASV_105	fun	Fungi	Ascomycota	Sordariomycetes	Xylariales	Amphisphaeriaceae	Microdochium	Microdochium_colombiense	fun	fun_ASV_105
fun_ASV_106	fun	Fungi	Ascomycota	Eurotiomycetes	Chaetothyriales	Unassigned	Unassigned	Unassigned	fun	fun_ASV_106
fun_ASV_108	fun	Fungi	Basidiomycota	Agaricomycetes	Cantharellales	Ceratobasidiaceae	Ceratobasidium	Unassigned	fun	fun_ASV_108
fun_ASV_109	fun	Fungi	Ascomycota	Sordariomycetes	Sordariales	Chaetomiaceae	Humicola	Humicola_distorta	fun	fun_ASV_109
fun_ASV_11	fun	Fungi	Ascomycota	Saccharomycetes	Saccharomycetales	Saccharomycetales_fam_Incertae_sedis	Nadsonia	Nadsonia_starkeyi-henricii	fun	fun_ASV_11
fun_ASV_110	fun	Fungi	Ascomycota	Dothideomycetes	Dothideomycetes_ord_Incertae_sedis	Dothideomycetes_fam_Incertae_sedis	Pseudoarthrographis	Unassigned	fun	fun_ASV_110
fun_ASV_111	fun	Fungi	Rozellomycota	Unassigned	Unassigned	Unassigned	Unassigned	Unassigned	fun	fun_ASV_111
fun_ASV_112	fun	Fungi	Chytridiomycota	Chytridiomycetes	Chytridiales	Chytridiaceae	Dendrochytridium	Unassigned	fun	fun_ASV_112
fun_ASV_113	fun	Fungi	Unassigned	Unassigned	Unassigned	Unassigned	Unassigned	Unassigned	fun	fun_ASV_113
fun_ASV_116	fun	Fungi	Unassigned	Unassigned	Unassigned	Unassigned	Unassigned	Unassigned	fun	fun_ASV_116
fun_ASV_117	fun	Fungi	Ascomycota	Leotiomycetes	Helotiales	Dermateaceae	Pezicula	Pezicula_ericae	fun	fun_ASV_117
fun_ASV_118	fun	Fungi	Chytridiomycota	Unassigned	Unassigned	Unassigned	Unassigned	Unassigned	fun	fun_ASV_118
fun_ASV_119	fun	Fungi	Ascomycota	Eurotiomycetes	Eurotiales	Aspergillaceae	Aspergillus	Aspergillus_aculeatus	fun	fun_ASV_119
fun_ASV_12	fun	Fungi	Basidiomycota	Agaricomycetes	Unassigned	Unassigned	Unassigned	Unassigned	fun	fun_ASV_12
fun_ASV_121	fun	Fungi	Ascomycota	Sordariomycetes	Microascales	Microascaceae	Acaulium	Acaulium_retardatum	fun	fun_ASV_121
fun_ASV_123	fun	Fungi	Ascomycota	Orbiliomycetes	Orbiliales	Orbiliaceae	Unassigned	Unassigned	fun	fun_ASV_123
fun_ASV_124	fun	Fungi	Ascomycota	Dothideomycetes	Pleosporales	Neophaeosphaeriaceae	Unassigned	Unassigned	fun	fun_ASV_124
fun_ASV_125	fun	Fungi	Ascomycota	Unassigned	Unassigned	Unassigned	Unassigned	Unassigned	fun	fun_ASV_125
fun_ASV_126	fun	Fungi	Unassigned	Unassigned	Unassigned	Unassigned	Unassigned	Unassigned	fun	fun_ASV_126
fun_ASV_128	fun	Fungi	Chytridiomycota	Unassigned	Unassigned	Unassigned	Unassigned	Unassigned	fun	fun_ASV_128
fun_ASV_129	fun	Fungi	Mortierellomycota	Mortierellomycetes	Mortierellales	Mortierellaceae	Mortierella	Mortierella_wuyishanensis	fun	fun_ASV_129
fun_ASV_13	fun	Fungi	Ascomycota	Sordariomycetes	Sordariales	Chaetomiaceae	Chaetomium	Unassigned	fun	fun_ASV_13
fun_ASV_130	fun	Fungi	Unassigned	Unassigned	Unassigned	Unassigned	Unassigned	Unassigned	fun	fun_ASV_130
fun_ASV_131	fun	Fungi	Chytridiomycota	Rhizophydiomycetes	Rhizophydiales	Unassigned	Unassigned	Unassigned	fun	fun_ASV_131
fun_ASV_132	fun	Fungi	Ascomycota	Pezizomycetes	Pezizales	Ascobolaceae	Ascobolus	Unassigned	fun	fun_ASV_132
fun_ASV_134	fun	Fungi	Ascomycota	Sordariomycetes	Hypocreales	Nectriaceae	Fusicolla	Fusicolla_acetilerea	fun	fun_ASV_134
fun_ASV_135	fun	Fungi	Basidiomycota	Agaricomycetes	Boletales	Gyroporaceae	Gyroporus	Unassigned	fun	fun_ASV_135
fun_ASV_136	fun	Fungi	Unassigned	Unassigned	Unassigned	Unassigned	Unassigned	Unassigned	fun	fun_ASV_136
fun_ASV_137	fun	Fungi	Ascomycota	Sordariomycetes	Hypocreales	Nectriaceae	Thelonectria	Thelonectria_olida	fun	fun_ASV_137
fun_ASV_138	fun	Fungi	Aphelidiomycota	Aphelidiomycetes	GS16	Unassigned	Unassigned	Unassigned	fun	fun_ASV_138
fun_ASV_139	fun	Fungi	Ascomycota	Sordariomycetes	Magnaporthales	Unassigned	Unassigned	Unassigned	fun	fun_ASV_139
fun_ASV_14	fun	Fungi	Ascomycota	Sordariomycetes	Hypocreales	Hypocreaceae	Trichoderma	Trichoderma_yunnanense	fun	fun_ASV_14
fun_ASV_140	fun	Fungi	Unassigned	Unassigned	Unassigned	Unassigned	Unassigned	Unassigned	fun	fun_ASV_140
fun_ASV_141	fun	Fungi	Ascomycota	Leotiomycetes	Helotiales	Unassigned	Unassigned	Unassigned	fun	fun_ASV_141
fun_ASV_142	fun	Fungi	Unassigned	Unassigned	Unassigned	Unassigned	Unassigned	Unassigned	fun	fun_ASV_142
fun_ASV_143	fun	Fungi	Basidiomycota	Agaricomycetes	Thelephorales	Thelephoraceae	Unassigned	Unassigned	fun	fun_ASV_143
fun_ASV_144	fun	Fungi	Ascomycota	Sordariomycetes	Hypocreales	Hypocreaceae	Trichoderma	Trichoderma_spirale	fun	fun_ASV_144
fun_ASV_145	fun	Fungi	Ascomycota	Leotiomycetes	Helotiales	Myxotrichaceae	Oidiodendron	Unassigned	fun	fun_ASV_145
fun_ASV_146	fun	Fungi	Basidiomycota	Agaricomycetes	Agaricales	Hymenogastraceae	Hymenogaster	Unassigned	fun	fun_ASV_146
fun_ASV_147	fun	Fungi	Ascomycota	Dothideomycetes	Pleosporales	Phaeosphaeriaceae	Neosetophoma	Unassigned	fun	fun_ASV_147
fun_ASV_148	fun	Fungi	Unassigned	Unassigned	Unassigned	Unassigned	Unassigned	Unassigned	fun	fun_ASV_148
fun_ASV_149	fun	Fungi	Unassigned	Unassigned	Unassigned	Unassigned	Unassigned	Unassigned	fun	fun_ASV_149
fun_ASV_15	fun	Fungi	Ascomycota	Sordariomycetes	Hypocreales	Ophiocordycipitaceae	Tolypocladium	Unassigned	fun	fun_ASV_15
fun_ASV_150	fun	Fungi	Ascomycota	Sordariomycetes	Hypocreales	Ophiocordycipitaceae	Unassigned	Unassigned	fun	fun_ASV_150
fun_ASV_151	fun	Fungi	Unassigned	Unassigned	Unassigned	Unassigned	Unassigned	Unassigned	fun	fun_ASV_151
fun_ASV_152	fun	Fungi	Unassigned	Unassigned	Unassigned	Unassigned	Unassigned	Unassigned	fun	fun_ASV_152
fun_ASV_154	fun	Fungi	Ascomycota	Orbiliomycetes	Orbiliales	Unassigned	Unassigned	Unassigned	fun	fun_ASV_154
fun_ASV_155	fun	Fungi	Basidiomycota	Agaricomycetes	Agaricales	Entolomataceae	Entoloma	Unassigned	fun	fun_ASV_155
fun_ASV_156	fun	Fungi	Ascomycota	Eurotiomycetes	Chaetothyriales	Herpotrichiellaceae	Exophiala	Exophiala_tremulae	fun	fun_ASV_156
fun_ASV_157	fun	Fungi	Ascomycota	Sordariomycetes	Hypocreales	Nectriaceae	Mariannaea	Mariannaea_pinicola	fun	fun_ASV_157
fun_ASV_16	fun	Fungi	Ascomycota	Eurotiomycetes	Chaetothyriales	Herpotrichiellaceae	Cladophialophora	Cladophialophora_chaetospira	fun	fun_ASV_16
fun_ASV_160	fun	Fungi	Ascomycota	Sordariomycetes	Hypocreales	Bionectriaceae	Gliomastix	Gliomastix_roseogrisea	fun	fun_ASV_160
fun_ASV_161	fun	Fungi	Ascomycota	Unassigned	Unassigned	Unassigned	Unassigned	Unassigned	fun	fun_ASV_161
fun_ASV_162	fun	Fungi	Unassigned	Unassigned	Unassigned	Unassigned	Unassigned	Unassigned	fun	fun_ASV_162
fun_ASV_163	fun	Fungi	Unassigned	Unassigned	Unassigned	Unassigned	Unassigned	Unassigned	fun	fun_ASV_163
fun_ASV_164	fun	Fungi	Basidiomycota	Agaricomycetes	Russulales	Russulaceae	Russula	Unassigned	fun	fun_ASV_164
fun_ASV_165	fun	Fungi	Basidiomycota	Agaricomycetes	Cantharellales	Ceratobasidiaceae	Ceratobasidium	Unassigned	fun	fun_ASV_165
fun_ASV_166	fun	Fungi	Ascomycota	Orbiliomycetes	Orbiliales	Unassigned	Unassigned	Unassigned	fun	fun_ASV_166
fun_ASV_167	fun	Fungi	Basidiomycota	Agaricomycetes	Cantharellales	Ceratobasidiaceae	Ceratobasidium	Unassigned	fun	fun_ASV_167
fun_ASV_168	fun	Fungi	Mortierellomycota	Mortierellomycetes	Mortierellales	Mortierellaceae	Unassigned	Unassigned	fun	fun_ASV_168
fun_ASV_169	fun	Fungi	Chytridiomycota	Unassigned	Unassigned	Unassigned	Unassigned	Unassigned	fun	fun_ASV_169
fun_ASV_17	fun	Fungi	Basidiomycota	Tremellomycetes	Filobasidiales	Piskurozymaceae	Solicoccozyma	Solicoccozyma_terricola	fun	fun_ASV_17
fun_ASV_170	fun	Fungi	Mortierellomycota	Mortierellomycetes	Mortierellales	Mortierellaceae	Mortierella	Mortierella_globalpina	fun	fun_ASV_170
fun_ASV_171	fun	Fungi	Unassigned	Unassigned	Unassigned	Unassigned	Unassigned	Unassigned	fun	fun_ASV_171
fun_ASV_173	fun	Fungi	Ascomycota	Sordariomycetes	Sordariales	Chaetomiaceae	Humicola	Unassigned	fun	fun_ASV_173
fun_ASV_174	fun	Fungi	Ascomycota	Sordariomycetes	Hypocreales	Ophiocordycipitaceae	Unassigned	Unassigned	fun	fun_ASV_174
fun_ASV_176	fun	Fungi	Mortierellomycota	Mortierellomycetes	Mortierellales	Mortierellaceae	Mortierella	Mortierella_globalpina	fun	fun_ASV_176
fun_ASV_177	fun	Fungi	Unassigned	Unassigned	Unassigned	Unassigned	Unassigned	Unassigned	fun	fun_ASV_177
fun_ASV_178	fun	Fungi	Ascomycota	Sordariomycetes	Sordariales	Podosporaceae	Cladorrhinum	Cladorrhinum_flexuosum	fun	fun_ASV_178
fun_ASV_179	fun	Fungi	Ascomycota	Sordariomycetes	Hypocreales	Stachybotryaceae	Paramyrothecium	Paramyrothecium_humicola	fun	fun_ASV_179
fun_ASV_18	fun	Fungi	Ascomycota	Sordariomycetes	Hypocreales	Hypocreaceae	Trichoderma	Unassigned	fun	fun_ASV_18
fun_ASV_180	fun	Fungi	Rozellomycota	Unassigned	Unassigned	Unassigned	Unassigned	Unassigned	fun	fun_ASV_180
fun_ASV_181	fun	Fungi	Basidiomycota	Agaricomycetes	Cantharellales	Hydnaceae	Clavulina	Unassigned	fun	fun_ASV_181
fun_ASV_182	fun	Fungi	Ascomycota	Leotiomycetes	Helotiales	Unassigned	Unassigned	Unassigned	fun	fun_ASV_182
fun_ASV_183	fun	Fungi	Ascomycota	Eurotiomycetes	Eurotiales	Aspergillaceae	Penicillium	Unassigned	fun	fun_ASV_183
fun_ASV_184	fun	Fungi	Basidiomycota	Agaricomycetes	Cantharellales	Ceratobasidiaceae	Ceratobasidium	Unassigned	fun	fun_ASV_184
fun_ASV_185	fun	Fungi	Chytridiomycota	Rhizophydiomycetes	Rhizophydiales	Terramycetaceae	Boothiomyces	Boothiomyces_macroporosus	fun	fun_ASV_185
fun_ASV_186	fun	Fungi	Basidiomycota	Agaricomycetes	Russulales	Russulaceae	Russula	Russula_recondita	fun	fun_ASV_186
fun_ASV_187	fun	Fungi	Basidiomycota	Agaricomycetes	Auriculariales	Auriculariaceae	Auricularia	Unassigned	fun	fun_ASV_187
fun_ASV_188	fun	Fungi	Unassigned	Unassigned	Unassigned	Unassigned	Unassigned	Unassigned	fun	fun_ASV_188
fun_ASV_189	fun	Fungi	Ascomycota	Sordariomycetes	Sordariales	Chaetomiaceae	Unassigned	Unassigned	fun	fun_ASV_189
fun_ASV_19	fun	Fungi	Ascomycota	Sordariomycetes	Hypocreales	Nectriaceae	Ilyonectria	Ilyonectria_robusta	fun	fun_ASV_19
fun_ASV_190	fun	Fungi	Basidiomycota	Agaricomycetes	Russulales	Russulaceae	Lactarius	Lactarius_kesiyae	fun	fun_ASV_190
fun_ASV_191	fun	Fungi	Ascomycota	Unassigned	Unassigned	Unassigned	Unassigned	Unassigned	fun	fun_ASV_191
fun_ASV_192	fun	Fungi	Ascomycota	Orbiliomycetes	Orbiliales	Unassigned	Unassigned	Unassigned	fun	fun_ASV_192
fun_ASV_193	fun	Fungi	Ascomycota	Unassigned	Unassigned	Unassigned	Unassigned	Unassigned	fun	fun_ASV_193
fun_ASV_194	fun	Fungi	Ascomycota	Sordariomycetes	Hypocreales	Nectriaceae	Unassigned	Unassigned	fun	fun_ASV_194
fun_ASV_195	fun	Fungi	Ascomycota	Unassigned	Unassigned	Unassigned	Unassigned	Unassigned	fun	fun_ASV_195
fun_ASV_196	fun	Fungi	Unassigned	Unassigned	Unassigned	Unassigned	Unassigned	Unassigned	fun	fun_ASV_196
fun_ASV_197	fun	Fungi	Ascomycota	Sordariomycetes	Hypocreales	Hypocreaceae	Trichoderma	Trichoderma_yunnanense	fun	fun_ASV_197
fun_ASV_198	fun	Fungi	Ascomycota	Leotiomycetes	Phacidiales	Phacidiaceae	Gremmenia	Gremmenia_infestans	fun	fun_ASV_198
fun_ASV_2	fun	Fungi	Basidiomycota	Agaricomycetes	Polyporales	Ganodermataceae	Ganoderma	Ganoderma_ellipsoideum	fun	fun_ASV_2
fun_ASV_20	fun	Fungi	Ascomycota	Sordariomycetes	Branch06	Unassigned	Unassigned	Unassigned	fun	fun_ASV_20
fun_ASV_201	fun	Fungi	Unassigned	Unassigned	Unassigned	Unassigned	Unassigned	Unassigned	fun	fun_ASV_201
fun_ASV_202	fun	Fungi	Ascomycota	Sordariomycetes	Sordariales	Chaetomiaceae	Unassigned	Unassigned	fun	fun_ASV_202
fun_ASV_203	fun	Fungi	Ascomycota	Unassigned	Unassigned	Unassigned	Unassigned	Unassigned	fun	fun_ASV_203
fun_ASV_204	fun	Fungi	Ascomycota	Sordariomycetes	Glomerellales	Glomerellaceae	Colletotrichum	Colletotrichum_chlorophyti	fun	fun_ASV_204
fun_ASV_205	fun	Fungi	Ascomycota	Dothideomycetes	Pleosporales	Didymellaceae	Pseudoascochyta	Pseudoascochyta_novae-zelandiae	fun	fun_ASV_205
fun_ASV_206	fun	Fungi	Ascomycota	Sordariomycetes	Annulatascales	Unassigned	Unassigned	Unassigned	fun	fun_ASV_206
fun_ASV_208	fun	Fungi	Ascomycota	Sordariomycetes	Coniochaetales	Coniochaetaceae	Coniochaeta	Coniochaeta_lignicola	fun	fun_ASV_208
fun_ASV_209	fun	Fungi	Ascomycota	Sordariomycetes	Hypocreales	Nectriaceae	Varicosporellopsis	Unassigned	fun	fun_ASV_209
fun_ASV_21	fun	Fungi	Ascomycota	Sordariomycetes	Hypocreales	Nectriaceae	Penicillifer	Penicillifer_diparietisporus	fun	fun_ASV_21
fun_ASV_210	fun	Fungi	Basidiomycota	Agaricomycetes	Agaricales	Unassigned	Unassigned	Unassigned	fun	fun_ASV_210
fun_ASV_211	fun	Fungi	Ascomycota	Eurotiomycetes	Eurotiales	Aspergillaceae	Penicillium	Penicillium_madriti	fun	fun_ASV_211
fun_ASV_212	fun	Fungi	Unassigned	Unassigned	Unassigned	Unassigned	Unassigned	Unassigned	fun	fun_ASV_212
fun_ASV_213	fun	Fungi	Ascomycota	Dothideomycetes	Unassigned	Unassigned	Unassigned	Unassigned	fun	fun_ASV_213
fun_ASV_214	fun	Fungi	Unassigned	Unassigned	Unassigned	Unassigned	Unassigned	Unassigned	fun	fun_ASV_214
fun_ASV_215	fun	Fungi	Ascomycota	Dothideomycetes	Pleosporales	Didymosphaeriaceae	Paraphaeosphaeria	Paraphaeosphaeria_minitans	fun	fun_ASV_215
fun_ASV_216	fun	Fungi	Ascomycota	Sordariomycetes	Hypocreales	Hypocreales_fam_Incertae_sedis	Acremonium	Unassigned	fun	fun_ASV_216
fun_ASV_217	fun	Fungi	Ascomycota	Unassigned	Unassigned	Unassigned	Unassigned	Unassigned	fun	fun_ASV_217
fun_ASV_218	fun	Fungi	Ascomycota	Sordariomycetes	Hypocreales	Ophiocordycipitaceae	Ophiocordyceps	Ophiocordyceps_sobolifera	fun	fun_ASV_218
fun_ASV_219	fun	Fungi	Ascomycota	Leotiomycetes	Helotiales	Unassigned	Unassigned	Unassigned	fun	fun_ASV_219
fun_ASV_220	fun	Fungi	Ascomycota	Sordariomycetes	Sordariales	Chaetomiaceae	Humicola	Unassigned	fun	fun_ASV_220
fun_ASV_222	fun	Fungi	Unassigned	Unassigned	Unassigned	Unassigned	Unassigned	Unassigned	fun	fun_ASV_222
fun_ASV_224	fun	Fungi	Unassigned	Unassigned	Unassigned	Unassigned	Unassigned	Unassigned	fun	fun_ASV_224
fun_ASV_226	fun	Fungi	Basidiomycota	Agaricomycetes	Auriculariales	Auriculariaceae	Auricularia	Unassigned	fun	fun_ASV_226
fun_ASV_227	fun	Fungi	Basidiomycota	Agaricomycetes	Russulales	Russulaceae	Unassigned	Unassigned	fun	fun_ASV_227
fun_ASV_228	fun	Fungi	Unassigned	Unassigned	Unassigned	Unassigned	Unassigned	Unassigned	fun	fun_ASV_228
fun_ASV_229	fun	Fungi	Ascomycota	Sordariomycetes	Sordariales	Chaetomiaceae	Humicola	Humicola_distorta	fun	fun_ASV_229
fun_ASV_23	fun	Fungi	Ascomycota	Sordariomycetes	Sordariales	Chaetomiaceae	Chaetomium	Unassigned	fun	fun_ASV_23
fun_ASV_230	fun	Fungi	Unassigned	Unassigned	Unassigned	Unassigned	Unassigned	Unassigned	fun	fun_ASV_230
fun_ASV_231	fun	Fungi	Unassigned	Unassigned	Unassigned	Unassigned	Unassigned	Unassigned	fun	fun_ASV_231
fun_ASV_232	fun	Fungi	Unassigned	Unassigned	Unassigned	Unassigned	Unassigned	Unassigned	fun	fun_ASV_232
fun_ASV_234	fun	Fungi	Ascomycota	Lecanoromycetes	Trapeliales	Phlyctidaceae	Phlyctis	Phlyctis_speirea	fun	fun_ASV_234
fun_ASV_235	fun	Fungi	Basidiomycota	Agaricomycetes	Russulales	Russulaceae	Russula	Russula_foetentula	fun	fun_ASV_235
fun_ASV_236	fun	Fungi	Ascomycota	Sordariomycetes	Chaetosphaeriales	Chaetosphaeriaceae	Chaetosphaeria	Unassigned	fun	fun_ASV_236
fun_ASV_238	fun	Fungi	Basidiomycota	Agaricomycetes	Russulales	Russulaceae	Russula	Russula_paravioleipes	fun	fun_ASV_238
fun_ASV_239	fun	Fungi	Ascomycota	Eurotiomycetes	Chaetothyriales	Herpotrichiellaceae	Cladophialophora	Unassigned	fun	fun_ASV_239
fun_ASV_24	fun	Fungi	Ascomycota	Leotiomycetes	Helotiales	Unassigned	Unassigned	Unassigned	fun	fun_ASV_24
fun_ASV_240	fun	Fungi	Ascomycota	Dothideomycetes	Pleosporales	Didymosphaeriaceae	Paraconiothyrium	Unassigned	fun	fun_ASV_240
fun_ASV_241	fun	Fungi	Ascomycota	Unassigned	Unassigned	Unassigned	Unassigned	Unassigned	fun	fun_ASV_241
fun_ASV_243	fun	Fungi	Ascomycota	Sordariomycetes	Hypocreales	Bionectriaceae	Lasionectriopsis	Lasionectriopsis_spinosa	fun	fun_ASV_243
fun_ASV_247	fun	Fungi	Basidiomycota	Agaricomycetes	Thelephorales	Thelephoraceae	Tomentella	Unassigned	fun	fun_ASV_247
fun_ASV_248	fun	Fungi	Ascomycota	Leotiomycetes	Helotiales	Unassigned	Unassigned	Unassigned	fun	fun_ASV_248
fun_ASV_249	fun	Fungi	Chytridiomycota	Chytridiomycetes	Chytridiales	Chytridiaceae	Dendrochytridium	Unassigned	fun	fun_ASV_249
fun_ASV_25	fun	Fungi	Ascomycota	Sordariomycetes	Hypocreales	Nectriaceae	Fusarium	Fusarium_oxysporum	fun	fun_ASV_25
fun_ASV_251	fun	Fungi	Ascomycota	Sordariomycetes	Sordariales	Chaetomiaceae	Microthielavia	Microthielavia_ovispora	fun	fun_ASV_251
fun_ASV_252	fun	Fungi	Ascomycota	Orbiliomycetes	Orbiliales	Orbiliaceae	Unassigned	Unassigned	fun	fun_ASV_252
fun_ASV_253	fun	Fungi	Ascomycota	Sordariomycetes	Ophiostomatales	Unassigned	Unassigned	Unassigned	fun	fun_ASV_253
fun_ASV_254	fun	Fungi	Unassigned	Unassigned	Unassigned	Unassigned	Unassigned	Unassigned	fun	fun_ASV_254
fun_ASV_255	fun	Fungi	Ascomycota	Sordariomycetes	Xylariales	Unassigned	Unassigned	Unassigned	fun	fun_ASV_255
fun_ASV_256	fun	Fungi	Basidiomycota	Agaricomycetes	Unassigned	Unassigned	Unassigned	Unassigned	fun	fun_ASV_256
fun_ASV_257	fun	Fungi	Unassigned	Unassigned	Unassigned	Unassigned	Unassigned	Unassigned	fun	fun_ASV_257
fun_ASV_258	fun	Fungi	Ascomycota	Sordariomycetes	Coniochaetales	Coniochaetaceae	Coniochaeta	Coniochaeta_lignicola	fun	fun_ASV_258
fun_ASV_26	fun	Fungi	Ascomycota	Sordariomycetes	Hypocreales	Nectriaceae	Mariannaea	Mariannaea_punicea	fun	fun_ASV_26
fun_ASV_260	fun	Fungi	Ascomycota	Sordariomycetes	Hypocreales	Stachybotryaceae	Neomyrothecium	Neomyrothecium_humicola	fun	fun_ASV_260
fun_ASV_262	fun	Fungi	Unassigned	Unassigned	Unassigned	Unassigned	Unassigned	Unassigned	fun	fun_ASV_262
fun_ASV_263	fun	Fungi	Ascomycota	Sordariomycetes	Sordariales	Podosporaceae	Podospora	Unassigned	fun	fun_ASV_263
fun_ASV_264	fun	Fungi	Ascomycota	Sordariomycetes	Branch06	Unassigned	Unassigned	Unassigned	fun	fun_ASV_264
fun_ASV_265	fun	Fungi	Ascomycota	Leotiomycetes	Helotiales	Ploettnerulaceae	Cadophora	Unassigned	fun	fun_ASV_265
fun_ASV_266	fun	Fungi	Ascomycota	Eurotiomycetes	Chaetothyriales	Herpotrichiellaceae	Unassigned	Unassigned	fun	fun_ASV_266
fun_ASV_267	fun	Fungi	Unassigned	Unassigned	Unassigned	Unassigned	Unassigned	Unassigned	fun	fun_ASV_267
fun_ASV_268	fun	Fungi	Ascomycota	Sordariomycetes	Atractosporales	Conlariaceae	Conlarium	Unassigned	fun	fun_ASV_268
fun_ASV_27	fun	Fungi	Ascomycota	Sordariomycetes	Chaetosphaeriales	Unassigned	Unassigned	Unassigned	fun	fun_ASV_27
fun_ASV_270	fun	Fungi	Ascomycota	Sordariomycetes	Sordariales	Chaetomiaceae	Unassigned	Unassigned	fun	fun_ASV_270
fun_ASV_271	fun	Fungi	Chytridiomycota	Rhizophydiomycetes	Rhizophydiales	Rhizophydiaceae	Rhizophydium	Unassigned	fun	fun_ASV_271
fun_ASV_272	fun	Fungi	Ascomycota	Eurotiomycetes	Eurotiales	Aspergillaceae	Penicillium	Unassigned	fun	fun_ASV_272
fun_ASV_273	fun	Fungi	Ascomycota	Eurotiomycetes	Eurotiales	Trichocomaceae	Ascospirella	Ascospirella_lutea	fun	fun_ASV_273
fun_ASV_274	fun	Fungi	Ascomycota	Leotiomycetes	Helotiales	Leotiaceae	Pezoloma	Unassigned	fun	fun_ASV_274
fun_ASV_275	fun	Fungi	Basidiomycota	Agaricomycetes	Sebacinales	Sebacinaceae	Sebacina	Unassigned	fun	fun_ASV_275
fun_ASV_277	fun	Fungi	Ascomycota	Sordariomycetes	Sordariales	Podosporaceae	Podospora	Unassigned	fun	fun_ASV_277
fun_ASV_278	fun	Fungi	Ascomycota	Sordariomycetes	Atractosporales	Conlariaceae	Conlarium	Conlarium_aquaticum	fun	fun_ASV_278
fun_ASV_279	fun	Fungi	Unassigned	Unassigned	Unassigned	Unassigned	Unassigned	Unassigned	fun	fun_ASV_279
fun_ASV_28	fun	Fungi	Ascomycota	Sordariomycetes	Xylariales	Xylariaceae	Xylaria	Xylaria_schweinitzii	fun	fun_ASV_28
fun_ASV_281	fun	Fungi	Unassigned	Unassigned	Unassigned	Unassigned	Unassigned	Unassigned	fun	fun_ASV_281
fun_ASV_282	fun	Fungi	Rozellomycota	Rozellomycotina_cls_Incertae_sedis	GS11	Unassigned	Unassigned	Unassigned	fun	fun_ASV_282
fun_ASV_283	fun	Fungi	Ascomycota	Sordariomycetes	Sordariales	Chaetomiaceae	Unassigned	Unassigned	fun	fun_ASV_283
fun_ASV_284	fun	Fungi	Ascomycota	Pezizomycotina_cls_Incertae_sedis	Unassigned	Unassigned	Unassigned	Unassigned	fun	fun_ASV_284
fun_ASV_285	fun	Fungi	Unassigned	Unassigned	Unassigned	Unassigned	Unassigned	Unassigned	fun	fun_ASV_285
fun_ASV_286	fun	Fungi	Ascomycota	Dothideomycetes	Pleosporales	Phaeosphaeriaceae	Neosetophoma	Neosetophoma_poaceicola	fun	fun_ASV_286
fun_ASV_287	fun	Fungi	Basidiomycota	Agaricomycetes	Russulales	Russulaceae	Russula	Russula_paravioleipes	fun	fun_ASV_287
fun_ASV_288	fun	Fungi	Basidiomycota	Agaricomycetes	Russulales	Russulaceae	Russula	Unassigned	fun	fun_ASV_288
fun_ASV_29	fun	Fungi	Mucoromycota	Endogonomycetes	Unassigned	Unassigned	Unassigned	Unassigned	fun	fun_ASV_29
fun_ASV_290	fun	Fungi	Ascomycota	Eurotiomycetes	Eurotiales	Trichocomaceae	Sagenomella	Unassigned	fun	fun_ASV_290
fun_ASV_291	fun	Fungi	Ascomycota	Sordariomycetes	Hypocreales	Clavicipitaceae	Metarhizium	Metarhizium_rileyi	fun	fun_ASV_291
fun_ASV_292	fun	Fungi	Ascomycota	Sordariomycetes	Hypocreales	Nectriaceae	Cylindrocladiella	Cylindrocladiella_postalofficium	fun	fun_ASV_292
fun_ASV_293	fun	Fungi	Basidiomycota	Tremellomycetes	Cystofilobasidiales	Mrakiaceae	Tausonia	Tausonia_pullulans	fun	fun_ASV_293
fun_ASV_294	fun	Fungi	Unassigned	Unassigned	Unassigned	Unassigned	Unassigned	Unassigned	fun	fun_ASV_294
fun_ASV_295	fun	Fungi	Ascomycota	Dothideomycetes	Pleosporales	Didymosphaeriaceae	Paraconiothyrium	Paraconiothyrium_archidendri	fun	fun_ASV_295
fun_ASV_296	fun	Fungi	Ascomycota	Sordariomycetes	Hypocreales	Hypocreaceae	Hypomyces	Unassigned	fun	fun_ASV_296
fun_ASV_298	fun	Fungi	Ascomycota	Sordariomycetes	Glomerellales	Glomerellaceae	Colletotrichum	Colletotrichum_anthrisci	fun	fun_ASV_298
fun_ASV_299	fun	Fungi	Ascomycota	Sordariomycetes	Amphisphaeriales	Discosiaceae	Discosia	Discosia_pseudoartocreas	fun	fun_ASV_299
fun_ASV_3	fun	Fungi	Ascomycota	Sordariomycetes	Hypocreales	Nectriaceae	Gliocladiopsis	Gliocladiopsis_peggii	fun	fun_ASV_3
fun_ASV_30	fun	Fungi	Unassigned	Unassigned	Unassigned	Unassigned	Unassigned	Unassigned	fun	fun_ASV_30
fun_ASV_301	fun	Fungi	Ascomycota	Sordariomycetes	Hypocreales	Ophiocordycipitaceae	Tolypocladium	Unassigned	fun	fun_ASV_301
fun_ASV_302	fun	Fungi	Ascomycota	Sordariomycetes	Glomerellales	Plectosphaerellaceae	Longitudinalis	Longitudinalis_nabanheensis	fun	fun_ASV_302
fun_ASV_303	fun	Fungi	Ascomycota	Saccharomycetes	Saccharomycetales	Dipodascaceae	Geotrichum	Unassigned	fun	fun_ASV_303
fun_ASV_304	fun	Fungi	Unassigned	Unassigned	Unassigned	Unassigned	Unassigned	Unassigned	fun	fun_ASV_304
fun_ASV_305	fun	Fungi	Ascomycota	Eurotiomycetes	Eurotiales	Aspergillaceae	Penicillium	Unassigned	fun	fun_ASV_305
fun_ASV_309	fun	Fungi	Unassigned	Unassigned	Unassigned	Unassigned	Unassigned	Unassigned	fun	fun_ASV_309
fun_ASV_31	fun	Fungi	Ascomycota	Dothideomycetes	Pleosporales	Lophiotremataceae	Atrocalyx	Atrocalyx_nordicus	fun	fun_ASV_31
fun_ASV_310	fun	Fungi	Unassigned	Unassigned	Unassigned	Unassigned	Unassigned	Unassigned	fun	fun_ASV_310
fun_ASV_311	fun	Fungi	Ascomycota	Dothideomycetes	Tubeufiales	Wiesneriomycetaceae	Wiesneriomyces	Unassigned	fun	fun_ASV_311
fun_ASV_312	fun	Fungi	Ascomycota	Unassigned	Unassigned	Unassigned	Unassigned	Unassigned	fun	fun_ASV_312
fun_ASV_313	fun	Fungi	Ascomycota	Eurotiomycetes	Eurotiales	Aspergillaceae	Aspergillus	Unassigned	fun	fun_ASV_313
fun_ASV_314	fun	Fungi	Basidiomycota	Agaricomycetes	Unassigned	Unassigned	Unassigned	Unassigned	fun	fun_ASV_314
fun_ASV_316	fun	Fungi	Ascomycota	Sordariomycetes	Hypocreales	Ophiocordycipitaceae	Unassigned	Unassigned	fun	fun_ASV_316
fun_ASV_317	fun	Fungi	Basidiomycota	Unassigned	Unassigned	Unassigned	Unassigned	Unassigned	fun	fun_ASV_317
fun_ASV_319	fun	Fungi	Basidiomycota	Agaricomycetes	Cantharellales	Unassigned	Unassigned	Unassigned	fun	fun_ASV_319
fun_ASV_32	fun	Fungi	Ascomycota	Pezizomycetes	Pezizales	Pezizaceae	Peziza	Unassigned	fun	fun_ASV_32
fun_ASV_320	fun	Fungi	Ascomycota	Leotiomycetes	Helotiales	Mollisiaceae	Mollisia	Unassigned	fun	fun_ASV_320
fun_ASV_321	fun	Fungi	Mortierellomycota	Mortierellomycetes	Mortierellales	Mortierellaceae	Mortierella	Mortierella_globalpina	fun	fun_ASV_321
fun_ASV_322	fun	Fungi	Ascomycota	Lecanoromycetes	Pertusariales	Pertusariaceae	Pertusaria	Pertusaria_obruta	fun	fun_ASV_322
fun_ASV_323	fun	Fungi	Unassigned	Unassigned	Unassigned	Unassigned	Unassigned	Unassigned	fun	fun_ASV_323
fun_ASV_326	fun	Fungi	Ascomycota	Sordariomycetes	Sordariales	Sordariales_fam_Incertae_sedis	Staphylotrichum	Staphylotrichum_coccosporum	fun	fun_ASV_326
fun_ASV_33	fun	Fungi	Ascomycota	Sordariomycetes	Hypocreales	Unassigned	Unassigned	Unassigned	fun	fun_ASV_33
fun_ASV_330	fun	Fungi	Unassigned	Unassigned	Unassigned	Unassigned	Unassigned	Unassigned	fun	fun_ASV_330
fun_ASV_333	fun	Fungi	Mortierellomycota	Mortierellomycetes	Mortierellales	Unassigned	Unassigned	Unassigned	fun	fun_ASV_333
fun_ASV_334	fun	Fungi	Ascomycota	Dothideomycetes	Pleosporales	Periconiaceae	Periconia	Periconia_celtidis	fun	fun_ASV_334
fun_ASV_337	fun	Fungi	Ascomycota	Sordariomycetes	Sordariales	Chaetomiaceae	Chaetomium	Chaetomium_strumarium	fun	fun_ASV_337
fun_ASV_338	fun	Fungi	Ascomycota	Sordariomycetes	Atractosporales	Conlariaceae	Conlarium	Conlarium_aquaticum	fun	fun_ASV_338
fun_ASV_34	fun	Fungi	Ascomycota	Orbiliomycetes	Orbiliales	Unassigned	Unassigned	Unassigned	fun	fun_ASV_34
fun_ASV_340	fun	Fungi	Ascomycota	Sordariomycetes	Sordariales	Sordariales_fam_Incertae_sedis	Staphylotrichum	Staphylotrichum_coccosporum	fun	fun_ASV_340
fun_ASV_341	fun	Fungi	Ascomycota	Eurotiomycetes	Eurotiales	Aspergillaceae	Aspergillus	Aspergillus_japonicus	fun	fun_ASV_341
fun_ASV_342	fun	Fungi	Ascomycota	Leotiomycetes	Helotiales	Helotiaceae	Scytalidium	Scytalidium_ganodermophthorum	fun	fun_ASV_342
fun_ASV_343	fun	Fungi	Ascomycota	Dothideomycetes	Pleosporales	Unassigned	Unassigned	Unassigned	fun	fun_ASV_343
fun_ASV_345	fun	Fungi	Unassigned	Unassigned	Unassigned	Unassigned	Unassigned	Unassigned	fun	fun_ASV_345
fun_ASV_348	fun	Fungi	Unassigned	Unassigned	Unassigned	Unassigned	Unassigned	Unassigned	fun	fun_ASV_348
fun_ASV_349	fun	Fungi	Unassigned	Unassigned	Unassigned	Unassigned	Unassigned	Unassigned	fun	fun_ASV_349
fun_ASV_35	fun	Fungi	Basidiomycota	Pucciniomycetes	Platygloeales	Unassigned	Unassigned	Unassigned	fun	fun_ASV_35
fun_ASV_351	fun	Fungi	Unassigned	Unassigned	Unassigned	Unassigned	Unassigned	Unassigned	fun	fun_ASV_351
fun_ASV_355	fun	Fungi	Basidiomycota	Agaricomycetes	Sebacinales	Sebacinaceae	Sebacina	Unassigned	fun	fun_ASV_355
fun_ASV_356	fun	Fungi	Basidiomycota	Agaricomycetes	Polyporales	Ganodermataceae	Ganoderma	Ganoderma_sichuanense	fun	fun_ASV_356
fun_ASV_357	fun	Fungi	Ascomycota	Lecanoromycetes	Trapeliales	Phlyctidaceae	Phlyctis	Phlyctis_speirea	fun	fun_ASV_357
fun_ASV_358	fun	Fungi	Unassigned	Unassigned	Unassigned	Unassigned	Unassigned	Unassigned	fun	fun_ASV_358
fun_ASV_359	fun	Fungi	Ascomycota	Leotiomycetes	Helotiales	Unassigned	Unassigned	Unassigned	fun	fun_ASV_359
fun_ASV_36	fun	Fungi	Ascomycota	Eurotiomycetes	Chaetothyriales	Unassigned	Unassigned	Unassigned	fun	fun_ASV_36
fun_ASV_361	fun	Fungi	Chytridiomycota	Rhizophydiomycetes	Rhizophydiales	Unassigned	Unassigned	Unassigned	fun	fun_ASV_361
fun_ASV_364	fun	Fungi	Ascomycota	Sordariomycetes	Hypocreales	Bionectriaceae	Lasionectriopsis	Lasionectriopsis_spinosa	fun	fun_ASV_364
fun_ASV_365	fun	Fungi	Mortierellomycota	Mortierellomycetes	Mortierellales	Mortierellaceae	Mortierella	Mortierella_polygonia	fun	fun_ASV_365
fun_ASV_366	fun	Fungi	Ascomycota	Dothideomycetes	Capnodiales	Unassigned	Unassigned	Unassigned	fun	fun_ASV_366
fun_ASV_367	fun	Fungi	Ascomycota	Dothideomycetes	Pleosporales	Sporormiaceae	Preussia	Preussia_tenerifae	fun	fun_ASV_367
fun_ASV_369	fun	Fungi	Unassigned	Unassigned	Unassigned	Unassigned	Unassigned	Unassigned	fun	fun_ASV_369
fun_ASV_37	fun	Fungi	Ascomycota	Sordariomycetes	Chaetosphaeriales	Unassigned	Unassigned	Unassigned	fun	fun_ASV_37
fun_ASV_370	fun	Fungi	Ascomycota	Dothideomycetes	Pleosporales	Phaeosphaeriaceae	Phaeosphaeria	Phaeosphaeria_ampeli	fun	fun_ASV_370
fun_ASV_371	fun	Fungi	Ascomycota	Sordariomycetes	Hypocreales	Bionectriaceae	Unassigned	Unassigned	fun	fun_ASV_371
fun_ASV_372	fun	Fungi	Unassigned	Unassigned	Unassigned	Unassigned	Unassigned	Unassigned	fun	fun_ASV_372
fun_ASV_373	fun	Fungi	Ascomycota	Dothideomycetes	Botryosphaeriales	Botryosphaeriaceae	Macrophomina	Macrophomina_phaseolina	fun	fun_ASV_373
fun_ASV_374	fun	Fungi	Unassigned	Unassigned	Unassigned	Unassigned	Unassigned	Unassigned	fun	fun_ASV_374
fun_ASV_375	fun	Fungi	Ascomycota	Sordariomycetes	Coniochaetales	Coniochaetaceae	Coniochaeta	Unassigned	fun	fun_ASV_375
fun_ASV_376	fun	Fungi	Ascomycota	Sordariomycetes	Hypocreales	Bionectriaceae	Clonostachys	Unassigned	fun	fun_ASV_376
fun_ASV_377	fun	Fungi	Ascomycota	Eurotiomycetes	Chaetothyriales	Unassigned	Unassigned	Unassigned	fun	fun_ASV_377
fun_ASV_379	fun	Fungi	Glomeromycota	Glomeromycetes	Glomerales	Unassigned	Unassigned	Unassigned	fun	fun_ASV_379
fun_ASV_38	fun	Fungi	Unassigned	Unassigned	Unassigned	Unassigned	Unassigned	Unassigned	fun	fun_ASV_38
fun_ASV_380	fun	Fungi	Basidiomycota	Agaricomycetes	Agaricales	Hygrophoraceae	Hygrophorus	Unassigned	fun	fun_ASV_380
fun_ASV_381	fun	Fungi	Ascomycota	Eurotiomycetes	Eurotiales	Aspergillaceae	Unassigned	Unassigned	fun	fun_ASV_381
fun_ASV_383	fun	Fungi	Ascomycota	Sordariomycetes	Sordariales	Chaetomiaceae	Humicola	Humicola_phialophoroides	fun	fun_ASV_383
fun_ASV_384	fun	Fungi	Ascomycota	Dothideomycetes	Pleosporales	Didymellaceae	Didymella	Didymella_camporesii	fun	fun_ASV_384
fun_ASV_385	fun	Fungi	Ascomycota	Sordariomycetes	Hypocreales	Ophiocordycipitaceae	Drechmeria	Unassigned	fun	fun_ASV_385
fun_ASV_386	fun	Fungi	Unassigned	Unassigned	Unassigned	Unassigned	Unassigned	Unassigned	fun	fun_ASV_386
fun_ASV_387	fun	Fungi	Unassigned	Unassigned	Unassigned	Unassigned	Unassigned	Unassigned	fun	fun_ASV_387
fun_ASV_389	fun	Fungi	Ascomycota	Dothideomycetes	Pleosporales	Phaeosphaeriaceae	Neosetophoma	Neosetophoma_guiyangensis	fun	fun_ASV_389
fun_ASV_39	fun	Fungi	Basidiomycota	Agaricomycetes	Agaricales	Entolomataceae	Clitopilus	Unassigned	fun	fun_ASV_39
fun_ASV_390	fun	Fungi	Unassigned	Unassigned	Unassigned	Unassigned	Unassigned	Unassigned	fun	fun_ASV_390
fun_ASV_391	fun	Fungi	Ascomycota	Sordariomycetes	Xylariales	Amphisphaeriaceae	Microdochium	Unassigned	fun	fun_ASV_391
fun_ASV_392	fun	Fungi	Basidiomycota	Agaricomycetes	Agaricales	Hydnangiaceae	Laccaria	Laccaria_populina	fun	fun_ASV_392
fun_ASV_394	fun	Fungi	Ascomycota	Sordariomycetes	Hypocreales	Hypocreales_fam_Incertae_sedis	Acremonium	Acremonium_tubakii	fun	fun_ASV_394
fun_ASV_395	fun	Fungi	Ascomycota	Leotiomycetes	Helotiales	Dermateaceae	Pezicula	Pezicula_rhizophila	fun	fun_ASV_395
fun_ASV_398	fun	Fungi	Basidiomycota	Geminibasidiomycetes	Geminibasidiales	Geminibasidiaceae	Geminibasidium	Unassigned	fun	fun_ASV_398
fun_ASV_399	fun	Fungi	Ascomycota	Sordariomycetes	Hypocreales	Nectriaceae	Thelonectria	Thelonectria_rubi	fun	fun_ASV_399
fun_ASV_4	fun	Fungi	Mortierellomycota	Mortierellomycetes	Mortierellales	Mortierellaceae	Mortierella	Unassigned	fun	fun_ASV_4
fun_ASV_40	fun	Fungi	Ascomycota	Sordariomycetes	Hypocreales	Ophiocordycipitaceae	Albophoma	Albophoma_yamanashiensis	fun	fun_ASV_40
fun_ASV_400	fun	Fungi	Chytridiomycota	Unassigned	Unassigned	Unassigned	Unassigned	Unassigned	fun	fun_ASV_400
fun_ASV_401	fun	Fungi	Rozellomycota	Unassigned	Unassigned	Unassigned	Unassigned	Unassigned	fun	fun_ASV_401
fun_ASV_402	fun	Fungi	Ascomycota	Dothideomycetes	Pleosporales	Melanommataceae	Pleotrichocladium	Pleotrichocladium_opacum	fun	fun_ASV_402
fun_ASV_403	fun	Fungi	Unassigned	Unassigned	Unassigned	Unassigned	Unassigned	Unassigned	fun	fun_ASV_403
fun_ASV_404	fun	Fungi	Chytridiomycota	Chytridiomycetes	Chytridiales	Unassigned	Unassigned	Unassigned	fun	fun_ASV_404
fun_ASV_406	fun	Fungi	Ascomycota	Dothideomycetes	Pleosporales	Teichosporaceae	Teichospora	Teichospora_quercus	fun	fun_ASV_406
fun_ASV_407	fun	Fungi	Unassigned	Unassigned	Unassigned	Unassigned	Unassigned	Unassigned	fun	fun_ASV_407
fun_ASV_408	fun	Fungi	Ascomycota	Unassigned	Unassigned	Unassigned	Unassigned	Unassigned	fun	fun_ASV_408
fun_ASV_409	fun	Fungi	Unassigned	Unassigned	Unassigned	Unassigned	Unassigned	Unassigned	fun	fun_ASV_409
fun_ASV_41	fun	Fungi	Ascomycota	Dothideomycetes	Pleosporales	Lentitheciaceae	Poaceascoma	Unassigned	fun	fun_ASV_41
fun_ASV_410	fun	Fungi	Unassigned	Unassigned	Unassigned	Unassigned	Unassigned	Unassigned	fun	fun_ASV_410
fun_ASV_411	fun	Fungi	Ascomycota	Pezizomycetes	Pezizales	Ascobolaceae	Ascobolus	Unassigned	fun	fun_ASV_411
fun_ASV_412	fun	Fungi	Rozellomycota	Unassigned	Unassigned	Unassigned	Unassigned	Unassigned	fun	fun_ASV_412
fun_ASV_414	fun	Fungi	Ascomycota	Dothideomycetes	Unassigned	Unassigned	Unassigned	Unassigned	fun	fun_ASV_414
fun_ASV_415	fun	Fungi	Unassigned	Unassigned	Unassigned	Unassigned	Unassigned	Unassigned	fun	fun_ASV_415
fun_ASV_416	fun	Fungi	Rozellomycota	Unassigned	Unassigned	Unassigned	Unassigned	Unassigned	fun	fun_ASV_416
fun_ASV_418	fun	Fungi	Ascomycota	Pezizomycetes	Pezizales	Pezizaceae	Unassigned	Unassigned	fun	fun_ASV_418
fun_ASV_419	fun	Fungi	Basidiomycota	Agaricomycetes	Agaricales	Entolomataceae	Clitopilus	Clitopilus_prunulus	fun	fun_ASV_419
fun_ASV_42	fun	Fungi	Ascomycota	Leotiomycetes	Helotiales	Leotiaceae	Unassigned	Unassigned	fun	fun_ASV_42
fun_ASV_420	fun	Fungi	Basidiomycota	Tremellomycetes	Cystofilobasidiales	Mrakiaceae	Itersonilia	Itersonilia_perplexans	fun	fun_ASV_420
fun_ASV_421	fun	Fungi	Chytridiomycota	Unassigned	Unassigned	Unassigned	Unassigned	Unassigned	fun	fun_ASV_421
fun_ASV_422	fun	Fungi	Ascomycota	Unassigned	Unassigned	Unassigned	Unassigned	Unassigned	fun	fun_ASV_422
fun_ASV_423	fun	Fungi	Ascomycota	Sordariomycetes	Sordariales	Chaetomiaceae	Unassigned	Unassigned	fun	fun_ASV_423
fun_ASV_43	fun	Fungi	Basidiomycota	Agaricomycetes	Agaricales	Physalacriaceae	Hymenopellis	Hymenopellis_raphanipes	fun	fun_ASV_43
fun_ASV_432	fun	Fungi	Ascomycota	Sordariomycetes	Hypocreales	Hypocreales_fam_Incertae_sedis	Acremonium	Acremonium_tubakii	fun	fun_ASV_432
fun_ASV_435	fun	Fungi	Ascomycota	Saccharomycetes	Saccharomycetales	Saccharomycopsidaceae	Saccharomycopsis	Saccharomycopsis_vini	fun	fun_ASV_435
fun_ASV_436	fun	Fungi	Unassigned	Unassigned	Unassigned	Unassigned	Unassigned	Unassigned	fun	fun_ASV_436
fun_ASV_437	fun	Fungi	Ascomycota	Eurotiomycetes	Chaetothyriales	Herpotrichiellaceae	Cladophialophora	Unassigned	fun	fun_ASV_437
fun_ASV_438	fun	Fungi	Ascomycota	Sordariomycetes	Xylariales	Amphisphaeriaceae	Microdochium	Unassigned	fun	fun_ASV_438
fun_ASV_44	fun	Fungi	Basidiomycota	Agaricomycetes	Agaricales	Unassigned	Unassigned	Unassigned	fun	fun_ASV_44
fun_ASV_440	fun	Fungi	Ascomycota	Orbiliomycetes	Orbiliales	Orbiliaceae	Unassigned	Unassigned	fun	fun_ASV_440
fun_ASV_441	fun	Fungi	Ascomycota	Pezizomycetes	Pezizales	Pyronemataceae	Unassigned	Unassigned	fun	fun_ASV_441
fun_ASV_442	fun	Fungi	Ascomycota	Dothideomycetes	Pleosporales	Dictyosporiaceae	Unassigned	Unassigned	fun	fun_ASV_442
fun_ASV_444	fun	Fungi	Basidiomycota	Agaricomycetes	Russulales	Russulaceae	Russula	Russula_recondita	fun	fun_ASV_444
fun_ASV_447	fun	Fungi	Ascomycota	Sordariomycetes	Sordariales	Sordariales_fam_Incertae_sedis	Staphylotrichum	Staphylotrichum_coccosporum	fun	fun_ASV_447
fun_ASV_448	fun	Fungi	Unassigned	Unassigned	Unassigned	Unassigned	Unassigned	Unassigned	fun	fun_ASV_448
fun_ASV_449	fun	Fungi	Ascomycota	Eurotiomycetes	Eurotiales	Aspergillaceae	Penicillium	Penicillium_aotearoae	fun	fun_ASV_449
fun_ASV_45	fun	Fungi	Ascomycota	Sordariomycetes	Sordariales	Cephalothecaceae	Cephalotheca	Unassigned	fun	fun_ASV_45
[truncated: 195 more rows]

## Sheet: one_net_VS_erdos_properties
	one	Means	SD
[truncated: 14 more rows]

## Sheet: one_node_properties
igraph.degree	igraph.closeness	igraph.betweenness	igraph.cen.degree
[truncated: 229 more rows]
